# Supplementary material for: Dynamic restructuring of nickel sulfides for electrocatalytic hydrogen evolution reaction
Source: Nat Commun. 2024 Jun 24;15:5336. doi: 10.1038/s41467-024-49015-4 (PMC11196257; doi:10.1038/s41467-024-49015-4)
Supplement: Supplementary file 4 — Supplementary Data 1 [file 41467_2024_49015_MOESM4_ESM.zip]

Archive with 6 entries (6 files):
- AIMD-amorphous NiO.txt
- AIMD-NiO supercell-final.txt
- AIMD-NiO supercell-initial.txt
- Ni3S2-NiO-optimized structure.txt
- Ni3S2-optimized structure.txt
- NiO-optimized structure.txt
