# Supplementary material for: Dynamic restructuring of nickel sulfides for electrocatalytic hydrogen evolution reaction
Source: Nat Commun. 2024 Jun 24;15:5336. doi: 10.1038/s41467-024-49015-4 (PMC11196257; doi:10.1038/s41467-024-49015-4)
Supplement: Supplementary file 4 — Supplementary Data 1 [file 41467_2024_49015_MOESM4_ESM.zip › AIMD-amorphous NiO.txt]

Ni4 O4                                  
   1.00000000000000     
    12.5590124129999996    0.0000000000000000    0.0000000000000000
     0.0000000000000000   12.5590124129999996    0.0000000000000000
     0.0000000000000000    0.0000000000000000   12.5590124129999996
   Ni   O 
   108   108
Direct
  0.1916712505135046 -0.2795063747273052 -0.0266907990779440
  0.0448953232419695  0.2271142047682892  0.0895891941675143
 -0.2788577456314478  0.2738973974050902  0.6437055726460733
  0.2088291021576174  0.2494041403861333  0.1837210087440175
 -0.2367195292258100  0.6111466470179313  0.5608235519493662
  0.3698495372929584  0.7785232856542099  0.9983452324602989
 -0.1724966199651190  1.1842929872730585 -0.0647124383426416
 -0.1715439888045559  0.6561293752564018  0.2900584418111196
  0.2325295607307142  0.9513539130629010  0.4866028218703520
  0.4421168756656320 -0.1351139990200971 -0.1450031470908655
  0.1196022490437008 -0.2211646715708864  0.3396723803143351
  0.0458802982340104  0.6049081687063408  0.3096136047459944
  0.0380259873492797  0.1455796777477919 -0.1259903663012487
  0.2545648952999220 -0.0005382999517856  0.3005150666686324
  0.4255860099561052 -0.0233956192584236  0.5267149881183755
  0.1801024955839328  0.5451953606309056 -0.2470705437110977
  0.4619913262427965  0.7733921361180388  0.1950665394933862
  0.8392807934050044  0.7442043086177699  0.8494933212961060
  0.3804611344477084 -0.2381263868600454 -0.5202475451628495
  0.8734147166234698  0.1082832915764654  0.6609835665912993
  0.5855969284080862 -0.2557147400801083  0.7872992045396995
  0.7394584529429078 -0.0178044001115306 -0.2221955178574503
  0.7344528485049961  0.2467809963077520  0.4427758618428335
  0.6244715748668327  0.1219034371217495  0.8388731510739951
  0.4975872072475854  0.9528322934739201  0.1364055243806325
  0.6957875237951645  0.9117350369700736  0.1780281127634877
  0.7011647237118170  0.7227908889585493  0.6774844134231076
  0.0765850124560240 -0.1709628536489947 -0.2172739984950818
 -0.0155513205958032  0.2864438144024090  0.7003967049869577
 -0.1240553546461883  0.4882179667238040  0.3849691197487501
 -0.5719449891012646  0.5092463181334084  0.1794638610361283
  0.1272089341994719  0.5102472251080745  0.4378593779012125
  0.3144852613497588  0.3630221505705486  1.0893434113212161
 -0.1140145229597678  0.8977491315993599  0.1908392859809600
 -0.3188840697847344  0.6182049561262379  0.1350162551086323
  0.2136175031350929  1.4691120357716958  0.9753033671892809
  0.9452766810187874  0.6924448265023205  0.1313706909799876
  0.2901122159537220  0.2005554285941814  0.5878877868518875
  0.1816127910767664  0.1047596564935655  0.9524857264138274
 -0.4092262459150117  0.3593879049835747  0.1648284410229112
  0.5401211999828067  0.2335564580013886  0.4893537464620199
  0.3589292374537075  0.2814833102619710  1.2526071016649041
  0.5456549437288052 -0.1834713529231266  0.6565594371284308
  0.4046632502424283  0.3947812829786313  0.3842769690179919
  0.4360333412305928  1.1507323652756551  0.8860624882016102
  0.6561967899837808  0.1911174933501608  0.2338130504277908
  0.6873975977036839  0.9092281618458010  0.6036477991968444
  0.6608622242327070  0.4499933769779635  0.6214526600695589
  0.8949259456390271  0.1322178365412683  0.3812197969971555
  0.6333871802131282  0.5909304413264511  0.3204995575388665
  0.5659313767129367  0.9688604442092634  0.7196787542983117
  0.4622459817193185  0.9272272444107277  0.3270376239204564
  1.1602150125155259  0.6840799018669909  0.5731742277029390
  1.0069721204924764  0.9676659334415760  0.6686780124913057
 -0.1848696731495214  0.0239836378899447  0.0020272374118783
 -0.1137414582544507  0.3953682017782075 -0.0090865048353383
  0.5085503940944321  0.3975703824306581  0.8542875163676850
  0.1760635845869964  0.8458619518341873  0.1569800820399778
  0.2553009358064438  0.3303943557887300  0.8574699746291625
  0.4966834311823776  0.2823265712567181  1.0325670390501951
 -0.2664101533952286  0.4187759788009257  0.2289868409619260
  0.4892904040105786  0.4372542965972724  0.7012824292132639
 -0.0218628596662092  0.8402191231279813  1.0300381475247469
 -0.0641261787883982 -0.4807110191755881  0.2035203441607906
  0.8101542637124975 -0.2582576374062656  0.0343795012779461
  0.1632782143416936  0.3597245375910963  0.6114292473502335
  0.6556454812438753  0.0626917364606471 -0.4419738048984132
  0.5213260807108064  0.1821698877247118  0.7131608699047840
  0.6424947646891913 -0.0754262948985149  0.9151313286881719
  0.2943959505595213  0.5615344911854050  0.3594326698119256
  0.6357404024714317  0.4650508320351552  1.0481972498915983
  0.4729260831461877  0.5743595121602671  0.9337651559428872
  1.3062907800517769 -0.5784890219217974 -0.2754396176228229
  1.1168910302154691  0.0972214751234297  0.3939729235491916
  0.9516026996136118  0.5005255515898658  0.6377234768726354
  0.5727994831064237  0.4198385295300484  0.4772309310949676
  1.0316256596398032  0.6528023818185319  0.9365828246512526
  0.9141422037800082 -0.0281227462550073  0.8751324055970581
  0.7787537754595178  0.3332316002397218 -0.1578593322105116
  0.8138047246534882  0.8460021474098378  0.4211290097825264
  0.6796663618216997  0.4893878936232414  0.7965190350705448
  0.5298514960214612  0.1078862117549067  0.1123709815860217
  0.5005000174290387  0.5692604502918106  0.5433265381262110
  0.0873242451165334  0.1572455761012802  0.6312741444786150
  0.2018785454631669  0.5333452937218195  0.2116693594708368
  0.2764788358806137  0.7048742939101916  0.1443138548912583
  0.2969836118112909  0.5040735651619540  0.5152851877951902
 -0.2411489392938208  0.5787780914435925 -0.0398102153784055
  0.1721269214756740  0.9292234727622631  0.9417465004956854
  0.5777969698121818  0.7640452588575369  0.3977043086663175
  0.3482889591209996  0.1535865760257172  0.1372498654058865
  0.1122199120994062  0.0784964746316470  0.1768081563159020
  0.2733244543859954 -0.0069844309223750  0.7523669521539385
 -0.1357608914017263  0.2544763464041920  0.1124548441838681
  0.6263435423423002  0.7233515479969748  0.9886586271953756
  1.4574605668991487  0.6599868306863325  0.7173313289168821
  0.1973263491601222  0.2763121263842593  0.4465728210617444
  0.9149894081060984  1.0675838156689001  0.1995693428987224
  0.2876007507177782  0.8042920058428095  0.6239706155474455
  0.6878434715234124 -0.0364373837185467  0.3797813085980750
  0.9206841400490910 -0.0655551025600749  0.5074577304795478
  0.9300916220834650  0.2964235665878341  0.5575647250165834
  1.0029559035475966  0.4038896359839738  0.3277707135303597
  0.5542273329391387  0.0966721567177172  0.3622904127541378
  0.9771742598714431  0.6977108685292815  0.7140795510504437
  0.3430812137837161  0.9784563087588535  0.0622592647852758
  1.0055254346150948  0.4297417948272737 -0.1751471442003195
  0.9054546183229983  0.6399703255259873  0.4647933631054711
  0.1111655673688017 -0.1967998311213565 -0.0797965104091589
 -0.0671148905328123  0.0638306454781063  0.0451754784887864
 -0.3755627534403730  0.3414063085224005  0.8913815917429486
  0.1546720789598623  0.4215098307510423 -0.1711675774968874
  0.1732593962799529  0.4185421974755825  0.3087569033713159
  0.5975219977936078  0.8677141734217551  0.5071560360917703
  0.6282967642259539  0.7477316635233098  0.1357298913171857
  0.1456114019807224  0.6532996855940657  0.0877563110490745
 -0.2765442293691476  0.7672896500664423  0.3391717834557411
  0.2509832328924278  0.2335080129022075 -0.0397198634544121
  0.4972906855816087 -0.2641367507674329  0.9234151844348694
  0.4073648989843376 -0.2803172769385429  0.6060021710010415
  0.5315340258423205  0.0900810968486101 -0.4859978181657234
  0.7718059005791466  0.8129435530628221  0.5990960635848298
  0.3457800738715133  0.5268549317321344  0.6594168321288973
  0.3718663814398533  0.4143164355470874 -0.0542758792623955
  0.4678511263206389  1.0462331473396735  0.8050843363156673
  0.6273714793148466  0.6001759991180621  0.6441921681085464
  0.9301147075043259  0.1092602108160175 -0.2125642538839111
  0.8074718206063258  0.5486810783667961  0.6642642541046109
  1.4421157073880502 -0.2060918748769558  0.3752864250870367
  0.6768598725061841  0.4700215569136794 -0.6431471765420224
  0.8138498614651635  0.4080906889339656  0.0925097514074889
  1.2412930360227732  0.6584806650708246  0.6626028486059956
  0.5517731125713928  0.6040957011614130  0.1502108327128028
  1.0170214057826950  0.4896080418990888 -0.0153186415093878
  1.1814501729664741  0.8184132689004895  0.5037257820765823
  0.1302175987792172 -0.0000061926500445 -0.1845965174515736
  0.1776877618952479  0.2387954716000041  0.6783755044590969
 -0.0319404279278335  0.3022104200857020  0.8186581361606180
  0.0428907132210564  0.0117889083964565  0.2794907823857670
  0.8106989556926023  0.1714733133654443  0.5350202415173871
  0.2505780686448913  0.8842024021500415  1.0546184514864563
  0.2258027771142173  0.7033722620356975  0.3391132134325560
  0.2729419911260245  0.4897915158473700  0.1068873656678163
 -0.0385265027644958  0.7250164696298247  0.8474411568869342
  0.5022902314460642  0.4358808872602892  0.0619983233807891
  0.3229957390956380  0.0292673596068852  0.6255895548759665
  0.1879493421274336 -0.1071529540551192  0.6956633999205206
  0.6202914217723007  0.1016500650680783 -0.3051528178808587
  0.7218467659978490  0.6458005913261988  0.8205326546163311
  0.7959092941834534  0.7433748803347402  1.1930713153224854
 -0.0145563437206555  1.2741067939035375 -0.0387536736501258
  0.9834700669293537  0.7277875969475517  0.2863023235614592
 -0.0861164376427960  0.4520883031670784  0.5067367032243139
  0.8788528271693454  0.3512772803995688  0.3275771460831650
  1.1833931600873331  0.8936579385652264  0.3073286390138515
  0.9961202569577737  0.6399679471919153  0.5768708568066792
  0.3934552586089898  0.6604064434603774  0.1120729115657256
  1.2908120577774276  0.8866324474964787  0.8564371977493619
  0.8717471994612167  0.3573265874232910  0.6600563426760682
  0.6309714106409557  1.0211522862264928  0.1461157425411712
  0.8033748027361105  0.5516954539038799  0.1687654230406869
  0.5942114101151922  1.2687162494681028  0.6244461607831738
 -0.2988132120274953 -0.1723453689340658 -0.1473970804169684
 -0.0281638782402293  0.0992213064174192  0.5488017559904784
 -0.5752011066223018  0.2787175643446798  0.9126920261526202
 -0.2881175059440009  0.2940778494032769  0.1569542615944543
  0.4327826914076024  0.4096437342747859  0.5246811546749115
  0.1067044419442654  0.3961519608113799  1.0044565769172284
 -0.1096017851583709  1.1977798697528468 -0.7478999242776643
 -0.2435621131855752  0.5880365432241124  0.4304446378929822
  0.0400400421763229  0.9552653549112846  1.1611770738956002
 -0.1146555048635767 -0.4018633693996616  0.0215876763717684
  0.4548178403929530 -0.4011931345819044  0.3218735735666151
  0.0194237312968589 -0.1909699804556078  0.6532199928328331
  0.0898469317102997  0.6399561900874352  0.4361700068835925
  0.7944011398049361 -0.0686769286702328  0.3119002354873937
  0.6137808145667323  0.5865551886977282  0.9943175386617932
  0.5828030897623150  0.8715118691396138  0.2972536374550099
  0.2874768474172700  0.6378170795044217  0.9000352252039528
  0.0617165393053619  1.2717377484714845  0.4836306468015685
  0.3857428574347564  0.2684814506416391  0.7384697978260741
  1.0282595434781834 -0.1984477171985456  0.1491334060274834
  0.5399578828894994 -0.2940848330302850  0.5252135637600489
  0.7186857644413035  0.3611263302141945  0.5159051777970695
  0.8265168136442240  0.4649550808659537  0.8932449366697196
  0.3236815738562952  1.0831585837024560  0.9169545916982491
  1.0805793147808349  0.3216985850610350  0.2177107878930823
  0.3212613424064932  0.5496053002192791  0.8460531690899044
  0.7924211158704142  1.0107963196021108  0.5624911531171307
 -0.3015809285017246 -0.1573273584637950  0.0375890540096779
  0.0697380708459135  0.5140803189993677  0.1751965395383576
 -0.8900877004421611  0.0255480449480197  0.6587784674122352
  0.1232356068065827  0.5241387599172798 -0.4145579090639830
 -0.4503631871279052  0.2391325332759574  0.3417007322962371
 -0.2549836126354103  0.2215913860925333  0.7877739906040535
 -0.5649472039473381  0.9128022769421414 -0.3535717081992071
 -0.2239651620190612  1.0675434269671411  0.1537654138351139
  0.0403181365660450  0.9822628598291494  0.4167273022575286
  0.1969728658792810  0.1669916705575002  0.3076561174744404
  0.2233996491059423  0.0882532049099458  0.0790264207294891
  0.3272367821205873  0.0252873990552753  0.4326222162902752
  0.1817092904958034  0.1246644107635963  0.5198280113756594
  0.3174110790807771  0.2727200124375246  0.3998483755060153
  0.5080556050458150  0.5670223281860641  0.7885376567334299
  0.5523676396811591  0.9824904796329953 -0.0209684829846156
  0.4814104613618603  0.3972290744624776  0.2611760311940507
  0.0210569708157977  0.5550046603402912  0.7517788026894898
  0.7114658576832240  0.1031324813255105  0.3477249126419781
  0.6119404675883812  0.2105870452367518  0.0900129735385797
  0.6965125545807201  0.1029233988569214  0.9622168692473489
  0.3541704042462457  0.9135188863049771  0.2032560667824070
  0.4196835202685348  0.1334595368965319  0.2592225581575756
  1.0232786540460086  0.9690032710406469 -0.0396915575456636
  0.8720461806216523  0.9171880876338023 -0.2453969181954374
  0.9442803518778894  0.8049287539180912  0.4699787855558384
  0.3835924085522327  0.5967196648043760  0.4754951558882730
 
  0.48601197E-02 -0.37070891E-03 -0.11878127E-01
  0.50301529E-02  0.22389135E-01  0.16198705E-01
  0.80146033E-02  0.45104247E-02 -0.13376218E-01
  0.41540285E-02  0.33706885E-02 -0.42337070E-02
  0.60433672E-02  0.38930934E-02 -0.28103996E-02
 -0.11340962E-01 -0.67558380E-02 -0.19226649E-01
 -0.64444350E-02  0.11574911E-01 -0.20792088E-02
 -0.63527583E-02 -0.21966640E-02 -0.98126988E-02
  0.35134426E-02  0.15944291E-01 -0.59488788E-02
  0.87542635E-02  0.34398264E-02  0.40490015E-03
  0.37908146E-02  0.10052755E-01 -0.10239523E-01
  0.23455315E-02 -0.24778261E-03  0.18214050E-02
 -0.19476582E-02  0.66931110E-03  0.21496733E-03
  0.45064734E-02 -0.12469645E-01 -0.21689865E-01
  0.13097663E-01  0.11097407E-01 -0.96312115E-02
  0.17394054E-01 -0.95296916E-02  0.14840535E-02
  0.11329436E-01 -0.80008177E-02 -0.67968453E-02
  0.11628185E-01 -0.25017806E-02 -0.19052124E-02
  0.60096195E-02 -0.36778170E-02 -0.12681079E-01
 -0.29543868E-02 -0.32185483E-02  0.16355577E-02
  0.93663021E-02 -0.18228135E-02  0.85912668E-02
 -0.90721711E-03 -0.11783041E-01  0.83085441E-02
 -0.67020087E-02  0.12385554E-01 -0.48545497E-03
 -0.35314498E-02  0.14235600E-02  0.42934830E-02
  0.10795412E-01  0.65950309E-03  0.46276312E-02
  0.37103663E-02 -0.12422488E-02  0.42203739E-02
  0.50767092E-02  0.14570129E-01  0.11257924E-01
  0.85380919E-02  0.12285036E-01  0.19848394E-02
  0.26961726E-02 -0.95578918E-02 -0.10160527E-01
  0.38512970E-02 -0.84892596E-02 -0.33224448E-02
 -0.11652557E-01 -0.26609147E-02 -0.12966838E-02
  0.84552508E-03 -0.11010752E-01 -0.42803977E-02
  0.12364834E-01 -0.76873461E-03 -0.38517688E-02
  0.24682279E-02 -0.77155772E-02  0.80332137E-02
  0.43215824E-03 -0.83424797E-02 -0.82356857E-03
 -0.10540116E-02  0.17844672E-02  0.86369561E-02
  0.57320367E-02 -0.18014111E-02 -0.47384863E-02
 -0.10599053E-01 -0.16316612E-01  0.26254988E-02
 -0.11614828E-01  0.97417267E-02  0.12830009E-01
 -0.11967625E-01 -0.52913673E-03  0.27064486E-01
  0.66045333E-02  0.13605071E-02  0.18952060E-02
 -0.84721677E-02 -0.67398348E-03  0.19934696E-02
  0.12603764E-02  0.12217712E-01  0.27619973E-02
  0.79258546E-02  0.35901710E-02  0.54727386E-02
  0.13757090E-01 -0.11481644E-01  0.25257997E-03
  0.52076223E-02  0.14676202E-01  0.48047468E-02
  0.11745413E-01 -0.52995083E-03  0.45124098E-04
  0.74650425E-02  0.85407187E-02 -0.71580647E-02
 -0.13839833E-02  0.10689234E-01 -0.59972457E-02
  0.58495760E-04  0.34650504E-02 -0.83461315E-02
  0.32919246E-02 -0.50339546E-02 -0.25902435E-02
 -0.15236152E-01  0.25690899E-03  0.71418200E-02
 -0.10227747E-01 -0.18975728E-01 -0.79579727E-02
 -0.24278625E-01  0.10107430E-01 -0.37247520E-02
 -0.14369424E-01 -0.13639218E-01 -0.95359939E-03
 -0.52163041E-02 -0.76974288E-02  0.45217764E-02
  0.17119907E-02  0.51806558E-03  0.30174227E-02
  0.79545571E-02 -0.24696479E-02 -0.65504154E-02
 -0.93907682E-02 -0.37009108E-02 -0.21134462E-03
 -0.93832621E-03 -0.45835605E-02  0.19127508E-01
  0.63856188E-02  0.81581638E-02 -0.49481326E-02
  0.20552981E-01 -0.13018310E-02 -0.53278552E-02
  0.35120749E-02 -0.10914434E-01 -0.12693757E-01
  0.11259176E-02  0.31910277E-02 -0.17885030E-01
 -0.18220460E-01 -0.50999951E-03 -0.65531340E-02
 -0.10047625E-01 -0.25543610E-03  0.12040148E-01
 -0.41431246E-02  0.55322383E-02 -0.77190717E-02
 -0.87547941E-02 -0.14126322E-02 -0.32770123E-02
  0.52833673E-02  0.38188110E-02  0.49559050E-02
 -0.92041415E-02  0.76576602E-03  0.56547451E-02
  0.65440695E-02 -0.78505216E-02  0.34453397E-02
  0.27768335E-01  0.37333515E-02 -0.13020316E-01
 -0.53602874E-02 -0.11097719E-01  0.76112505E-02
 -0.52626679E-02 -0.11736517E-01 -0.46258152E-02
  0.83059636E-03  0.10633778E-01  0.10845048E-01
  0.82374863E-03 -0.56090572E-02 -0.52776659E-02
 -0.99055539E-02  0.10859706E-01  0.49410644E-02
  0.59252179E-03 -0.11186275E-02 -0.15633453E-01
 -0.66125192E-02  0.94476781E-02 -0.99514223E-02
 -0.21789620E-02 -0.12658133E-02  0.34548975E-02
 -0.10021048E-01  0.49616418E-02  0.15022381E-02
  0.40299165E-02 -0.12550181E-01  0.27373530E-02
  0.59223579E-02 -0.92847585E-02  0.26302493E-02
 -0.66501999E-02 -0.47349856E-03  0.19227996E-01
  0.35155779E-02 -0.16889451E-01 -0.61094950E-02
 -0.29526212E-03 -0.12104810E-02  0.58641667E-02
 -0.95849993E-02  0.15444462E-01  0.37744143E-02
  0.19474615E-02 -0.17588835E-02 -0.87847636E-02
 -0.33633630E-02  0.57534873E-02 -0.34163023E-02
 -0.14753280E-01  0.15029689E-01  0.98338385E-02
  0.14724774E-01  0.10628500E-01  0.14869424E-01
  0.14593307E-01  0.16726915E-01  0.64973672E-02
 -0.23227347E-01 -0.16180113E-02 -0.18077678E-02
 -0.14955697E-02 -0.70091071E-02  0.34813530E-03
 -0.56252979E-02  0.16843379E-01  0.32377757E-02
 -0.57693591E-02  0.72902573E-02 -0.29655089E-02
 -0.18246498E-03  0.32186153E-02 -0.39914823E-02
 -0.11340625E-01  0.13235118E-01  0.68460607E-02
 -0.13245444E-02 -0.70246148E-02  0.18835773E-02
  0.10661462E-01  0.57346866E-02 -0.43728282E-02
  0.25226161E-02  0.16019124E-01  0.17981565E-01
 -0.38111137E-02 -0.63968904E-02 -0.25170729E-02
  0.55983656E-02 -0.69741427E-02  0.13453580E-01
 -0.26225861E-02 -0.19647333E-02  0.42171714E-02
  0.15957415E-02 -0.17408896E-02  0.54983955E-02
  0.71285835E-02 -0.63403482E-02 -0.55831773E-02
  0.19352919E-02  0.68046937E-02  0.54112184E-02
  0.42533738E-02 -0.13928279E-01 -0.10559544E-03
 -0.10552404E-02 -0.20207134E-01 -0.24672688E-01
  0.61559522E-02  0.11903874E-01  0.13392103E-01
 -0.26777184E-01 -0.32451955E-01  0.23413957E-01
 -0.14171445E-01  0.13445251E-01 -0.29020953E-01
  0.93805827E-02 -0.22712628E-01 -0.32240443E-01
  0.14841865E-01 -0.99727490E-02 -0.23335124E-01
  0.45419612E-02  0.25581270E-01  0.12874607E-01
  0.17158381E-01  0.96398137E-03 -0.31713884E-02
 -0.17297331E-02  0.14184542E-01  0.14765614E-01
  0.61980096E-02  0.10625438E-02  0.18937542E-01
 -0.16569085E-01 -0.16694943E-01  0.11441955E-01
 -0.16200334E-01 -0.59233167E-01 -0.24735471E-01
 -0.39358691E-01 -0.95610864E-02 -0.21129274E-02
  0.30789877E-03  0.76135122E-02 -0.12427729E-01
  0.54213133E-02 -0.24091462E-01  0.31299483E-02
 -0.75043748E-02  0.10736127E-01  0.17914772E-02
  0.10450954E-01  0.48350519E-02  0.73625657E-02
  0.53128024E-02 -0.15319660E-01  0.89405732E-03
 -0.26188398E-02  0.80647792E-02 -0.22872912E-01
 -0.84223339E-02 -0.75574219E-02 -0.13352349E-01
  0.23383638E-01  0.27473261E-01 -0.36934284E-02
 -0.27956250E-02  0.17811291E-01 -0.21353652E-01
  0.14832296E-02  0.61740059E-02 -0.60160527E-02
 -0.20057530E-01  0.49986764E-02  0.55918340E-02
 -0.93584453E-02 -0.39639792E-01  0.15557510E-01
  0.61443449E-02  0.46578862E-02  0.56201947E-02
  0.51595424E-02 -0.16196376E-01  0.26119677E-01
 -0.50696582E-02 -0.85592449E-02 -0.15051916E-01
  0.22012275E-01  0.16041817E-01 -0.98467588E-02
  0.10448117E-01  0.11006276E-01 -0.10710970E-01
  0.20855738E-01  0.11512141E-01 -0.48039722E-02
  0.36958904E-01  0.21673140E-01  0.13120540E-01
  0.18580333E-01 -0.78909891E-04  0.33992063E-01
 -0.21935189E-02 -0.72587597E-02  0.30898242E-02
 -0.17280015E-01 -0.21901824E-02 -0.92791624E-02
 -0.10845944E-01 -0.35858010E-01 -0.14765620E-01
 -0.17008027E-02  0.23874107E-01 -0.29902953E-01
  0.85446462E-02 -0.25118831E-01  0.33210925E-02
 -0.37017667E-02 -0.95857062E-03 -0.17155054E-01
 -0.22732733E-01 -0.22256853E-01  0.17718140E-01
 -0.13960071E-02  0.52268296E-02  0.42170698E-02
  0.20584079E-02 -0.77913821E-02 -0.14509793E-01
 -0.66173003E-02 -0.12231294E-01  0.34236553E-01
 -0.12502954E-01 -0.44790090E-03  0.15247330E-01
  0.28645222E-02 -0.19501883E-01  0.17314492E-01
 -0.84391152E-02  0.15591945E-01 -0.10446035E-01
  0.59965926E-02  0.15242188E-01 -0.29778511E-02
 -0.39778526E-01 -0.80792308E-02  0.32912278E-02
  0.17361898E-01  0.21851119E-01 -0.17227009E-01
 -0.46191412E-02  0.25499607E-02  0.29106853E-01
  0.16461459E-01 -0.17662908E-01 -0.75482441E-02
 -0.22453070E-01 -0.44131462E-02 -0.77249480E-02
 -0.54471416E-02  0.30757965E-02  0.36332853E-01
 -0.91133014E-02  0.35522187E-02  0.70137882E-02
  0.17930650E-01  0.30996018E-02  0.28455788E-02
  0.16025141E-01  0.29885142E-01  0.91555166E-02
 -0.98826491E-02  0.84983040E-02 -0.36703905E-01
  0.28381378E-02 -0.51516778E-02 -0.10178699E-01
 -0.16198934E-01 -0.21973074E-03 -0.14406388E-01
 -0.24171284E-02 -0.14546983E-01 -0.16947417E-01
 -0.90389242E-02  0.53848325E-02  0.32295444E-02
 -0.17279688E-01 -0.33312105E-02  0.70327890E-02
 -0.24295369E-02  0.47529836E-02  0.36917204E-02
 -0.21644636E-01  0.54080927E-02  0.49067310E-02
 -0.58235863E-03  0.56610039E-02  0.29661130E-01
  0.23839172E-02 -0.58070456E-02 -0.13756598E-01
 -0.72788133E-02 -0.14121449E-01 -0.30893641E-02
 -0.17086404E-01  0.13261590E-02 -0.61281076E-02
  0.35553025E-01 -0.20008449E-01  0.11522848E-02
 -0.16955118E-01 -0.41865373E-01 -0.29385235E-01
 -0.24103666E-01  0.11151194E-01  0.16684608E-01
 -0.60779057E-02  0.12227968E-01 -0.10185320E-01
 -0.21696931E-01 -0.18153998E-01 -0.14184384E-01
  0.29673014E-02  0.49440369E-02  0.20981469E-01
 -0.59359466E-02  0.15480199E-01  0.10338006E-01
 -0.23171457E-01  0.21128005E-01 -0.48857216E-02
  0.18714805E-02  0.21927940E-03 -0.11337339E-01
 -0.33431099E-02 -0.12838873E-01 -0.25598503E-01
  0.71915690E-03  0.17661922E-01  0.58346678E-02
 -0.16643590E-01 -0.51457883E-02 -0.21934247E-03
  0.89163469E-03  0.13863206E-01  0.88041889E-02
 -0.18335579E-01 -0.72138245E-02  0.27145085E-01
  0.21414581E-02  0.18807778E-02  0.34089778E-01
  0.83401129E-02 -0.65459453E-02  0.92487414E-03
  0.76871872E-02 -0.29549258E-01 -0.26650807E-01
 -0.54488516E-02 -0.20526701E-01 -0.49014778E-02
  0.27280839E-01  0.23154943E-01  0.23851410E-01
  0.97387607E-02 -0.18559082E-03 -0.14251849E-01
  0.24924121E-01 -0.72987228E-02 -0.12273117E-02
  0.93760336E-02  0.26013534E-01  0.18230543E-01
  0.13253331E-03 -0.33035979E-03 -0.11147749E-01
  0.42727461E-02  0.12388270E-01  0.10861190E-01
 -0.15572208E-01 -0.14787189E-01 -0.13073591E-01
 -0.17268499E-01 -0.10938102E-01 -0.20998876E-01
 -0.23007471E-02 -0.61874009E-02  0.78702539E-02
  0.41427988E-01  0.91718527E-02  0.20804010E-02
  0.10940668E-01  0.31449762E-03  0.17971235E-01
  0.13267679E-01 -0.14542312E-02 -0.54398105E-02
 -0.49406576E-02  0.90567572E-02  0.21745783E-01
  0.12371294E-01 -0.28661013E-02 -0.57315485E-03
  0.90645836E-02  0.25831774E-01 -0.22406191E-01
 -0.43989372E-03 -0.10403474E-01  0.17399884E-01
 -0.31044746E-02 -0.17338228E-01  0.28938562E-01
 -0.56933233E-02 -0.31045827E-01 -0.14956287E-03
  0.53202944E-02  0.23951324E-01 -0.52562715E-02
 -0.55068335E-02 -0.24648544E-01 -0.12863955E-01
 -0.33975155E-01 -0.47884810E-02  0.22272022E-01
 -0.13157953E-01 -0.69330791E-02 -0.19616804E-01
 
           1
   2.00000000000000     
 -0.66920855E+00 -0.11479783E-02 -0.18717817E-02 -0.66769867E+00
  0.19244522E+00  0.72043459E+00  0.97141763E+00
  0.45696366E-01  0.23067963E+00  0.92168809E-01
  0.72241857E+00  0.27461567E+00  0.64157543E+00
  0.20949062E+00  0.24994092E+00  0.18304680E+00
  0.76424287E+00  0.61176662E+00  0.56037600E+00
  0.36804351E+00  0.77744743E+00  0.99528342E+00
  0.82647712E+00  0.18613627E+00  0.93495645E+00
  0.82744435E+00  0.65577956E+00  0.28849579E+00
  0.23308907E+00  0.95389301E+00  0.48565547E+00
  0.44351098E+00  0.86543379E+00  0.85506133E+00
  0.12020593E+00  0.78043621E+00  0.33804175E+00
  0.46253820E-01  0.60486871E+00  0.30990366E+00
  0.37715826E-01  0.14568626E+00  0.87404387E+00
  0.25528254E+00  0.99747593E+00  0.29706099E+00
  0.42767179E+00  0.97837162E+00  0.52518124E+00
  0.18287247E+00  0.54367777E+00  0.75316579E+00
  0.46379552E+00  0.77211802E+00  0.19398415E+00
  0.84113256E+00  0.74380590E+00  0.84918992E+00
  0.38141816E+00  0.76128793E+00  0.47773302E+00
  0.87294424E+00  0.10777074E+00  0.66124403E+00
  0.58708850E+00  0.74399498E+00  0.78866735E+00
  0.73931398E+00  0.98031917E+00  0.77912760E+00
  0.73338557E+00  0.24875337E+00  0.44269855E+00
  0.62390920E+00  0.12213014E+00  0.83955688E+00
  0.49930636E+00  0.95293732E+00  0.13714247E+00
  0.69637839E+00  0.91153721E+00  0.17870020E+00
  0.70197318E+00  0.72511116E+00  0.67927722E+00
  0.77944688E-01  0.83099352E+00  0.78304208E+00
  0.98487804E+00  0.28492174E+00  0.69877866E+00
  0.87655796E+00  0.48686607E+00  0.38444003E+00
  0.42619936E+00  0.50882257E+00  0.17925737E+00
  0.12734358E+00  0.50849378E+00  0.43717773E+00
  0.31645434E+00  0.36289973E+00  0.88730024E-01
  0.88637854E+00  0.89652044E+00  0.19211856E+00
  0.68118475E+00  0.61687643E+00  0.13488510E+00
  0.21344965E+00  0.46939621E+00  0.97667879E+00
  0.94618950E+00  0.69215796E+00  0.13061610E+00
  0.28842434E+00  0.19795704E+00  0.58830589E+00
  0.17976315E+00  0.10631101E+00  0.95452888E+00
  0.58886793E+00  0.35930364E+00  0.16913841E+00
  0.54117296E+00  0.23377312E+00  0.48965555E+00
  0.35758006E+00  0.28137598E+00  0.25292456E+00
  0.54585566E+00  0.81847430E+00  0.65699928E+00
  0.40592543E+00  0.39535301E+00  0.38514849E+00
  0.43822413E+00  0.14890393E+00  0.88610271E+00
  0.65702609E+00  0.19345465E+00  0.23457820E+00
  0.68926803E+00  0.90914377E+00  0.60365499E+00
  0.66205102E+00  0.45135347E+00  0.62031275E+00
  0.89470555E+00  0.13392008E+00  0.38026475E+00
  0.63339650E+00  0.59148224E+00  0.31917045E+00
  0.56645561E+00  0.96805880E+00  0.71926626E+00
  0.45981965E+00  0.92726816E+00  0.32817495E+00
  0.15858626E+00  0.68105805E+00  0.57190693E+00
  0.31057935E-02  0.96927552E+00  0.66808485E+00
  0.81284202E+00  0.21811617E-01  0.18753784E-02
  0.88542785E+00  0.39414240E+00  0.99163358E+00
  0.50882303E+00  0.39765288E+00  0.85476804E+00
  0.17733033E+00  0.84546866E+00  0.15593694E+00
  0.25380547E+00  0.32980499E+00  0.85743632E+00
  0.49653400E+00  0.28159665E+00  0.35613060E-01
  0.73460674E+00  0.42007515E+00  0.22819886E+00
  0.49256343E+00  0.43704698E+00  0.70043398E+00
  0.97869643E+00  0.83848102E+00  0.28016690E-01
  0.93605312E+00  0.51979715E+00  0.20067219E+00
  0.80725269E+00  0.74166115E+00  0.33335927E-01
  0.16167815E+00  0.35968386E+00  0.61334662E+00
  0.65498570E+00  0.63572735E-01  0.55679695E+00
  0.51993190E+00  0.18194493E+00  0.71263901E+00
  0.64333613E+00  0.92518184E+00  0.91592055E+00
  0.29293021E+00  0.56165644E+00  0.36033318E+00
  0.63678253E+00  0.46380065E+00  0.48745914E-01
  0.47734814E+00  0.57495404E+00  0.93169169E+00
  0.30543716E+00  0.41974369E+00  0.72577246E+00
  0.11605296E+00  0.95352456E-01  0.39323627E+00
  0.95173497E+00  0.50221896E+00  0.63945053E+00
  0.57293066E+00  0.41894530E+00  0.47639047E+00
  0.30048218E-01  0.65453177E+00  0.93736968E+00
  0.91423656E+00  0.97169911E+00  0.87264281E+00
  0.77770074E+00  0.33473613E+00  0.84055592E+00
  0.81345773E+00  0.84580057E+00  0.42167920E+00
  0.67807053E+00  0.49017803E+00  0.79675826E+00
  0.53049325E+00  0.10588762E+00  0.11280690E+00
  0.50144314E+00  0.56778187E+00  0.54374540E+00
  0.86265213E-01  0.15717017E+00  0.63433617E+00
  0.20243839E+00  0.53065568E+00  0.21069643E+00
  0.27643182E+00  0.70468153E+00  0.14524771E+00
  0.29545722E+00  0.50653307E+00  0.51588626E+00
  0.75916119E+00  0.57849799E+00  0.95879083E+00
  0.17159131E+00  0.93013971E+00  0.94120246E+00
  0.57544754E+00  0.76643871E+00  0.39927033E+00
  0.35063385E+00  0.15527915E+00  0.13961779E+00
  0.11454387E+00  0.81160206E-01  0.17784285E+00
  0.26962554E+00  0.99275790E+00  0.75207907E+00
  0.86400094E+00  0.25336016E+00  0.11251028E+00
  0.62544772E+00  0.72603383E+00  0.98917424E+00
  0.45654181E+00  0.66114779E+00  0.71685908E+00
  0.19729729E+00  0.27682469E+00  0.44593718E+00
  0.91318343E+00  0.69691484E-01  0.20065957E+00
  0.28738982E+00  0.80317335E+00  0.62427057E+00
  0.68954129E+00  0.96447585E+00  0.37908494E+00
  0.92108586E+00  0.93699591E+00  0.51032126E+00
  0.92948471E+00  0.29540487E+00  0.55716389E+00
  0.38474331E-02  0.40277902E+00  0.32991317E+00
  0.55380969E+00  0.96359277E-01  0.36296199E+00
  0.97742838E+00  0.69743364E+00  0.71495516E+00
  0.34421643E+00  0.97744662E+00  0.61370154E-01
  0.58336263E-02  0.43082543E+00  0.82571458E+00
  0.90613196E+00  0.63775227E+00  0.46477655E+00
  0.11099752E+00  0.79998222E+00  0.91627441E+00
  0.93386543E+00  0.65726316E-01  0.47308147E-01
  0.62017303E+00  0.33623839E+00  0.89511022E+00
  0.15241530E+00  0.42365096E+00  0.82421089E+00
  0.17475324E+00  0.41492525E+00  0.30362267E+00
  0.59988554E+00  0.86612603E+00  0.50343996E+00
  0.62902006E+00  0.75180543E+00  0.13778015E+00
  0.14834384E+00  0.65345320E+00  0.87251273E-01
  0.72318031E+00  0.76954851E+00  0.34152318E+00
  0.25197025E+00  0.23367722E+00  0.96329591E+00
  0.49465209E+00  0.73320461E+00  0.92523730E+00
  0.40478503E+00  0.71024995E+00  0.60206309E+00
  0.52526623E+00  0.88558511E-01  0.51366570E+00
  0.77185493E+00  0.81415599E+00  0.59711697E+00
  0.34664341E+00  0.52301841E+00  0.65991527E+00
  0.37067132E+00  0.41602614E+00  0.94600941E+00
  0.46951542E+00  0.47003121E-01  0.80625681E+00
  0.62821753E+00  0.59773637E+00  0.64433455E+00
  0.92969766E+00  0.11054451E+00  0.78379328E+00
  0.80613058E+00  0.54747757E+00  0.66213792E+00
  0.44583951E+00  0.79828319E+00  0.37469825E+00
  0.67641467E+00  0.47285797E+00  0.35345229E+00
  0.81408606E+00  0.40907389E+00  0.91551706E-01
  0.23809891E+00  0.65927670E+00  0.66349334E+00
  0.55028280E+00  0.59778314E+00  0.15268834E+00
  0.17999882E-01  0.49034980E+00  0.98557636E+00
  0.18227182E+00  0.81583403E+00  0.50788529E+00
  0.12941026E+00  0.99863076E+00  0.81300649E+00
  0.18119318E+00  0.24135010E+00  0.67680743E+00
  0.96972342E+00  0.30396315E+00  0.81695243E+00
  0.46211952E-01  0.13622196E-01  0.27872576E+00
  0.81658459E+00  0.17492472E+00  0.53710966E+00
  0.25353695E+00  0.88418984E+00  0.60031626E-01
  0.22545346E+00  0.70221632E+00  0.33960526E+00
  0.27019018E+00  0.48944273E+00  0.10540968E+00
  0.95974630E+00  0.71930615E+00  0.84508976E+00
  0.50201938E+00  0.43968280E+00  0.57236332E-01
  0.32435646E+00  0.25267231E-01  0.62611843E+00
  0.18735984E+00  0.89269440E+00  0.69293149E+00
  0.61667128E+00  0.98105701E-01  0.69766876E+00
  0.72162445E+00  0.64663295E+00  0.82120422E+00
  0.79623709E+00  0.74213412E+00  0.19076066E+00
  0.98438986E+00  0.27215898E+00  0.96669844E+00
  0.98147899E+00  0.72771627E+00  0.28873043E+00
  0.91433973E+00  0.44898266E+00  0.50949400E+00
  0.87750891E+00  0.35376027E+00  0.32591363E+00
  0.18434811E+00  0.89608523E+00  0.30685442E+00
  0.98978560E+00  0.63868134E+00  0.57739498E+00
  0.39622011E+00  0.66388619E+00  0.10932954E+00
  0.29007647E+00  0.88703852E+00  0.86107241E+00
  0.87436866E+00  0.35451380E+00  0.65885430E+00
  0.62739580E+00  0.20449501E-01  0.14488556E+00
  0.80250736E+00  0.55218527E+00  0.17455136E+00
  0.59276013E+00  0.26928193E+00  0.62556309E+00
  0.70404221E+00  0.82814824E+00  0.85305607E+00
  0.97438810E+00  0.10398046E+00  0.55025976E+00
  0.42322510E+00  0.28007090E+00  0.90684700E+00
  0.71233446E+00  0.29325745E+00  0.15533332E+00
  0.43020304E+00  0.40960874E+00  0.52238696E+00
  0.10631952E+00  0.39383538E+00  0.17577314E-02
  0.88895878E+00  0.19863739E+00  0.25261437E+00
  0.75368613E+00  0.58750605E+00  0.43156460E+00
  0.39653143E-01  0.95602226E+00  0.16176497E+00
  0.88189763E+00  0.59899786E+00  0.22369064E-01
  0.45472510E+00  0.59970837E+00  0.32659705E+00
  0.19803366E-01  0.80810526E+00  0.65102928E+00
  0.88687794E-01  0.63770737E+00  0.43567803E+00
  0.79168016E+00  0.93153426E+00  0.31092435E+00
  0.61944257E+00  0.58336888E+00  0.99450104E+00
  0.58010302E+00  0.86484488E+00  0.29257409E+00
  0.28363838E+00  0.63959289E+00  0.90269222E+00
  0.60748644E-01  0.27368503E+00  0.48200865E+00
  0.38228766E+00  0.26559046E+00  0.73621096E+00
  0.28732081E-01  0.80233961E+00  0.15247467E+00
  0.53901259E+00  0.70838036E+00  0.52685987E+00
  0.71499575E+00  0.36449093E+00  0.51512714E+00
  0.82681484E+00  0.46499000E+00  0.89143949E+00
  0.32314919E+00  0.81114016E-01  0.91287808E+00
  0.80693839E-01  0.32451121E+00  0.21863995E+00
  0.31861088E+00  0.54878584E+00  0.84601824E+00
  0.79256311E+00  0.13004010E-01  0.56389320E+00
  0.69549916E+00  0.84152385E+00  0.41911860E-01
  0.70079094E-01  0.51437983E+00  0.18062528E+00
  0.11124045E+00  0.24505615E-01  0.65892575E+00
  0.12445978E+00  0.51943309E+00  0.58119800E+00
  0.54876909E+00  0.23586369E+00  0.34092018E+00
  0.74936081E+00  0.22527877E+00  0.79157228E+00
  0.43660368E+00  0.91277272E+00  0.64415871E+00
  0.78000396E+00  0.66381119E-01  0.15356997E+00
  0.41811253E-01  0.98640547E+00  0.41963048E+00
  0.19699397E+00  0.16693906E+00  0.30588086E+00
  0.22408008E+00  0.90226015E-01  0.80756046E-01
  0.32475694E+00  0.22932566E-01  0.43054027E+00
  0.17895931E+00  0.12292254E+00  0.51648398E+00
  0.31704469E+00  0.27173468E+00  0.40110170E+00
  0.51465294E+00  0.56848293E+00  0.78886896E+00
  0.55410992E+00  0.98254056E+00  0.98189340E+00
  0.48352332E+00  0.39699749E+00  0.26030975E+00
  0.20270180E-01  0.55644693E+00  0.75524178E+00
  0.71343596E+00  0.10267606E+00  0.34763364E+00
  0.61338399E+00  0.21470071E+00  0.86444828E-01
  0.69644250E+00  0.10126666E+00  0.96498777E+00
  0.35367602E+00  0.91075780E+00  0.20786448E+00
  0.41877687E+00  0.12851555E+00  0.25919874E+00
  0.24125901E-01  0.97281748E+00  0.95947139E+00
  0.87116923E+00  0.91326285E+00  0.75255452E+00
  0.93886987E+00  0.80416620E+00  0.47352556E+00
  0.38149703E+00  0.59561558E+00  0.47237122E+00
  0.00000000E+00  0.00000000E+00  0.00000000E+00
  0.00000000E+00  0.00000000E+00  0.00000000E+00
  0.00000000E+00  0.00000000E+00  0.00000000E+00
  0.00000000E+00  0.00000000E+00  0.00000000E+00
  0.00000000E+00  0.00000000E+00  0.00000000E+00
  0.00000000E+00  0.00000000E+00  0.00000000E+00
  0.00000000E+00  0.00000000E+00  0.00000000E+00
  0.00000000E+00  0.00000000E+00  0.00000000E+00
  0.00000000E+00  0.00000000E+00  0.00000000E+00
  0.00000000E+00  0.00000000E+00  0.00000000E+00
  0.00000000E+00  0.00000000E+00  0.00000000E+00
  0.00000000E+00  0.00000000E+00  0.00000000E+00
  0.00000000E+00  0.00000000E+00  0.00000000E+00
  0.00000000E+00  0.00000000E+00  0.00000000E+00
  0.00000000E+00  0.00000000E+00  0.00000000E+00
  0.00000000E+00  0.00000000E+00  0.00000000E+00
  0.00000000E+00  0.00000000E+00  0.00000000E+00
  0.00000000E+00  0.00000000E+00  0.00000000E+00
  0.00000000E+00  0.00000000E+00  0.00000000E+00
  0.00000000E+00  0.00000000E+00  0.00000000E+00
  0.00000000E+00  0.00000000E+00  0.00000000E+00
  0.00000000E+00  0.00000000E+00  0.00000000E+00
  0.00000000E+00  0.00000000E+00  0.00000000E+00
  0.00000000E+00  0.00000000E+00  0.00000000E+00
  0.00000000E+00  0.00000000E+00  0.00000000E+00
  0.00000000E+00  0.00000000E+00  0.00000000E+00
  0.00000000E+00  0.00000000E+00  0.00000000E+00
  0.00000000E+00  0.00000000E+00  0.00000000E+00
  0.00000000E+00  0.00000000E+00  0.00000000E+00
  0.00000000E+00  0.00000000E+00  0.00000000E+00
  0.00000000E+00  0.00000000E+00  0.00000000E+00
  0.00000000E+00  0.00000000E+00  0.00000000E+00
  0.00000000E+00  0.00000000E+00  0.00000000E+00
  0.00000000E+00  0.00000000E+00  0.00000000E+00
  0.00000000E+00  0.00000000E+00  0.00000000E+00
  0.00000000E+00  0.00000000E+00  0.00000000E+00
  0.00000000E+00  0.00000000E+00  0.00000000E+00
  0.00000000E+00  0.00000000E+00  0.00000000E+00
  0.00000000E+00  0.00000000E+00  0.00000000E+00
  0.00000000E+00  0.00000000E+00  0.00000000E+00
  0.00000000E+00  0.00000000E+00  0.00000000E+00
  0.00000000E+00  0.00000000E+00  0.00000000E+00
  0.00000000E+00  0.00000000E+00  0.00000000E+00
  0.00000000E+00  0.00000000E+00  0.00000000E+00
  0.00000000E+00  0.00000000E+00  0.00000000E+00
  0.00000000E+00  0.00000000E+00  0.00000000E+00
  0.00000000E+00  0.00000000E+00  0.00000000E+00
  0.00000000E+00  0.00000000E+00  0.00000000E+00
  0.00000000E+00  0.00000000E+00  0.00000000E+00
  0.00000000E+00  0.00000000E+00  0.00000000E+00
  0.00000000E+00  0.00000000E+00  0.00000000E+00
  0.00000000E+00  0.00000000E+00  0.00000000E+00
  0.00000000E+00  0.00000000E+00  0.00000000E+00
  0.00000000E+00  0.00000000E+00  0.00000000E+00
  0.00000000E+00  0.00000000E+00  0.00000000E+00
  0.00000000E+00  0.00000000E+00  0.00000000E+00
  0.00000000E+00  0.00000000E+00  0.00000000E+00
  0.00000000E+00  0.00000000E+00  0.00000000E+00
  0.00000000E+00  0.00000000E+00  0.00000000E+00
  0.00000000E+00  0.00000000E+00  0.00000000E+00
  0.00000000E+00  0.00000000E+00  0.00000000E+00
  0.00000000E+00  0.00000000E+00  0.00000000E+00
  0.00000000E+00  0.00000000E+00  0.00000000E+00
  0.00000000E+00  0.00000000E+00  0.00000000E+00
  0.00000000E+00  0.00000000E+00  0.00000000E+00
  0.00000000E+00  0.00000000E+00  0.00000000E+00
  0.00000000E+00  0.00000000E+00  0.00000000E+00
  0.00000000E+00  0.00000000E+00  0.00000000E+00
  0.00000000E+00  0.00000000E+00  0.00000000E+00
  0.00000000E+00  0.00000000E+00  0.00000000E+00
  0.00000000E+00  0.00000000E+00  0.00000000E+00
  0.00000000E+00  0.00000000E+00  0.00000000E+00
  0.00000000E+00  0.00000000E+00  0.00000000E+00
  0.00000000E+00  0.00000000E+00  0.00000000E+00
  0.00000000E+00  0.00000000E+00  0.00000000E+00
  0.00000000E+00  0.00000000E+00  0.00000000E+00
  0.00000000E+00  0.00000000E+00  0.00000000E+00
  0.00000000E+00  0.00000000E+00  0.00000000E+00
  0.00000000E+00  0.00000000E+00  0.00000000E+00
  0.00000000E+00  0.00000000E+00  0.00000000E+00
  0.00000000E+00  0.00000000E+00  0.00000000E+00
  0.00000000E+00  0.00000000E+00  0.00000000E+00
  0.00000000E+00  0.00000000E+00  0.00000000E+00
  0.00000000E+00  0.00000000E+00  0.00000000E+00
  0.00000000E+00  0.00000000E+00  0.00000000E+00
  0.00000000E+00  0.00000000E+00  0.00000000E+00
  0.00000000E+00  0.00000000E+00  0.00000000E+00
  0.00000000E+00  0.00000000E+00  0.00000000E+00
  0.00000000E+00  0.00000000E+00  0.00000000E+00
  0.00000000E+00  0.00000000E+00  0.00000000E+00
  0.00000000E+00  0.00000000E+00  0.00000000E+00
  0.00000000E+00  0.00000000E+00  0.00000000E+00
  0.00000000E+00  0.00000000E+00  0.00000000E+00
  0.00000000E+00  0.00000000E+00  0.00000000E+00
  0.00000000E+00  0.00000000E+00  0.00000000E+00
  0.00000000E+00  0.00000000E+00  0.00000000E+00
  0.00000000E+00  0.00000000E+00  0.00000000E+00
  0.00000000E+00  0.00000000E+00  0.00000000E+00
  0.00000000E+00  0.00000000E+00  0.00000000E+00
  0.00000000E+00  0.00000000E+00  0.00000000E+00
  0.00000000E+00  0.00000000E+00  0.00000000E+00
  0.00000000E+00  0.00000000E+00  0.00000000E+00
  0.00000000E+00  0.00000000E+00  0.00000000E+00
  0.00000000E+00  0.00000000E+00  0.00000000E+00
  0.00000000E+00  0.00000000E+00  0.00000000E+00
  0.00000000E+00  0.00000000E+00  0.00000000E+00
  0.00000000E+00  0.00000000E+00  0.00000000E+00
  0.00000000E+00  0.00000000E+00  0.00000000E+00
  0.00000000E+00  0.00000000E+00  0.00000000E+00
  0.00000000E+00  0.00000000E+00  0.00000000E+00
  0.00000000E+00  0.00000000E+00  0.00000000E+00
  0.00000000E+00  0.00000000E+00  0.00000000E+00
  0.00000000E+00  0.00000000E+00  0.00000000E+00
  0.00000000E+00  0.00000000E+00  0.00000000E+00
  0.00000000E+00  0.00000000E+00  0.00000000E+00
  0.00000000E+00  0.00000000E+00  0.00000000E+00
  0.00000000E+00  0.00000000E+00  0.00000000E+00
  0.00000000E+00  0.00000000E+00  0.00000000E+00
  0.00000000E+00  0.00000000E+00  0.00000000E+00
  0.00000000E+00  0.00000000E+00  0.00000000E+00
  0.00000000E+00  0.00000000E+00  0.00000000E+00
  0.00000000E+00  0.00000000E+00  0.00000000E+00
  0.00000000E+00  0.00000000E+00  0.00000000E+00
  0.00000000E+00  0.00000000E+00  0.00000000E+00
  0.00000000E+00  0.00000000E+00  0.00000000E+00
  0.00000000E+00  0.00000000E+00  0.00000000E+00
  0.00000000E+00  0.00000000E+00  0.00000000E+00
  0.00000000E+00  0.00000000E+00  0.00000000E+00
  0.00000000E+00  0.00000000E+00  0.00000000E+00
  0.00000000E+00  0.00000000E+00  0.00000000E+00
  0.00000000E+00  0.00000000E+00  0.00000000E+00
  0.00000000E+00  0.00000000E+00  0.00000000E+00
  0.00000000E+00  0.00000000E+00  0.00000000E+00
  0.00000000E+00  0.00000000E+00  0.00000000E+00
  0.00000000E+00  0.00000000E+00  0.00000000E+00
  0.00000000E+00  0.00000000E+00  0.00000000E+00
  0.00000000E+00  0.00000000E+00  0.00000000E+00
  0.00000000E+00  0.00000000E+00  0.00000000E+00
  0.00000000E+00  0.00000000E+00  0.00000000E+00
  0.00000000E+00  0.00000000E+00  0.00000000E+00
  0.00000000E+00  0.00000000E+00  0.00000000E+00
  0.00000000E+00  0.00000000E+00  0.00000000E+00
  0.00000000E+00  0.00000000E+00  0.00000000E+00
  0.00000000E+00  0.00000000E+00  0.00000000E+00
  0.00000000E+00  0.00000000E+00  0.00000000E+00
  0.00000000E+00  0.00000000E+00  0.00000000E+00
  0.00000000E+00  0.00000000E+00  0.00000000E+00
  0.00000000E+00  0.00000000E+00  0.00000000E+00
  0.00000000E+00  0.00000000E+00  0.00000000E+00
  0.00000000E+00  0.00000000E+00  0.00000000E+00
  0.00000000E+00  0.00000000E+00  0.00000000E+00
  0.00000000E+00  0.00000000E+00  0.00000000E+00
  0.00000000E+00  0.00000000E+00  0.00000000E+00
  0.00000000E+00  0.00000000E+00  0.00000000E+00
  0.00000000E+00  0.00000000E+00  0.00000000E+00
  0.00000000E+00  0.00000000E+00  0.00000000E+00
  0.00000000E+00  0.00000000E+00  0.00000000E+00
  0.00000000E+00  0.00000000E+00  0.00000000E+00
  0.00000000E+00  0.00000000E+00  0.00000000E+00
  0.00000000E+00  0.00000000E+00  0.00000000E+00
  0.00000000E+00  0.00000000E+00  0.00000000E+00
  0.00000000E+00  0.00000000E+00  0.00000000E+00
  0.00000000E+00  0.00000000E+00  0.00000000E+00
  0.00000000E+00  0.00000000E+00  0.00000000E+00
  0.00000000E+00  0.00000000E+00  0.00000000E+00
  0.00000000E+00  0.00000000E+00  0.00000000E+00
  0.00000000E+00  0.00000000E+00  0.00000000E+00
  0.00000000E+00  0.00000000E+00  0.00000000E+00
  0.00000000E+00  0.00000000E+00  0.00000000E+00
  0.00000000E+00  0.00000000E+00  0.00000000E+00
  0.00000000E+00  0.00000000E+00  0.00000000E+00
  0.00000000E+00  0.00000000E+00  0.00000000E+00
  0.00000000E+00  0.00000000E+00  0.00000000E+00
  0.00000000E+00  0.00000000E+00  0.00000000E+00
  0.00000000E+00  0.00000000E+00  0.00000000E+00
  0.00000000E+00  0.00000000E+00  0.00000000E+00
  0.00000000E+00  0.00000000E+00  0.00000000E+00
  0.00000000E+00  0.00000000E+00  0.00000000E+00
  0.00000000E+00  0.00000000E+00  0.00000000E+00
  0.00000000E+00  0.00000000E+00  0.00000000E+00
  0.00000000E+00  0.00000000E+00  0.00000000E+00
  0.00000000E+00  0.00000000E+00  0.00000000E+00
  0.00000000E+00  0.00000000E+00  0.00000000E+00
  0.00000000E+00  0.00000000E+00  0.00000000E+00
  0.00000000E+00  0.00000000E+00  0.00000000E+00
  0.00000000E+00  0.00000000E+00  0.00000000E+00
  0.00000000E+00  0.00000000E+00  0.00000000E+00
  0.00000000E+00  0.00000000E+00  0.00000000E+00
  0.00000000E+00  0.00000000E+00  0.00000000E+00
  0.00000000E+00  0.00000000E+00  0.00000000E+00
  0.00000000E+00  0.00000000E+00  0.00000000E+00
  0.00000000E+00  0.00000000E+00  0.00000000E+00
  0.00000000E+00  0.00000000E+00  0.00000000E+00
  0.00000000E+00  0.00000000E+00  0.00000000E+00
  0.00000000E+00  0.00000000E+00  0.00000000E+00
  0.00000000E+00  0.00000000E+00  0.00000000E+00
  0.00000000E+00  0.00000000E+00  0.00000000E+00
  0.00000000E+00  0.00000000E+00  0.00000000E+00
  0.00000000E+00  0.00000000E+00  0.00000000E+00
  0.00000000E+00  0.00000000E+00  0.00000000E+00
  0.00000000E+00  0.00000000E+00  0.00000000E+00
  0.00000000E+00  0.00000000E+00  0.00000000E+00
  0.00000000E+00  0.00000000E+00  0.00000000E+00
  0.00000000E+00  0.00000000E+00  0.00000000E+00
  0.00000000E+00  0.00000000E+00  0.00000000E+00
  0.00000000E+00  0.00000000E+00  0.00000000E+00
  0.00000000E+00  0.00000000E+00  0.00000000E+00
  0.00000000E+00  0.00000000E+00  0.00000000E+00
  0.00000000E+00  0.00000000E+00  0.00000000E+00
  0.00000000E+00  0.00000000E+00  0.00000000E+00
  0.00000000E+00  0.00000000E+00  0.00000000E+00
  0.00000000E+00  0.00000000E+00  0.00000000E+00
  0.00000000E+00  0.00000000E+00  0.00000000E+00
  0.00000000E+00  0.00000000E+00  0.00000000E+00
  0.00000000E+00  0.00000000E+00  0.00000000E+00
  0.00000000E+00  0.00000000E+00  0.00000000E+00
  0.00000000E+00  0.00000000E+00  0.00000000E+00
  0.00000000E+00  0.00000000E+00  0.00000000E+00
  0.00000000E+00  0.00000000E+00  0.00000000E+00
  0.00000000E+00  0.00000000E+00  0.00000000E+00
  0.00000000E+00  0.00000000E+00  0.00000000E+00
  0.00000000E+00  0.00000000E+00  0.00000000E+00
  0.00000000E+00  0.00000000E+00  0.00000000E+00
  0.00000000E+00  0.00000000E+00  0.00000000E+00
  0.00000000E+00  0.00000000E+00  0.00000000E+00
  0.00000000E+00  0.00000000E+00  0.00000000E+00
  0.00000000E+00  0.00000000E+00  0.00000000E+00
  0.00000000E+00  0.00000000E+00  0.00000000E+00
  0.00000000E+00  0.00000000E+00  0.00000000E+00
  0.00000000E+00  0.00000000E+00  0.00000000E+00
  0.00000000E+00  0.00000000E+00  0.00000000E+00
  0.00000000E+00  0.00000000E+00  0.00000000E+00
  0.00000000E+00  0.00000000E+00  0.00000000E+00
  0.00000000E+00  0.00000000E+00  0.00000000E+00
  0.00000000E+00  0.00000000E+00  0.00000000E+00
  0.00000000E+00  0.00000000E+00  0.00000000E+00
  0.00000000E+00  0.00000000E+00  0.00000000E+00
  0.00000000E+00  0.00000000E+00  0.00000000E+00
  0.00000000E+00  0.00000000E+00  0.00000000E+00
  0.00000000E+00  0.00000000E+00  0.00000000E+00
  0.00000000E+00  0.00000000E+00  0.00000000E+00
  0.00000000E+00  0.00000000E+00  0.00000000E+00
  0.00000000E+00  0.00000000E+00  0.00000000E+00
  0.00000000E+00  0.00000000E+00  0.00000000E+00
  0.00000000E+00  0.00000000E+00  0.00000000E+00
  0.00000000E+00  0.00000000E+00  0.00000000E+00
  0.00000000E+00  0.00000000E+00  0.00000000E+00
  0.00000000E+00  0.00000000E+00  0.00000000E+00
  0.00000000E+00  0.00000000E+00  0.00000000E+00
  0.00000000E+00  0.00000000E+00  0.00000000E+00
  0.00000000E+00  0.00000000E+00  0.00000000E+00
  0.00000000E+00  0.00000000E+00  0.00000000E+00
  0.00000000E+00  0.00000000E+00  0.00000000E+00
  0.00000000E+00  0.00000000E+00  0.00000000E+00
  0.00000000E+00  0.00000000E+00  0.00000000E+00
  0.00000000E+00  0.00000000E+00  0.00000000E+00
  0.00000000E+00  0.00000000E+00  0.00000000E+00
  0.00000000E+00  0.00000000E+00  0.00000000E+00
  0.00000000E+00  0.00000000E+00  0.00000000E+00
  0.00000000E+00  0.00000000E+00  0.00000000E+00
  0.00000000E+00  0.00000000E+00  0.00000000E+00
  0.00000000E+00  0.00000000E+00  0.00000000E+00
  0.00000000E+00  0.00000000E+00  0.00000000E+00
  0.00000000E+00  0.00000000E+00  0.00000000E+00
  0.00000000E+00  0.00000000E+00  0.00000000E+00
  0.00000000E+00  0.00000000E+00  0.00000000E+00
  0.00000000E+00  0.00000000E+00  0.00000000E+00
  0.00000000E+00  0.00000000E+00  0.00000000E+00
  0.00000000E+00  0.00000000E+00  0.00000000E+00
  0.00000000E+00  0.00000000E+00  0.00000000E+00
  0.00000000E+00  0.00000000E+00  0.00000000E+00
  0.00000000E+00  0.00000000E+00  0.00000000E+00
  0.00000000E+00  0.00000000E+00  0.00000000E+00
  0.00000000E+00  0.00000000E+00  0.00000000E+00
  0.00000000E+00  0.00000000E+00  0.00000000E+00
  0.00000000E+00  0.00000000E+00  0.00000000E+00
  0.00000000E+00  0.00000000E+00  0.00000000E+00
  0.00000000E+00  0.00000000E+00  0.00000000E+00
  0.00000000E+00  0.00000000E+00  0.00000000E+00
  0.00000000E+00  0.00000000E+00  0.00000000E+00
  0.00000000E+00  0.00000000E+00  0.00000000E+00
  0.00000000E+00  0.00000000E+00  0.00000000E+00
  0.00000000E+00  0.00000000E+00  0.00000000E+00
  0.00000000E+00  0.00000000E+00  0.00000000E+00
  0.00000000E+00  0.00000000E+00  0.00000000E+00
  0.00000000E+00  0.00000000E+00  0.00000000E+00
  0.00000000E+00  0.00000000E+00  0.00000000E+00
  0.00000000E+00  0.00000000E+00  0.00000000E+00
  0.00000000E+00  0.00000000E+00  0.00000000E+00
  0.00000000E+00  0.00000000E+00  0.00000000E+00
  0.00000000E+00  0.00000000E+00  0.00000000E+00
  0.00000000E+00  0.00000000E+00  0.00000000E+00
  0.00000000E+00  0.00000000E+00  0.00000000E+00
  0.00000000E+00  0.00000000E+00  0.00000000E+00
  0.00000000E+00  0.00000000E+00  0.00000000E+00
  0.00000000E+00  0.00000000E+00  0.00000000E+00
  0.00000000E+00  0.00000000E+00  0.00000000E+00
  0.00000000E+00  0.00000000E+00  0.00000000E+00
  0.00000000E+00  0.00000000E+00  0.00000000E+00
  0.00000000E+00  0.00000000E+00  0.00000000E+00
  0.00000000E+00  0.00000000E+00  0.00000000E+00
  0.00000000E+00  0.00000000E+00  0.00000000E+00
  0.00000000E+00  0.00000000E+00  0.00000000E+00
  0.00000000E+00  0.00000000E+00  0.00000000E+00
  0.00000000E+00  0.00000000E+00  0.00000000E+00
  0.00000000E+00  0.00000000E+00  0.00000000E+00
  0.00000000E+00  0.00000000E+00  0.00000000E+00
  0.00000000E+00  0.00000000E+00  0.00000000E+00
  0.00000000E+00  0.00000000E+00  0.00000000E+00
  0.00000000E+00  0.00000000E+00  0.00000000E+00
  0.00000000E+00  0.00000000E+00  0.00000000E+00
  0.00000000E+00  0.00000000E+00  0.00000000E+00
  0.00000000E+00  0.00000000E+00  0.00000000E+00
  0.00000000E+00  0.00000000E+00  0.00000000E+00
  0.00000000E+00  0.00000000E+00  0.00000000E+00
  0.00000000E+00  0.00000000E+00  0.00000000E+00
  0.00000000E+00  0.00000000E+00  0.00000000E+00
  0.00000000E+00  0.00000000E+00  0.00000000E+00
  0.00000000E+00  0.00000000E+00  0.00000000E+00
  0.00000000E+00  0.00000000E+00  0.00000000E+00
  0.00000000E+00  0.00000000E+00  0.00000000E+00
  0.00000000E+00  0.00000000E+00  0.00000000E+00
  0.00000000E+00  0.00000000E+00  0.00000000E+00
  0.00000000E+00  0.00000000E+00  0.00000000E+00
  0.00000000E+00  0.00000000E+00  0.00000000E+00
  0.00000000E+00  0.00000000E+00  0.00000000E+00
  0.00000000E+00  0.00000000E+00  0.00000000E+00
  0.00000000E+00  0.00000000E+00  0.00000000E+00
  0.00000000E+00  0.00000000E+00  0.00000000E+00
  0.00000000E+00  0.00000000E+00  0.00000000E+00
  0.00000000E+00  0.00000000E+00  0.00000000E+00
  0.00000000E+00  0.00000000E+00  0.00000000E+00
  0.00000000E+00  0.00000000E+00  0.00000000E+00
  0.00000000E+00  0.00000000E+00  0.00000000E+00
  0.00000000E+00  0.00000000E+00  0.00000000E+00
  0.00000000E+00  0.00000000E+00  0.00000000E+00
  0.00000000E+00  0.00000000E+00  0.00000000E+00
  0.00000000E+00  0.00000000E+00  0.00000000E+00
  0.00000000E+00  0.00000000E+00  0.00000000E+00
  0.00000000E+00  0.00000000E+00  0.00000000E+00
  0.00000000E+00  0.00000000E+00  0.00000000E+00
  0.00000000E+00  0.00000000E+00  0.00000000E+00
  0.00000000E+00  0.00000000E+00  0.00000000E+00
  0.00000000E+00  0.00000000E+00  0.00000000E+00
  0.00000000E+00  0.00000000E+00  0.00000000E+00
  0.00000000E+00  0.00000000E+00  0.00000000E+00
  0.00000000E+00  0.00000000E+00  0.00000000E+00
  0.00000000E+00  0.00000000E+00  0.00000000E+00
  0.00000000E+00  0.00000000E+00  0.00000000E+00
  0.00000000E+00  0.00000000E+00  0.00000000E+00
  0.00000000E+00  0.00000000E+00  0.00000000E+00
  0.00000000E+00  0.00000000E+00  0.00000000E+00
  0.00000000E+00  0.00000000E+00  0.00000000E+00
  0.00000000E+00  0.00000000E+00  0.00000000E+00
  0.00000000E+00  0.00000000E+00  0.00000000E+00
  0.00000000E+00  0.00000000E+00  0.00000000E+00
  0.00000000E+00  0.00000000E+00  0.00000000E+00
  0.00000000E+00  0.00000000E+00  0.00000000E+00
  0.00000000E+00  0.00000000E+00  0.00000000E+00
  0.00000000E+00  0.00000000E+00  0.00000000E+00
  0.00000000E+00  0.00000000E+00  0.00000000E+00
  0.00000000E+00  0.00000000E+00  0.00000000E+00
  0.00000000E+00  0.00000000E+00  0.00000000E+00
  0.00000000E+00  0.00000000E+00  0.00000000E+00
  0.00000000E+00  0.00000000E+00  0.00000000E+00
  0.00000000E+00  0.00000000E+00  0.00000000E+00
  0.00000000E+00  0.00000000E+00  0.00000000E+00
  0.00000000E+00  0.00000000E+00  0.00000000E+00
  0.00000000E+00  0.00000000E+00  0.00000000E+00
  0.00000000E+00  0.00000000E+00  0.00000000E+00
  0.00000000E+00  0.00000000E+00  0.00000000E+00
  0.00000000E+00  0.00000000E+00  0.00000000E+00
  0.00000000E+00  0.00000000E+00  0.00000000E+00
  0.00000000E+00  0.00000000E+00  0.00000000E+00
  0.00000000E+00  0.00000000E+00  0.00000000E+00
  0.00000000E+00  0.00000000E+00  0.00000000E+00
  0.00000000E+00  0.00000000E+00  0.00000000E+00
  0.00000000E+00  0.00000000E+00  0.00000000E+00
  0.00000000E+00  0.00000000E+00  0.00000000E+00
  0.00000000E+00  0.00000000E+00  0.00000000E+00
  0.00000000E+00  0.00000000E+00  0.00000000E+00
  0.00000000E+00  0.00000000E+00  0.00000000E+00
  0.00000000E+00  0.00000000E+00  0.00000000E+00
  0.00000000E+00  0.00000000E+00  0.00000000E+00
  0.00000000E+00  0.00000000E+00  0.00000000E+00
  0.00000000E+00  0.00000000E+00  0.00000000E+00
  0.00000000E+00  0.00000000E+00  0.00000000E+00
  0.00000000E+00  0.00000000E+00  0.00000000E+00
  0.00000000E+00  0.00000000E+00  0.00000000E+00
  0.00000000E+00  0.00000000E+00  0.00000000E+00
  0.00000000E+00  0.00000000E+00  0.00000000E+00
  0.00000000E+00  0.00000000E+00  0.00000000E+00
  0.00000000E+00  0.00000000E+00  0.00000000E+00
  0.00000000E+00  0.00000000E+00  0.00000000E+00
  0.00000000E+00  0.00000000E+00  0.00000000E+00
  0.00000000E+00  0.00000000E+00  0.00000000E+00
  0.00000000E+00  0.00000000E+00  0.00000000E+00
  0.00000000E+00  0.00000000E+00  0.00000000E+00
  0.00000000E+00  0.00000000E+00  0.00000000E+00
  0.00000000E+00  0.00000000E+00  0.00000000E+00
  0.00000000E+00  0.00000000E+00  0.00000000E+00
  0.00000000E+00  0.00000000E+00  0.00000000E+00
  0.00000000E+00  0.00000000E+00  0.00000000E+00
  0.00000000E+00  0.00000000E+00  0.00000000E+00
  0.00000000E+00  0.00000000E+00  0.00000000E+00
  0.00000000E+00  0.00000000E+00  0.00000000E+00
  0.00000000E+00  0.00000000E+00  0.00000000E+00
  0.00000000E+00  0.00000000E+00  0.00000000E+00
  0.00000000E+00  0.00000000E+00  0.00000000E+00
  0.00000000E+00  0.00000000E+00  0.00000000E+00
  0.00000000E+00  0.00000000E+00  0.00000000E+00
  0.00000000E+00  0.00000000E+00  0.00000000E+00
  0.00000000E+00  0.00000000E+00  0.00000000E+00
  0.00000000E+00  0.00000000E+00  0.00000000E+00
  0.00000000E+00  0.00000000E+00  0.00000000E+00
  0.00000000E+00  0.00000000E+00  0.00000000E+00
  0.00000000E+00  0.00000000E+00  0.00000000E+00
  0.00000000E+00  0.00000000E+00  0.00000000E+00
  0.00000000E+00  0.00000000E+00  0.00000000E+00
  0.00000000E+00  0.00000000E+00  0.00000000E+00
  0.00000000E+00  0.00000000E+00  0.00000000E+00
  0.00000000E+00  0.00000000E+00  0.00000000E+00
  0.00000000E+00  0.00000000E+00  0.00000000E+00
  0.00000000E+00  0.00000000E+00  0.00000000E+00
  0.00000000E+00  0.00000000E+00  0.00000000E+00
  0.00000000E+00  0.00000000E+00  0.00000000E+00
  0.00000000E+00  0.00000000E+00  0.00000000E+00
  0.00000000E+00  0.00000000E+00  0.00000000E+00
  0.00000000E+00  0.00000000E+00  0.00000000E+00
  0.00000000E+00  0.00000000E+00  0.00000000E+00
  0.00000000E+00  0.00000000E+00  0.00000000E+00
  0.00000000E+00  0.00000000E+00  0.00000000E+00
