# Supplementary material for: Dynamic restructuring of nickel sulfides for electrocatalytic hydrogen evolution reaction
Source: Nat Commun. 2024 Jun 24;15:5336. doi: 10.1038/s41467-024-49015-4 (PMC11196257; doi:10.1038/s41467-024-49015-4)
Supplement: Supplementary file 4 — Supplementary Data 1 [file 41467_2024_49015_MOESM4_ESM.zip › AIMD-NiO supercell-final.txt]

Ni4 O4                                  
   1.00000000000000     
    12.5590124129999996    0.0000000000000000    0.0000000000000000
     0.0000000000000000   12.5590124129999996    0.0000000000000000
     0.0000000000000000    0.0000000000000000   12.5590124129999996
   Ni   O 
   108   108
Direct
  0.0165354760486748 -0.0027744568009602 -0.0038025681570263
 -0.0065438109861079  0.0120427050716932  0.3354599100440327
 -0.0098457140537197  0.0026718071792439  0.6567004029165652
  0.0186975662406346  0.3135150726456755 -0.0044129115371975
  0.0099447596988474  0.3302513839484679  0.3459719755294091
 -0.0007784636543365  0.3559307330347256  0.6855204819298322
 -0.0003101383861760  0.6503418833842203  0.0053382310494175
 -0.0046230201714115  0.6612287828584481  0.3348905019771418
  0.0008080057176780  0.6764727294470737  0.6675416075571565
  0.3451019909686031  0.0061486358842767 -0.0028228656647613
  0.3377225370025809  0.0004992399898878  0.3344301465961932
  0.3244790787929521  0.0029881486753121  0.6624814444013333
  0.3420898787250275  0.3351889558014411  0.0051928765667656
  0.3327854539979717  0.3499637609985335  0.3397556711386741
  0.3306970317986264  0.3422015040557990  0.6742922266073322
  0.3465865881489647  0.6569247939300075 -0.0032924239838520
  0.3361334783046646  0.6738268313691637  0.3311046669353517
  0.3257549955258026  0.6675574480428277  0.6632817462983737
  0.6755125829777052 -0.0019665669239139  0.0028523431035990
  0.6680554044315222  0.0019890460161198  0.3287418157913304
  0.6692491260178109  0.0022599753242649  0.6658141329439596
  0.6671699235111677  0.3255618025274680 -0.0099353511844702
  0.6654664507811502  0.3465759090651051  0.3367520966507330
  0.6849176424991136  0.3237254113145390  0.6713836077598462
  0.6683183974945788  0.6563177106868647  0.0007139403004658
  0.6583181162476285  0.6611579110984992  0.3370696655145261
  0.6343843568404040  0.6840706131488490  0.6797118302622358
 -0.0016422922769691  0.1530405896739289  0.1571007875770472
 -0.0173845886070587  0.1761942296472875  0.5053237176057221
 -0.0029870762583137  0.1599147951069120  0.8259440073080853
  0.0091766244523417  0.4938878997511589  0.1804080536619884
  0.0021367802438935  0.5151696005059174  0.5050203704847527
 -0.0013762563644196  0.4803128197062000  0.8599610657948081
 -0.0047824498786618  0.8355025386602920  0.1672350225866466
 -0.0076723682486660  0.8358382142347628  0.4865391567537999
 -0.0044583494611377  0.8270242444925090  0.8395914413061381
  0.3330021287027046  0.1708722366134907  0.1662089909044620
  0.3330832576018590  0.1827834256406034  0.4941221896574338
  0.3308273269525794  0.1635169676428925  0.8401201140586435
  0.3335977559765951  0.4919342780827091  0.1668907350730746
  0.3511659898659852  0.5075017724250801  0.4984810928663547
  0.3365075244950874  0.4988999339502444  0.8311982784339497
  0.3339768740551221  0.8219327457651769  0.1578852485175442
  0.3340752986170561  0.8392056487037306  0.4969732767941468
  0.3314122678094518  0.8346927532426140  0.8394211879968284
  0.6715655015473937  0.1716505263149592  0.1627833528151336
  0.6714353276222977  0.1618729079404128  0.5095077646807165
  0.6634215084452361  0.1541773311684154  0.8193838084572902
  0.6696355345357110  0.4897817669217839  0.1601939369331218
  0.6840075126756516  0.5232543817533934  0.5109987918814370
  0.6661144779892675  0.5052426980451066  0.8249801291592223
  0.6775916793867368  0.8349543605191511  0.1715528854583111
  0.6586018777650534  0.8425575259897224  0.4986124989090410
  0.6655092069172104  0.8384344856244680  0.8532639007459066
  0.1793433063862759 -0.0173932631427697  0.1654685769156081
  0.1604694581980737  0.0067481538070606  0.4814607604183007
  0.1655638836228246  0.0072731520624553  0.8143467492111647
  0.1650811324742395  0.3401424835076616  0.1741562129627781
  0.1611185886508698  0.3466931776866710  0.4959453753411008
  0.1674050404580694  0.3254016031477396  0.8381832237606462
  0.1747788485348806  0.6592038792988913  0.1740572740073286
  0.1712301562630527  0.6839838030499933  0.5078136426154269
  0.1644472463478745  0.6539976869513948  0.8310434091199181
  0.4991843138793631 -0.0021152951198216  0.1683408660143897
  0.4795618688839086 -0.0041487062780017  0.4828401688166261
  0.4991317496342417 -0.0014316531569151  0.8264802103958346
  0.4948720437484293  0.3290686029639503  0.1638930689150133
  0.5126861011545772  0.3227900142445026  0.5025962494196645
  0.5030676872838011  0.3309838893372108  0.8237048034072526
  0.5011510023141096  0.6670310002416013  0.1629982963723670
  0.4943510216002872  0.6677573287837235  0.5075495470224640
  0.5015027533043619  0.6705118914505829  0.8450882827078762
  0.8371991885042991  0.0098626265598067  0.1663390871054721
  0.8146366906741841  0.0013543231889891  0.4917043601132718
  0.8457334804326917 -0.0003523428133894  0.8449520386889772
  0.8301820794640081  0.3501638722518050  0.1658725829835581
  0.8230767931656308  0.3223217602220171  0.5000510617140764
  0.8411885031465701  0.3216075760751919  0.8438111341210273
  0.8254659223569135  0.6614729920457125  0.1703641485085963
  0.8199715349695034  0.6736896381409279  0.5038423156054690
  0.8152323903734434  0.6659371003370663  0.8222794415111648
  0.1839447177103797  0.1542066696024824  0.0121205589257913
  0.1677817535344092  0.1694239699736435  0.3214392657797519
  0.1738970193670375  0.1757853245286561  0.6489121301177179
  0.1585209659645751  0.4899582212194403  0.0049138194900882
  0.1685176914067759  0.5066564949162380  0.3426839675728676
  0.1738234097442735  0.5125268329098348  0.6586386365393228
  0.1616413594616411  0.8181305629449565 -0.0006121863518137
  0.1673119995172627  0.8295713258350015  0.3296031403350694
  0.1514031719066850  0.8435575002353449  0.6601100206183320
  0.5002383815190315  0.1539091887599230 -0.0017145641609900
  0.5005474775398033  0.1688721201391303  0.3270442666495315
  0.4815825307080828  0.1712684632249271  0.6665442482126556
  0.5002489534116360  0.4910731634583763  0.0031613278022396
  0.5084746065797385  0.4934987749191428  0.3322365646191054
  0.5188437469747744  0.4946862221945126  0.6669893424963154
  0.5015024958853342  0.8222839036688147  0.0005263447121433
  0.5023381900709840  0.8359042878438055  0.3319781692088390
  0.4831748701461395  0.8457588228700288  0.6703252855150066
  0.8282971126258115  0.1593174353053079  0.0058735713718095
  0.8321348412270863  0.1817227047637754  0.3364209999781808
  0.8249399895293257  0.1640306284359489  0.6791928865663024
  0.8365010313717486  0.4827727372058934  0.0043098438261443
  0.8449243060209450  0.4922271719729579  0.3376275791244718
  0.8300343316752523  0.4977170269400814  0.6570613299608261
  0.8255653535885096  0.8303602463487352 -0.0072496544775239
  0.8281299412513157  0.8321304068591441  0.3310934216207532
  0.8195549566609478  0.8389219487156725  0.6598704551750273
  0.1842329909826907 -0.0016886645663112  0.0096723193279002
  0.1814843203279244 -0.0046061932263484  0.3260114016294317
  0.1709375849328312  0.0017278420514584  0.6469094624612599
  0.1795836774332886  0.3257951320711510  0.0081834077455753
  0.1697189525144159  0.3335597758499401  0.3385678420670737
  0.1598078379629507  0.3537374806650817  0.6655690109837500
  0.1703935202551067  0.6638872579511246  0.0018005514496973
  0.1544505073718375  0.6627895905492077  0.3433907780566297
  0.1713762280809411  0.6634693562422620  0.6667120391365340
  0.5051202225713516 -0.0109872740499745 -0.0108273239410638
  0.4944014633110209  0.0059322360197902  0.3300081371316133
  0.5085502548624027 -0.0069055544643801  0.6674429605009615
  0.4942681943809197  0.3223258335967411 -0.0131631349250630
  0.5140960549786795  0.3355798348221447  0.3134650066789748
  0.5312782758227008  0.3353181016617016  0.6626392481105894
  0.5149800718351459  0.6646006587271970  0.0107354856745975
  0.4972838589736583  0.6673830704417033  0.3274334614221566
  0.4771988350445605  0.6853307735115507  0.6699279236446397
  0.8458772375558232 -0.0093635123733352 -0.0036621388301727
  0.8209613394607737  0.0233696446461197  0.3263165806695497
  0.8192920244839722 -0.0059895841864658  0.6502782829667276
  0.8568476082545822  0.3175099618382006 -0.0029273081857384
  0.8189126481609106  0.3370374891792531  0.3355411110587569
  0.8464233435732469  0.3260440361254541  0.6678597416833100
  0.8280064284030652  0.6493466953281338 -0.0010368760667426
  0.8329809210251051  0.6807454245571838  0.3249374163743162
  0.8335014877234938  0.6850826318480002  0.6625092366719697
  0.1608035962960439  0.1567921082532401  0.1692323227144282
  0.1830994052769718  0.1842329022202874  0.4919771187790704
  0.1641016012974953  0.1722511315279648  0.8002570245160709
  0.1756830057388459  0.4905622249885756  0.1765803214859169
  0.1732447916778865  0.5118772620413760  0.5021227659677937
  0.1661884842070350  0.4756105771583690  0.8431037866200296
  0.1700729782544754  0.8175459803021274  0.1535491003168384
  0.1619458565107452  0.8544770385183630  0.4846857358624491
  0.1582332784566605  0.8347229497389231  0.8454408271529165
  0.5137878002386225  0.1502455852920089  0.1631667311634692
  0.4854326306055742  0.1664753704671971  0.4891680028640146
  0.4892659141148276  0.1763104624169840  0.8311480573764048
  0.5040760093327221  0.4837048638677022  0.1680444944691425
  0.5004848999576298  0.5062771189386368  0.5112238268283978
  0.5146849891165671  0.5043149120822247  0.8198056639209343
  0.4959019404836054  0.8391774518142336  0.1715490784435371
  0.4999977297244748  0.8387257206170505  0.4936501320743066
  0.4895440461022426  0.8313361657979303  0.8423569881343554
  0.8341095220346474  0.1808909690271753  0.1647888755885685
  0.8254094493439543  0.1616592593479627  0.5210400661620442
  0.8376461306055381  0.1625736739573451  0.8326515529262617
  0.8395764332571836  0.5027206721147234  0.1798150618730243
  0.8396126455431254  0.5015841204711937  0.5004787119051370
  0.8368946219983557  0.4936097700417199  0.8142244863361452
  0.8293952610505767  0.8591175715115201  0.1600103916415578
  0.8342758239392268  0.8386434946200793  0.4893643549489436
  0.8385143356806772  0.8325565709673988  0.8209019835253466
  0.0101471534550106 -0.0057992583496764  0.1935486787629457
 -0.0283287383783416 -0.0018958023601343  0.4898332357678235
  0.0037927339528396  0.0035764151632625  0.8068661748332521
  0.0135461243311461  0.3332387543109552  0.1806763595023525
 -0.0076915148747266  0.3546650963561199  0.5277290106352602
 -0.0052770061974614  0.3157248521667916  0.8459717601491585
 -0.0210938877864529  0.6559825080911790  0.1841467793186838
  0.0055973522135257  0.6786096552526059  0.4866390779777722
 -0.0088130176019587  0.6747961310944339  0.8290044968542903
  0.3473350226193486 -0.0010938609989244  0.1518640273279334
  0.3217536431457100 -0.0089356390153483  0.4876180085937583
  0.3243407774326897  0.0020930284912061  0.8333000359695681
  0.3285420109544012  0.3370403636117986  0.1644282457205152
  0.3311088434998173  0.3507486654766124  0.5183848218759445
  0.3381628729373389  0.3408170406513309  0.8332779172743253
  0.3418401746576414  0.6689964902870589  0.1485481486534364
  0.3297684704488859  0.6687156318743664  0.5001582829177377
  0.3276952877430844  0.6635948827451789  0.8481139277202568
  0.6637915547660842  0.0122257573918387  0.1694379947882021
  0.6316633800962733  0.0115070804821213  0.4934081472864635
  0.6810394785399534 -0.0000288911280536  0.8436061393448718
  0.6681111579850812  0.3299491066209390  0.1613636494064086
  0.6645405140013149  0.3267688711382644  0.5043906481074150
  0.6760891433165068  0.3131592009736405  0.8229361230957629
  0.6800045608294273  0.6772590050675680  0.1644033441572544
  0.6558876679435316  0.6914543919580713  0.5041275367403281
  0.6682407560320235  0.6558680826596126  0.8418001964815406
  0.0311854995143044  0.1504565992566779 -0.0082796392535378
  0.0043742482778460  0.1664968539964843  0.3321558681148777
 -0.0032884087185003  0.1680399579502464  0.6596996119524585
 -0.0017702961960364  0.4871213453112267  0.0221786018586736
  0.0088183763149912  0.4823879078287412  0.3530333846146387
  0.0081943271534554  0.5067406554126108  0.6562082341371449
 -0.0161328019763807  0.8186144446850839  0.0032937506602324
  0.0031337832349049  0.8223670584611118  0.3341477466488556
 -0.0130650709092968  0.8212173247827873  0.6567728507765521
  0.3494123970059564  0.1815937157111555  0.0097102337809101
  0.3310467335563337  0.1725696611711353  0.3317135848912405
  0.3384997825370124  0.1755949241625514  0.6702198895153462
  0.3445691415750026  0.4969380645556961  0.0028800940442435
  0.3431792566872940  0.5004103124959423  0.3364263088616867
  0.3389201216241624  0.5056861194698030  0.6703725867203344
  0.3314731177191684  0.8368518352543304  0.0065045338631673
  0.3319169899169680  0.8315792488758609  0.3285720487787329
  0.3291480515827665  0.8444311754157172  0.6638462820215723
  0.6654407204617385  0.1531557889984651 -0.0161840405062054
  0.6668064760585278  0.1805458009467245  0.3275779277581781
  0.6579412813610414  0.1553787904824879  0.6593344263767814
  0.6710758872440037  0.4890968237899811 -0.0180829565999580
  0.6615998764441420  0.4938450715688886  0.3460860901494869
  0.6683382406099847  0.4905440536571566  0.6728568721540218
  0.6859677516563921  0.8447532314218947  0.0123819502473371
  0.6519194566808723  0.8473209481648256  0.3214343143876520
  0.6584415423790163  0.8214909722438991  0.6742473522788482
 
 -0.21506929E-02  0.26959973E-02  0.23317184E-02
 -0.26730921E-03  0.76638100E-03 -0.97999578E-04
 -0.78714771E-02  0.82324347E-02 -0.57633496E-02
 -0.14776545E-03 -0.23313656E-02  0.40205984E-03
  0.20522790E-02  0.25309172E-02 -0.72175792E-03
  0.80728114E-03  0.76601262E-04 -0.24656314E-02
  0.39443744E-02  0.35157325E-02  0.10492796E-02
  0.47891550E-02 -0.31566847E-03 -0.13581870E-03
 -0.44679607E-02  0.21319000E-02  0.15318328E-02
 -0.23205432E-02 -0.33795887E-02  0.62608458E-02
  0.21691921E-02 -0.53570927E-02  0.50611456E-02
  0.12739908E-02 -0.37973694E-02  0.12450617E-03
 -0.59702393E-02 -0.29922549E-02 -0.23206525E-02
  0.41282104E-02 -0.21905904E-03  0.35743774E-02
 -0.95874340E-03 -0.24654327E-02  0.80194888E-03
  0.37703417E-02  0.29660695E-02  0.40818199E-02
  0.15518970E-02 -0.96159317E-03  0.36123891E-02
  0.77492286E-03  0.44245467E-02 -0.37620950E-02
 -0.14418561E-02 -0.87294476E-03 -0.36939039E-02
  0.22154484E-02  0.57738249E-02 -0.19506978E-02
  0.13714912E-02 -0.36497995E-02  0.75240611E-03
  0.21845117E-02 -0.55959476E-02  0.30022709E-02
 -0.71235370E-03 -0.20390487E-02 -0.67853362E-03
 -0.23179955E-02 -0.51122581E-02  0.31063724E-02
  0.15240645E-02 -0.14936131E-02 -0.60135071E-03
  0.50879663E-02  0.18945694E-02 -0.30836317E-02
  0.20441028E-02 -0.10636747E-02  0.19825297E-02
  0.18298598E-02 -0.38415112E-02  0.53142370E-02
  0.11095819E-03 -0.19424776E-02 -0.32280332E-02
 -0.12443880E-03 -0.71382743E-03  0.41026819E-02
 -0.50039567E-03  0.85640888E-03  0.45014202E-02
 -0.49109046E-02  0.25989437E-03 -0.11097073E-02
  0.12688927E-02 -0.31094214E-02 -0.35877096E-02
 -0.19928420E-03 -0.32757585E-02  0.45752729E-02
 -0.21085534E-02 -0.34443202E-04  0.33874590E-02
 -0.45898106E-02 -0.66102550E-03 -0.48073448E-02
  0.25484897E-02  0.13988867E-03  0.21844589E-03
 -0.51321291E-02  0.36386455E-03 -0.18737372E-02
  0.18700476E-04 -0.53605925E-02  0.20591279E-02
 -0.15713304E-02  0.36899504E-02 -0.31134297E-02
  0.22868508E-02 -0.44871295E-02  0.54617283E-02
 -0.43936999E-02  0.11377642E-02 -0.17238974E-02
  0.22341894E-02  0.57091077E-02  0.17008673E-02
  0.14669817E-05  0.13142923E-02 -0.75880675E-03
 -0.44963725E-02  0.15896149E-03  0.96255006E-03
 -0.68510887E-02  0.15332366E-02  0.20639982E-03
  0.37599712E-02  0.12456384E-02  0.61602001E-02
 -0.22882138E-02 -0.42051448E-02 -0.14410563E-03
 -0.47101051E-02 -0.81730093E-04 -0.28617891E-02
  0.26772320E-02  0.15521166E-02 -0.24636239E-02
  0.69813567E-03 -0.98298379E-03 -0.10626904E-02
  0.53830250E-03  0.60106633E-03 -0.35147553E-02
  0.54393160E-03 -0.24375530E-02 -0.46597866E-02
  0.23549627E-02 -0.42755991E-02 -0.33471938E-02
  0.53924218E-03 -0.49602753E-02  0.22573645E-02
  0.32228322E-02 -0.15359684E-02  0.37601863E-02
 -0.59547092E-02  0.35431992E-02  0.46978000E-02
 -0.29677159E-02  0.36814658E-02  0.25067822E-02
  0.40231827E-02  0.30423796E-02 -0.17915667E-02
  0.14431110E-02  0.45295525E-03 -0.24447595E-02
 -0.60019600E-03 -0.19800047E-02  0.12528501E-02
  0.45904272E-02 -0.59732558E-03 -0.16755292E-02
 -0.48485237E-02 -0.57303337E-02 -0.71889165E-03
 -0.23513633E-02 -0.21042835E-02 -0.19528201E-03
 -0.10035749E-02  0.26507060E-02 -0.32737176E-02
  0.78946972E-02 -0.27242004E-02 -0.34925648E-02
 -0.13474976E-02 -0.27958763E-02 -0.17125666E-02
 -0.31100230E-02 -0.42962479E-02  0.10269730E-02
 -0.14434749E-03  0.51369192E-02  0.61638951E-02
  0.37929679E-02 -0.50376304E-03  0.39004379E-02
  0.10650433E-02 -0.15557459E-02  0.17586769E-02
 -0.34470597E-03  0.24812588E-02 -0.26625271E-02
 -0.41281763E-03  0.21723675E-02 -0.74562549E-05
  0.19656352E-03  0.32803444E-02 -0.17482287E-02
 -0.67836599E-02  0.11323464E-02  0.11573012E-02
 -0.22834227E-02 -0.14552767E-02  0.82352368E-03
 -0.10277758E-02  0.13095620E-02  0.68087724E-03
 -0.52772715E-03 -0.39866855E-02 -0.27456238E-02
  0.72699917E-03  0.74990961E-03 -0.82290306E-02
 -0.98732203E-03  0.90220432E-03 -0.39959260E-02
  0.64165644E-02  0.18743934E-02 -0.40259904E-03
 -0.32295021E-02  0.81215966E-03  0.13576337E-02
 -0.22080048E-02  0.31733249E-02  0.59988364E-02
  0.35158569E-03 -0.59334032E-02  0.71100711E-02
 -0.27819538E-02 -0.40251684E-03  0.21025837E-02
  0.93653404E-03 -0.54965132E-03 -0.14435111E-02
  0.27446236E-02  0.32558410E-02 -0.26312361E-02
  0.18578901E-02  0.23492023E-02 -0.51320683E-02
 -0.26820007E-02  0.22273964E-02 -0.82753448E-04
 -0.11385073E-02  0.14526584E-02 -0.26405258E-02
  0.72005064E-03  0.29649305E-02 -0.17688231E-02
  0.68295952E-03  0.29375758E-02 -0.39961290E-02
  0.11425736E-02 -0.10293584E-02  0.64151099E-02
  0.75203046E-03 -0.42087020E-02 -0.68608952E-03
  0.41897331E-02  0.21424062E-02 -0.12942376E-02
 -0.22022247E-02  0.24502349E-02  0.14033141E-02
 -0.21187421E-02 -0.37315984E-03 -0.22112148E-02
  0.58787980E-04  0.16551135E-02  0.11308477E-02
 -0.35521087E-02  0.77042810E-03 -0.22209422E-02
  0.45132807E-03 -0.42560449E-02 -0.48972415E-03
 -0.65741006E-02  0.55866641E-03 -0.34764553E-03
  0.16444675E-02 -0.10758192E-02 -0.21494500E-02
  0.30694979E-02 -0.93966412E-03  0.39732262E-03
 -0.16842990E-02  0.65194748E-03 -0.15097694E-02
  0.36034167E-02 -0.16473847E-02  0.36936977E-02
  0.19465504E-02  0.26189378E-02 -0.58520370E-02
  0.16073867E-02  0.26742627E-02 -0.18537783E-02
 -0.21581213E-02 -0.21211049E-02  0.20342309E-02
  0.34957397E-02  0.14246348E-02  0.97456665E-02
  0.24765474E-02  0.53886729E-02 -0.17559367E-03
 -0.47453029E-02  0.55441747E-02  0.67587951E-02
  0.15356306E-02  0.12062761E-01  0.24566888E-02
 -0.47982326E-02  0.15340528E-01  0.55322130E-02
 -0.25278074E-02 -0.34118678E-02 -0.31402961E-02
 -0.60164550E-02  0.47395661E-02  0.67938495E-02
  0.15376626E-03  0.71372650E-02  0.33332954E-03
 -0.42304804E-02 -0.98888533E-02  0.85617971E-02
  0.71397759E-02 -0.51400617E-02 -0.38948570E-02
 -0.67956628E-03 -0.76628666E-03  0.36480825E-02
 -0.39934952E-02 -0.71372686E-02 -0.10025858E-01
 -0.21388321E-03  0.63755079E-02 -0.76584091E-02
  0.18517085E-02  0.16539198E-02 -0.11317463E-01
  0.18592676E-01  0.49624346E-02  0.12904489E-02
  0.39671577E-02  0.10941834E-01 -0.18653893E-02
 -0.17082603E-02 -0.10593901E-02 -0.98418599E-02
  0.22660288E-02  0.92493335E-02  0.14258838E-01
 -0.38245332E-03  0.80455594E-02  0.19718279E-02
  0.31046739E-04 -0.65614065E-02  0.10732681E-01
  0.11926323E-02  0.35222666E-02  0.27433299E-02
 -0.60861081E-02 -0.43289856E-02 -0.29593620E-02
  0.44679602E-02  0.17062450E-03 -0.21082965E-02
 -0.38449759E-03  0.30082399E-02 -0.65380015E-02
 -0.81996179E-02 -0.39317725E-02  0.19246655E-02
 -0.91332152E-02  0.34635852E-02  0.36879837E-04
 -0.15606750E-02 -0.55532940E-02  0.10599273E-01
  0.26049663E-02  0.97448292E-02 -0.80636616E-03
  0.89769497E-02  0.18886916E-02  0.10993537E-01
  0.12532282E-01  0.30921345E-02  0.93698876E-02
 -0.89185786E-02 -0.93192053E-03 -0.24788446E-02
 -0.29864839E-03 -0.22035450E-02 -0.98711425E-02
 -0.28171076E-02  0.12933602E-03 -0.44361664E-04
  0.26689500E-02 -0.12190920E-01  0.74854356E-02
  0.73147062E-02 -0.63237898E-02 -0.44623846E-02
 -0.77126336E-02 -0.82746858E-03 -0.37591873E-02
  0.25279473E-02  0.26776084E-02  0.35013124E-02
 -0.59742522E-02 -0.51312133E-02  0.47464186E-02
 -0.98527233E-02  0.47606848E-03  0.63955622E-02
 -0.83235663E-02  0.59798448E-02  0.30233512E-02
  0.24949614E-02  0.89104314E-02 -0.51383634E-02
 -0.70721297E-04  0.54773180E-02 -0.88570085E-03
  0.42181648E-02  0.51112947E-03 -0.89843357E-03
 -0.23142705E-02 -0.95475725E-02  0.41819625E-02
  0.62362155E-02 -0.77392772E-02 -0.37358532E-02
  0.16865342E-02  0.58530702E-02 -0.75604517E-03
  0.16831729E-02  0.10453656E-01 -0.78790808E-02
 -0.21851855E-03  0.30014485E-02  0.24269048E-02
 -0.21321313E-02 -0.40458303E-02 -0.78597444E-02
  0.26760017E-02 -0.24159361E-02 -0.11319253E-01
 -0.80139109E-02 -0.15311695E-02 -0.11019066E-02
  0.69301691E-02 -0.35675177E-02  0.30626687E-02
  0.12642811E-01 -0.50790097E-02 -0.21132612E-02
 -0.18861192E-02  0.25554802E-02  0.45025894E-02
  0.11786873E-01  0.24184684E-02  0.30369902E-02
  0.23436644E-02  0.24629832E-03  0.17421535E-02
 -0.92735068E-02 -0.76707066E-02 -0.80141431E-02
  0.25594400E-02  0.15150111E-01 -0.12020364E-01
  0.32340906E-02  0.83311672E-02 -0.26461329E-02
 -0.51162453E-02  0.22454456E-02  0.23418946E-02
  0.70559009E-02 -0.78220496E-02  0.29171347E-02
 -0.89203421E-02 -0.80612579E-02 -0.28026880E-02
 -0.40529084E-02 -0.40683026E-02 -0.81470072E-02
  0.64998739E-02 -0.13038194E-01 -0.22739387E-02
  0.22277077E-02 -0.10152326E-02  0.35158997E-02
  0.11399784E-01  0.82131410E-02 -0.11344325E-02
 -0.45249819E-02 -0.72446680E-02  0.31740482E-03
 -0.18257155E-02 -0.29313264E-02 -0.62973463E-02
 -0.92025645E-02  0.24075946E-02 -0.28081590E-02
  0.44126749E-02  0.52430127E-02  0.23719928E-02
  0.51585896E-02 -0.25766417E-03 -0.84049007E-02
  0.98222754E-03  0.42421113E-02  0.19506683E-02
  0.37067129E-02 -0.22525614E-02 -0.15087136E-02
 -0.21765478E-02 -0.55592862E-02 -0.15486833E-02
 -0.19679908E-02 -0.54658053E-03 -0.41412318E-02
  0.78509894E-02  0.63121283E-02 -0.34929638E-02
 -0.20784916E-02 -0.66133429E-03  0.43882691E-02
 -0.91449024E-02  0.35662469E-03  0.38539464E-02
  0.49065065E-02 -0.23347628E-02  0.45119919E-02
  0.71871062E-02 -0.11313308E-02 -0.12600359E-01
  0.13840955E-02  0.85429722E-03 -0.66770758E-02
  0.41317007E-02  0.32263160E-02  0.45350469E-02
 -0.46814423E-02  0.16541870E-01  0.21550168E-03
  0.81818367E-02 -0.54324476E-03  0.23877074E-02
 -0.11440774E-02  0.47808796E-03 -0.92206092E-02
 -0.23410480E-02 -0.63435329E-02 -0.84249450E-02
  0.10360312E-01 -0.12127179E-01  0.67182353E-02
  0.25563462E-02  0.30927648E-02  0.25016988E-02
 -0.27423364E-03 -0.15224486E-02  0.57333690E-02
  0.38739829E-02 -0.17216623E-02 -0.23031454E-02
  0.28914154E-02 -0.29599184E-02  0.59277634E-03
  0.23824664E-02  0.12424776E-01  0.52212849E-02
 -0.25722041E-02  0.44781781E-02  0.65865056E-02
  0.59351115E-04 -0.48130260E-04 -0.88416934E-02
  0.34834594E-02 -0.38954082E-02 -0.26971234E-02
  0.67138083E-02  0.94217803E-03 -0.83917701E-02
  0.29982581E-02  0.48999048E-02 -0.38319961E-02
 -0.20020279E-02 -0.12355079E-01  0.18190665E-02
 -0.14509287E-03 -0.16993161E-02  0.67962309E-02
  0.23372590E-03  0.10810949E-02  0.11911560E-01
  0.30581955E-02 -0.11469363E-01  0.10827817E-01
  0.32118665E-02  0.58956504E-02  0.34792520E-02
 -0.27629391E-02 -0.13686996E-02  0.31883175E-03
 -0.12907866E-02 -0.38797209E-02 -0.75752426E-03
 -0.25856847E-03 -0.92960808E-03 -0.81131448E-02
 -0.56114194E-02  0.12042287E-01  0.12957115E-02
 -0.29579967E-02 -0.56719492E-02  0.21521824E-02
 -0.55705928E-02  0.11083783E-01 -0.24540082E-02
 
           1
   2.00000000000000     
 -0.76698876E+00  0.38603536E-02  0.34701532E-02 -0.77065401E+00
  0.16192982E-01  0.99765488E+00  0.99656875E+00
  0.99341362E+00  0.12164750E-01  0.33544430E+00
  0.98890077E+00  0.39828075E-02  0.65578260E+00
  0.18674035E-01  0.31314381E+00  0.99565112E+00
  0.10271581E-01  0.33065443E+00  0.34585704E+00
  0.99935009E+00  0.35594293E+00  0.68512783E+00
  0.31799610E-03  0.65090176E+00  0.55053269E-02
  0.99613964E+00  0.66117851E+00  0.33486887E+00
  0.96491061E-04  0.67681223E+00  0.66778555E+00
  0.34473245E+00  0.56104425E-02  0.99817416E+00
  0.33806798E+00  0.99964613E+00  0.33523612E+00
  0.32468196E+00  0.23834245E-02  0.66250127E+00
  0.34113913E+00  0.33471244E+00  0.48233169E-02
  0.33344286E+00  0.34992888E+00  0.34032488E+00
  0.33054435E+00  0.34180889E+00  0.67441994E+00
  0.34718701E+00  0.65739714E+00  0.99735760E+00
  0.33638062E+00  0.67367370E+00  0.33167993E+00
  0.32587840E+00  0.66826205E+00  0.66268264E+00
  0.67528297E+00  0.99789442E+00  0.22640956E-02
  0.66840821E+00  0.29085172E-02  0.32843117E+00
  0.66946753E+00  0.16787514E-02  0.66593395E+00
  0.66751780E+00  0.32467066E+00  0.99054276E+00
  0.66535301E+00  0.34625119E+00  0.33664404E+00
  0.68454851E+00  0.32291129E+00  0.67187829E+00
  0.66856110E+00  0.65607986E+00  0.61817629E-03
  0.65912837E+00  0.66145962E+00  0.33657860E+00
  0.63470988E+00  0.68390122E+00  0.68002754E+00
  0.99864911E+00  0.15242884E+00  0.15794707E+00
  0.98263308E+00  0.17588489E+00  0.50480966E+00
  0.99699311E+00  0.15980112E+00  0.82659735E+00
  0.90969373E-02  0.49402428E+00  0.18112490E+00
  0.13547276E-02  0.51521099E+00  0.50484365E+00
  0.99882581E+00  0.47981765E+00  0.85938973E+00
  0.99518581E+00  0.83498088E+00  0.16796363E+00
  0.99199185E+00  0.83583273E+00  0.48707860E+00
  0.99481073E+00  0.82691898E+00  0.83882588E+00
  0.33340797E+00  0.17089451E+00  0.16624378E+00
  0.33226598E+00  0.18284137E+00  0.49382380E+00
  0.33083030E+00  0.16266330E+00  0.84044803E+00
  0.33334752E+00  0.49252190E+00  0.16639493E+00
  0.35153017E+00  0.50678721E+00  0.49935086E+00
  0.33580784E+00  0.49908112E+00  0.83092375E+00
  0.33433266E+00  0.82284191E+00  0.15815611E+00
  0.33407553E+00  0.83941495E+00  0.49685244E+00
  0.33069623E+00  0.83471807E+00  0.83957447E+00
  0.67047448E+00  0.17189469E+00  0.16281622E+00
  0.67203410E+00  0.16207127E+00  0.51048877E+00
  0.66305711E+00  0.15350767E+00  0.81936086E+00
  0.66888546E+00  0.48976875E+00  0.15973820E+00
  0.68443386E+00  0.52350155E+00  0.51060646E+00
  0.66622565E+00  0.50508616E+00  0.82481090E+00
  0.67767740E+00  0.83505008E+00  0.17099317E+00
  0.65868850E+00  0.84216935E+00  0.49787044E+00
  0.66588423E+00  0.83775360E+00  0.85273087E+00
  0.17942918E+00  0.98181682E+00  0.16582806E+00
  0.16098269E+00  0.65035536E-02  0.48205956E+00
  0.16461561E+00  0.78374001E-02  0.81509487E+00
  0.16460853E+00  0.34072875E+00  0.17455541E+00
  0.16175927E+00  0.34717767E+00  0.49566007E+00
  0.16763485E+00  0.32547374E+00  0.83779390E+00
  0.17468327E+00  0.65888857E+00  0.17425679E+00
  0.17196117E+00  0.68388868E+00  0.50754682E+00
  0.16367513E+00  0.65308514E+00  0.83092893E+00
  0.49880986E+00  0.99754960E+00  0.16830977E+00
  0.47940205E+00  0.99627341E+00  0.48231884E+00
  0.50038897E+00  0.99813452E+00  0.82592403E+00
  0.49465746E+00  0.32862336E+00  0.16362035E+00
  0.51219084E+00  0.32210584E+00  0.50275979E+00
  0.50304470E+00  0.33180193E+00  0.82468639E+00
  0.50175503E+00  0.66695078E+00  0.16361943E+00
  0.49452063E+00  0.66750958E+00  0.50782961E+00
  0.50144786E+00  0.67090703E+00  0.84466428E+00
  0.83713345E+00  0.10208572E-01  0.16633790E+00
  0.81466799E+00  0.18767121E-02  0.49142596E+00
  0.84465319E+00  0.99982798E+00  0.84513634E+00
  0.82981845E+00  0.34993212E+00  0.16600373E+00
  0.82291312E+00  0.32253031E+00  0.50015949E+00
  0.84110446E+00  0.32097270E+00  0.84337390E+00
  0.82558170E+00  0.66159241E+00  0.16905369E+00
  0.81981431E+00  0.67383331E+00  0.50320597E+00
  0.81625422E+00  0.66623559E+00  0.82221533E+00
  0.18343043E+00  0.15433600E+00  0.12336760E-01
  0.16743013E+00  0.16992932E+00  0.32239457E+00
  0.17395301E+00  0.17484044E+00  0.65004440E+00
  0.15807794E+00  0.48989412E+00  0.52486521E-02
  0.16866683E+00  0.50656896E+00  0.34245409E+00
  0.17426049E+00  0.51304532E+00  0.65821962E+00
  0.16193723E+00  0.81850467E+00  0.99857054E+00
  0.16688490E+00  0.82992603E+00  0.32958996E+00
  0.15122187E+00  0.84378883E+00  0.65968952E+00
  0.50035305E+00  0.15438135E+00  0.99800375E+00
  0.50065624E+00  0.16933992E+00  0.32640789E+00
  0.48176448E+00  0.17110454E+00  0.66756584E+00
  0.50036871E+00  0.49040294E+00  0.30520693E-02
  0.50914181E+00  0.49383995E+00  0.33203046E+00
  0.51849305E+00  0.49507642E+00  0.66721282E+00
  0.50116509E+00  0.82222448E+00  0.17421276E-03
  0.50234755E+00  0.83616786E+00  0.33215825E+00
  0.48260920E+00  0.84588151E+00  0.66997160E+00
  0.82836899E+00  0.15863967E+00  0.57955837E-02
  0.83108793E+00  0.18181167E+00  0.33636564E+00
  0.82520187E+00  0.16385931E+00  0.67885059E+00
  0.83698984E+00  0.48262310E+00  0.43731167E-02
  0.84465608E+00  0.49233099E+00  0.33738715E+00
  0.83060817E+00  0.49745468E+00  0.65764954E+00
  0.82587534E+00  0.83077731E+00  0.99181842E+00
  0.82838591E+00  0.83255628E+00  0.33079821E+00
  0.81921128E+00  0.83858417E+00  0.66019440E+00
  0.18478968E+00  0.99853821E+00  0.11224299E-01
  0.18187871E+00  0.99625194E+00  0.32598344E+00
  0.17018190E+00  0.26107418E-02  0.64798579E+00
  0.17982822E+00  0.32771610E+00  0.85746310E-02
  0.16895484E+00  0.33600273E+00  0.33944884E+00
  0.15940529E+00  0.35319415E+00  0.66506892E+00
  0.16943541E+00  0.66464203E+00  0.28824597E-02
  0.15447499E+00  0.66392619E+00  0.34344386E+00
  0.17070253E+00  0.66189457E+00  0.66807549E+00
  0.50625722E+00  0.98819418E+00  0.98855243E+00
  0.49429324E+00  0.58102063E-02  0.33058909E+00
  0.50791430E+00  0.99195785E+00  0.66584636E+00
  0.49423413E+00  0.32334112E+00  0.98561728E+00
  0.51439094E+00  0.33584322E+00  0.31166272E+00
  0.53423913E+00  0.33610836E+00  0.66284475E+00
  0.51561183E+00  0.66634313E+00  0.10438426E-01
  0.49701182E+00  0.66721436E+00  0.32586616E+00
  0.47755970E+00  0.68680371E+00  0.67219862E+00
  0.84581633E+00  0.99191773E+00  0.99665187E+00
  0.82096628E+00  0.22324753E-01  0.32802574E+00
  0.81948195E+00  0.99457133E+00  0.65071515E+00
  0.85587841E+00  0.31682058E+00  0.99660142E+00
  0.81962416E+00  0.33706466E+00  0.33520537E+00
  0.84636211E+00  0.32652309E+00  0.66681858E+00
  0.82670065E+00  0.64872057E+00  0.99926962E+00
  0.83152647E+00  0.68129699E+00  0.32494329E+00
  0.83325295E+00  0.68419828E+00  0.66419715E+00
  0.16121843E+00  0.15834395E+00  0.16910391E+00
  0.18452897E+00  0.18453367E+00  0.49372782E+00
  0.16609734E+00  0.17274355E+00  0.80174916E+00
  0.17426274E+00  0.49041382E+00  0.17618557E+00
  0.17319723E+00  0.51152635E+00  0.50055080E+00
  0.16573986E+00  0.47563117E+00  0.84309672E+00
  0.17049800E+00  0.81560460E+00  0.15474114E+00
  0.16311071E+00  0.85346999E+00  0.48397511E+00
  0.15700506E+00  0.83459118E+00  0.84484218E+00
  0.51419037E+00  0.15067199E+00  0.16372431E+00
  0.48448124E+00  0.16565823E+00  0.48992386E+00
  0.48769689E+00  0.17638628E+00  0.83216654E+00
  0.50275050E+00  0.48465714E+00  0.16852596E+00
  0.50088222E+00  0.50769609E+00  0.51040555E+00
  0.51467373E+00  0.50518717E+00  0.81966462E+00
  0.49657368E+00  0.83925885E+00  0.17140600E+00
  0.49962919E+00  0.83720529E+00  0.49431610E+00
  0.49053715E+00  0.83010370E+00  0.84176206E+00
  0.83437810E+00  0.18182306E+00  0.16466848E+00
  0.82567749E+00  0.16332399E+00  0.51978534E+00
  0.83761133E+00  0.16305165E+00  0.83303803E+00
  0.83923690E+00  0.50207638E+00  0.17856341E+00
  0.84003879E+00  0.50119939E+00  0.49867614E+00
  0.83561842E+00  0.49336593E+00  0.81404901E+00
  0.83049888E+00  0.85854945E+00  0.16049812E+00
  0.83628917E+00  0.83783467E+00  0.48902782E+00
  0.83821397E+00  0.83296353E+00  0.82161901E+00
  0.12024192E-01  0.99458588E+00  0.19403231E+00
  0.97204449E+00  0.99814342E+00  0.49011067E+00
  0.23159448E-02  0.23548690E-02  0.80558994E+00
  0.13953711E-01  0.33565138E+00  0.17876214E+00
  0.99282351E+00  0.35599182E+00  0.52730762E+00
  0.99390824E+00  0.31608244E+00  0.84634470E+00
  0.98002975E+00  0.65473686E+00  0.18461133E+00
  0.41768039E-02  0.67732591E+00  0.48619275E+00
  0.99054156E+00  0.67414826E+00  0.82770710E+00
  0.34837012E+00  0.99682983E+00  0.15150191E+00
  0.32210840E+00  0.99090269E+00  0.48817791E+00
  0.32615617E+00  0.34009563E-02  0.83311938E+00
  0.32782142E+00  0.33588666E+00  0.16447879E+00
  0.33081810E+00  0.35028186E+00  0.51738198E+00
  0.33669738E+00  0.34120045E+00  0.83283072E+00
  0.34254289E+00  0.66983143E+00  0.14892588E+00
  0.33058997E+00  0.66867460E+00  0.49881982E+00
  0.32785171E+00  0.66427043E+00  0.84842457E+00
  0.66438184E+00  0.11867041E-01  0.16919773E+00
  0.63131677E+00  0.10621774E-01  0.49316152E+00
  0.68072608E+00  0.99988407E+00  0.84294666E+00
  0.66936141E+00  0.33095430E+00  0.16080740E+00
  0.66420952E+00  0.32666355E+00  0.50508947E+00
  0.67463283E+00  0.31321599E+00  0.82354986E+00
  0.68078591E+00  0.67688720E+00  0.16512187E+00
  0.65703220E+00  0.69127423E+00  0.50212095E+00
  0.66846117E+00  0.65600413E+00  0.84073688E+00
  0.31843465E-01  0.15097038E+00  0.99244256E+00
  0.36287371E-02  0.16913112E+00  0.33219019E+00
  0.99801453E+00  0.16795345E+00  0.66007985E+00
  0.99804751E+00  0.48719748E+00  0.20710237E-01
  0.84455686E-02  0.48137771E+00  0.35169173E+00
  0.98441881E-02  0.50480942E+00  0.65727810E+00
  0.98427429E+00  0.81910696E+00  0.36921417E-02
  0.30901120E-02  0.82212461E+00  0.33506078E+00
  0.98755185E+00  0.82094315E+00  0.65640608E+00
  0.34987285E+00  0.18112235E+00  0.98046323E-02
  0.33142614E+00  0.17454828E+00  0.33254507E+00
  0.33809016E+00  0.17630807E+00  0.67126878E+00
  0.34457859E+00  0.49693040E+00  0.14720704E-02
  0.34373399E+00  0.49978998E+00  0.33599680E+00
  0.33998928E+00  0.50583616E+00  0.66903621E+00
  0.33195058E+00  0.83763214E+00  0.58942954E-02
  0.33159817E+00  0.82961172E+00  0.32886173E+00
  0.32912495E+00  0.84416056E+00  0.66492857E+00
  0.66547794E+00  0.15332795E+00  0.98571285E+00
  0.66729349E+00  0.17871933E+00  0.32930224E+00
  0.65845277E+00  0.15631766E+00  0.65988849E+00
  0.67063589E+00  0.48887886E+00  0.98196782E+00
  0.66139432E+00  0.49322723E+00  0.34596546E+00
  0.66829706E+00  0.49039602E+00  0.67156487E+00
  0.68507414E+00  0.84667094E+00  0.12588290E-01
  0.65144840E+00  0.84641770E+00  0.32177705E+00
  0.65755444E+00  0.82325604E+00  0.67385656E+00
  0.00000000E+00  0.00000000E+00  0.00000000E+00
  0.00000000E+00  0.00000000E+00  0.00000000E+00
  0.00000000E+00  0.00000000E+00  0.00000000E+00
  0.00000000E+00  0.00000000E+00  0.00000000E+00
  0.00000000E+00  0.00000000E+00  0.00000000E+00
  0.00000000E+00  0.00000000E+00  0.00000000E+00
  0.00000000E+00  0.00000000E+00  0.00000000E+00
  0.00000000E+00  0.00000000E+00  0.00000000E+00
  0.00000000E+00  0.00000000E+00  0.00000000E+00
  0.00000000E+00  0.00000000E+00  0.00000000E+00
  0.00000000E+00  0.00000000E+00  0.00000000E+00
  0.00000000E+00  0.00000000E+00  0.00000000E+00
  0.00000000E+00  0.00000000E+00  0.00000000E+00
  0.00000000E+00  0.00000000E+00  0.00000000E+00
  0.00000000E+00  0.00000000E+00  0.00000000E+00
  0.00000000E+00  0.00000000E+00  0.00000000E+00
  0.00000000E+00  0.00000000E+00  0.00000000E+00
  0.00000000E+00  0.00000000E+00  0.00000000E+00
  0.00000000E+00  0.00000000E+00  0.00000000E+00
  0.00000000E+00  0.00000000E+00  0.00000000E+00
  0.00000000E+00  0.00000000E+00  0.00000000E+00
  0.00000000E+00  0.00000000E+00  0.00000000E+00
  0.00000000E+00  0.00000000E+00  0.00000000E+00
  0.00000000E+00  0.00000000E+00  0.00000000E+00
  0.00000000E+00  0.00000000E+00  0.00000000E+00
  0.00000000E+00  0.00000000E+00  0.00000000E+00
  0.00000000E+00  0.00000000E+00  0.00000000E+00
  0.00000000E+00  0.00000000E+00  0.00000000E+00
  0.00000000E+00  0.00000000E+00  0.00000000E+00
  0.00000000E+00  0.00000000E+00  0.00000000E+00
  0.00000000E+00  0.00000000E+00  0.00000000E+00
  0.00000000E+00  0.00000000E+00  0.00000000E+00
  0.00000000E+00  0.00000000E+00  0.00000000E+00
  0.00000000E+00  0.00000000E+00  0.00000000E+00
  0.00000000E+00  0.00000000E+00  0.00000000E+00
  0.00000000E+00  0.00000000E+00  0.00000000E+00
  0.00000000E+00  0.00000000E+00  0.00000000E+00
  0.00000000E+00  0.00000000E+00  0.00000000E+00
  0.00000000E+00  0.00000000E+00  0.00000000E+00
  0.00000000E+00  0.00000000E+00  0.00000000E+00
  0.00000000E+00  0.00000000E+00  0.00000000E+00
  0.00000000E+00  0.00000000E+00  0.00000000E+00
  0.00000000E+00  0.00000000E+00  0.00000000E+00
  0.00000000E+00  0.00000000E+00  0.00000000E+00
  0.00000000E+00  0.00000000E+00  0.00000000E+00
  0.00000000E+00  0.00000000E+00  0.00000000E+00
  0.00000000E+00  0.00000000E+00  0.00000000E+00
  0.00000000E+00  0.00000000E+00  0.00000000E+00
  0.00000000E+00  0.00000000E+00  0.00000000E+00
  0.00000000E+00  0.00000000E+00  0.00000000E+00
  0.00000000E+00  0.00000000E+00  0.00000000E+00
  0.00000000E+00  0.00000000E+00  0.00000000E+00
  0.00000000E+00  0.00000000E+00  0.00000000E+00
  0.00000000E+00  0.00000000E+00  0.00000000E+00
  0.00000000E+00  0.00000000E+00  0.00000000E+00
  0.00000000E+00  0.00000000E+00  0.00000000E+00
  0.00000000E+00  0.00000000E+00  0.00000000E+00
  0.00000000E+00  0.00000000E+00  0.00000000E+00
  0.00000000E+00  0.00000000E+00  0.00000000E+00
  0.00000000E+00  0.00000000E+00  0.00000000E+00
  0.00000000E+00  0.00000000E+00  0.00000000E+00
  0.00000000E+00  0.00000000E+00  0.00000000E+00
  0.00000000E+00  0.00000000E+00  0.00000000E+00
  0.00000000E+00  0.00000000E+00  0.00000000E+00
  0.00000000E+00  0.00000000E+00  0.00000000E+00
  0.00000000E+00  0.00000000E+00  0.00000000E+00
  0.00000000E+00  0.00000000E+00  0.00000000E+00
  0.00000000E+00  0.00000000E+00  0.00000000E+00
  0.00000000E+00  0.00000000E+00  0.00000000E+00
  0.00000000E+00  0.00000000E+00  0.00000000E+00
  0.00000000E+00  0.00000000E+00  0.00000000E+00
  0.00000000E+00  0.00000000E+00  0.00000000E+00
  0.00000000E+00  0.00000000E+00  0.00000000E+00
  0.00000000E+00  0.00000000E+00  0.00000000E+00
  0.00000000E+00  0.00000000E+00  0.00000000E+00
  0.00000000E+00  0.00000000E+00  0.00000000E+00
  0.00000000E+00  0.00000000E+00  0.00000000E+00
  0.00000000E+00  0.00000000E+00  0.00000000E+00
  0.00000000E+00  0.00000000E+00  0.00000000E+00
  0.00000000E+00  0.00000000E+00  0.00000000E+00
  0.00000000E+00  0.00000000E+00  0.00000000E+00
  0.00000000E+00  0.00000000E+00  0.00000000E+00
  0.00000000E+00  0.00000000E+00  0.00000000E+00
  0.00000000E+00  0.00000000E+00  0.00000000E+00
  0.00000000E+00  0.00000000E+00  0.00000000E+00
  0.00000000E+00  0.00000000E+00  0.00000000E+00
  0.00000000E+00  0.00000000E+00  0.00000000E+00
  0.00000000E+00  0.00000000E+00  0.00000000E+00
  0.00000000E+00  0.00000000E+00  0.00000000E+00
  0.00000000E+00  0.00000000E+00  0.00000000E+00
  0.00000000E+00  0.00000000E+00  0.00000000E+00
  0.00000000E+00  0.00000000E+00  0.00000000E+00
  0.00000000E+00  0.00000000E+00  0.00000000E+00
  0.00000000E+00  0.00000000E+00  0.00000000E+00
  0.00000000E+00  0.00000000E+00  0.00000000E+00
  0.00000000E+00  0.00000000E+00  0.00000000E+00
  0.00000000E+00  0.00000000E+00  0.00000000E+00
  0.00000000E+00  0.00000000E+00  0.00000000E+00
  0.00000000E+00  0.00000000E+00  0.00000000E+00
  0.00000000E+00  0.00000000E+00  0.00000000E+00
  0.00000000E+00  0.00000000E+00  0.00000000E+00
  0.00000000E+00  0.00000000E+00  0.00000000E+00
  0.00000000E+00  0.00000000E+00  0.00000000E+00
  0.00000000E+00  0.00000000E+00  0.00000000E+00
  0.00000000E+00  0.00000000E+00  0.00000000E+00
  0.00000000E+00  0.00000000E+00  0.00000000E+00
  0.00000000E+00  0.00000000E+00  0.00000000E+00
  0.00000000E+00  0.00000000E+00  0.00000000E+00
  0.00000000E+00  0.00000000E+00  0.00000000E+00
  0.00000000E+00  0.00000000E+00  0.00000000E+00
  0.00000000E+00  0.00000000E+00  0.00000000E+00
  0.00000000E+00  0.00000000E+00  0.00000000E+00
  0.00000000E+00  0.00000000E+00  0.00000000E+00
  0.00000000E+00  0.00000000E+00  0.00000000E+00
  0.00000000E+00  0.00000000E+00  0.00000000E+00
  0.00000000E+00  0.00000000E+00  0.00000000E+00
  0.00000000E+00  0.00000000E+00  0.00000000E+00
  0.00000000E+00  0.00000000E+00  0.00000000E+00
  0.00000000E+00  0.00000000E+00  0.00000000E+00
  0.00000000E+00  0.00000000E+00  0.00000000E+00
  0.00000000E+00  0.00000000E+00  0.00000000E+00
  0.00000000E+00  0.00000000E+00  0.00000000E+00
  0.00000000E+00  0.00000000E+00  0.00000000E+00
  0.00000000E+00  0.00000000E+00  0.00000000E+00
  0.00000000E+00  0.00000000E+00  0.00000000E+00
  0.00000000E+00  0.00000000E+00  0.00000000E+00
  0.00000000E+00  0.00000000E+00  0.00000000E+00
  0.00000000E+00  0.00000000E+00  0.00000000E+00
  0.00000000E+00  0.00000000E+00  0.00000000E+00
  0.00000000E+00  0.00000000E+00  0.00000000E+00
  0.00000000E+00  0.00000000E+00  0.00000000E+00
  0.00000000E+00  0.00000000E+00  0.00000000E+00
  0.00000000E+00  0.00000000E+00  0.00000000E+00
  0.00000000E+00  0.00000000E+00  0.00000000E+00
  0.00000000E+00  0.00000000E+00  0.00000000E+00
  0.00000000E+00  0.00000000E+00  0.00000000E+00
  0.00000000E+00  0.00000000E+00  0.00000000E+00
  0.00000000E+00  0.00000000E+00  0.00000000E+00
  0.00000000E+00  0.00000000E+00  0.00000000E+00
  0.00000000E+00  0.00000000E+00  0.00000000E+00
  0.00000000E+00  0.00000000E+00  0.00000000E+00
  0.00000000E+00  0.00000000E+00  0.00000000E+00
  0.00000000E+00  0.00000000E+00  0.00000000E+00
  0.00000000E+00  0.00000000E+00  0.00000000E+00
  0.00000000E+00  0.00000000E+00  0.00000000E+00
  0.00000000E+00  0.00000000E+00  0.00000000E+00
  0.00000000E+00  0.00000000E+00  0.00000000E+00
  0.00000000E+00  0.00000000E+00  0.00000000E+00
  0.00000000E+00  0.00000000E+00  0.00000000E+00
  0.00000000E+00  0.00000000E+00  0.00000000E+00
  0.00000000E+00  0.00000000E+00  0.00000000E+00
  0.00000000E+00  0.00000000E+00  0.00000000E+00
  0.00000000E+00  0.00000000E+00  0.00000000E+00
  0.00000000E+00  0.00000000E+00  0.00000000E+00
  0.00000000E+00  0.00000000E+00  0.00000000E+00
  0.00000000E+00  0.00000000E+00  0.00000000E+00
  0.00000000E+00  0.00000000E+00  0.00000000E+00
  0.00000000E+00  0.00000000E+00  0.00000000E+00
  0.00000000E+00  0.00000000E+00  0.00000000E+00
  0.00000000E+00  0.00000000E+00  0.00000000E+00
  0.00000000E+00  0.00000000E+00  0.00000000E+00
  0.00000000E+00  0.00000000E+00  0.00000000E+00
  0.00000000E+00  0.00000000E+00  0.00000000E+00
  0.00000000E+00  0.00000000E+00  0.00000000E+00
  0.00000000E+00  0.00000000E+00  0.00000000E+00
  0.00000000E+00  0.00000000E+00  0.00000000E+00
  0.00000000E+00  0.00000000E+00  0.00000000E+00
  0.00000000E+00  0.00000000E+00  0.00000000E+00
  0.00000000E+00  0.00000000E+00  0.00000000E+00
  0.00000000E+00  0.00000000E+00  0.00000000E+00
  0.00000000E+00  0.00000000E+00  0.00000000E+00
  0.00000000E+00  0.00000000E+00  0.00000000E+00
  0.00000000E+00  0.00000000E+00  0.00000000E+00
  0.00000000E+00  0.00000000E+00  0.00000000E+00
  0.00000000E+00  0.00000000E+00  0.00000000E+00
  0.00000000E+00  0.00000000E+00  0.00000000E+00
  0.00000000E+00  0.00000000E+00  0.00000000E+00
  0.00000000E+00  0.00000000E+00  0.00000000E+00
  0.00000000E+00  0.00000000E+00  0.00000000E+00
  0.00000000E+00  0.00000000E+00  0.00000000E+00
  0.00000000E+00  0.00000000E+00  0.00000000E+00
  0.00000000E+00  0.00000000E+00  0.00000000E+00
  0.00000000E+00  0.00000000E+00  0.00000000E+00
  0.00000000E+00  0.00000000E+00  0.00000000E+00
  0.00000000E+00  0.00000000E+00  0.00000000E+00
  0.00000000E+00  0.00000000E+00  0.00000000E+00
  0.00000000E+00  0.00000000E+00  0.00000000E+00
  0.00000000E+00  0.00000000E+00  0.00000000E+00
  0.00000000E+00  0.00000000E+00  0.00000000E+00
  0.00000000E+00  0.00000000E+00  0.00000000E+00
  0.00000000E+00  0.00000000E+00  0.00000000E+00
  0.00000000E+00  0.00000000E+00  0.00000000E+00
  0.00000000E+00  0.00000000E+00  0.00000000E+00
  0.00000000E+00  0.00000000E+00  0.00000000E+00
  0.00000000E+00  0.00000000E+00  0.00000000E+00
  0.00000000E+00  0.00000000E+00  0.00000000E+00
  0.00000000E+00  0.00000000E+00  0.00000000E+00
  0.00000000E+00  0.00000000E+00  0.00000000E+00
  0.00000000E+00  0.00000000E+00  0.00000000E+00
  0.00000000E+00  0.00000000E+00  0.00000000E+00
  0.00000000E+00  0.00000000E+00  0.00000000E+00
  0.00000000E+00  0.00000000E+00  0.00000000E+00
  0.00000000E+00  0.00000000E+00  0.00000000E+00
  0.00000000E+00  0.00000000E+00  0.00000000E+00
  0.00000000E+00  0.00000000E+00  0.00000000E+00
  0.00000000E+00  0.00000000E+00  0.00000000E+00
  0.00000000E+00  0.00000000E+00  0.00000000E+00
  0.00000000E+00  0.00000000E+00  0.00000000E+00
  0.00000000E+00  0.00000000E+00  0.00000000E+00
  0.00000000E+00  0.00000000E+00  0.00000000E+00
  0.00000000E+00  0.00000000E+00  0.00000000E+00
  0.00000000E+00  0.00000000E+00  0.00000000E+00
  0.00000000E+00  0.00000000E+00  0.00000000E+00
  0.00000000E+00  0.00000000E+00  0.00000000E+00
  0.00000000E+00  0.00000000E+00  0.00000000E+00
  0.00000000E+00  0.00000000E+00  0.00000000E+00
  0.00000000E+00  0.00000000E+00  0.00000000E+00
  0.00000000E+00  0.00000000E+00  0.00000000E+00
  0.00000000E+00  0.00000000E+00  0.00000000E+00
  0.00000000E+00  0.00000000E+00  0.00000000E+00
  0.00000000E+00  0.00000000E+00  0.00000000E+00
  0.00000000E+00  0.00000000E+00  0.00000000E+00
  0.00000000E+00  0.00000000E+00  0.00000000E+00
  0.00000000E+00  0.00000000E+00  0.00000000E+00
  0.00000000E+00  0.00000000E+00  0.00000000E+00
  0.00000000E+00  0.00000000E+00  0.00000000E+00
  0.00000000E+00  0.00000000E+00  0.00000000E+00
  0.00000000E+00  0.00000000E+00  0.00000000E+00
  0.00000000E+00  0.00000000E+00  0.00000000E+00
  0.00000000E+00  0.00000000E+00  0.00000000E+00
  0.00000000E+00  0.00000000E+00  0.00000000E+00
  0.00000000E+00  0.00000000E+00  0.00000000E+00
  0.00000000E+00  0.00000000E+00  0.00000000E+00
  0.00000000E+00  0.00000000E+00  0.00000000E+00
  0.00000000E+00  0.00000000E+00  0.00000000E+00
  0.00000000E+00  0.00000000E+00  0.00000000E+00
  0.00000000E+00  0.00000000E+00  0.00000000E+00
  0.00000000E+00  0.00000000E+00  0.00000000E+00
  0.00000000E+00  0.00000000E+00  0.00000000E+00
  0.00000000E+00  0.00000000E+00  0.00000000E+00
  0.00000000E+00  0.00000000E+00  0.00000000E+00
  0.00000000E+00  0.00000000E+00  0.00000000E+00
  0.00000000E+00  0.00000000E+00  0.00000000E+00
  0.00000000E+00  0.00000000E+00  0.00000000E+00
  0.00000000E+00  0.00000000E+00  0.00000000E+00
  0.00000000E+00  0.00000000E+00  0.00000000E+00
  0.00000000E+00  0.00000000E+00  0.00000000E+00
  0.00000000E+00  0.00000000E+00  0.00000000E+00
  0.00000000E+00  0.00000000E+00  0.00000000E+00
  0.00000000E+00  0.00000000E+00  0.00000000E+00
  0.00000000E+00  0.00000000E+00  0.00000000E+00
  0.00000000E+00  0.00000000E+00  0.00000000E+00
  0.00000000E+00  0.00000000E+00  0.00000000E+00
  0.00000000E+00  0.00000000E+00  0.00000000E+00
  0.00000000E+00  0.00000000E+00  0.00000000E+00
  0.00000000E+00  0.00000000E+00  0.00000000E+00
  0.00000000E+00  0.00000000E+00  0.00000000E+00
  0.00000000E+00  0.00000000E+00  0.00000000E+00
  0.00000000E+00  0.00000000E+00  0.00000000E+00
  0.00000000E+00  0.00000000E+00  0.00000000E+00
  0.00000000E+00  0.00000000E+00  0.00000000E+00
  0.00000000E+00  0.00000000E+00  0.00000000E+00
  0.00000000E+00  0.00000000E+00  0.00000000E+00
  0.00000000E+00  0.00000000E+00  0.00000000E+00
  0.00000000E+00  0.00000000E+00  0.00000000E+00
  0.00000000E+00  0.00000000E+00  0.00000000E+00
  0.00000000E+00  0.00000000E+00  0.00000000E+00
  0.00000000E+00  0.00000000E+00  0.00000000E+00
  0.00000000E+00  0.00000000E+00  0.00000000E+00
  0.00000000E+00  0.00000000E+00  0.00000000E+00
  0.00000000E+00  0.00000000E+00  0.00000000E+00
  0.00000000E+00  0.00000000E+00  0.00000000E+00
  0.00000000E+00  0.00000000E+00  0.00000000E+00
  0.00000000E+00  0.00000000E+00  0.00000000E+00
  0.00000000E+00  0.00000000E+00  0.00000000E+00
  0.00000000E+00  0.00000000E+00  0.00000000E+00
  0.00000000E+00  0.00000000E+00  0.00000000E+00
  0.00000000E+00  0.00000000E+00  0.00000000E+00
  0.00000000E+00  0.00000000E+00  0.00000000E+00
  0.00000000E+00  0.00000000E+00  0.00000000E+00
  0.00000000E+00  0.00000000E+00  0.00000000E+00
  0.00000000E+00  0.00000000E+00  0.00000000E+00
  0.00000000E+00  0.00000000E+00  0.00000000E+00
  0.00000000E+00  0.00000000E+00  0.00000000E+00
  0.00000000E+00  0.00000000E+00  0.00000000E+00
  0.00000000E+00  0.00000000E+00  0.00000000E+00
  0.00000000E+00  0.00000000E+00  0.00000000E+00
  0.00000000E+00  0.00000000E+00  0.00000000E+00
  0.00000000E+00  0.00000000E+00  0.00000000E+00
  0.00000000E+00  0.00000000E+00  0.00000000E+00
  0.00000000E+00  0.00000000E+00  0.00000000E+00
  0.00000000E+00  0.00000000E+00  0.00000000E+00
  0.00000000E+00  0.00000000E+00  0.00000000E+00
  0.00000000E+00  0.00000000E+00  0.00000000E+00
  0.00000000E+00  0.00000000E+00  0.00000000E+00
  0.00000000E+00  0.00000000E+00  0.00000000E+00
  0.00000000E+00  0.00000000E+00  0.00000000E+00
  0.00000000E+00  0.00000000E+00  0.00000000E+00
  0.00000000E+00  0.00000000E+00  0.00000000E+00
  0.00000000E+00  0.00000000E+00  0.00000000E+00
  0.00000000E+00  0.00000000E+00  0.00000000E+00
  0.00000000E+00  0.00000000E+00  0.00000000E+00
  0.00000000E+00  0.00000000E+00  0.00000000E+00
  0.00000000E+00  0.00000000E+00  0.00000000E+00
  0.00000000E+00  0.00000000E+00  0.00000000E+00
  0.00000000E+00  0.00000000E+00  0.00000000E+00
  0.00000000E+00  0.00000000E+00  0.00000000E+00
  0.00000000E+00  0.00000000E+00  0.00000000E+00
  0.00000000E+00  0.00000000E+00  0.00000000E+00
  0.00000000E+00  0.00000000E+00  0.00000000E+00
  0.00000000E+00  0.00000000E+00  0.00000000E+00
  0.00000000E+00  0.00000000E+00  0.00000000E+00
  0.00000000E+00  0.00000000E+00  0.00000000E+00
  0.00000000E+00  0.00000000E+00  0.00000000E+00
  0.00000000E+00  0.00000000E+00  0.00000000E+00
  0.00000000E+00  0.00000000E+00  0.00000000E+00
  0.00000000E+00  0.00000000E+00  0.00000000E+00
  0.00000000E+00  0.00000000E+00  0.00000000E+00
  0.00000000E+00  0.00000000E+00  0.00000000E+00
  0.00000000E+00  0.00000000E+00  0.00000000E+00
  0.00000000E+00  0.00000000E+00  0.00000000E+00
  0.00000000E+00  0.00000000E+00  0.00000000E+00
  0.00000000E+00  0.00000000E+00  0.00000000E+00
  0.00000000E+00  0.00000000E+00  0.00000000E+00
  0.00000000E+00  0.00000000E+00  0.00000000E+00
  0.00000000E+00  0.00000000E+00  0.00000000E+00
  0.00000000E+00  0.00000000E+00  0.00000000E+00
  0.00000000E+00  0.00000000E+00  0.00000000E+00
  0.00000000E+00  0.00000000E+00  0.00000000E+00
  0.00000000E+00  0.00000000E+00  0.00000000E+00
  0.00000000E+00  0.00000000E+00  0.00000000E+00
  0.00000000E+00  0.00000000E+00  0.00000000E+00
  0.00000000E+00  0.00000000E+00  0.00000000E+00
  0.00000000E+00  0.00000000E+00  0.00000000E+00
  0.00000000E+00  0.00000000E+00  0.00000000E+00
  0.00000000E+00  0.00000000E+00  0.00000000E+00
  0.00000000E+00  0.00000000E+00  0.00000000E+00
  0.00000000E+00  0.00000000E+00  0.00000000E+00
  0.00000000E+00  0.00000000E+00  0.00000000E+00
  0.00000000E+00  0.00000000E+00  0.00000000E+00
  0.00000000E+00  0.00000000E+00  0.00000000E+00
  0.00000000E+00  0.00000000E+00  0.00000000E+00
  0.00000000E+00  0.00000000E+00  0.00000000E+00
  0.00000000E+00  0.00000000E+00  0.00000000E+00
  0.00000000E+00  0.00000000E+00  0.00000000E+00
  0.00000000E+00  0.00000000E+00  0.00000000E+00
  0.00000000E+00  0.00000000E+00  0.00000000E+00
  0.00000000E+00  0.00000000E+00  0.00000000E+00
  0.00000000E+00  0.00000000E+00  0.00000000E+00
  0.00000000E+00  0.00000000E+00  0.00000000E+00
  0.00000000E+00  0.00000000E+00  0.00000000E+00
  0.00000000E+00  0.00000000E+00  0.00000000E+00
  0.00000000E+00  0.00000000E+00  0.00000000E+00
  0.00000000E+00  0.00000000E+00  0.00000000E+00
  0.00000000E+00  0.00000000E+00  0.00000000E+00
  0.00000000E+00  0.00000000E+00  0.00000000E+00
  0.00000000E+00  0.00000000E+00  0.00000000E+00
  0.00000000E+00  0.00000000E+00  0.00000000E+00
  0.00000000E+00  0.00000000E+00  0.00000000E+00
  0.00000000E+00  0.00000000E+00  0.00000000E+00
  0.00000000E+00  0.00000000E+00  0.00000000E+00
  0.00000000E+00  0.00000000E+00  0.00000000E+00
  0.00000000E+00  0.00000000E+00  0.00000000E+00
  0.00000000E+00  0.00000000E+00  0.00000000E+00
  0.00000000E+00  0.00000000E+00  0.00000000E+00
  0.00000000E+00  0.00000000E+00  0.00000000E+00
  0.00000000E+00  0.00000000E+00  0.00000000E+00
  0.00000000E+00  0.00000000E+00  0.00000000E+00
  0.00000000E+00  0.00000000E+00  0.00000000E+00
  0.00000000E+00  0.00000000E+00  0.00000000E+00
  0.00000000E+00  0.00000000E+00  0.00000000E+00
  0.00000000E+00  0.00000000E+00  0.00000000E+00
  0.00000000E+00  0.00000000E+00  0.00000000E+00
  0.00000000E+00  0.00000000E+00  0.00000000E+00
  0.00000000E+00  0.00000000E+00  0.00000000E+00
  0.00000000E+00  0.00000000E+00  0.00000000E+00
  0.00000000E+00  0.00000000E+00  0.00000000E+00
  0.00000000E+00  0.00000000E+00  0.00000000E+00
  0.00000000E+00  0.00000000E+00  0.00000000E+00
  0.00000000E+00  0.00000000E+00  0.00000000E+00
  0.00000000E+00  0.00000000E+00  0.00000000E+00
  0.00000000E+00  0.00000000E+00  0.00000000E+00
  0.00000000E+00  0.00000000E+00  0.00000000E+00
  0.00000000E+00  0.00000000E+00  0.00000000E+00
  0.00000000E+00  0.00000000E+00  0.00000000E+00
  0.00000000E+00  0.00000000E+00  0.00000000E+00
  0.00000000E+00  0.00000000E+00  0.00000000E+00
  0.00000000E+00  0.00000000E+00  0.00000000E+00
  0.00000000E+00  0.00000000E+00  0.00000000E+00
  0.00000000E+00  0.00000000E+00  0.00000000E+00
  0.00000000E+00  0.00000000E+00  0.00000000E+00
  0.00000000E+00  0.00000000E+00  0.00000000E+00
  0.00000000E+00  0.00000000E+00  0.00000000E+00
  0.00000000E+00  0.00000000E+00  0.00000000E+00
  0.00000000E+00  0.00000000E+00  0.00000000E+00
  0.00000000E+00  0.00000000E+00  0.00000000E+00
  0.00000000E+00  0.00000000E+00  0.00000000E+00
  0.00000000E+00  0.00000000E+00  0.00000000E+00
  0.00000000E+00  0.00000000E+00  0.00000000E+00
  0.00000000E+00  0.00000000E+00  0.00000000E+00
  0.00000000E+00  0.00000000E+00  0.00000000E+00
  0.00000000E+00  0.00000000E+00  0.00000000E+00
  0.00000000E+00  0.00000000E+00  0.00000000E+00
  0.00000000E+00  0.00000000E+00  0.00000000E+00
  0.00000000E+00  0.00000000E+00  0.00000000E+00
  0.00000000E+00  0.00000000E+00  0.00000000E+00
  0.00000000E+00  0.00000000E+00  0.00000000E+00
  0.00000000E+00  0.00000000E+00  0.00000000E+00
  0.00000000E+00  0.00000000E+00  0.00000000E+00
  0.00000000E+00  0.00000000E+00  0.00000000E+00
  0.00000000E+00  0.00000000E+00  0.00000000E+00
  0.00000000E+00  0.00000000E+00  0.00000000E+00
  0.00000000E+00  0.00000000E+00  0.00000000E+00
  0.00000000E+00  0.00000000E+00  0.00000000E+00
  0.00000000E+00  0.00000000E+00  0.00000000E+00
  0.00000000E+00  0.00000000E+00  0.00000000E+00
  0.00000000E+00  0.00000000E+00  0.00000000E+00
  0.00000000E+00  0.00000000E+00  0.00000000E+00
  0.00000000E+00  0.00000000E+00  0.00000000E+00
  0.00000000E+00  0.00000000E+00  0.00000000E+00
  0.00000000E+00  0.00000000E+00  0.00000000E+00
  0.00000000E+00  0.00000000E+00  0.00000000E+00
  0.00000000E+00  0.00000000E+00  0.00000000E+00
  0.00000000E+00  0.00000000E+00  0.00000000E+00
  0.00000000E+00  0.00000000E+00  0.00000000E+00
  0.00000000E+00  0.00000000E+00  0.00000000E+00
  0.00000000E+00  0.00000000E+00  0.00000000E+00
  0.00000000E+00  0.00000000E+00  0.00000000E+00
  0.00000000E+00  0.00000000E+00  0.00000000E+00
  0.00000000E+00  0.00000000E+00  0.00000000E+00
  0.00000000E+00  0.00000000E+00  0.00000000E+00
  0.00000000E+00  0.00000000E+00  0.00000000E+00
