# Supplementary material for: Dynamic restructuring of nickel sulfides for electrocatalytic hydrogen evolution reaction
Source: Nat Commun. 2024 Jun 24;15:5336. doi: 10.1038/s41467-024-49015-4 (PMC11196257; doi:10.1038/s41467-024-49015-4)
Supplement: Supplementary file 4 — Supplementary Data 1 [file 41467_2024_49015_MOESM4_ESM.zip › AIMD-NiO supercell-initial.txt]

Ni4 O4
1.0
       12.5590124130         0.0000000000         0.0000000000
        0.0000000000        12.5590124130         0.0000000000
        0.0000000000         0.0000000000        12.5590124130
   Ni    O
  108  108
Direct
     0.000000000         0.000000000         0.000000000
     0.000000000         0.000000000         0.333333343
     0.000000000         0.000000000         0.666666687
     0.000000000         0.333333343         0.000000000
     0.000000000         0.333333343         0.333333343
     0.000000000         0.333333343         0.666666687
     0.000000000         0.666666687         0.000000000
     0.000000000         0.666666687         0.333333343
     0.000000000         0.666666687         0.666666687
     0.333333343         0.000000000         0.000000000
     0.333333343         0.000000000         0.333333343
     0.333333343         0.000000000         0.666666687
     0.333333343         0.333333343         0.000000000
     0.333333343         0.333333343         0.333333343
     0.333333343         0.333333343         0.666666687
     0.333333343         0.666666687         0.000000000
     0.333333343         0.666666687         0.333333343
     0.333333343         0.666666687         0.666666687
     0.666666687         0.000000000         0.000000000
     0.666666687         0.000000000         0.333333343
     0.666666687         0.000000000         0.666666687
     0.666666687         0.333333343         0.000000000
     0.666666687         0.333333343         0.333333343
     0.666666687         0.333333343         0.666666687
     0.666666687         0.666666687         0.000000000
     0.666666687         0.666666687         0.333333343
     0.666666687         0.666666687         0.666666687
     0.000000000         0.166666672         0.166666672
     0.000000000         0.166666672         0.500000000
     0.000000000         0.166666672         0.833333313
     0.000000000         0.500000000         0.166666672
     0.000000000         0.500000000         0.500000000
     0.000000000         0.500000000         0.833333313
     0.000000000         0.833333313         0.166666672
     0.000000000         0.833333313         0.500000000
     0.000000000         0.833333313         0.833333313
     0.333333343         0.166666672         0.166666672
     0.333333343         0.166666672         0.500000000
     0.333333343         0.166666672         0.833333313
     0.333333343         0.500000000         0.166666672
     0.333333343         0.500000000         0.500000000
     0.333333343         0.500000000         0.833333313
     0.333333343         0.833333313         0.166666672
     0.333333343         0.833333313         0.500000000
     0.333333343         0.833333313         0.833333313
     0.666666687         0.166666672         0.166666672
     0.666666687         0.166666672         0.500000000
     0.666666687         0.166666672         0.833333313
     0.666666687         0.500000000         0.166666672
     0.666666687         0.500000000         0.500000000
     0.666666687         0.500000000         0.833333313
     0.666666687         0.833333313         0.166666672
     0.666666687         0.833333313         0.500000000
     0.666666687         0.833333313         0.833333313
     0.166666672         0.000000000         0.166666672
     0.166666672         0.000000000         0.500000000
     0.166666672         0.000000000         0.833333313
     0.166666672         0.333333343         0.166666672
     0.166666672         0.333333343         0.500000000
     0.166666672         0.333333343         0.833333313
     0.166666672         0.666666687         0.166666672
     0.166666672         0.666666687         0.500000000
     0.166666672         0.666666687         0.833333313
     0.500000000         0.000000000         0.166666672
     0.500000000         0.000000000         0.500000000
     0.500000000         0.000000000         0.833333313
     0.500000000         0.333333343         0.166666672
     0.500000000         0.333333343         0.500000000
     0.500000000         0.333333343         0.833333313
     0.500000000         0.666666687         0.166666672
     0.500000000         0.666666687         0.500000000
     0.500000000         0.666666687         0.833333313
     0.833333313         0.000000000         0.166666672
     0.833333313         0.000000000         0.500000000
     0.833333313         0.000000000         0.833333313
     0.833333313         0.333333343         0.166666672
     0.833333313         0.333333343         0.500000000
     0.833333313         0.333333343         0.833333313
     0.833333313         0.666666687         0.166666672
     0.833333313         0.666666687         0.500000000
     0.833333313         0.666666687         0.833333313
     0.166666672         0.166666672         0.000000000
     0.166666672         0.166666672         0.333333343
     0.166666672         0.166666672         0.666666687
     0.166666672         0.500000000         0.000000000
     0.166666672         0.500000000         0.333333343
     0.166666672         0.500000000         0.666666687
     0.166666672         0.833333313         0.000000000
     0.166666672         0.833333313         0.333333343
     0.166666672         0.833333313         0.666666687
     0.500000000         0.166666672         0.000000000
     0.500000000         0.166666672         0.333333343
     0.500000000         0.166666672         0.666666687
     0.500000000         0.500000000         0.000000000
     0.500000000         0.500000000         0.333333343
     0.500000000         0.500000000         0.666666687
     0.500000000         0.833333313         0.000000000
     0.500000000         0.833333313         0.333333343
     0.500000000         0.833333313         0.666666687
     0.833333313         0.166666672         0.000000000
     0.833333313         0.166666672         0.333333343
     0.833333313         0.166666672         0.666666687
     0.833333313         0.500000000         0.000000000
     0.833333313         0.500000000         0.333333343
     0.833333313         0.500000000         0.666666687
     0.833333313         0.833333313         0.000000000
     0.833333313         0.833333313         0.333333343
     0.833333313         0.833333313         0.666666687
     0.166666672         0.000000000         0.000000000
     0.166666672         0.000000000         0.333333343
     0.166666672         0.000000000         0.666666687
     0.166666672         0.333333343         0.000000000
     0.166666672         0.333333343         0.333333343
     0.166666672         0.333333343         0.666666687
     0.166666672         0.666666687         0.000000000
     0.166666672         0.666666687         0.333333343
     0.166666672         0.666666687         0.666666687
     0.500000000         0.000000000         0.000000000
     0.500000000         0.000000000         0.333333343
     0.500000000         0.000000000         0.666666687
     0.500000000         0.333333343         0.000000000
     0.500000000         0.333333343         0.333333343
     0.500000000         0.333333343         0.666666687
     0.500000000         0.666666687         0.000000000
     0.500000000         0.666666687         0.333333343
     0.500000000         0.666666687         0.666666687
     0.833333313         0.000000000         0.000000000
     0.833333313         0.000000000         0.333333343
     0.833333313         0.000000000         0.666666687
     0.833333313         0.333333343         0.000000000
     0.833333313         0.333333343         0.333333343
     0.833333313         0.333333343         0.666666687
     0.833333313         0.666666687         0.000000000
     0.833333313         0.666666687         0.333333343
     0.833333313         0.666666687         0.666666687
     0.166666672         0.166666672         0.166666672
     0.166666672         0.166666672         0.500000000
     0.166666672         0.166666672         0.833333313
     0.166666672         0.500000000         0.166666672
     0.166666672         0.500000000         0.500000000
     0.166666672         0.500000000         0.833333313
     0.166666672         0.833333313         0.166666672
     0.166666672         0.833333313         0.500000000
     0.166666672         0.833333313         0.833333313
     0.500000000         0.166666672         0.166666672
     0.500000000         0.166666672         0.500000000
     0.500000000         0.166666672         0.833333313
     0.500000000         0.500000000         0.166666672
     0.500000000         0.500000000         0.500000000
     0.500000000         0.500000000         0.833333313
     0.500000000         0.833333313         0.166666672
     0.500000000         0.833333313         0.500000000
     0.500000000         0.833333313         0.833333313
     0.833333313         0.166666672         0.166666672
     0.833333313         0.166666672         0.500000000
     0.833333313         0.166666672         0.833333313
     0.833333313         0.500000000         0.166666672
     0.833333313         0.500000000         0.500000000
     0.833333313         0.500000000         0.833333313
     0.833333313         0.833333313         0.166666672
     0.833333313         0.833333313         0.500000000
     0.833333313         0.833333313         0.833333313
     0.000000000         0.000000000         0.166666672
     0.000000000         0.000000000         0.500000000
     0.000000000         0.000000000         0.833333313
     0.000000000         0.333333343         0.166666672
     0.000000000         0.333333343         0.500000000
     0.000000000         0.333333343         0.833333313
     0.000000000         0.666666687         0.166666672
     0.000000000         0.666666687         0.500000000
     0.000000000         0.666666687         0.833333313
     0.333333343         0.000000000         0.166666672
     0.333333343         0.000000000         0.500000000
     0.333333343         0.000000000         0.833333313
     0.333333343         0.333333343         0.166666672
     0.333333343         0.333333343         0.500000000
     0.333333343         0.333333343         0.833333313
     0.333333343         0.666666687         0.166666672
     0.333333343         0.666666687         0.500000000
     0.333333343         0.666666687         0.833333313
     0.666666687         0.000000000         0.166666672
     0.666666687         0.000000000         0.500000000
     0.666666687         0.000000000         0.833333313
     0.666666687         0.333333343         0.166666672
     0.666666687         0.333333343         0.500000000
     0.666666687         0.333333343         0.833333313
     0.666666687         0.666666687         0.166666672
     0.666666687         0.666666687         0.500000000
     0.666666687         0.666666687         0.833333313
     0.000000000         0.166666672         0.000000000
     0.000000000         0.166666672         0.333333343
     0.000000000         0.166666672         0.666666687
     0.000000000         0.500000000         0.000000000
     0.000000000         0.500000000         0.333333343
     0.000000000         0.500000000         0.666666687
     0.000000000         0.833333313         0.000000000
     0.000000000         0.833333313         0.333333343
     0.000000000         0.833333313         0.666666687
     0.333333343         0.166666672         0.000000000
     0.333333343         0.166666672         0.333333343
     0.333333343         0.166666672         0.666666687
     0.333333343         0.500000000         0.000000000
     0.333333343         0.500000000         0.333333343
     0.333333343         0.500000000         0.666666687
     0.333333343         0.833333313         0.000000000
     0.333333343         0.833333313         0.333333343
     0.333333343         0.833333313         0.666666687
     0.666666687         0.166666672         0.000000000
     0.666666687         0.166666672         0.333333343
     0.666666687         0.166666672         0.666666687
     0.666666687         0.500000000         0.000000000
     0.666666687         0.500000000         0.333333343
     0.666666687         0.500000000         0.666666687
     0.666666687         0.833333313         0.000000000
     0.666666687         0.833333313         0.333333343
     0.666666687         0.833333313         0.666666687
