# Supplementary material for: Dynamic restructuring of nickel sulfides for electrocatalytic hydrogen evolution reaction
Source: Nat Commun. 2024 Jun 24;15:5336. doi: 10.1038/s41467-024-49015-4 (PMC11196257; doi:10.1038/s41467-024-49015-4)
Supplement: Supplementary file 4 — Supplementary Data 1 [file 41467_2024_49015_MOESM4_ESM.zip › Ni3S2-NiO-optimized structure.txt]

Ni-OH-S-H
1.0
       12.9673995972         0.0000000000         0.0000000000
        0.0000000000        18.1954002380         0.0000000000
        0.0000000000         0.0000000000        23.2980995178
   Ni    S    O    H
   86   36   32    8
Direct
     0.905740023         0.111409999         0.128769994
     0.905740023         0.267320007         0.324059993
     0.905740023         0.423240006         0.128769994
     0.905740023         0.111409999         0.419840008
     0.905740023         0.267320007         0.224539995
     0.905740023         0.423240006         0.419840008
     0.905740023         0.074670002         0.274300009
     0.901430011         0.223150000         0.469370008
     0.905740023         0.386500001         0.274300009
     0.572409987         0.111409999         0.258960009
     0.568660021         0.259939998         0.456000000
     0.572409987         0.423240006         0.258960009
     0.572409987         0.111409999         0.159439996
     0.572409987         0.267320007         0.354739994
     0.572409987         0.423240006         0.159439996
     0.572409987         0.074670002         0.404500008
     0.572409987         0.230580002         0.209199995
     0.572409987         0.386500001         0.404500008
     0.739080012         0.111409999         0.389160007
     0.739080012         0.267320007         0.193859994
     0.739080012         0.423240006         0.389160007
     0.739080012         0.111409999         0.289640009
     0.732969999         0.248769999         0.487740010
     0.739080012         0.423240006         0.289640009
     0.739080012         0.074670002         0.144109994
     0.739080012         0.230580002         0.339399993
     0.739080012         0.386500001         0.144109994
     0.596620023         0.623120010         0.362450004
     0.846620023         0.785809994         0.362450004
     0.716669977         0.567359984         0.456690013
     0.978810012         0.724150002         0.447299987
     0.728190005         0.721469998         0.447800010
     0.969079971         0.568090022         0.454120010
     0.596620023         0.785809994         0.362450004
     0.846620023         0.623120010         0.362450004
     0.596620023         0.623120010         0.167160004
     0.846620023         0.785809994         0.167160004
     0.721440017         0.554279983         0.283600003
     0.971620023         0.704460025         0.264809996
     0.721620023         0.704460025         0.264809996
     0.970839977         0.550310016         0.283859998
     0.596620023         0.785809994         0.167160004
     0.846620023         0.623120010         0.167160004
     0.405739993         0.111409999         0.128769994
     0.405739993         0.267320007         0.324059993
     0.405739993         0.423240006         0.128769994
     0.405739993         0.111409999         0.419840008
     0.405739993         0.267320007         0.224539995
     0.405739993         0.423240006         0.419840008
     0.405739993         0.074670002         0.274300009
     0.401430011         0.223140001         0.469379991
     0.405739993         0.386500001         0.274300009
     0.072410002         0.111409999         0.258960009
     0.068650000         0.259939998         0.456000000
     0.072410002         0.423240006         0.258960009
     0.072410002         0.111409999         0.159439996
     0.072410002         0.267320007         0.354739994
     0.072410002         0.423240006         0.159439996
     0.072410002         0.074670002         0.404500008
     0.072410002         0.230580002         0.209199995
     0.072410002         0.386500001         0.404500008
     0.239079997         0.111409999         0.389160007
     0.239079997         0.267320007         0.193859994
     0.239079997         0.423240006         0.389160007
     0.239079997         0.111409999         0.289640009
     0.232969999         0.248769999         0.487740010
     0.239079997         0.423240006         0.289640009
     0.239079997         0.074670002         0.144109994
     0.239079997         0.230580002         0.339399993
     0.239079997         0.386500001         0.144109994
     0.096620001         0.623120010         0.362450004
     0.346619993         0.785809994         0.362450004
     0.216639996         0.567460001         0.456730008
     0.478689998         0.724030018         0.447299987
     0.228190005         0.721549988         0.447780013
     0.469119996         0.567950010         0.454109997
     0.096620001         0.785809994         0.362450004
     0.346619993         0.623120010         0.362450004
     0.096620001         0.623120010         0.167160004
     0.346619993         0.785809994         0.167160004
     0.221460000         0.554279983         0.283569992
     0.471619993         0.704460025         0.264809996
     0.221619993         0.704460025         0.264809996
     0.470820010         0.550289989         0.283829987
     0.096620001         0.785809994         0.167160004
     0.346619993         0.623120010         0.167160004
     0.784560025         0.133489996         0.479409993
     0.782760024         0.307049990         0.274300009
     0.779380023         0.452120006         0.477970004
     0.027820000         0.147699997         0.481559992
     0.028720001         0.307049990         0.274300009
     0.029710000         0.454849988         0.479790002
     0.949429989         0.151130006         0.209199995
     0.949429989         0.307049990         0.404500008
     0.964969993         0.493800014         0.194470003
     0.695389986         0.151130006         0.209199995
     0.695389986         0.307049990         0.404500008
     0.711920023         0.482019991         0.185990006
     0.616090000         0.151130006         0.339399993
     0.616090000         0.307049990         0.144109994
     0.610050023         0.461299986         0.337020010
     0.862060010         0.151130006         0.339399993
     0.862060010         0.307049990         0.144109994
     0.866559982         0.463750005         0.333130002
     0.284570009         0.133489996         0.479409993
     0.282759994         0.307049990         0.274300009
     0.279379994         0.452179998         0.477990001
     0.527830005         0.147709996         0.481559992
     0.528720021         0.307049990         0.274300009
     0.529720008         0.454739988         0.479820013
     0.449429989         0.151130006         0.209199995
     0.449429989         0.307049990         0.404500008
     0.464929998         0.493779987         0.194460005
     0.195390001         0.151130006         0.209199995
     0.195390001         0.307049990         0.404500008
     0.211970001         0.482179999         0.185959995
     0.116090000         0.151130006         0.339399993
     0.116090000         0.307049990         0.144109994
     0.110079996         0.461290002         0.337029994
     0.362060010         0.151130006         0.339399993
     0.362060010         0.307049990         0.144109994
     0.366510004         0.463719994         0.333139986
     0.721620023         0.704460025         0.362450004
     0.973249972         0.564909995         0.368369997
     0.602930009         0.786700010         0.440600008
     0.841690004         0.632170022         0.452960014
     0.593460023         0.634370029         0.453310013
     0.851710021         0.785170019         0.442090005
     0.721189976         0.563260019         0.369890004
     0.971620023         0.704460025         0.362450004
     0.721620023         0.704460025         0.167160004
     0.970849991         0.565180004         0.147569999
     0.596620023         0.785809994         0.264809996
     0.846620023         0.623120010         0.264809996
     0.596620023         0.623120010         0.264809996
     0.846620023         0.785809994         0.264809996
     0.719860017         0.561420023         0.150800005
     0.971620023         0.704460025         0.167160004
     0.221619993         0.704460025         0.362450004
     0.473230004         0.564859986         0.368349999
     0.103019997         0.786920011         0.440569997
     0.341850013         0.632130027         0.452919990
     0.093429998         0.634509981         0.453350008
     0.351660013         0.785120010         0.442160010
     0.221200004         0.563239992         0.369969994
     0.471619993         0.704460025         0.362450004
     0.221619993         0.704460025         0.167160004
     0.470789999         0.565219998         0.147569999
     0.096620001         0.785809994         0.264809996
     0.346619993         0.623120010         0.264809996
     0.096620001         0.623120010         0.264809996
     0.346619993         0.785809994         0.264809996
     0.219909996         0.561410010         0.150810003
     0.471619993         0.704460025         0.167160004
     0.093869999         0.636929989         0.500959992
     0.344810009         0.633379996         0.500519991
     0.596610010         0.632049978         0.500890017
     0.844640017         0.629769981         0.500540018
     0.103330001         0.786819994         0.488209993
     0.352510005         0.785350025         0.489800006
     0.603980005         0.786040008         0.488240004
     0.854529977         0.784619987         0.489710003
