# Supplementary material for: Dynamic restructuring of nickel sulfides for electrocatalytic hydrogen evolution reaction
Source: Nat Commun. 2024 Jun 24;15:5336. doi: 10.1038/s41467-024-49015-4 (PMC11196257; doi:10.1038/s41467-024-49015-4)
Supplement: Supplementary file 4 — Supplementary Data 1 [file 41467_2024_49015_MOESM4_ESM.zip › Ni3S2-optimized structure.txt]

 Ni3S2\(1\0\0)                          
   1.00000000000000     
    11.3475999832000003    0.0000000000000000    0.0000000000000000
     0.0000000000000000   14.0940999985000008    0.0000000000000000
     0.0000000000000000    0.0000000000000000   23.5753993987999984
   Ni   S 
    68    48
Direct
  0.0417100000000019  0.4606400130000026  0.1599899980000004   
  0.8506199719999969  0.4606400130000026  0.2131000010000008   
  0.0417100000000019  0.4606400130000026  0.2662000059999983   
  0.1006200019999994  0.1273099929999972  0.1436199990000020   
  0.2917099889999974  0.1273099929999972  0.1967300029999990   
  0.7917100189999999  0.2939699889999972  0.2294699999999992   
  0.8581269938544764  0.2946275592866456  0.4867536817691871   
  0.0417100000000019  0.2939699889999972  0.1272500010000002   
  0.7917100189999999  0.4606400130000026  0.3684200049999973  
  0.6006199719999969  0.4606400130000026  0.4215199949999970   
  0.8084083217825864  0.4670367735262104  0.4719862396214367  
  0.0417100000000019  0.1273099929999972  0.2989400029999985   
  0.8506199719999969  0.1273099929999972  0.3520500059999989   
  0.0417100000000019  0.1273099929999972  0.4051499959999987   
  0.5475538839001288  0.2926319858711182  0.4396657422691916   
  0.1006200019999994  0.2939699889999972  0.2825700040000001   
  0.7917100189999999  0.2939699889999972  0.3356800079999971   
  0.5417100189999999  0.4606400130000026  0.1599899980000004   
  0.3506200019999994  0.4606400130000026  0.2131000010000008   
  0.5417100189999999  0.4606400130000026  0.2662000059999983   
  0.6006199719999969  0.1273099929999972  0.1436199990000020   
  0.7917100189999999  0.1273099929999972  0.1967300029999990   
  0.2917099889999974  0.2939699889999972  0.2294699999999992   
  0.3581341112954988  0.2946131474812574  0.4867355708885128   
  0.5417100189999999  0.2939699889999972  0.1272500010000002   
  0.2917099889999974  0.4606400130000026  0.3684200049999973   
  0.1006200019999994  0.4606400130000026  0.4215199949999970   
  0.3083805561245043  0.4670344019100483  0.4719893014204786   
  0.5417100189999999  0.1273099929999972  0.2989400029999985   
  0.3506200019999994  0.1273099929999972  0.3520500059999989   
  0.5417100189999999  0.1273099929999972  0.4051499959999987   
  0.0475488860755036  0.2926098699287607  0.4396718039305938   
  0.6006199719999969  0.2939699889999972  0.2825700040000001   
  0.2917099889999974  0.2939699889999972  0.3356800079999971   
  0.0417100000000019  0.9606400130000026  0.1599899980000004   
  0.8506199719999969  0.9606400130000026  0.2131000010000008   
  0.0417100000000019  0.9606400130000026  0.2662000059999983   
  0.1006200019999994  0.6273099779999995  0.1436199990000020   
  0.2917099889999974  0.6273099779999995  0.1967300029999990   
  0.7917100189999999  0.7939699889999972  0.2294699999999992  
  0.8581270686087095  0.7946145861715195  0.4867432952889814   
  0.0417100000000019  0.7939699889999972  0.1272500010000002   
  0.7917100189999999  0.9606400130000026  0.3684200049999973  
  0.6006199719999969  0.9606400130000026  0.4215199949999970  
  0.8084061000173151  0.9670283395879480  0.4719768763541836  
  0.0417100000000019  0.6273099779999995  0.2989400029999985  
  0.8506199719999969  0.6273099779999995  0.3520500059999989  
  0.0417100000000019  0.6273099779999995  0.4051499959999987 
  0.5475150965889242  0.7925697126275608  0.4396830040135526  
  0.1006200019999994  0.7939699889999972  0.2825700040000001 
  0.7917100189999999  0.7939699889999972  0.3356800079999971  
  0.5417100189999999  0.9606400130000026  0.1599899980000004
  0.3506200019999994  0.9606400130000026  0.2131000010000008  
  0.5417100189999999  0.9606400130000026  0.2662000059999983  
  0.6006199719999969  0.6273099779999995  0.1436199990000020  
  0.7917100189999999  0.6273099779999995  0.1967300029999990 
  0.2917099889999974  0.7939699889999972  0.2294699999999992 
  0.3580949377818143  0.7946140594538491  0.4867674981837027  
  0.5417100189999999  0.7939699889999972  0.1272500010000002 
  0.2917099889999974  0.9606400130000026  0.3684200049999973  
  0.1006200019999994  0.9606400130000026  0.4215199949999970  
  0.3083517329945806  0.9669540481244070  0.4719247283280694  
  0.5417100189999999  0.6273099779999995  0.2989400029999985 
  0.3506200019999994  0.6273099779999995  0.3520500059999989 
  0.5417100189999999  0.6273099779999995  0.4051499959999987 
  0.0475604300105346  0.7926234345400616  0.4396616079094642  
  0.6006199719999969  0.7939699889999972  0.2825700040000001  
  0.2917099889999974  0.7939699889999972  0.3356800079999971 
  0.9780099990000011  0.3376600149999973  0.2131000010000008  
  0.9780099990000011  0.0836199969999996  0.2131000010000008 
  0.2280099990000011  0.5043299789999978  0.1436199990000020  
  0.2280099990000011  0.2502900060000002  0.1436199990000020  
  0.4768682240563820  0.1753874909618460  0.4904746466719061  
  0.4848128944402603  0.4150327377566612  0.4948071418345776 
  0.7280099990000011  0.3376600149999973  0.4215199949999970  
  0.7280099990000011  0.0836199969999996  0.4215199949999970 
  0.9780099990000011  0.5043299789999978  0.3520500059999989  
  0.9780099990000011  0.2502900060000002  0.3520500059999989   
  0.7280099990000011  0.1709900050000002  0.2825700040000001   
  0.7280099990000011  0.4169499870000024  0.2825700040000001  
  0.4780099990000011  0.3376600149999973  0.2131000010000008  
  0.4780099990000011  0.0836199969999996  0.2131000010000008  
  0.7280099990000011  0.5043299789999978  0.1436199990000020   
  0.7280099990000011  0.2502900060000002  0.1436199990000020   
  0.9768492869106282  0.1753721310551342  0.4904682368166604  
  0.9848181267862159  0.4150496274792772  0.4948121273734500   
  0.2280099990000011  0.3376600149999973  0.4215199949999970   
  0.2280099990000011  0.0836199969999996  0.4215199949999970   
  0.4780099990000011  0.5043299789999978  0.3520500059999989   
  0.4780099990000011  0.2502900060000002  0.3520500059999989   
  0.2280099990000011  0.1709900050000002  0.2825700040000001   
  0.2280099990000011  0.4169499870000024  0.2825700040000001   
  0.9780099990000011  0.8376600149999973  0.2131000010000008  
  0.9780099990000011  0.5836200119999972  0.2131000010000008   
  0.2280099990000011  0.0043300000000031  0.1436199990000020   
  0.2280099990000011  0.7502899770000013  0.1436199990000020   
  0.4767862160296801  0.6753581999538909  0.4904562442570395   
  0.4847332207477848  0.9150791158437670  0.4947838166819878   
  0.7280099990000011  0.8376600149999973  0.4215199949999970   
  0.7280099990000011  0.5836200119999972  0.4215199949999970   
  0.9780099990000011  0.0043300000000031  0.3520500059999989   
  0.9780099990000011  0.7502899770000013  0.3520500059999989   
  0.7280099990000011  0.6709899900000025  0.2825700040000001   
  0.7280099990000011  0.9169499870000024  0.2825700040000001   
  0.4780099990000011  0.8376600149999973  0.2131000010000008   
  0.4780099990000011  0.5836200119999972  0.2131000010000008   
  0.7280099990000011  0.0043300000000031  0.1436199990000020   
  0.7280099990000011  0.7502899770000013  0.1436199990000020   
  0.9768547036442854  0.6753745310602355  0.4904630679451785   
  0.9848414182588598  0.9150393725093622  0.4948096471507455   
  0.2280099990000011  0.8376600149999973  0.4215199949999970   
  0.2280099990000011  0.5836200119999972  0.4215199949999970   
  0.4780099990000011  0.0043300000000031  0.3520500059999989   
  0.4780099990000011  0.7502899770000013  0.3520500059999989   
  0.2280099990000011  0.6709899900000025  0.2825700040000001   
  0.2280099990000011  0.9169499870000024  0.2825700040000001   
 
  0.00000000E+00  0.00000000E+00  0.00000000E+00
  0.00000000E+00  0.00000000E+00  0.00000000E+00
  0.00000000E+00  0.00000000E+00  0.00000000E+00
  0.00000000E+00  0.00000000E+00  0.00000000E+00
  0.00000000E+00  0.00000000E+00  0.00000000E+00
  0.00000000E+00  0.00000000E+00  0.00000000E+00
  0.00000000E+00  0.00000000E+00  0.00000000E+00
  0.00000000E+00  0.00000000E+00  0.00000000E+00
  0.00000000E+00  0.00000000E+00  0.00000000E+00
  0.00000000E+00  0.00000000E+00  0.00000000E+00
  0.00000000E+00  0.00000000E+00  0.00000000E+00
  0.00000000E+00  0.00000000E+00  0.00000000E+00
  0.00000000E+00  0.00000000E+00  0.00000000E+00
  0.00000000E+00  0.00000000E+00  0.00000000E+00
  0.00000000E+00  0.00000000E+00  0.00000000E+00
  0.00000000E+00  0.00000000E+00  0.00000000E+00
  0.00000000E+00  0.00000000E+00  0.00000000E+00
  0.00000000E+00  0.00000000E+00  0.00000000E+00
  0.00000000E+00  0.00000000E+00  0.00000000E+00
  0.00000000E+00  0.00000000E+00  0.00000000E+00
  0.00000000E+00  0.00000000E+00  0.00000000E+00
  0.00000000E+00  0.00000000E+00  0.00000000E+00
  0.00000000E+00  0.00000000E+00  0.00000000E+00
  0.00000000E+00  0.00000000E+00  0.00000000E+00
  0.00000000E+00  0.00000000E+00  0.00000000E+00
  0.00000000E+00  0.00000000E+00  0.00000000E+00
  0.00000000E+00  0.00000000E+00  0.00000000E+00
  0.00000000E+00  0.00000000E+00  0.00000000E+00
  0.00000000E+00  0.00000000E+00  0.00000000E+00
  0.00000000E+00  0.00000000E+00  0.00000000E+00
  0.00000000E+00  0.00000000E+00  0.00000000E+00
  0.00000000E+00  0.00000000E+00  0.00000000E+00
  0.00000000E+00  0.00000000E+00  0.00000000E+00
  0.00000000E+00  0.00000000E+00  0.00000000E+00
  0.00000000E+00  0.00000000E+00  0.00000000E+00
  0.00000000E+00  0.00000000E+00  0.00000000E+00
  0.00000000E+00  0.00000000E+00  0.00000000E+00
  0.00000000E+00  0.00000000E+00  0.00000000E+00
  0.00000000E+00  0.00000000E+00  0.00000000E+00
  0.00000000E+00  0.00000000E+00  0.00000000E+00
  0.00000000E+00  0.00000000E+00  0.00000000E+00
  0.00000000E+00  0.00000000E+00  0.00000000E+00
  0.00000000E+00  0.00000000E+00  0.00000000E+00
  0.00000000E+00  0.00000000E+00  0.00000000E+00
  0.00000000E+00  0.00000000E+00  0.00000000E+00
  0.00000000E+00  0.00000000E+00  0.00000000E+00
  0.00000000E+00  0.00000000E+00  0.00000000E+00
  0.00000000E+00  0.00000000E+00  0.00000000E+00
  0.00000000E+00  0.00000000E+00  0.00000000E+00
  0.00000000E+00  0.00000000E+00  0.00000000E+00
  0.00000000E+00  0.00000000E+00  0.00000000E+00
  0.00000000E+00  0.00000000E+00  0.00000000E+00
  0.00000000E+00  0.00000000E+00  0.00000000E+00
  0.00000000E+00  0.00000000E+00  0.00000000E+00
  0.00000000E+00  0.00000000E+00  0.00000000E+00
  0.00000000E+00  0.00000000E+00  0.00000000E+00
  0.00000000E+00  0.00000000E+00  0.00000000E+00
  0.00000000E+00  0.00000000E+00  0.00000000E+00
  0.00000000E+00  0.00000000E+00  0.00000000E+00
  0.00000000E+00  0.00000000E+00  0.00000000E+00
  0.00000000E+00  0.00000000E+00  0.00000000E+00
  0.00000000E+00  0.00000000E+00  0.00000000E+00
  0.00000000E+00  0.00000000E+00  0.00000000E+00
  0.00000000E+00  0.00000000E+00  0.00000000E+00
  0.00000000E+00  0.00000000E+00  0.00000000E+00
  0.00000000E+00  0.00000000E+00  0.00000000E+00
  0.00000000E+00  0.00000000E+00  0.00000000E+00
  0.00000000E+00  0.00000000E+00  0.00000000E+00
  0.00000000E+00  0.00000000E+00  0.00000000E+00
  0.00000000E+00  0.00000000E+00  0.00000000E+00
  0.00000000E+00  0.00000000E+00  0.00000000E+00
  0.00000000E+00  0.00000000E+00  0.00000000E+00
  0.00000000E+00  0.00000000E+00  0.00000000E+00
  0.00000000E+00  0.00000000E+00  0.00000000E+00
  0.00000000E+00  0.00000000E+00  0.00000000E+00
  0.00000000E+00  0.00000000E+00  0.00000000E+00
  0.00000000E+00  0.00000000E+00  0.00000000E+00
  0.00000000E+00  0.00000000E+00  0.00000000E+00
  0.00000000E+00  0.00000000E+00  0.00000000E+00
  0.00000000E+00  0.00000000E+00  0.00000000E+00
  0.00000000E+00  0.00000000E+00  0.00000000E+00
  0.00000000E+00  0.00000000E+00  0.00000000E+00
  0.00000000E+00  0.00000000E+00  0.00000000E+00
  0.00000000E+00  0.00000000E+00  0.00000000E+00
  0.00000000E+00  0.00000000E+00  0.00000000E+00
  0.00000000E+00  0.00000000E+00  0.00000000E+00
  0.00000000E+00  0.00000000E+00  0.00000000E+00
  0.00000000E+00  0.00000000E+00  0.00000000E+00
  0.00000000E+00  0.00000000E+00  0.00000000E+00
  0.00000000E+00  0.00000000E+00  0.00000000E+00
  0.00000000E+00  0.00000000E+00  0.00000000E+00
  0.00000000E+00  0.00000000E+00  0.00000000E+00
  0.00000000E+00  0.00000000E+00  0.00000000E+00
  0.00000000E+00  0.00000000E+00  0.00000000E+00
  0.00000000E+00  0.00000000E+00  0.00000000E+00
  0.00000000E+00  0.00000000E+00  0.00000000E+00
  0.00000000E+00  0.00000000E+00  0.00000000E+00
  0.00000000E+00  0.00000000E+00  0.00000000E+00
  0.00000000E+00  0.00000000E+00  0.00000000E+00
  0.00000000E+00  0.00000000E+00  0.00000000E+00
  0.00000000E+00  0.00000000E+00  0.00000000E+00
  0.00000000E+00  0.00000000E+00  0.00000000E+00
  0.00000000E+00  0.00000000E+00  0.00000000E+00
  0.00000000E+00  0.00000000E+00  0.00000000E+00
  0.00000000E+00  0.00000000E+00  0.00000000E+00
  0.00000000E+00  0.00000000E+00  0.00000000E+00
  0.00000000E+00  0.00000000E+00  0.00000000E+00
  0.00000000E+00  0.00000000E+00  0.00000000E+00
  0.00000000E+00  0.00000000E+00  0.00000000E+00
  0.00000000E+00  0.00000000E+00  0.00000000E+00
  0.00000000E+00  0.00000000E+00  0.00000000E+00
  0.00000000E+00  0.00000000E+00  0.00000000E+00
  0.00000000E+00  0.00000000E+00  0.00000000E+00
  0.00000000E+00  0.00000000E+00  0.00000000E+00
  0.00000000E+00  0.00000000E+00  0.00000000E+00
  0.00000000E+00  0.00000000E+00  0.00000000E+00
