# Supplementary material for: Dynamic restructuring of nickel sulfides for electrocatalytic hydrogen evolution reaction
Source: Nat Commun. 2024 Jun 24;15:5336. doi: 10.1038/s41467-024-49015-4 (PMC11196257; doi:10.1038/s41467-024-49015-4)
Supplement: Supplementary file 4 — Supplementary Data 1 [file 41467_2024_49015_MOESM4_ESM.zip › NiO-optimized structure.txt]

CONTCAR
1.0
        8.3726997375         0.0000000000         0.0000000000
        0.0000000000         8.3726997375         0.0000000000
        0.0000000000         0.0000000000        21.2794990540
   Ni    O    H
   32   32    8
Direct
     0.000000000         0.478069991         0.434760004
     0.000000000         0.728009999         0.140980005
     0.250000000         0.478009999         0.140980005
     0.250000000         0.728070021         0.434760004
     0.500000000         0.478069991         0.434760004
     0.500000000         0.728009999         0.140980005
     0.750000000         0.478009999         0.140980005
     0.750000000         0.728070021         0.434760004
     0.000000000         0.978070021         0.434760004
     0.000000000         0.228009999         0.140980005
     0.250000000         0.978009999         0.140980005
     0.250000000         0.228070006         0.434760004
     0.500000000         0.978060007         0.434760004
     0.500000000         0.228009999         0.140980005
     0.750000000         0.978009999         0.140980005
     0.750000000         0.228070006         0.434760004
     0.000000000         0.478009999         0.239350006
     0.000000000         0.728009999         0.337709993
     0.250000000         0.478009999         0.337709993
     0.250000000         0.728009999         0.239350006
     0.500000000         0.478009999         0.239350006
     0.500000000         0.728009999         0.337709993
     0.750000000         0.478009999         0.337709993
     0.750000000         0.728009999         0.239350006
     0.000000000         0.978009999         0.239350006
     0.000000000         0.228009999         0.337709993
     0.250000000         0.978009999         0.337709993
     0.250000000         0.228009999         0.239350006
     0.500000000         0.978009999         0.239350006
     0.500000000         0.228009999         0.337709993
     0.750000000         0.978009999         0.337709993
     0.750000000         0.228009999         0.239350006
     0.250000000         0.477970004         0.436360002
     0.250000000         0.728009999         0.140980005
     0.000000000         0.478009999         0.140980005
     0.000000000         0.727970004         0.436360002
     0.750000000         0.477970004         0.436360002
     0.750000000         0.728009999         0.140980005
     0.500000000         0.478009999         0.140980005
     0.500000000         0.727970004         0.436360002
     0.250000000         0.977970004         0.436360002
     0.250000000         0.228009999         0.140980005
     0.000000000         0.978009999         0.140980005
     0.000000000         0.227970004         0.436360002
     0.750000000         0.977970004         0.436360002
     0.750000000         0.228009999         0.140980005
     0.500000000         0.978009999         0.140980005
     0.500000000         0.227970004         0.436360002
     0.250000000         0.478009999         0.239350006
     0.250000000         0.728009999         0.337709993
     0.000000000         0.478009999         0.337709993
     0.000000000         0.728009999         0.239350006
     0.750000000         0.478009999         0.239350006
     0.750000000         0.728009999         0.337709993
     0.500000000         0.478009999         0.337709993
     0.500000000         0.728009999         0.239350006
     0.250000000         0.978009999         0.239350006
     0.250000000         0.228009999         0.337709993
     0.000000000         0.978009999         0.337709993
     0.000000000         0.228009999         0.239350006
     0.750000000         0.978009999         0.239350006
     0.750000000         0.228009999         0.337709993
     0.500000000         0.978009999         0.337709993
     0.500000000         0.228009999         0.239350006
     0.995190024         0.226899996         0.489630014
     0.496870011         0.231189996         0.490069985
     0.005980015         0.726260006         0.488469988
     0.245289996         0.466780007         0.488299996
     0.256130010         0.973169982         0.488429993
     0.504540026         0.725650012         0.488480002
     0.748380005         0.977410018         0.488519996
     0.750710011         0.473049998         0.488489985
