# Supplementary material for: Dynamic restructuring of nickel sulfides for electrocatalytic hydrogen evolution reaction
Source: Nat Commun. 2024 Jun 24;15:5336. doi: 10.1038/s41467-024-49015-4 (PMC11196257; doi:10.1038/s41467-024-49015-4)
Supplement: Supplementary file 5 — Source data [file 41467_2024_49015_MOESM5_ESM.zip › Figure 1.xlsx]

## Sheet: Figure 1a
2θ	Intensity		2θ	Intensity		2θ	Intensity		2θ	Intensity
degree	a.u.		degree	a.u.		degree	a.u.		degree	a.u.
	NiS			NiS-40 (Ni3S2)			NiS (PDF#02-1280)			Ni3S2 (PDF#85-1802)
28	0.02244		28	-0.02303		30.167	26.6667		21.755	27.8667
28.02	0.01282		28.02	-0.01795		34.742	23.3333		31.101	33.3333
28.04	0.00483		28.04	-0.01324		46.034	33.3333		37.795	14.6333
28.06	-0.00153		28.06	-0.0089		53.546	26.6667		38.276	4.76667
28.08	-0.00625		28.08	-0.00491		60.897	10		44.349	12.7
28.1	-0.00935		28.1	-0.0013		62.726	10		49.725	15.8333
28.12	-0.014		28.12	0.00195		65.701	10		50.112	18.6667
28.14	-0.00886		28.14	0.00484		70.783	10		54.612	6.16667
28.16	-0.0087		28.16	0.00736		73.327	20		55.155	11.0333
28.18	-0.00821		28.18	0.00952		79.077	6.66667		55.335	9.16667
28.2	-0.00776		28.2	0.01131		85.948	3.33333		64.191	0.03333
28.22	-0.00152		28.22	0.01609		86.905	3.33333		64.848	0.06667
28.24	0.00456		28.24	0.01822		89.931	10		68.326	0.43333
28.26	0.01573		28.26	0.01728		94.378	16.6667		68.963	0.66667
28.28	0.01246		28.28	0.01705		96.808	16.6667		69.28	0.4
28.3	0.01093		28.3	0.01963		100.758	3.33333		73.044	2.96667
28.32	0.00626		28.32	0.018					73.509	0.16667
28.34	0.0077		28.34	0.01477					76.963	0.33333
28.36	0.00203		28.36	0.01341					77.571	0.3
28.38	-0.0045		28.38	0.00656					77.874	2.33333
28.4	-0.00974		28.4	0.000558217					80.745	0.2
28.42	-0.00708		28.42	-0.0032					81.945	0.56667
28.44	-0.00493		28.44	-0.00291					85.306	2.03333
28.46	0.00468		28.46	-0.00059185					86.198	1.56667
28.48	-0.000225219		28.48	-0.000173478					89.022	2.73333
28.5	0.0069		28.5	0.000341432					89.763	1.56667
28.52	0.0118		28.52	0.000279877
28.54	0.02004		28.54	-0.000462447
28.56	0.02058		28.56	-0.00124
28.58	0.0203		28.58	-0.0028
28.6	0.01724		28.6	-0.00192
28.62	0.01372		28.62	-0.00285
28.64	0.01741		28.64	-0.00485
28.66	0.01833		28.66	-0.00188
28.68	0.01224		28.68	-0.000605812
28.7	0.0195		28.7	0.00117
28.72	0.02324		28.72	-0.000832171
28.74	0.01891		28.74	4.80221e-05
28.76	0.0075		28.76	0.000675462
28.78	-0.000642175		28.78	0.00168
28.8	-0.00216		28.8	0.00276
28.82	-0.0014		28.82	-0.0007825
28.84	-0.000427016		28.84	0.00115
28.86	-0.00332		28.86	0.00104
28.88	0.00483		28.88	0.000452134
28.9	0.01805		28.9	0.000596777
28.92	0.01909		28.92	-0.00211
28.94	0.00968		28.94	-0.00301
28.96	0.00218		28.96	-0.00676
28.98	0.00225		28.98	-0.00974
29	0.00229		29	-0.01054
29.02	0.00166		29.02	-0.01343
29.04	0.000255032		29.04	-0.01544
29.06	0.000225524		29.06	-0.01387
29.08	0.01329		29.08	-0.01409
29.1	0.01621		29.1	-0.014
29.12	0.01406		29.12	-0.01319
29.14	0.01242		29.14	-0.00771
29.16	0.01539		29.16	-0.00575
29.18	0.01091		29.18	-0.00266
29.2	0.00583		29.2	-0.000179272
29.22	0.00758		29.22	-0.00111
29.24	0.01056		29.24	0.00496
29.26	0.01081		29.26	0.00839
29.28	0.01431		29.28	0.01107
29.3	0.01614		29.3	0.01269
29.32	0.01679		29.32	0.01396
29.34	0.02043		29.34	0.01519
29.36	0.01771		29.36	0.01481
29.38	0.01609		29.38	0.01462
29.4	0.01765		29.4	0.01481
29.42	0.02488		29.42	0.01262
29.44	0.02796		29.44	0.01131
29.46	0.03219		29.46	0.01057
29.48	0.03571		29.48	0.00979
29.5	0.03906		29.5	0.00988
29.52	0.03803		29.52	0.00888
29.54	0.04691		29.54	0.00912
29.56	0.04442		29.56	0.00877
29.58	0.04161		29.58	0.01154
29.6	0.03876		29.6	0.01155
29.62	0.0419		29.62	0.01341
29.64	0.04567		29.64	0.01464
29.66	0.05818		29.66	0.01571
29.68	0.06212		29.68	0.01668
29.7	0.06622		29.7	0.01907
29.72	0.07168		29.72	0.02033
29.74	0.07538		29.74	0.02194
29.76	0.0672		29.76	0.02393
29.78	0.06677		29.78	0.02424
29.8	0.07848		29.8	0.02735
29.82	0.08872		29.82	0.02514
29.84	0.11186		29.84	0.02504
29.86	0.14267		29.86	0.02544
29.88	0.16477		29.88	0.02668
29.9	0.20308		29.9	0.02714
29.92	0.24564		29.92	0.02455
29.94	0.28233		29.94	0.02668
29.96	0.32412		29.96	0.02744
29.98	0.37759		29.98	0.02805
30	0.4478		30	0.02447
30.02	0.50212		30.02	0.02522
30.04	0.56982		30.04	0.02481
30.06	0.62413		30.06	0.02922
30.08	0.66583		30.08	0.03338
30.1	0.69431		30.1	0.03514
30.12	0.69417		30.12	0.03519
30.14	0.67023		30.14	0.03691
30.16	0.62941		30.16	0.03794
30.18	0.58266		30.18	0.03841
30.2	0.53094		30.2	0.03928
30.22	0.46487		30.22	0.03481
30.24	0.40829		30.24	0.03487
30.26	0.34576		30.26	0.03306
30.28	0.2943		30.28	0.03104
30.3	0.24774		30.3	0.02866
30.32	0.20651		30.32	0.02696
30.34	0.1774		30.34	0.02519
30.36	0.14974		30.36	0.02421
30.38	0.12658		30.38	0.02402
30.4	0.1056		30.4	0.02415
30.42	0.09758		30.42	0.02517
30.44	0.0858		30.44	0.02784
30.46	0.07775		30.46	0.02977
30.48	0.06736		30.48	0.03272
30.5	0.06186		30.5	0.03155
30.52	0.05814		30.52	0.03235
30.54	0.05147		30.54	0.03598
30.56	0.04043		30.56	0.03804
30.58	0.03197		30.58	0.04268
30.6	0.02929		30.6	0.04557
30.62	0.03059		30.62	0.0497
30.64	0.0263		30.64	0.05273
30.66	0.0268		30.66	0.05778
30.68	0.02112		30.68	0.06479
30.7	0.0216		30.7	0.06899
30.72	0.01809		30.72	0.07623
30.74	0.01183		30.74	0.08439
30.76	0.00557		30.76	0.09487
30.78	0.00507		30.78	0.10431
30.8	0.00481		30.8	0.11394
30.82	0.000460332		30.82	0.12453
30.84	-0.000216395		30.84	0.13632
30.86	0.00791		30.86	0.1458
30.88	0.01494		30.88	0.15673
30.9	0.02084		30.9	0.16552
30.92	0.02176		30.92	0.17655
30.94	0.01863		30.94	0.18732
30.96	0.02288		30.96	0.19736
30.98	0.02053		30.98	0.20925
31	0.01569		31	0.21914
31.02	0.00947		31.02	0.23024
31.04	0.00867		31.04	0.23608
31.06	0.00963		31.06	0.24328
31.08	0.01141		31.08	0.2486
31.1	0.01419		31.1	0.2501
31.12	0.00821		31.12	0.25167
31.14	0.00563		31.14	0.24811
31.16	0.00885		31.16	0.2419
31.18	0.00102		31.18	0.23477
31.2	-0.000645716		31.2	0.22583
31.22	0.0022		31.22	0.21845
31.24	0.00121		31.24	0.2049
31.26	0.00111		31.26	0.19004
31.28	0.00745		31.28	0.17411
31.3	0.00956		31.3	0.1593
31.32	0.00686		31.32	0.14783
31.34	0.00794		31.34	0.13371
31.36	0.00735		31.36	0.1206
31.38	0.00855		31.38	0.10825
31.4	0.00979		31.4	0.09713
31.42	0.0116		31.42	0.0865
31.44	0.0093		31.44	0.07528
31.46	0.01044		31.46	0.06913
31.48	0.01191		31.48	0.06108
31.5	0.01018		31.5	0.05395
31.52	0.00856		31.52	0.04701
31.54	0.00704		31.54	0.04101
31.56	0.00367		31.56	0.03632
31.58	-2.12651e-07		31.58	0.0331
31.6	0.000146096		31.6	0.02994
31.62	-0.000879715		31.62	0.0291
31.64	5.86996e-05		31.64	0.0274
31.66	0.000735362		31.66	0.0242
31.68	0.0041		31.68	0.02418
31.7	0.00179		31.7	0.0252
31.72	0.0046		31.72	0.02581
31.74	0.01032		31.74	0.02222
31.76	0.00804		31.76	0.01859
31.78	0.0081		31.78	0.01744
31.8	0.01608		31.8	0.01677
31.82	0.02214		31.82	0.01529
31.84	0.02621		31.84	0.01401
31.86	0.02861		31.86	0.01253
31.88	0.03167		31.88	0.01043
31.9	0.02427		31.9	0.01061
31.92	0.02426		31.92	0.00942
31.94	0.02347		31.94	0.00951
31.96	0.01514		31.96	0.01035
31.98	0.00594		31.98	0.00914
32	0.00732		32	0.0118
32.02	0.00939		32.02	0.01545
32.04	0.00647		32.04	0.01645
32.06	0.00651		32.06	0.01569
32.08	0.01173		32.08	0.01883
32.1	0.01672		32.1	0.01811
32.12	0.0232		32.12	0.01567
32.14	0.02719		32.14	0.01662
32.16	0.02651		32.16	0.01654
32.18	0.0215		32.18	0.01918
32.2	0.02328		32.2	0.0176
32.22	0.01618		32.22	0.01663
32.24	0.01046		32.24	0.01448
32.26	0.0122		32.26	0.01399
32.28	0.01627		32.28	0.01499
32.3	0.01636		32.3	0.01507
32.32	0.01702		32.32	0.01359
32.34	0.01706		32.34	0.01442
32.36	0.02357		32.36	0.01254
32.38	0.0229		32.38	0.01129
32.4	0.02674		32.4	0.01102
32.42	0.02727		32.42	0.00904
32.44	0.03391		32.44	0.00472
32.46	0.04309		32.46	0.00432
32.48	0.03945		32.48	0.00567
32.5	0.0339		32.5	0.00538
32.52	0.02596		32.52	0.00381
32.54	0.01938		32.54	0.00602
32.56	0.01798		32.56	0.00762
32.58	0.00975		32.58	0.00861
32.6	0.00249		32.6	0.00912
32.62	0.00519		32.62	0.01085
32.64	0.00856		32.64	0.01063
32.66	0.01058		32.66	0.01316
32.68	0.0139		32.68	0.01333
32.7	0.01723		32.7	0.01396
32.72	0.02254		32.72	0.01275
32.74	0.02644		32.74	0.01111
32.76	0.03259		32.76	0.00871
32.78	0.02736		32.78	0.00869
32.8	0.02445		32.8	0.0032
32.82	0.02752		32.82	0.00278
32.84	0.02195		32.84	0.00219
32.86	0.0155		32.86	0.00295
32.88	0.01818		32.88	0.00142
32.9	0.01826		32.9	-2.53667e-05
32.92	0.01872		32.92	-0.000473006
32.94	0.01317		32.94	0.00199
32.96	0.00634		32.96	0.00318
32.98	6.14357e-05		32.98	0.00357
33	0.0021		33	0.00296
33.02	0.00174		33.02	0.00151
33.04	0.00122		33.04	0.00172
33.06	0.00719		33.06	0.00186
33.08	0.01638		33.08	0.000398632
33.1	0.03121		33.1	6.05637e-05
33.12	0.03919		33.12	-0.00068326
33.14	0.04433		33.14	0.00154
33.16	0.0357		33.16	0.00288
33.18	0.03247		33.18	0.00562
33.2	0.02935		33.2	0.00521
33.22	0.02341		33.22	0.00869
33.24	0.01926		33.24	0.0127
33.26	0.01672		33.26	0.01565
33.28	0.01309		33.28	0.01832
33.3	0.01801		33.3	0.02094
33.32	0.01832		33.32	0.02328
33.34	0.01667		33.34	0.02555
33.36	0.00348		33.36	0.02637
33.38	0.00454		33.38	0.02551
33.4	0.00381		33.4	0.02277
33.42	0.01017		33.42	0.02155
33.44	0.01929		33.44	0.02016
33.46	0.0255		33.46	0.01734
33.48	0.03333		33.48	0.01472
33.5	0.0415		33.5	0.01123
33.52	0.03794		33.52	0.00931
33.54	0.03222		33.54	0.00762
33.56	0.02393		33.56	0.0039
33.58	0.02465		33.58	0.00457
33.6	0.01296		33.6	0.00271
33.62	0.01405		33.62	0.00272
33.64	0.01712		33.64	0.00632
33.66	0.01305		33.66	0.00542
33.68	0.01457		33.68	0.00563
33.7	0.01828		33.7	0.00422
33.72	0.01096		33.72	0.00508
33.74	0.0063		33.74	0.00555
33.76	0.00748		33.76	0.00688
33.78	0.0119		33.78	0.00576
33.8	0.00545		33.8	0.00505
33.82	0.00102		33.82	0.00429
33.84	-0.00168		33.84	0.0026
33.86	-0.0066		33.86	0.00327
33.88	-0.00586		33.88	0.00251
33.9	-0.00393		33.9	0.000983598
33.92	-0.00228		33.92	0.00359
33.94	0.00217		33.94	0.004
33.96	0.01164		33.96	0.0065
33.98	0.02045		33.98	0.00831
34	0.02129		34	0.00977
34.02	0.01638		34.02	0.01119
34.04	0.01362		34.04	0.0148
34.06	0.01002		34.06	0.01324
34.08	0.00402		34.08	0.01528
34.1	0.000720905		34.1	0.01578
34.12	0.00498		34.12	0.01703
34.14	0.00802		34.14	0.01821
34.16	0.01857		34.16	0.01726
34.18	0.02995		34.18	0.01734
34.2	0.02984		34.2	0.01561
34.22	0.03638		34.22	0.01389
34.24	0.04444		34.24	0.01466
34.26	0.05208		34.26	0.0168
34.28	0.06176		34.28	0.01694
34.3	0.082		34.3	0.01838
34.32	0.10314		34.32	0.01932
34.34	0.11584		34.34	0.01684
34.36	0.14089		34.36	0.01685
34.38	0.16598		34.38	0.01369
34.4	0.18573		34.4	0.01251
34.42	0.21393		34.42	0.01066
34.44	0.23941		34.44	0.01037
34.46	0.27036		34.46	0.01106
34.48	0.30701		34.48	0.01151
34.5	0.34303		34.5	0.01262
34.52	0.3766		34.52	0.01199
34.54	0.4014		34.54	0.01266
34.56	0.43232		34.56	0.01412
34.58	0.45719		34.58	0.01533
34.6	0.47722		34.6	0.01269
34.62	0.49007		34.62	0.01653
34.64	0.49009		34.64	0.02141
34.66	0.48717		34.66	0.02187
34.68	0.47815		34.68	0.02114
34.7	0.45313		34.7	0.02062
34.72	0.42654		34.72	0.01939
34.74	0.39298		34.74	0.01842
34.76	0.35805		34.76	0.01672
34.78	0.3157		34.78	0.01504
34.8	0.28688		34.8	0.01369
34.82	0.25507		34.82	0.01316
34.84	0.21997		34.84	0.01149
34.86	0.18777		34.86	0.01224
34.88	0.16698		34.88	0.00932
34.9	0.14583		34.9	0.01124
34.92	0.12485		34.92	0.00927
34.94	0.10772		34.94	0.01343
34.96	0.09433		34.96	0.01377
34.98	0.07885		34.98	0.01133
35	0.07703		35	0.0114
35.02	0.07296		35.02	0.01547
35.04	0.06962		35.04	0.01734
35.06	0.06418		35.06	0.01571
35.08	0.06168		35.08	0.01704
35.1	0.05387		35.1	0.01771
35.12	0.04784		35.12	0.01629
35.14	0.04589		35.14	0.01558
35.16	0.04458		35.16	0.01521
35.18	0.04399		35.18	0.01429
35.2	0.04117		35.2	0.01248
35.22	0.04198		35.22	0.01399
35.24	0.04172		35.24	0.01315
35.26	0.03861		35.26	0.01274
35.28	0.0295		35.28	0.01332
35.3	0.01907		35.3	0.01524
35.32	0.01633		35.32	0.01633
35.34	0.01896		35.34	0.02088
35.36	0.01966		35.36	0.01748
35.38	0.01552		35.38	0.01798
35.4	0.00932		35.4	0.02025
35.42	0.01191		35.42	0.02168
35.44	0.01348		35.44	0.02433
35.46	0.01607		35.46	0.02421
35.48	0.01391		35.48	0.02338
35.5	0.01849		35.5	0.02185
35.52	0.02062		35.52	0.02125
35.54	0.02376		35.54	0.02359
35.56	0.03066		35.56	0.02394
35.58	0.02922		35.58	0.02223
35.6	0.0356		35.6	0.02328
35.62	0.04114		35.62	0.02487
35.64	0.0364		35.64	0.02121
35.66	0.0335		35.66	0.01732
35.68	0.02584		35.68	0.01748
35.7	0.02288		35.7	0.01738
35.72	0.00717		35.72	0.01853
35.74	0.00342		35.74	0.01593
35.76	0.00498		35.76	0.01458
35.78	-0.00426		35.78	0.01619
35.8	-0.00034996		35.8	0.01672
35.82	-0.00231		35.82	0.01644
35.84	-0.00408		35.84	0.02058
35.86	0.00111		35.86	0.02174
35.88	-0.000971311		35.88	0.02248
35.9	-0.000310885		35.9	0.02598
35.92	-0.0052		35.92	0.02902
35.94	0.006		35.94	0.02967
35.96	0.01117		35.96	0.03005
35.98	0.01277		35.98	0.02863
36	0.01901		36	0.02705
36.02	0.01512		36.02	0.02447
36.04	0.01397		36.04	0.02127
36.06	0.01595		36.06	0.01922
36.08	0.01305		36.08	0.01856
36.1	0.0125		36.1	0.01736
36.12	0.00609		36.12	0.018
36.14	0.0068		36.14	0.01547
36.16	0.00896		36.16	0.01671
36.18	0.01119		36.18	0.01633
36.2	0.0037		36.2	0.01901
36.22	-0.00438		36.22	0.01941
36.24	-0.00436		36.24	0.02076
36.26	0.000152425		36.26	0.01979
36.28	0.00145		36.28	0.02063
36.3	-0.000701462		36.3	0.0213
36.32	-0.00424		36.32	0.02074
36.34	-0.00884		36.34	0.01716
36.36	-0.00953		36.36	0.01546
36.38	-0.01042		36.38	0.01182
36.4	-0.01888		36.4	0.00734
36.42	-0.02284		36.42	0.00494
36.44	-0.02147		36.44	0.00309
36.46	-0.02259		36.46	0.0023
36.48	-0.02267		36.48	0.00343
36.5	-0.02009		36.5	0.00372
36.52	-0.01801		36.52	0.00653
36.54	-0.01409		36.54	0.00733
36.56	-0.00689		36.56	0.00879
36.58	-0.00826		36.58	0.01274
36.6	-0.01358		36.6	0.0158
36.62	-0.01779		36.62	0.0141
36.64	-0.02266		36.64	0.0154
36.66	-0.02266		36.66	0.01785
36.68	-0.01841		36.68	0.02015
36.7	-0.01531		36.7	0.02137
36.72	-0.0082		36.72	0.02258
36.74	0.000557171		36.74	0.02228
36.76	0.00135		36.76	0.02109
36.78	-0.000463618		36.78	0.0202
36.8	0.00662		36.8	0.02022
36.82	0.01482		36.82	0.02084
36.84	0.01755		36.84	0.01881
36.86	0.0223		36.86	0.01902
36.88	0.01963		36.88	0.01999
36.9	0.022		36.9	0.01879
36.92	0.02178		36.92	0.02017
36.94	0.01961		36.94	0.02102
36.96	0.0144		36.96	0.0216
36.98	0.0178		36.98	0.02281
37	0.02303		37	0.02143
37.02	0.02506		37.02	0.01864
37.04	0.02243		37.04	0.01808
37.06	0.02023		37.06	0.01814
37.08	0.01595		37.08	0.01694
37.1	0.01817		37.1	0.01669
37.12	0.01341		37.12	0.0169
37.14	0.01713		37.14	0.01578
37.16	0.01788		37.16	0.01451
37.18	0.01811		37.18	0.01715
37.2	0.01459		37.2	0.01993
37.22	0.01285		37.22	0.02062
37.24	0.00518		37.24	0.02137
37.26	0.00246		37.26	0.02394
37.28	0.000546527		37.28	0.02808
37.3	0.00218		37.3	0.03027
37.32	0.00477		37.32	0.03296
37.34	0.01449		37.34	0.03715
37.36	0.02063		37.36	0.03934
37.38	0.02777		37.38	0.04181
37.4	0.03398		37.4	0.04291
37.42	0.03319		37.42	0.0449
37.44	0.02563		37.44	0.04702
37.46	0.01756		37.46	0.0499
37.48	0.01304		37.48	0.05164
37.5	0.01164		37.5	0.05649
37.52	0.01131		37.52	0.06203
37.54	0.01709		37.54	0.06661
37.56	0.01874		37.56	0.07128
37.58	0.02757		37.58	0.07797
37.6	0.02971		37.6	0.08363
37.62	0.02205		37.62	0.09014
37.64	0.0083		37.64	0.09361
37.66	-0.00297		37.66	0.09761
37.68	-0.00829		37.68	0.10162
37.7	-0.00927		37.7	0.10385
37.72	-0.00651		37.72	0.10797
37.74	-0.000673071		37.74	0.11168
37.76	0.00514		37.76	0.11187
37.78	0.01264		37.78	0.11295
37.8	0.0144		37.8	0.11253
37.82	0.01356		37.82	0.11233
37.84	0.01001		37.84	0.11381
37.86	0.0095		37.86	0.11573
37.88	0.01009		37.88	0.11551
37.9	0.00905		37.9	0.11659
37.92	0.01072		37.92	0.11358
37.94	0.01509		37.94	0.10988
37.96	0.0225		37.96	0.10584
37.98	0.01907		37.98	0.10214
38	0.0203		38	0.0971
38.02	0.02065		38.02	0.09221
38.04	0.02571		38.04	0.08566
38.06	0.02594		38.06	0.0814
38.08	0.02012		38.08	0.07679
38.1	0.0144		38.1	0.07323
38.12	0.00917		38.12	0.07166
38.14	0.000450357		38.14	0.06824
38.16	-0.0033		38.16	0.06433
38.18	-0.01345		38.18	0.06307
38.2	-0.0141		38.2	0.06102
38.22	-0.01479		38.22	0.06026
38.24	-0.01399		38.24	0.06047
38.26	-0.01214		38.26	0.05927
38.28	-0.01133		38.28	0.0571
38.3	-0.00712		38.3	0.05605
38.32	-0.00323		38.32	0.0536
38.34	0.000350532		38.34	0.05091
38.36	0.00808		38.36	0.05011
38.38	0.00872		38.38	0.04777
38.4	0.01256		38.4	0.04426
38.42	0.00636		38.42	0.04204
38.44	0.00162		38.44	0.04031
38.46	-0.00288		38.46	0.03929
38.48	-0.00639		38.48	0.03779
38.5	-0.00919		38.5	0.03637
38.52	-0.01035		38.52	0.03583
38.54	-0.01362		38.54	0.03419
38.56	-0.01402		38.56	0.03278
38.58	-0.01087		38.58	0.02978
38.6	-0.00572		38.6	0.02702
38.62	-0.00413		38.62	0.02432
38.64	-0.00403		38.64	0.02106
38.66	-0.00185		38.66	0.01873
38.68	0.00239		38.68	0.018
38.7	0.00755		38.7	0.01885
38.72	0.0049		38.72	0.01854
38.74	-0.00332		38.74	0.01733
38.76	-0.009		38.76	0.01916
38.78	-0.00393		38.78	0.01847
38.8	-0.00495		38.8	0.01751
38.82	-0.000978966		38.82	0.01715
38.84	-0.00798		38.84	0.01692
38.86	-0.00222		38.86	0.01738
38.88	-0.000559041		38.88	0.01695
38.9	0.00808		38.9	0.01824
38.92	0.00864		38.92	0.0189
38.94	0.00961		38.94	0.01827
38.96	0.01159		38.96	0.01814
38.98	0.01622		38.98	0.01617
39	0.01125		39	0.01819
39.02	0.01051		39.02	0.01676
39.04	0.00118		39.04	0.01594
39.06	-0.00152		39.06	0.01628
39.08	-0.00723		39.08	0.0159
39.1	-0.00311		39.1	0.01582
39.12	-0.00305		39.12	0.01648
39.14	0.00324		39.14	0.01568
39.16	0.00353		39.16	0.01572
39.18	-0.00151		39.18	0.01533
39.2	-0.0043		39.2	0.01392
39.22	-0.00206		39.22	0.01479
39.24	-0.000748905		39.24	0.0148
39.26	-0.00439		39.26	0.01716
39.28	-0.000893784		39.28	0.01913
39.3	0.00406		39.3	0.02016
39.32	0.00446		39.32	0.02073
39.34	0.00705		39.34	0.02108
39.36	0.00126		39.36	0.02095
39.38	-0.0028		39.38	0.01986
39.4	-0.0034		39.4	0.02013
39.42	-0.0023		39.42	0.01735
39.44	-0.00537		39.44	0.01442
39.46	-0.01462		39.46	0.01246
39.48	-0.01305		39.48	0.00805
39.5	-0.01592		39.5	0.00482
39.52	-0.01287		39.52	0.00226
39.54	-0.00587		39.54	-0.0014
39.56	-0.00241		39.56	-0.00301
39.58	0.00415		39.58	-0.00481
39.6	0.00795		39.6	-0.00548
39.62	0.00836		39.62	-0.00361
39.64	0.00839		39.64	-0.0021
39.66	0.00241		39.66	0.00127
39.68	-0.00128		39.68	0.00302
39.7	-0.00479		39.7	0.0053
39.72	-0.00611		39.72	0.00858
39.74	-0.00209		39.74	0.01098
39.76	0.00351		39.76	0.01305
39.78	0.00738		39.78	0.01578
39.8	0.00975		39.8	0.01536
39.82	0.01173		39.82	0.0164
39.84	0.01603		39.84	0.01519
39.86	0.01382		39.86	0.01633
39.88	0.01323		39.88	0.01772
39.9	0.00756		39.9	0.01706
39.92	0.00442		39.92	0.01633
39.94	0.00832		39.94	0.01731
39.96	0.00578		39.96	0.01688
39.98	2.31265e-05		39.98	0.0157
40	0.000395004		40	0.01578
40.02	0.0043		40.02	0.01713
40.04	0.00405		40.04	0.0175
40.06	0.00474		40.06	0.01553
40.08	0.0059		40.08	0.01367
40.1	0.00229		40.1	0.01332
40.12	0.00788		40.12	0.01121
40.14	0.01446		40.14	0.00993
40.16	0.01136		40.16	0.00889
40.18	0.00547		40.18	0.00766
40.2	0.00712		40.2	0.00635
40.22	0.00809		40.22	0.00674
40.24	-0.000790535		40.24	0.00758
40.26	-0.00421		40.26	0.01089
40.28	-0.01106		40.28	0.01426
40.3	-0.0141		40.3	0.01682
40.32	-0.01146		40.32	0.01761
40.34	-0.0019		40.34	0.02096
40.36	0.00232		40.36	0.02177
40.38	0.00724		40.38	0.02249
40.4	0.01366		40.4	0.02503
40.42	0.01894		40.42	0.026
40.44	0.01649		40.44	0.02464
40.46	0.01791		40.46	0.0209
40.48	0.01226		40.48	0.02
40.5	0.00656		40.5	0.01904
40.52	0.00969		40.52	0.01771
40.54	0.01912		40.54	0.01684
40.56	0.01686		40.56	0.01654
40.58	0.01472		40.58	0.01602
40.6	0.01401		40.6	0.01623
40.62	0.01769		40.62	0.01567
40.64	0.01769		40.64	0.01795
40.66	0.01563		40.66	0.01898
40.68	0.0184		40.68	0.02047
40.7	0.02084		40.7	0.02075
40.72	0.02873		40.72	0.01965
40.74	0.0276		40.74	0.01988
40.76	0.0226		40.76	0.02028
40.78	0.02745		40.78	0.01931
40.8	0.02585		40.8	0.0205
40.82	0.02493		40.82	0.01823
40.84	0.019		40.84	0.01682
40.86	0.01646		40.86	0.01497
40.88	0.02241		40.88	0.01648
40.9	0.02484		40.9	0.01528
40.92	0.02439		40.92	0.01312
40.94	0.01711		40.94	0.01199
40.96	0.01744		40.96	0.01375
40.98	0.0266		40.98	0.01449
41	0.02149		41	0.01621
41.02	0.01984		41.02	0.01845
41.04	0.01859		41.04	0.0195
41.06	0.0239		41.06	0.02127
41.08	0.02986		41.08	0.02236
41.1	0.03542		41.1	0.02311
41.12	0.03025		41.12	0.02417
41.14	0.02607		41.14	0.02541
41.16	0.02613		41.16	0.02681
41.18	0.02655		41.18	0.02744
41.2	0.01861		41.2	0.02784
41.22	0.01912		41.22	0.02507
41.24	0.02414		41.24	0.02355
41.26	0.02441		41.26	0.02139
41.28	0.03235		41.28	0.02079
41.3	0.03276		41.3	0.02108
41.32	0.03054		41.32	0.02202
41.34	0.03442		41.34	0.02588
41.36	0.02951		41.36	0.02784
41.38	0.02128		41.38	0.02784
41.4	0.01175		41.4	0.0299
41.42	0.00985		41.42	0.03173
41.44	0.01238		41.44	0.03252
41.46	0.01323		41.46	0.03419
41.48	0.0243		41.48	0.03407
41.5	0.02588		41.5	0.03277
41.52	0.03418		41.52	0.03375
41.54	0.0378		41.54	0.03585
41.56	0.04124		41.56	0.03875
41.58	0.03995		41.58	0.03879
41.6	0.03258		41.6	0.03575
41.62	0.03682		41.62	0.0325
41.64	0.03843		41.64	0.03227
41.66	0.04454		41.66	0.0317
41.68	0.04413		41.68	0.03317
41.7	0.04034		41.7	0.03501
41.72	0.04423		41.72	0.03665
41.74	0.04199		41.74	0.03579
41.76	0.04058		41.76	0.03479
41.78	0.03469		41.78	0.03507
41.8	0.03232		41.8	0.03671
41.82	0.03556		41.82	0.03599
41.84	0.03295		41.84	0.03502
41.86	0.03623		41.86	0.03353
41.88	0.03963		41.88	0.03455
41.9	0.04289		41.9	0.03477
41.92	0.04994		41.92	0.03802
41.94	0.05039		41.94	0.04203
41.96	0.05172		41.96	0.04448
41.98	0.05439		41.98	0.04402
42	0.05388		42	0.04452
42.02	0.05311		42.02	0.04416
42.04	0.05245		42.04	0.04374
42.06	0.05123		42.06	0.04596
42.08	0.05343		42.08	0.04839
42.1	0.05172		42.1	0.05194
42.12	0.05602		42.12	0.05433
42.14	0.05647		42.14	0.05483
42.16	0.05661		42.16	0.05787
42.18	0.05633		42.18	0.06095
42.2	0.05038		42.2	0.06595
42.22	0.05593		42.22	0.06782
42.24	0.05954		42.24	0.07326
42.26	0.06426		42.26	0.07807
42.28	0.07441		42.28	0.08497
42.3	0.08282		42.3	0.08999
42.32	0.09455		42.32	0.0958
42.34	0.10313		42.34	0.10061
42.36	0.10553		42.36	0.10293
42.38	0.1053		42.38	0.10761
42.4	0.10388		42.4	0.11247
42.42	0.1036		42.42	0.11401
42.44	0.1082		42.44	0.11787
42.46	0.11145		42.46	0.12155
42.48	0.11636		42.48	0.12101
42.5	0.11796		42.5	0.12154
42.52	0.122		42.52	0.12085
42.54	0.13142		42.54	0.12026
42.56	0.12556		42.56	0.12081
42.58	0.12591		42.58	0.12147
42.6	0.12224		42.6	0.12533
42.62	0.12067		42.62	0.12447
42.64	0.12389		42.64	0.12839
42.66	0.11635		42.66	0.12954
42.68	0.10461		42.68	0.13199
42.7	0.09767		42.7	0.13335
42.72	0.09799		42.72	0.13489
42.74	0.09982		42.74	0.13781
42.76	0.0959		42.76	0.14102
42.78	0.10238		42.78	0.14158
42.8	0.10294		42.8	0.1409
42.82	0.11579		42.82	0.14043
42.84	0.11976		42.84	0.14113
42.86	0.12049		42.86	0.13846
42.88	0.11483		42.88	0.13798
42.9	0.11439		42.9	0.13666
42.92	0.10939		42.92	0.1359
42.94	0.1057		42.94	0.13627
42.96	0.10072		42.96	0.13532
42.98	0.10186		42.98	0.13707
43	0.09685		43	0.14091
43.02	0.0981		43.02	0.13997
43.04	0.09788		43.04	0.1411
43.06	0.09998		43.06	0.14115
43.08	0.10061		43.08	0.14292
43.1	0.09911		43.1	0.14218
43.12	0.09455		43.12	0.14219
43.14	0.09744		43.14	0.14142
43.16	0.09698		43.16	0.13983
43.18	0.09951		43.18	0.13578
43.2	0.09524		43.2	0.13614
43.22	0.09207		43.22	0.13639
43.24	0.09714		43.24	0.13544
43.26	0.09996		43.26	0.13358
43.28	0.11014		43.28	0.13361
43.3	0.11678		43.3	0.13213
43.32	0.12255		43.32	0.13265
43.34	0.12567		43.34	0.1324
43.36	0.12251		43.36	0.13139
43.38	0.11691		43.38	0.13143
43.4	0.11045		43.4	0.12899
43.42	0.10536		43.42	0.12855
43.44	0.10161		43.44	0.1296
43.46	0.09521		43.46	0.13011
43.48	0.1007		43.48	0.13082
43.5	0.10276		43.5	0.12936
43.52	0.10523		43.52	0.13043
43.54	0.10549		43.54	0.1299
43.56	0.10651		43.56	0.13184
43.58	0.11038		43.58	0.1347
43.6	0.11066		43.6	0.13623
43.62	0.10469		43.62	0.13715
43.64	0.1031		43.64	0.13925
43.66	0.09737		43.66	0.13936
43.68	0.09856		43.68	0.14097
43.7	0.09457		43.7	0.13966
43.72	0.09492		43.72	0.13961
43.74	0.09127		43.74	0.13841
43.76	0.09675		43.76	0.13853
43.78	0.09819		43.78	0.13867
43.8	0.09875		43.8	0.13846
43.82	0.09655		43.82	0.13982
43.84	0.09491		43.84	0.13967
43.86	0.09074		43.86	0.13927
43.88	0.09314		43.88	0.13824
43.9	0.08953		43.9	0.13685
43.92	0.08716		43.92	0.13601
43.94	0.08223		43.94	0.13498
43.96	0.08627		43.96	0.13669
43.98	0.08793		43.98	0.14284
44	0.08957		44	0.1449
44.02	0.08221		44.02	0.14844
44.04	0.07976		44.04	0.151
44.06	0.08042		44.06	0.15219
44.08	0.0787		44.08	0.15663
44.1	0.07576		44.1	0.16016
44.12	0.0795		44.12	0.16817
44.14	0.08348		44.14	0.17109
44.16	0.09326		44.16	0.17746
44.18	0.10033		44.18	0.18053
44.2	0.09855		44.2	0.18204
44.22	0.09142		44.22	0.18506
44.24	0.08948		44.24	0.18865
44.26	0.08513		44.26	0.19111
44.28	0.07588		44.28	0.19068
44.3	0.07211		44.3	0.19108
44.32	0.07816		44.32	0.19372
44.34	0.08147		44.34	0.19514
44.36	0.09005		44.36	0.19588
44.38	0.09378		44.38	0.19918
44.4	0.09211		44.4	0.19657
44.42	0.08809		44.42	0.19365
44.44	0.08244		44.44	0.19048
44.46	0.08547		44.46	0.18804
44.48	0.0847		44.48	0.18829
44.5	0.08388		44.5	0.1848
44.52	0.09114		44.52	0.18365
44.54	0.09421		44.54	0.18037
44.56	0.09729		44.56	0.17819
44.58	0.09963		44.58	0.17363
44.6	0.09493		44.6	0.16908
44.62	0.08725		44.62	0.16425
44.64	0.07909		44.64	0.15997
44.66	0.07265		44.66	0.15515
44.68	0.06596		44.68	0.1508
44.7	0.05752		44.7	0.14545
44.72	0.06412		44.72	0.14175
44.74	0.06803		44.74	0.13595
44.76	0.07412		44.76	0.12696
44.78	0.083		44.78	0.12042
44.8	0.08845		44.8	0.113
44.82	0.09108		44.82	0.10526
44.84	0.09448		44.84	0.0994
44.86	0.08853		44.86	0.09422
44.88	0.08442		44.88	0.08913
44.9	0.08441		44.9	0.08555
44.92	0.08211		44.92	0.08696
44.94	0.07777		44.94	0.08711
44.96	0.07995		44.96	0.08451
44.98	0.08465		44.98	0.08313
45	0.08903		45	0.08087
45.02	0.09017		45.02	0.08074
45.04	0.0928		45.04	0.08096
45.06	0.09792		45.06	0.08108
45.08	0.10079		45.08	0.07923
45.1	0.09795		45.1	0.07575
45.12	0.0894		45.12	0.0749
45.14	0.08681		45.14	0.07339
45.16	0.09425		45.16	0.06965
45.18	0.09547		45.18	0.06897
45.2	0.09932		45.2	0.06492
45.22	0.10406		45.22	0.06021
45.24	0.1109		45.24	0.05673
45.26	0.12156		45.26	0.05638
45.28	0.13108		45.28	0.05746
45.3	0.13582		45.3	0.0585
45.32	0.13933		45.32	0.05935
45.34	0.14177		45.34	0.05907
45.36	0.15193		45.36	0.0571
45.38	0.15104		45.38	0.05741
45.4	0.15921		45.4	0.0595
45.42	0.16933		45.42	0.05923
45.44	0.18778		45.44	0.05989
45.46	0.21034		45.46	0.05815
45.48	0.2303		45.48	0.0575
45.5	0.25204		45.5	0.05634
45.52	0.2671		45.52	0.05668
45.54	0.28218		45.54	0.05573
45.56	0.29084		45.56	0.05559
45.58	0.30266		45.58	0.0538
45.6	0.32912		45.6	0.05117
45.62	0.35585		45.62	0.04987
45.64	0.39298		45.64	0.04784
45.66	0.42732		45.66	0.04833
45.68	0.46234		45.68	0.04769
45.7	0.50325		45.7	0.04518
45.72	0.53561		45.72	0.044
45.74	0.56545		45.74	0.04401
45.76	0.58833		45.76	0.04271
45.78	0.62169		45.78	0.04358
45.8	0.65044		45.8	0.04277
45.82	0.67794		45.82	0.04122
45.84	0.69216		45.84	0.04093
45.86	0.70388		45.86	0.03876
45.88	0.71575		45.88	0.03937
45.9	0.72054		45.9	0.03763
45.92	0.72573		45.92	0.03731
45.94	0.71956		45.94	0.03582
45.96	0.70206		45.96	0.03557
45.98	0.6793		45.98	0.03245
46	0.65198		46	0.03066
46.02	0.62704		46.02	0.02563
46.04	0.58865		46.04	0.02378
46.06	0.55675		46.06	0.02297
46.08	0.5248		46.08	0.02298
46.1	0.49828		46.1	0.02074
46.12	0.47089		46.12	0.01944
46.14	0.42952		46.14	0.02125
46.16	0.39304		46.16	0.01999
46.18	0.35889		46.18	0.02194
46.2	0.33217		46.2	0.02382
46.22	0.30434		46.22	0.0262
46.24	0.27886		46.24	0.02825
46.26	0.25554		46.26	0.03001
46.28	0.23931		46.28	0.03383
46.3	0.22487		46.3	0.03524
46.32	0.2059		46.32	0.03515
46.34	0.1804		46.34	0.0343
46.36	0.16727		46.36	0.03261
46.38	0.15472		46.38	0.02962
46.4	0.14513		46.4	0.02748
46.42	0.1342		46.42	0.02676
46.44	0.12674		46.44	0.02644
46.46	0.12528		46.46	0.02284
46.48	0.12219		46.48	0.02132
46.5	0.11749		46.5	0.02
46.52	0.11098		46.52	0.01952
46.54	0.09985		46.54	0.02034
46.56	0.09126		46.56	0.01859
46.58	0.08476		46.58	0.02058
46.6	0.07732		46.6	0.0221
46.62	0.07556		46.62	0.02418
46.64	0.07673		46.64	0.02628
46.66	0.0774		46.66	0.02738
46.68	0.07554		46.68	0.02801
46.7	0.07391		46.7	0.02832
46.72	0.07126		46.72	0.02789
46.74	0.06858		46.74	0.02769
46.76	0.05775		46.76	0.02589
46.78	0.05667		46.78	0.0234
46.8	0.04924		46.8	0.02424
46.82	0.03873		46.82	0.02468
46.84	0.02949		46.84	0.0227
46.86	0.02475		46.86	0.02144
46.88	0.02681		46.88	0.02453
46.9	0.03321		46.9	0.0252
46.92	0.03861		46.92	0.02412
46.94	0.04756		46.94	0.02255
46.96	0.04761		46.96	0.02211
46.98	0.05146		46.98	0.02306
47	0.04589		47	0.02513
47.02	0.03283		47.02	0.02534
47.04	0.02012		47.04	0.02407
47.06	0.01472		47.06	0.02324
47.08	0.01697		47.08	0.02091
47.1	0.02541		47.1	0.02253
47.12	0.0287		47.12	0.02091
47.14	0.02949		47.14	0.01953
47.16	0.02391		47.16	0.01593
47.18	0.02027		47.18	0.01573
47.2	0.02438		47.2	0.01727
47.22	0.02606		47.22	0.01724
47.24	0.02705		47.24	0.01631
47.26	0.0277		47.26	0.01709
47.28	0.03744		47.28	0.01825
47.3	0.04232		47.3	0.01659
47.32	0.03108		47.32	0.01632
47.34	0.02187		47.34	0.01767
47.36	0.0173		47.36	0.02005
47.38	0.01939		47.38	0.01978
47.4	0.02231		47.4	0.02214
47.42	0.02504		47.42	0.02044
47.44	0.02162		47.44	0.02051
47.46	0.01752		47.46	0.02028
47.48	0.01851		47.48	0.01997
47.5	0.01431		47.5	0.02385
47.52	0.00253		47.52	0.02381
47.54	0.00222		47.54	0.02376
47.56	0.00143		47.56	0.02445
47.58	0.00292		47.58	0.02659
47.6	-0.00159		47.6	0.02634
47.62	0.00273		47.62	0.02378
47.64	0.00531		47.64	0.02213
47.66	0.00651		47.66	0.02145
47.68	0.01013		47.68	0.02033
47.7	0.0109		47.7	0.02074
47.72	0.01091		47.72	0.02243
47.74	0.00754		47.74	0.02472
47.76	0.0031		47.76	0.02606
47.78	0.00563		47.78	0.02612
47.8	8.50722e-05		47.8	0.02598
47.82	0.00219		47.82	0.02184
47.84	0.00471		47.84	0.02131
47.86	0.00482		47.86	0.02051
47.88	0.00797		47.88	0.02055
47.9	0.00248		47.9	0.02021
47.92	0.0038		47.92	0.01782
47.94	-0.00271		47.94	0.01635
47.96	0.000156146		47.96	0.0148
47.98	0.00501		47.98	0.01384
48	0.00338		48	0.01411
48.02	0.00715		48.02	0.01229
48.04	0.01016		48.04	0.01394
48.06	0.01319		48.06	0.01499
48.08	0.01218		48.08	0.01696
48.1	0.007		48.1	0.02124
48.12	0.00393		48.12	0.02394
48.14	-0.000686829		48.14	0.02547
48.16	0.00295		48.16	0.02768
48.18	-0.00048116		48.18	0.02781
48.2	0.000213077		48.2	0.02642
48.22	-0.00265		48.22	0.02432
48.24	-0.000994976		48.24	0.02316
48.26	-0.00454		48.26	0.02157
48.28	-0.00566		48.28	0.01923
48.3	-0.00599		48.3	0.01798
48.32	-0.00109		48.32	0.01767
48.34	0.0058		48.34	0.01766
48.36	0.00806		48.36	0.01642
48.38	0.01127		48.38	0.0172
48.4	0.01265		48.4	0.01797
48.42	0.0058		48.42	0.01819
48.44	0.00258		48.44	0.0186
48.46	0.000769188		48.46	0.01998
48.48	0.000784037		48.48	0.02166
48.5	-0.00515		48.5	0.02355
48.52	-5.4993e-05		48.52	0.0211
48.54	-0.00157		48.54	0.02164
48.56	0.00117		48.56	0.02348
48.58	0.01306		48.58	0.02446
48.6	0.01838		48.6	0.02402
48.62	0.02193		48.62	0.02429
48.64	0.02197		48.64	0.02349
48.66	0.02184		48.66	0.02638
48.68	0.0143		48.68	0.02825
48.7	0.01368		48.7	0.03153
48.72	0.01464		48.72	0.03195
48.74	0.01067		48.74	0.03221
48.76	0.01226		48.76	0.03204
48.78	0.01445		48.78	0.03273
48.8	0.01972		48.8	0.03245
48.82	0.02236		48.82	0.03386
48.84	0.01794		48.84	0.03298
48.86	0.01051		48.86	0.03482
48.88	0.00823		48.88	0.03425
48.9	0.01179		48.9	0.03242
48.92	0.01029		48.92	0.03204
48.94	0.00838		48.94	0.03296
48.96	0.00911		48.96	0.03138
48.98	0.01354		48.98	0.03282
49	0.014		49	0.03449
49.02	0.0126		49.02	0.03431
49.04	0.00759		49.04	0.03642
49.06	0.0031		49.06	0.03925
49.08	0.0045		49.08	0.04133
49.1	0.00958		49.1	0.04327
49.12	0.01114		49.12	0.04163
49.14	0.00759		49.14	0.04198
49.16	0.00963		49.16	0.04526
49.18	0.01708		49.18	0.04799
49.2	0.01213		49.2	0.05089
49.22	0.00818		49.22	0.05308
49.24	0.0042		49.24	0.05458
49.26	0.0016		49.26	0.05725
49.28	0.00182		49.28	0.0583
49.3	0.00473		49.3	0.0606
49.32	-0.00467		49.32	0.06305
49.34	-0.01134		49.34	0.0646
49.36	-0.01065		49.36	0.06952
49.38	-0.00777		49.38	0.07557
49.4	-0.01234		49.4	0.07904
49.42	-0.0091		49.42	0.08163
49.44	0.00143		49.44	0.08726
49.46	0.00558		49.46	0.09206
49.48	0.01168		49.48	0.09852
49.5	0.02104		49.5	0.10628
49.52	0.01735		49.52	0.11076
49.54	0.0173		49.54	0.11744
49.56	0.01494		49.56	0.12651
49.58	0.00836		49.58	0.13551
49.6	0.00174		49.6	0.14329
49.62	-0.00189		49.62	0.15004
49.64	-0.00104		49.64	0.15729
49.66	-0.00577		49.66	0.16205
49.68	-0.00919		49.68	0.1674
49.7	-0.00969		49.7	0.17266
49.72	-0.00628		49.72	0.176
49.74	-0.000841491		49.74	0.18122
49.76	0.00509		49.76	0.18579
49.78	0.01113		49.78	0.18698
49.8	0.01612		49.8	0.18836
49.82	0.01303		49.82	0.19066
49.84	0.00733		49.84	0.19272
49.86	-0.00223		49.86	0.19648
49.88	-0.00939		49.88	0.19799
49.9	-0.00811		49.9	0.20012
49.92	0.00105		49.92	0.20092
49.94	0.00558		49.94	0.20196
49.96	0.01413		49.96	0.20375
49.98	0.01876		49.98	0.20498
50	0.01884		50	0.20295
50.02	0.01217		50.02	0.20114
50.04	0.0072		50.04	0.19728
50.06	0.00369		50.06	0.19379
50.08	0.00447		50.08	0.19155
50.1	0.0074		50.1	0.18552
50.12	0.01181		50.12	0.17931
50.14	0.01333		50.14	0.17332
50.16	0.02002		50.16	0.16443
50.18	0.02269		50.18	0.15847
50.2	0.02245		50.2	0.154
50.22	0.0224		50.22	0.14859
50.24	0.02905		50.24	0.14334
50.26	0.02363		50.26	0.13848
50.28	0.01952		50.28	0.13294
50.3	0.01603		50.3	0.12661
50.32	0.01751		50.32	0.12186
50.34	0.01776		50.34	0.11634
50.36	0.02249		50.36	0.11058
50.38	0.01912		50.38	0.10386
50.4	0.01978		50.4	0.09651
50.42	0.02181		50.42	0.08997
50.44	0.02589		50.44	0.0848
50.46	0.0171		50.46	0.08062
50.48	0.00971		50.48	0.07524
50.5	0.00409		50.5	0.06954
50.52	0.00777		50.52	0.06548
50.54	0.00322		50.54	0.06091
50.56	0.000902259		50.56	0.05652
50.58	-0.00529		50.58	0.0567
50.6	-0.000133373		50.6	0.05533
50.62	0.00572		50.62	0.05254
50.64	0.01073		50.64	0.0513
50.66	0.01027		50.66	0.05128
50.68	0.01029		50.68	0.0513
50.7	0.01201		50.7	0.0476
50.72	0.01699		50.72	0.04687
50.74	0.01255		50.74	0.04419
50.76	0.01102		50.76	0.04142
50.78	0.01157		50.78	0.03795
50.8	0.01159		50.8	0.03443
50.82	0.01431		50.82	0.03206
50.84	0.00948		50.84	0.03182
50.86	0.01016		50.86	0.03218
50.88	0.01238		50.88	0.03145
50.9	0.01434		50.9	0.03241
50.92	0.02416		50.92	0.03298
50.94	0.02819		50.94	0.03138
50.96	0.03063		50.96	0.02871
50.98	0.027		50.98	0.0295
51	0.02399		51	0.03043
51.02	0.02282		51.02	0.03042
51.04	0.01599		51.04	0.03146
51.06	0.01531		51.06	0.03226
51.08	0.01804		51.08	0.03142
51.1	0.02322		51.1	0.0291
51.12	0.03096		51.12	0.03014
51.14	0.03257		51.14	0.0302
51.16	0.02871		51.16	0.03194
51.18	0.02831		51.18	0.03213
51.2	0.02911		51.2	0.0323
51.22	0.01848		51.22	0.03495
51.24	0.015		51.24	0.03693
51.26	0.01424		51.26	0.03883
51.28	0.01266		51.28	0.04058
51.3	0.01549		51.3	0.04154
51.32	0.01166		51.32	0.04152
51.34	0.01159		51.34	0.04203
51.36	0.01038		51.36	0.04072
51.38	0.01662		51.38	0.04462
51.4	0.0129		51.4	0.04556
51.42	0.00684		51.42	0.04464
51.44	0.00877		51.44	0.04344
51.46	0.01431		51.46	0.04253
51.48	0.01048		51.48	0.04278
51.5	0.02022		51.5	0.04322
51.52	0.02457		51.52	0.04614
51.54	0.03045		51.54	0.0466
51.56	0.03048		51.56	0.04753
51.58	0.02917		51.58	0.0488
51.6	0.02892		51.6	0.05091
51.62	0.03101		51.62	0.05221
51.64	0.03043		51.64	0.05248
51.66	0.0303		51.66	0.05234
51.68	0.03137		51.68	0.05371
51.7	0.0369		51.7	0.05485
51.72	0.03976		51.72	0.05708
51.74	0.04374		51.74	0.06054
51.76	0.04415		51.76	0.0621
51.78	0.05036		51.78	0.06791
51.8	0.05861		51.8	0.06901
51.82	0.06146		51.82	0.07061
51.84	0.05981		51.84	0.07191
51.86	0.04666		51.86	0.07325
51.88	0.0451		51.88	0.07673
51.9	0.03409		51.9	0.07988
51.92	0.0321		51.92	0.08457
51.94	0.03787		51.94	0.08555
51.96	0.04798		51.96	0.08843
51.98	0.06006		51.98	0.09041
52	0.06976		52	0.08876
52.02	0.07881		52.02	0.08857
52.04	0.08128		52.04	0.09167
52.06	0.07829		52.06	0.09056
52.08	0.07674		52.08	0.09065
52.1	0.07212		52.1	0.09178
52.12	0.06864		52.12	0.0919
52.14	0.07058		52.14	0.09368
52.16	0.07285		52.16	0.0959
52.18	0.06977		52.18	0.09826
52.2	0.06389		52.2	0.09924
52.22	0.06854		52.22	0.09987
52.24	0.06894		52.24	0.09964
52.26	0.07794		52.26	0.10097
52.28	0.08102		52.28	0.10422
52.3	0.08114		52.3	0.10813
52.32	0.08566		52.32	0.11148
52.34	0.09745		52.34	0.11443
52.36	0.10077		52.36	0.11693
52.38	0.09814		52.38	0.12328
52.4	0.09382		52.4	0.12603
52.42	0.09595		52.42	0.13194
52.44	0.09655		52.44	0.13636
52.46	0.09936		52.46	0.13712
52.48	0.1043		52.48	0.14205
52.5	0.11031		52.5	0.14643
52.52	0.12228		52.52	0.15115
52.54	0.12794		52.54	0.15629
52.56	0.12773		52.56	0.15936
52.58	0.12876		52.58	0.16201
52.6	0.13478		52.6	0.16647
52.62	0.1404		52.62	0.16639
52.64	0.14444		52.64	0.16316
52.66	0.14529		52.66	0.16649
52.68	0.15217		52.68	0.16868
52.7	0.14935		52.7	0.1718
52.72	0.1379		52.72	0.17535
52.74	0.12925		52.74	0.17856
52.76	0.12727		52.76	0.18298
52.78	0.13167		52.78	0.18861
52.8	0.13786		52.8	0.1909
52.82	0.1507		52.82	0.19155
52.84	0.16111		52.84	0.19467
52.86	0.1654		52.86	0.19507
52.88	0.17124		52.88	0.19794
52.9	0.16291		52.9	0.20049
52.92	0.15877		52.92	0.20393
52.94	0.16108		52.94	0.20553
52.96	0.17406		52.96	0.2071
52.98	0.18359		52.98	0.21115
53	0.19454		53	0.21497
53.02	0.20687		53.02	0.2147
53.04	0.21419		53.04	0.21615
53.06	0.2151		53.06	0.22289
53.08	0.22531		53.08	0.22595
53.1	0.22581		53.1	0.22918
53.12	0.22957		53.12	0.23644
53.14	0.24059		53.14	0.24304
53.16	0.2536		53.16	0.24704
53.18	0.25754		53.18	0.24974
53.2	0.2756		53.2	0.25463
53.22	0.29367		53.22	0.25582
53.24	0.31242		53.24	0.26112
53.26	0.33025		53.26	0.26099
53.28	0.35865		53.28	0.26588
53.3	0.38719		53.3	0.27049
53.32	0.42512		53.32	0.27373
53.34	0.47367		53.34	0.27749
53.36	0.50993		53.36	0.28044
53.38	0.54869		53.38	0.28512
53.4	0.60421		53.4	0.28969
53.42	0.65147		53.42	0.29305
53.44	0.69098		53.44	0.2945
53.46	0.72815		53.46	0.29526
53.48	0.75372		53.48	0.29524
53.5	0.78547		53.5	0.29592
53.52	0.81775		53.52	0.2986
53.54	0.84729		53.54	0.30032
53.56	0.85303		53.56	0.30142
53.58	0.85726		53.58	0.30568
53.6	0.85661		53.6	0.30995
53.62	0.84457		53.62	0.31033
53.64	0.82045		53.64	0.31571
53.66	0.79407		53.66	0.31522
53.68	0.76229		53.68	0.32014
53.7	0.73273		53.7	0.3232
53.72	0.69514		53.72	0.32856
53.74	0.66086		53.74	0.33219
53.76	0.62185		53.76	0.33534
53.78	0.59248		53.78	0.33965
53.8	0.56253		53.8	0.3447
53.82	0.54095		53.82	0.34476
53.84	0.51708		53.84	0.3487
53.86	0.50464		53.86	0.35321
53.88	0.49403		53.88	0.356
53.9	0.48094		53.9	0.36247
53.92	0.46874		53.92	0.36996
53.94	0.45917		53.94	0.37755
53.96	0.45265		53.96	0.38746
53.98	0.45474		53.98	0.3976
54	0.45563		54	0.41008
54.02	0.46098		54.02	0.41981
54.04	0.47202		54.04	0.43749
54.06	0.47783		54.06	0.45282
54.08	0.48897		54.08	0.47283
54.1	0.50742		54.1	0.48943
54.12	0.52422		54.12	0.51133
54.14	0.54004		54.14	0.53234
54.16	0.55717		54.16	0.55693
54.18	0.58546		54.18	0.5847
54.2	0.61102		54.2	0.61887
54.22	0.64054		54.22	0.65339
54.24	0.67901		54.24	0.6968
54.26	0.70992		54.26	0.73471
54.28	0.74883		54.28	0.77479
54.3	0.79322		54.3	0.82255
54.32	0.8315		54.32	0.86656
54.34	0.86584		54.34	0.90779
54.36	0.88672		54.36	0.94654
54.38	0.90004		54.38	0.98023
54.4	0.88735		54.4	1.00761
54.42	0.86615		54.42	1.02367
54.44	0.84575		54.44	1.03519
54.46	0.80694		54.46	1.03427
54.48	0.76539		54.48	1.02267
54.5	0.72875		54.5	0.9959
54.52	0.6862		54.52	0.9676
54.54	0.64649		54.54	0.92759
54.56	0.60058		54.56	0.88111
54.58	0.55194		54.58	0.83046
54.6	0.49788		54.6	0.77995
54.62	0.45331		54.62	0.7215
54.64	0.4174		54.64	0.66527
54.66	0.38034		54.66	0.60941
54.68	0.34789		54.68	0.56249
54.7	0.31905		54.7	0.51768
54.72	0.28997		54.72	0.474
54.74	0.25853		54.74	0.43639
54.76	0.2273		54.76	0.40369
54.78	0.19922		54.78	0.37717
54.8	0.16871		54.8	0.35415
54.82	0.14953		54.82	0.33245
54.84	0.1376		54.84	0.31506
54.86	0.12765		54.86	0.2998
54.88	0.12591		54.88	0.28858
54.9	0.12632		54.9	0.27726
54.92	0.12276		54.92	0.27127
54.94	0.11068		54.94	0.25961
54.96	0.10216		54.96	0.25441
54.98	0.09215		54.98	0.25008
55	0.07671		55	0.24686
55.02	0.07039		55.02	0.24168
55.04	0.061		55.04	0.23992
55.06	0.05193		55.06	0.24066
55.08	0.05385		55.08	0.24041
55.1	0.05554		55.1	0.23876
55.12	0.05407		55.12	0.24093
55.14	0.05		55.14	0.2408
55.16	0.04935		55.16	0.24095
55.18	0.04571		55.18	0.24245
55.2	0.0419		55.2	0.24147
55.22	0.04195		55.22	0.23933
55.24	0.03998		55.24	0.23721
55.26	0.03771		55.26	0.23362
55.28	0.03325		55.28	0.2322
55.3	0.03299		55.3	0.22706
55.32	0.02358		55.32	0.22139
55.34	0.01951		55.34	0.21394
55.36	0.01994		55.36	0.21189
55.38	0.01934		55.38	0.20593
55.4	0.01854		55.4	0.19934
55.42	0.02388		55.42	0.19438
55.44	0.02334		55.44	0.18561
55.46	0.01865		55.46	0.1763
55.48	0.0138		55.48	0.16803
55.5	0.01314		55.5	0.15962
55.52	0.00388		55.52	0.15036
55.54	0.00667		55.54	0.14079
55.56	0.01333		55.56	0.13332
55.58	0.01758		55.58	0.12593
55.6	0.01676		55.6	0.11697
55.62	0.02453		55.62	0.10918
55.64	0.02088		55.64	0.10268
55.66	0.02235		55.66	0.09523
55.68	0.02399		55.68	0.08919
55.7	0.02255		55.7	0.08509
55.72	0.02152		55.72	0.07894
55.74	0.02675		55.74	0.07426
55.76	0.03037		55.76	0.07029
55.78	0.03303		55.78	0.06549
55.8	0.03288		55.8	0.06355
55.82	0.03301		55.82	0.05977
55.84	0.02848		55.84	0.05262
55.86	0.03083		55.86	0.04909
55.88	0.02912		55.88	0.04591
55.9	0.02493		55.9	0.04325
55.92	0.02688		55.92	0.03879
55.94	0.02637		55.94	0.03716
55.96	0.01929		55.96	0.03385
55.98	0.01896		55.98	0.03016
56	0.01673		56	0.02865
56.02	0.01222		56.02	0.02949
56.04	0.01741		56.04	0.02921
56.06	0.02099		56.06	0.02826
56.08	0.02278		56.08	0.0269
56.1	0.02382		56.1	0.02849
56.12	0.02286		56.12	0.02435
56.14	0.02179		56.14	0.02503
56.16	0.01671		56.16	0.02432
56.18	0.02137		56.18	0.02516
56.2	0.01961		56.2	0.02609
56.22	0.02344		56.22	0.02445
56.24	0.03139		56.24	0.02416
56.26	0.02925		56.26	0.02445
56.28	0.02564		56.28	0.02282
56.3	0.02361		56.3	0.02263
56.32	0.01911		56.32	0.01982
56.34	0.01841		56.34	0.0213
56.36	0.01367		56.36	0.01969
56.38	0.01226		56.38	0.0185
56.4	0.00798		56.4	0.01854
56.42	0.01212		56.42	0.01971
56.44	0.01174		56.44	0.01955
56.46	0.0055		56.46	0.01917
56.48	0.00347		56.48	0.01857
56.5	0.00991		56.5	0.02001
56.52	0.01027		56.52	0.0184
56.54	0.01175		56.54	0.01731
56.56	0.00951		56.56	0.01528
56.58	0.01183		56.58	0.01417
56.6	0.01041		56.6	0.01243
56.62	0.01383		56.62	0.00997
56.64	0.01421		56.64	0.0093
56.66	0.01198		56.66	0.00966
56.68	0.01188		56.68	0.00939
56.7	0.01393		56.7	0.00801
56.72	0.01452		56.72	0.00746
56.74	0.016		56.74	0.00881
56.76	0.01285		56.76	0.00789
56.78	0.01095		56.78	0.00947
56.8	0.0039		56.8	0.00906
56.82	0.00603		56.82	0.01044
56.84	0.000531671		56.84	0.01002
56.86	-0.00821		56.86	0.01003
56.88	-0.01352		56.88	0.01311
56.9	-0.0104		56.9	0.01428
56.92	-0.00569		56.92	0.01516
56.94	0.00201		56.94	0.01326
56.96	0.00308		56.96	0.01251
56.98	0.00188		56.98	0.01288
57	0.00288		57	0.00998
57.02	0.00397		57.02	0.00921
57.04	-0.00104		57.04	0.00984
57.06	-0.00235		57.06	0.01149
57.08	-0.00454		57.08	0.0119
57.1	-0.00399		57.1	0.01065
57.12	-0.00428		57.12	0.01132
57.14	0.000496176		57.14	0.01031
57.16	-0.00135		57.16	0.01007
57.18	-0.00388		57.18	0.00881
57.2	0.00142		57.2	0.00676
57.22	-0.00302		57.22	0.00658
57.24	0.000210194		57.24	0.00544
57.26	0.00221		57.26	0.00623
57.28	-0.00162		57.28	0.00844
57.3	-0.00193		57.3	0.00782
57.32	0.00382		57.32	0.00895
57.34	0.00746		57.34	0.00673
57.36	0.00989		57.36	0.0076
57.38	0.01106		57.38	0.00962
57.4	0.01071		57.4	0.0082
57.42	0.000947498		57.42	0.00875
57.44	-0.00078253		57.44	0.00902
57.46	0.000409185		57.46	0.00985
57.48	-0.00454		57.48	0.01083
57.5	-0.00405		57.5	0.00814
57.52	-0.00227		57.52	0.01054
57.54	0.00277		57.54	0.00858
57.56	0.01202		57.56	0.0089
57.58	0.0175		57.58	0.00844
57.6	0.01687		57.6	0.0081
57.62	0.01162		57.62	0.00736
57.64	0.0115		57.64	0.006
57.66	0.01542		57.66	0.0075
57.68	0.00955		57.68	0.01078
57.7	0.00884		57.7	0.00996
57.72	0.00443		57.72	0.01166
57.74	0.00638		57.74	0.01036
57.76	0.01132		57.76	0.01217
57.78	0.01064		57.78	0.01388
57.8	0.00562		57.8	0.01425
57.82	-0.00408		57.82	0.01455
57.84	-0.00595		57.84	0.01416
57.86	-0.00589		57.86	0.01339
57.88	-0.00794		57.88	0.01323
57.9	-0.01176		57.9	0.01078
57.92	-0.01675		57.92	0.01206
57.94	-0.00738		57.94	0.00977
57.96	0.00304		57.96	0.00866
57.98	0.00383		57.98	0.00753
58	0.00428		58	0.00544
58.02	0.00376		58.02	0.00484
58.04	0.00467		58.04	0.00682
58.06	0.00977		58.06	0.00914
58.08	0.00751		58.08	0.00929
58.1	0.00578		58.1	0.00647
58.12	0.00456		58.12	0.0071
58.14	0.01225		58.14	0.00687
58.16	0.01422		58.16	0.01004
58.18	0.00751		58.18	0.01243
58.2	0.00261		58.2	0.0139
58.22	-0.000630333		58.22	0.01342
58.24	0.00373		58.24	0.01424
58.26	0.00802		58.26	0.01565
58.28	0.01014		58.28	0.01612
58.3	0.01443		58.3	0.01577
58.32	0.01263		58.32	0.01415
58.34	0.01532		58.34	0.01373
58.36	0.01813		58.36	0.01
58.38	0.01713		58.38	0.00891
58.4	0.01382		58.4	0.00626
58.42	0.0091		58.42	0.00606
58.44	0.00664		58.44	0.00521
58.46	0.00261		58.46	0.00174
58.48	0.00372		58.48	0.000805341
58.5	0.00579		58.5	0.00038535
58.52	0.00141		58.52	0.00108
58.54	0.0082		58.54	0.000708402
58.56	0.01678		58.56	0.00114
58.58	0.02729		58.58	0.00125
58.6	0.02455		58.6	0.00334
58.62	0.01238		58.62	0.006
58.64	0.00643		58.64	0.00808
58.66	0.00439		58.66	0.00785
58.68	0.00248		58.68	0.00795
58.7	0.00455		58.7	0.00807
58.72	-0.000931843		58.72	0.0096
58.74	0.00786		58.74	0.011
58.76	0.01858		58.76	0.00869
58.78	0.02623		58.78	0.01006
58.8	0.02054		58.8	0.00875
58.82	0.01231		58.82	0.01013
58.84	0.00754		58.84	0.00908
58.86	0.0053		58.86	0.00818
58.88	0.00747		58.88	0.00845
58.9	0.00891		58.9	0.00581
58.92	0.00144		58.92	0.00432
58.94	0.00961		58.94	0.00301
58.96	0.01393		58.96	0.00135
58.98	0.01093		58.98	0.00064041
59	0.00938		59	0.00129
59.02	0.00785		59.02	-0.000252727
59.04	0.01137		59.04	-0.00153
59.06	0.01525		59.06	-0.00299
59.08	0.01783		59.08	-0.00116
59.1	0.02069		59.1	-0.00233
59.12	0.01711		59.12	-0.00104
59.14	0.01855		59.14	-0.00127
59.16	0.01341		59.16	-6.8598e-05
59.18	0.0063		59.18	0.00292
59.2	0.00158		59.2	0.00396
59.22	0.00162		59.22	0.00603
59.24	0.000700679		59.24	0.00609
59.26	-0.00761		59.26	0.00577
59.28	-0.00441		59.28	0.00562
59.3	-0.000653285		59.3	0.00725
59.32	0.00146		59.32	0.00929
59.34	-0.000762442		59.34	0.00983
59.36	0.00321		59.36	0.00976
59.38	0.00874		59.38	0.01089
59.4	0.00996		59.4	0.01052
59.42	0.01012		59.42	0.00839
59.44	0.00951		59.44	0.00699
59.46	0.0091		59.46	0.00268
59.48	0.0162		59.48	4.63235e-05
59.5	0.01382		59.5	-0.00605
59.52	0.01267		59.52	-0.00541
59.54	0.00743		59.54	-0.00589
59.56	0.00695		59.56	-0.00644
59.58	0.00383		59.58	-0.00616
59.6	-8.16885e-05		59.6	-0.00889
59.62	-0.00788		59.62	-0.00804
59.64	-0.00952		59.64	-0.00817
59.66	-0.01266		59.66	-0.00643
59.68	-0.01003		59.68	-0.0011
59.7	-0.01017		59.7	0.00474
59.72	-0.00763		59.72	0.00714
59.74	-0.00445		59.74	0.00972
59.76	-0.00194		59.76	0.01092
59.78	0.00384		59.78	0.01225
59.8	0.00897		59.8	0.01023
59.82	0.01119		59.82	0.00983
59.84	0.01176		59.84	0.0089
59.86	0.0136		59.86	0.00745
59.88	0.01671		59.88	0.00546
59.9	0.01122		59.9	0.00295
59.92	0.00984		59.92	-9.36839e-05
59.94	0.00802		59.94	-0.00366
59.96	0.00578		59.96	-0.00776
59.98	0.0031		59.98	-0.01239
60	0		60	-0.01754

## Sheet: Figure 1b
Binding energy	Intensity		Binding energy	Intensity		Binding energy	Intensity		Binding energy	Intensity
eV	a.u.		eV	a.u.		eV	a.u.		eV	a.u.
	NiS			NiS-40			Ni3S2			NiO
866.358	0.18674		868.182	0.40212		886.792	0.93613		877.892	0.43894
866.258	0.19546		868.082	0.40669		886.742	0.93341		877.792	0.43793
866.158	0.18947		867.982	0.42218		886.692	0.93488		877.692	0.43696
866.058	0.18534		867.882	0.41478		886.642	0.93314		877.592	0.43603
865.958	0.19025		867.782	0.41464		886.592	0.93117		877.492	0.43514
865.858	0.1857		867.682	0.40669		886.542	0.93665		877.392	0.43429
865.758	0.18126		867.582	0.41185		886.492	0.92999		877.292	0.43434
865.658	0.17831		867.482	0.41539		886.442	0.93359		877.192	0.43362
865.558	0.18367		867.382	0.41341		886.392	0.94805		877.092	0.43234
865.458	0.19005		867.282	0.41726		886.342	0.94283		876.992	0.4314
865.358	0.1908		867.182	0.41296		886.292	0.94168		876.892	0.43011
865.258	0.18522		867.082	0.40368		886.242	0.9277		876.792	0.4294
865.158	0.18583		866.982	0.4202		886.192	0.93785		876.692	0.42883
865.058	0.18331		866.882	0.41809		886.142	0.93972		876.592	0.42926
864.958	0.18935		866.782	0.40489		886.092	0.93428		876.492	0.43064
864.858	0.1866		866.682	0.41213		886.042	0.94057		876.392	0.43237
864.758	0.19077		866.582	0.41372		885.992	0.93774		876.292	0.43333
864.658	0.18851		866.482	0.41639		885.942	0.93523		876.192	0.43404
864.558	0.18456		866.382	0.41697		885.892	0.9343		876.092	0.43491
864.458	0.17985		866.282	0.40056		885.842	0.93692		875.992	0.43661
864.358	0.18306		866.182	0.4023		885.792	0.9387		875.892	0.43775
864.258	0.18242		866.082	0.42055		885.742	0.94825		875.792	0.43978
864.158	0.18688		865.982	0.4351		885.692	0.9389		875.692	0.44111
864.058	0.1861		865.882	0.44489		885.642	0.94486		875.592	0.44354
863.958	0.18534		865.782	0.43981		885.592	0.94243		875.492	0.44683
863.858	0.19073		865.682	0.44543		885.542	0.93981		875.392	0.44982
863.758	0.19189		865.582	0.45277		885.492	0.94379		875.292	0.45232
863.658	0.18263		865.482	0.45256		885.442	0.94328		875.192	0.4554
863.558	0.18907		865.382	0.46248		885.392	0.94336		875.092	0.45823
863.458	0.18641		865.282	0.45498		885.342	0.95094		874.992	0.46073
863.358	0.18968		865.182	0.46401		885.292	0.95617		874.892	0.46354
863.258	0.19426		865.082	0.46865		885.242	0.9491		874.792	0.46594
863.158	0.19354		864.982	0.47302		885.192	0.94189		874.692	0.46792
863.058	0.19548		864.882	0.47481		885.142	0.95084		874.592	0.4705
862.958	0.20389		864.782	0.46855		885.092	0.94907		874.492	0.47279
862.858	0.20323		864.682	0.48905		885.042	0.94348		874.392	0.47546
862.758	0.20378		864.582	0.48253		884.992	0.94736		874.292	0.47803
862.658	0.20228		864.482	0.48829		884.942	0.95176		874.192	0.481
862.558	0.20438		864.382	0.50033		884.892	0.95254		874.092	0.48303
862.458	0.20953		864.282	0.504		884.842	0.95459		873.992	0.48467
862.358	0.20466		864.182	0.49638		884.792	0.9472		873.892	0.48596
862.258	0.21158		864.082	0.51875		884.742	0.95083		873.792	0.48608
862.158	0.21515		863.982	0.52182		884.692	0.95591		873.692	0.48655
862.058	0.22082		863.882	0.52863		884.642	0.95393		873.592	0.4866
861.958	0.22369		863.782	0.52143		884.592	0.95121		873.492	0.48634
861.858	0.21441		863.682	0.52763		884.542	0.95699		873.392	0.4863
861.758	0.2158		863.582	0.54695		884.492	0.9651		873.292	0.48589
861.658	0.22642		863.482	0.55051		884.442	0.95736		873.192	0.48595
861.558	0.22836		863.382	0.55294		884.392	0.951		873.092	0.48512
861.458	0.22803		863.282	0.55505		884.342	0.96191		872.992	0.48396
861.358	0.23219		863.182	0.55464		884.292	0.95687		872.892	0.48258
861.258	0.23644		863.082	0.57025		884.242	0.96009		872.792	0.48062
861.158	0.23556		862.982	0.58337		884.192	0.95747		872.692	0.47874
861.058	0.24286		862.882	0.60028		884.142	0.95541		872.592	0.47681
860.958	0.24854		862.782	0.61655		884.092	0.95403		872.492	0.47389
860.858	0.24935		862.682	0.59912		884.042	0.95947		872.392	0.4698
860.758	0.25244		862.582	0.60906		883.992	0.96412		872.292	0.46431
860.658	0.2528		862.482	0.62103		883.942	0.96228		872.192	0.45765
860.558	0.25526		862.382	0.62253		883.892	0.95955		872.092	0.45033
860.458	0.26114		862.282	0.62875		883.842	0.96612		871.992	0.4427
860.358	0.27223		862.182	0.63942		883.792	0.96959		871.892	0.43505
860.258	0.27077		862.082	0.64643		883.742	0.96988		871.792	0.42687
860.158	0.27581		861.982	0.64304		883.692	0.96603		871.692	0.41861
860.058	0.27803		861.882	0.64106		883.642	0.97291		871.592	0.41036
859.958	0.28189		861.782	0.65177		883.592	0.97141		871.492	0.40178
859.858	0.28292		861.682	0.65657		883.542	0.95941		871.392	0.39263
859.758	0.27762		861.582	0.63857		883.492	0.9679		871.292	0.38283
859.658	0.28127		861.482	0.6383		883.442	0.97		871.192	0.3736
859.558	0.28639		861.382	0.6261		883.392	0.9748		871.092	0.3654
859.458	0.28179		861.282	0.62979		883.342	0.97527		870.992	0.3578
859.358	0.28166		861.182	0.61652		883.292	0.97288		870.892	0.35123
859.258	0.27886		861.082	0.63297		883.242	0.97054		870.792	0.34581
859.158	0.28012		860.982	0.6171		883.192	0.97173		870.692	0.34058
859.058	0.27287		860.882	0.59604		883.142	0.97358		870.592	0.33628
858.958	0.27004		860.782	0.59704		883.092	0.97366		870.492	0.33334
858.858	0.27338		860.682	0.59643		883.042	0.97288		870.392	0.33071
858.758	0.26873		860.582	0.5742		882.992	0.96984		870.292	0.32867
858.658	0.27218		860.482	0.56654		882.942	0.98205		870.192	0.32683
858.558	0.27319		860.382	0.57478		882.892	0.98144		870.092	0.32515
858.458	0.26792		860.282	0.56433		882.842	0.98066		869.992	0.32423
858.358	0.26501		860.182	0.55929		882.792	0.97931		869.892	0.32368
858.258	0.2637		860.082	0.55552		882.742	0.98776		869.792	0.32432
858.158	0.27054		859.982	0.54927		882.692	0.98894		869.692	0.32452
858.058	0.27245		859.882	0.54024		882.642	0.98761		869.592	0.32554
857.958	0.27677		859.782	0.52534		882.592	0.9868		869.492	0.32684
857.858	0.28387		859.682	0.54292		882.542	0.98908		869.392	0.32819
857.758	0.275		859.582	0.54091		882.492	0.98053		869.292	0.32956
857.658	0.28614		859.482	0.52416		882.442	0.98221		869.192	0.33096
857.558	0.28594		859.382	0.52923		882.392	0.99447		869.092	0.33218
857.458	0.29011		859.282	0.52854		882.342	0.99455		868.992	0.33332
857.358	0.29154		859.182	0.53486		882.292	0.99504		868.892	0.33464
857.258	0.30091		859.082	0.52505		882.242	0.98954		868.792	0.33645
857.158	0.30687		858.982	0.5419		882.192	0.98981		868.692	0.33767
857.058	0.31301		858.882	0.55009		882.142	0.99414		868.592	0.33909
856.958	0.32024		858.782	0.56374		882.092	0.9965		868.492	0.34031
856.858	0.32286		858.682	0.56252		882.042	0.99316		868.392	0.34187
856.758	0.3349		858.582	0.56336		881.992	0.99725		868.292	0.34316
856.658	0.33168		858.482	0.57627		881.942	0.9914		868.192	0.3443
856.558	0.33845		858.382	0.59293		881.892	1.00092		868.092	0.34495
856.458	0.34018		858.282	0.6077		881.842	0.99863		867.992	0.34563
856.358	0.35236		858.182	0.62513		881.792	0.99425		867.892	0.34679
856.258	0.36132		858.082	0.60876		881.742	1		867.792	0.34777
856.158	0.3635		857.982	0.64293		881.692	1.0088		867.692	0.34833
856.058	0.36935		857.882	0.65065		881.642	1.00784		867.592	0.34933
855.958	0.37017		857.782	0.66892		881.592	1.00743		867.492	0.3502
855.858	0.37781		857.682	0.69031		881.542	1.00235		867.392	0.3511
855.758	0.37949		857.582	0.71571		881.492	0.99654		867.292	0.35227
855.658	0.3758		857.482	0.72886		881.442	1.00299		867.192	0.35294
855.558	0.39043		857.382	0.74474		881.392	0.99682		867.092	0.35345
855.458	0.38949		857.282	0.77869		881.342	1.00267		866.992	0.35439
855.358	0.39519		857.182	0.80172		881.292	0.99944		866.892	0.35468
855.258	0.40124		857.082	0.80388		881.242	1.00218		866.792	0.35492
855.158	0.41451		856.982	0.80964		881.192	1.00358		866.692	0.35567
855.058	0.42457		856.882	0.82855		881.142	1.00993		866.592	0.35682
854.958	0.43078		856.782	0.844		881.092	1.00454		866.492	0.35829
854.858	0.44088		856.682	0.84182		881.042	1.00478		866.392	0.35976
854.758	0.46871		856.582	0.84854		880.992	1.00275		866.292	0.36241
854.658	0.48899		856.482	0.8554		880.942	0.9985		866.192	0.36491
854.558	0.50619		856.382	0.85378		880.892	1.00462		866.092	0.36634
854.458	0.53081		856.282	0.86202		880.842	1.0076		865.992	0.36866
854.358	0.57325		856.182	0.85775		880.792	1.01182		865.892	0.3704
854.258	0.60538		856.082	0.86022		880.742	1.00653		865.792	0.37243
854.158	0.64904		855.982	0.85988		880.692	1.00524		865.692	0.37468
854.058	0.68861		855.882	0.8745		880.642	1.01101		865.592	0.37657
853.958	0.75427		855.782	0.87417		880.592	1.01307		865.492	0.37911
853.858	0.8162		855.682	0.87992		880.542	1.02054		865.392	0.38187
853.758	0.87652		855.582	0.89376		880.492	1.00313		865.292	0.38509
853.658	0.92431		855.482	0.89586		880.442	1.0155		865.192	0.3883
853.558	0.97535		855.382	0.90564		880.392	1.01928		865.092	0.39155
853.458	1		855.282	0.90488		880.342	1.01369		864.992	0.3952
853.358	0.977		855.182	0.91446		880.292	1.01238		864.892	0.39767
853.258	0.91524		855.082	0.91465		880.242	1.01011		864.792	0.40015
853.158	0.82081		854.982	0.90499		880.192	1.01315		864.692	0.40173
853.058	0.69293		854.882	0.8915		880.142	1.02085		864.592	0.40374
852.958	0.5553		854.782	0.87599		880.092	1.01508		864.492	0.40649
852.858	0.43534		854.682	0.85914		880.042	1.01617		864.392	0.40919
852.758	0.33649		854.582	0.82091		879.992	1.01927		864.292	0.41187
852.658	0.26121		854.482	0.80037		879.942	1.0086		864.192	0.41532
852.558	0.19982		854.382	0.77335		879.892	1.01253		864.092	0.41913
852.458	0.1606		854.282	0.7514		879.842	1.01793		863.992	0.42265
852.358	0.12317		854.182	0.74321		879.792	1.01444		863.892	0.42593
852.258	0.10661		854.082	0.74346		879.742	1.0222		863.792	0.43034
852.158	0.09365		853.982	0.75041		879.692	1.02002		863.692	0.43419
852.058	0.08286		853.882	0.78538		879.642	1.02202		863.592	0.43902
851.958	0.06668		853.782	0.81035		879.592	1.02377		863.492	0.44338
851.858	0.05749		853.682	0.84969		879.542	1.02367		863.392	0.44703
851.758	0.05148		853.582	0.89575		879.492	1.01426		863.292	0.45048
851.658	0.05073		853.482	0.94191		879.442	1.02536		863.192	0.4544
851.558	0.04326		853.382	0.97849		879.392	1.02353		863.092	0.45777
851.458	0.03712		853.282	0.99514		879.342	1.01722		862.992	0.46107
851.358	0.03717		853.182	1		879.292	1.01402		862.892	0.46478
851.258	0.03479		853.082	0.96897		879.242	1.01142		862.792	0.46919
851.158	0.02827		852.982	0.89231		879.192	1.02004		862.692	0.47277
851.058	0.02719		852.882	0.78236		879.142	1.03343		862.592	0.47635
850.958	0.0248		852.782	0.66008		879.092	1.02523		862.492	0.47851
850.858	0.03081		852.682	0.53838		879.042	1.01222		862.392	0.48036
850.758	0.02367		852.582	0.43257		878.992	1.01622		862.292	0.48211
850.658	0.02417		852.482	0.35163		878.942	1.02641		862.192	0.48326
850.558	0.01771		852.382	0.26696		878.892	1.01925		862.092	0.48312
850.458	0.0175		852.282	0.21606		878.842	1.01843		861.992	0.48281
850.358	0.01891		852.182	0.17599		878.792	1.0176		861.892	0.48227
850.258	0.01114		852.082	0.1424		878.742	1.01307		861.792	0.48111
850.158	0.01585		851.982	0.11209		878.692	1.01455		861.692	0.47867
850.058	0.01512		851.882	0.0972		878.642	1.01437		861.592	0.47597
849.958	0.01713		851.782	0.08764		878.592	1.01974		861.492	0.47255
849.858	0.0147		851.682	0.08028		878.542	1.0202		861.392	0.4693
849.758	0.01207		851.582	0.06919		878.492	1.01974		861.292	0.46608
849.658	0.00611		851.482	0.05873		878.442	1.0186		861.192	0.46154
849.558	0.01068		851.382	0.04151		878.392	1.01517		861.092	0.45724
849.458	0.0133		851.282	0.04648		878.342	1.01358		860.992	0.45328
849.358	0.01334		851.182	0.0445		878.292	1.02088		860.892	0.44848
849.258	0.01666		851.082	0.03489		878.242	1.01645		860.792	0.4432
849.158	0.01223		850.982	0.03772		878.192	1.02056		860.692	0.43761
849.058	0.01246		850.882	0.02621		878.142	1.01176		860.592	0.43238
848.958	0.0125		850.782	0.02817		878.092	1.01602		860.492	0.42757
848.858	0.0066		850.682	0.02698		878.042	1.02039		860.392	0.42259
848.758	0.01139		850.582	0.02864		877.992	1.02027		860.292	0.41801
848.658	0.00566		850.482	0.03012		877.942	1.02178		860.192	0.41309
848.558	0.00469		850.382	0.03052		877.892	1.02229		860.092	0.40904
848.458	0.00816		850.282	0.01817		877.842	1.02094		859.992	0.40585
848.358	0.00918		850.182	0.01948		877.792	1.02369		859.892	0.40305
848.258	0.01093		850.082	0.02238		877.742	1.01915		859.792	0.4001
848.158	0.00573		849.982	0.02144		877.692	1.02557		859.692	0.39728
848.058	0.00853		849.882	0.0202		877.642	1.0196		859.592	0.39568
847.958	0.00822		849.782	0.02114		877.592	1.01116		859.492	0.39483
847.858	0.01062		849.682	0.01822		877.542	1.01903		859.392	0.39401
847.758	0.01		849.582	0.01277		877.492	1.01873		859.292	0.39429
847.658	0.00576		849.482	0.01127		877.442	1.02155		859.192	0.39501
847.558	0.00701		849.382	0.01038		877.392	1.02464		859.092	0.397
847.458	0.01136		849.282	0.01315		877.342	1.01838		858.992	0.40021
847.358	0.00709		849.182	0.01393		877.292	1.03012		858.892	0.40459
847.258	0.00561		849.082	0.02564		877.242	1.02079		858.792	0.40889
847.158	0.00669		848.982	0.01834		877.192	1.01504		858.692	0.41399
847.058	0.00581		848.882	0.01025		877.142	1.01439		858.592	0.42032
846.958	0.00396		848.782	0.0161		877.092	1.02336		858.492	0.42626
846.858	0.00602		848.682	0.01901		877.042	1.03018		858.392	0.43263
846.758	0.00579		848.582	0.02491		876.992	1.02324		858.292	0.43965
846.658	0.00498		848.482	0.00955		876.942	1.02528		858.192	0.44724
846.558	0		848.382	0.01437		876.892	1.03173		858.092	0.45478
846.458	0.000695674		848.282	0.00548		876.842	1.03186		857.992	0.46336
846.358	0.00385		848.182	0.00344		876.792	1.03628		857.892	0.47201
846.258	0.0021		848.082	0.00532		876.742	1.03313		857.792	0.4809
846.158	0.00759		847.982	0.01364		876.692	1.02749		857.692	0.49046
846.058	0.01038		847.882	0.00803		876.642	1.03004		857.592	0.49998
845.958	0.003		847.782	0.01008		876.592	1.03783		857.492	0.5082
845.858	0.00585		847.682	0.00189		876.542	1.03491		857.392	0.51671
845.758	0.00598		847.582	0.00979		876.492	1.03005		857.292	0.52485
845.658	0.00438		847.482	0.01577		876.442	1.03474		857.192	0.53213
845.558	0.00402		847.382	0.0039		876.392	1.04155		857.092	0.53794
845.458	0.00927		847.282	0		876.342	1.03878		856.992	0.54371
845.358	0.00659		847.182	0.000396421		876.292	1.0386		856.892	0.54841
--	--		--	--		876.242	1.03622		856.792	0.5526
--	--		--	--		876.192	1.04331		856.692	0.55544
--	--		--	--		876.142	1.05444		856.592	0.55759
--	--		--	--		876.092	1.04331		856.492	0.55958
--	--		--	--		876.042	1.04681		856.392	0.56112
--	--		--	--		875.992	1.05539		856.292	0.56308
--	--		--	--		875.942	1.05671		856.192	0.56576
--	--		--	--		875.892	1.05127		856.092	0.56965
--	--		--	--		875.842	1.05725		855.992	0.57512
--	--		--	--		875.792	1.05633		855.892	0.58158
						875.742	1.05679		855.792	0.58807
						875.692	1.05329		855.692	0.59566
						875.642	1.06296		855.592	0.60293
						875.592	1.05896		855.492	0.61013
						875.542	1.0578		855.392	0.61507
						875.492	1.05538		855.292	0.61838
						875.442	1.05871		855.192	0.61906
						875.392	1.06693		855.092	0.61641
						875.342	1.05879		854.992	0.60958
						875.292	1.05329		854.892	0.59786
						875.242	1.061		854.792	0.58229
						875.192	1.06993		854.692	0.56445
						875.142	1.07001		854.592	0.54229
						875.092	1.07329		854.492	0.51873
						875.042	1.07503		854.392	0.49324
						874.992	1.07363		854.292	0.46733
						874.942	1.07377		854.192	0.44189
						874.892	1.08015		854.092	0.41693
						874.842	1.09122		853.992	0.39284
						874.792	1.08003		853.892	0.36982
						874.742	1.08379		853.792	0.34819
						874.692	1.09131		853.692	0.32887
						874.642	1.08446		853.592	0.31122
						874.592	1.08863		853.492	0.29596
						874.542	1.08576		853.392	0.28247
						874.492	1.08225		853.292	0.27167
						874.442	1.09212		853.192	0.26314
						874.392	1.09542		853.092	0.25633
						874.342	1.09422		852.992	0.25092
						874.292	1.09939		852.892	0.2463
						874.242	1.09382		852.792	0.24258
						874.192	1.09565		852.692	0.23974
						874.142	1.09263		852.592	0.23781
						874.092	1.09911		852.492	0.2359
						874.042	1.0941		852.392	0.23417
						873.992	1.08417		852.292	0.23273
						873.942	1.09612		852.192	0.23168
						873.892	1.09037		852.092	0.2308
						873.842	1.08335		851.992	0.22972
						873.792	1.09562		851.892	0.22838
						873.742	1.0881		851.792	0.22766
						873.692	1.08879		851.692	0.22658
						873.642	1.09086		851.592	0.22594
						873.592	1.07599		851.492	0.22507
						873.542	1.08543		851.392	0.22418
						873.492	1.08307		851.292	0.22319
						873.442	1.08322		851.192	0.2226
						873.392	1.07834		851.092	0.22211
						873.342	1.0733		850.992	0.22159
						873.292	1.07531		850.892	0.22107
						873.242	1.07767		850.792	0.22128
						873.192	1.07672		850.692	0.22129
						873.142	1.0713		850.592	0.22156
						873.092	1.06267		850.492	0.22171
						873.042	1.06191		850.392	0.22139
						872.992	1.06437		850.292	0.22096
						872.942	1.06242		850.192	0.221
						872.892	1.06477		850.092	0.22105
						872.842	1.04722		849.992	0.2211
						872.792	1.04515		849.892	0.22059
						872.742	1.04952		849.792	0.22047
						872.692	1.04369		849.692	0.22025
						872.642	1.05355		849.592	0.22009
						872.592	1.05047		849.492	0.21994
						872.542	1.03753		849.392	0.21982
						872.492	1.04078		849.292	0.22013
						872.442	1.03534		849.192	0.22031
						872.392	1.03854		849.092	0.22058
						872.342	1.03593		848.992	0.22083
						872.292	1.0321		848.892	0.22056
						872.242	1.02909		848.792	0.22042
						872.192	1.03491		848.692	0.22022
						872.142	1.02812		848.592	0.21944
						872.092	1.02684		848.492	0.21915
						872.042	1.03326		848.392	0.21854
						871.992	1.02746		848.292	0.21844
						871.942	1.02347		848.192	0.21815
						871.892	1.03003		848.092	0.21832
						871.842	1.03091		847.992	0.2183
						871.792	1.02752		847.892	0.21854
						871.742	1.03318		847.792	0.21879
						871.692	1.03402		847.692	0.219
						871.642	1.04021		847.592	0.21886
						871.592	1.03738		847.492	0.21886
						871.542	1.04249		847.392	0.21869
						871.492	1.04875		847.292	0.21924
						871.442	1.05355		847.192	0.21952
						871.392	1.04971		847.092	0.21949
						871.342	1.05488		846.992	0.21943
						871.292	1.05553		846.892	0.21935
						871.242	1.06519		846.792	0.21952
						871.192	1.07567		846.692	0.21975
						871.142	1.08036		846.592	0.22002
						871.092	1.08916		846.492	0.21966
						871.042	1.09646		846.392	0.21977
						870.992	1.10073		846.292	0.21955
						870.942	1.0985		846.192	0.21921
						870.892	1.10626		846.092	0.21891
						870.842	1.10908		845.992	0.21877
						870.792	1.12242		845.892	0.21835
						870.742	1.1279		845.792	0.21857
						870.692	1.1319		845.692	0.21894
						870.642	1.13865		845.592	0.21914
						870.592	1.14163		845.492	0.21908
						870.542	1.14335		845.392	0.21898
						870.492	1.13478		845.292	0.21892
						870.442	1.13142		845.192	0.21879
						870.392	1.13427		845.092	0.21892
						870.342	1.12932		844.992	0.21868
						870.292	1.10971		844.892	0.21847
						870.242	1.10856		844.792	0.2188
						870.192	1.10612		844.692	0.21929
						870.142	1.09102		844.592	0.21923
						870.092	1.0808		844.492	0.21921
						870.042	1.0643		844.392	0.21952
						869.992	1.05598		844.292	0.21975
						869.942	1.04677		844.192	0.22002
						869.892	1.04285		844.092	0.22034
						869.842	1.02232		843.992	0.22071
						869.792	1.01044		843.892	0.22112
						869.742	0.99774		--	--
						869.692	0.99028		--	--
						869.642	0.97474		--	--
						869.592	0.96518		--	--
						869.542	0.95862		--	--
						869.492	0.96062		--	--
						869.442	0.94845		--	--
						869.392	0.94073		--	--
						869.342	0.92793		--	--
						869.292	0.91797		--	--
						869.242	0.91478		--	--
						869.192	0.91677		--	--
						869.142	0.90875		--	--
						869.092	0.90138		--	--
						869.042	0.90249		--	--
						868.992	0.90121		--	--
						868.942	0.90171		--	--
						868.892	0.89142		--	--
						868.842	0.89794		--	--
						868.792	0.89408		--	--
						868.742	0.88978		--	--
						868.692	0.88946		--	--
						868.642	0.88367		--	--
						868.592	0.8852		--	--
						868.542	0.88067		--	--
						868.492	0.87868		--	--
						868.442	0.87816		--	--
						868.392	0.87457		--	--
						868.342	0.88211		--	--
						868.292	0.87131		--	--
						868.242	0.8738		--	--
						868.192	0.87835		--	--
						868.142	0.87686		--	--
						868.092	0.88202		--	--
						868.042	0.87276		--	--
						867.992	0.88067		--	--
						867.942	0.87278		--	--
						867.892	0.86595		--	--
						867.842	0.86699		--	--
						867.792	0.87252		--	--
						867.742	0.86751		--	--
						867.692	0.86053		--	--
						867.642	0.8622		--	--
						867.592	0.87022		--	--
						867.542	0.86213		--	--
						867.492	0.86489		--	--
						867.442	0.86576		--	--
						867.392	0.87038		--	--
						867.342	0.86116		--	--
						867.292	0.87188		--	--
						867.242	0.86413
						867.192	0.8686
						867.142	0.86543
						867.092	0.8628
						867.042	0.86908
						866.992	0.86345
						866.942	0.86226
						866.892	0.85564
						866.842	0.86008
						866.792	0.8616
						866.742	0.85883
						866.692	0.8604
						866.642	0.86386
						866.592	0.86238
						866.542	0.8711
						866.492	0.86282
						866.442	0.85721
						866.392	0.85997
						866.342	0.86511
						866.292	0.86532
						866.242	0.86011
						866.192	0.85178
						866.142	0.85222
						866.092	0.85572
						866.042	0.85755
						865.992	0.86216
						865.942	0.86555
						865.892	0.86081
						865.842	0.85744
						865.792	0.8735
						865.742	0.86452
						865.692	0.87368
						865.642	0.86426
						865.592	0.86397
						865.542	0.86332
						865.492	0.8668
						865.442	0.86619
						865.392	0.86326
						865.342	0.85901
						865.292	0.86509
						865.242	0.87049
						865.192	0.87055
						865.142	0.86604
						865.092	0.86953
						865.042	0.87984
						864.992	0.87058
						864.942	0.88192
						864.892	0.88186
						864.842	0.88352
						864.792	0.87471
						864.742	0.87323
						864.692	0.87655
						864.642	0.87425
						864.592	0.87715
						864.542	0.8774
						864.492	0.87094
						864.442	0.87589
						864.392	0.8843
						864.342	0.88106
						864.292	0.88157
						864.242	0.88364
						864.192	0.87649
						864.142	0.88713
						864.092	0.88417
						864.042	0.89187
						863.992	0.89461
						863.942	0.89302
						863.892	0.89217
						863.842	0.90237
						863.792	0.89837
						863.742	0.90306
						863.692	0.89638
						863.642	0.89847
						863.592	0.90371
						863.542	0.90693
						863.492	0.91044
						863.442	0.90273
						863.392	0.89861
						863.342	0.90839
						863.292	0.91266
						863.242	0.90971
						863.192	0.89966
						863.142	0.90862
						863.092	0.92212
						863.042	0.91994
						862.992	0.91855
						862.942	0.9154
						862.892	0.91376
						862.842	0.91058
						862.792	0.91912
						862.742	0.9208
						862.692	0.9232
						862.642	0.92328
						862.592	0.92819
						862.542	0.93298
						862.492	0.93161
						862.442	0.926
						862.392	0.92848
						862.342	0.93746
						862.292	0.9436
						862.242	0.93739
						862.192	0.93399
						862.142	0.94132
						862.092	0.93917
						862.042	0.93574
						861.992	0.94093
						861.942	0.94445
						861.892	0.94927
						861.842	0.95416
						861.792	0.95023
						861.742	0.94351
						861.692	0.94832
						861.642	0.9605
						861.592	0.95874
						861.542	0.9566
						861.492	0.96305
						861.442	0.96217
						861.392	0.96694
						861.342	0.96377
						861.292	0.96052
						861.242	0.9568
						861.192	0.95983
						861.142	0.95906
						861.092	0.96589
						861.042	0.96694
						860.992	0.96641
						860.942	0.95505
						860.892	0.96379
						860.842	0.96285
						860.792	0.95938
						860.742	0.96012
						860.692	0.95872
						860.642	0.95973
						860.592	0.95397
						860.542	0.95076
						860.492	0.95249
						860.442	0.95725
						860.392	0.95179
						860.342	0.94533
						860.292	0.94619
						860.242	0.9477
						860.192	0.94611
						860.142	0.95334
						860.092	0.94901
						860.042	0.95149
						859.992	0.94302
						859.942	0.94616
						859.892	0.94496
						859.842	0.94169
						859.792	0.94615
						859.742	0.94645
						859.692	0.9489
						859.642	0.95447
						859.592	0.94832
						859.542	0.94378
						859.492	0.93827
						859.442	0.93827
						859.392	0.94717
						859.342	0.94031
						859.292	0.94654
						859.242	0.94353
						859.192	0.94753
						859.142	0.94824
						859.092	0.94192
						859.042	0.9424
						858.992	0.94619
						858.942	0.94829
						858.892	0.95226
						858.842	0.95283
						858.792	0.95092
						858.742	0.95781
						858.692	0.95279
						858.642	0.95195
						858.592	0.95425
						858.542	0.97418
						858.492	0.96728
						858.442	0.96378
						858.392	0.96316
						858.342	0.97498
						858.292	0.9709
						858.242	0.97847
						858.192	0.97397
						858.142	0.97318
						858.092	0.98426
						858.042	0.99346
						857.992	0.99924
						857.942	0.99998
						857.892	1.00712
						857.842	0.99589
						857.792	1.00405
						857.742	1.01944
						857.692	1.02915
						857.642	1.01995
						857.592	1.03948
						857.542	1.03941
						857.492	1.05334
						857.442	1.04931
						857.392	1.05201
						857.342	1.06372
						857.292	1.06326
						857.242	1.07476
						857.192	1.07658
						857.142	1.08117
						857.092	1.08927
						857.042	1.08863
						856.992	1.09838
						856.942	1.10601
						856.892	1.10744
						856.842	1.10478
						856.792	1.10792
						856.742	1.12127
						856.692	1.12005
						856.642	1.12747
						856.592	1.128
						856.542	1.12156
						856.492	1.14173
						856.442	1.13501
						856.392	1.12544
						856.342	1.1363
						856.292	1.1361
						856.242	1.13272
						856.192	1.13491
						856.142	1.14
						856.092	1.12403
						856.042	1.1266
						855.992	1.13283
						855.942	1.12577
						855.892	1.11799
						855.842	1.11518
						855.792	1.11667
						855.742	1.10826
						855.692	1.10556
						855.642	1.0981
						855.592	1.09546
						855.542	1.10158
						855.492	1.08597
						855.442	1.07904
						855.392	1.0773
						855.342	1.07266
						855.292	1.06497
						855.242	1.05875
						855.192	1.05125
						855.142	1.05052
						855.092	1.04341
						855.042	1.04008
						854.992	1.03446
						854.942	1.03109
						854.892	1.03716
						854.842	1.03724
						854.792	1.03298
						854.742	1.03433
						854.692	1.0278
						854.642	1.02657
						854.592	1.02643
						854.542	1.04053
						854.492	1.03083
						854.442	1.03562
						854.392	1.03767
						854.342	1.04877
						854.292	1.0637
						854.242	1.06643
						854.192	1.07908
						854.142	1.098
						854.092	1.1201
						854.042	1.1271
						853.992	1.13962
						853.942	1.16031
						853.892	1.20071
						853.842	1.21753
						853.792	1.24488
						853.742	1.29161
						853.692	1.31754
						853.642	1.35562
						853.592	1.40079
						853.542	1.42735
						853.492	1.45159
						853.442	1.503
						853.392	1.52871
						853.342	1.55655
						853.292	1.56109
						853.242	1.57081
						853.192	1.55207
						853.142	1.54648
						853.092	1.50858
						853.042	1.46498
						852.992	1.41197
						852.942	1.35859
						852.892	1.30405
						852.842	1.23911
						852.792	1.17703
						852.742	1.13109
						852.692	1.07298
						852.642	1.02019
						852.592	0.9789
						852.542	0.93976
						852.492	0.90746
						852.442	0.87993
						852.392	0.85413
						852.342	0.83468
						852.292	0.80839
						852.242	0.78482
						852.192	0.7769
						852.142	0.7723
						852.092	0.75032
						852.042	0.74342
						851.992	0.73526
						851.942	0.72826
						851.892	0.72384
						851.842	0.71695
						851.792	0.71631
						851.742	0.71998
						851.692	0.70924
						851.642	0.69788
						851.592	0.69835
						851.542	0.69518
						851.492	0.68439
						851.442	0.68063
						851.392	0.68054
						851.342	0.67964
						851.292	0.67786
						851.242	0.67325
						851.192	0.66876
						851.142	0.6676
						851.092	0.6636
						851.042	0.66442
						850.992	0.66463
						850.942	0.66469
						850.892	0.66016
						850.842	0.65737
						850.792	0.65712
						850.742	0.66012
						850.692	0.66457
						850.642	0.65598
						850.592	0.65718
						850.542	0.64845
						850.492	0.65307
						850.442	0.65024
						850.392	0.64776
						850.342	0.6431
						850.292	0.64419
						850.242	0.64654
						850.192	0.64096
						850.142	0.64809
						850.092	0.64148
						850.042	0.64375
						849.992	0.63896
						849.942	0.63908
						849.892	0.63718
						849.842	0.64112
						849.792	0.63681
						849.742	0.64629
						849.692	0.63998
						849.642	0.63447
						849.592	0.63594
						849.542	0.62972
						849.492	0.63814
						849.442	0.63478
						849.392	0.63689
						849.342	0.63722
						849.292	0.63757
						849.242	0.63637
						849.192	0.63075
						849.142	0.63518
						849.092	0.63341
						849.042	0.63202
						848.992	0.6293
						848.942	0.62947
						848.892	0.6284
						848.842	0.62798
						848.792	0.619
						848.742	0.63111
						848.692	0.63206
						848.642	0.62867
						848.592	0.62376
						848.542	0.6212
						848.492	0.62749
						848.442	0.62881
						848.392	0.62714
						848.342	0.62828
						848.292	0.63096
						848.242	0.62358
						848.192	0.62407
						848.142	0.62565
						848.092	0.6269
						848.042	0.62223
						847.992	0.62685
						847.942	0.62357
						847.892	0.62467
						847.842	0.62672
						847.792	0.62036

## Sheet: Figure 1c
Potential	Current density		Potential	Current density		Potential	Current density		Potential	Current density		Potential	Current density		Potential	Current density
V vs. RHE	mA cm-2		V vs. RHE	mA cm-2		V vs. RHE	mA cm-2		V vs. RHE	mA cm-2		V vs. RHE	mA cm-2		V vs. RHE	mA cm-2
	NiS			NiS-10			NiS-20			NiS-30			NiS-40			NiS-50
0.00469	-4.26		0.00373	-3.106		0.00368	-3.07		0.00517	-4.31		0.00708	-5.902		0.00643	-5.52
0.00388	-4.438		0.00282	-3.18		0.00287	-3.228		0.00503	-5.028		0.00666	-6.38		0.00643	-6.38
0.00332	-4.838		0.00173	-3.106		0.00197	-3.312		0.00366	-4.716		0.0054	-6.166		0.00504	-6.042
0.00256	-5.054		0.000144	-2.62		0.00102	-3.346		0.00245	-4.538		0.00465	-6.374		0.00481	-6.7
0.00206	-5.508		-6.4e-05	-3.28		0.0001304	-3.442		0.00177	-4.808		0.00315	-5.962		0.00217	-5.3
0.000181	-4.71		-0.0013	-3.086		-0.0017	-2.752		0.0008128	-4.844		0.00154	-5.446		0.00165	-5.704
-0.00117	-4.39		-0.00149	-3.762		-0.00286	-2.616		-0.000768	-4.36		0.00156	-6.3		0.00119	-6.172
-0.00212	-4.432		-0.00291	-3.412		-0.004	-2.498		-0.00139	-4.678		-0.0003232	-5.564		-0.00016145	-5.87
-0.00316	-4.402		-0.00374	-3.546		-0.00483	-2.644		-0.00188	-5.102		-0.00219	-4.844		-0.00101	-6
-0.00337	-5.114		-0.00398	-4.18		-0.00574	-2.72		-0.00342	-4.654		-0.00275	-5.206		-0.00068656	-7.136
-0.00472	-4.802		-0.00652	-2.904		-0.00655	-2.876		-0.00525	-3.96		-0.0047	-4.42		-0.00153	-7.272
-0.00581	-4.722		-0.00758	-2.852		-0.00684	-3.47		-0.00623	-3.972		-0.00497	-5.022		-0.00411	-5.914
-0.00698	-4.562		-0.00807	-3.272		-0.0081	-3.254		-0.00677	-4.36		-0.00464	-6.134		-0.00487	-6.122
-0.00737	-5.114		-0.00918	-3.184		-0.00822	-3.982		-0.00803	-4.138		-0.00709	-4.924		-0.00535	-6.564
-0.00859	-4.918		-0.0106	-2.832		-0.00966	-3.616		-0.00854	-4.55		-0.00731	-5.576		-0.00754	-5.544
-0.0087	-5.724		-0.01142	-2.984		-0.0108	-3.504		-0.00995	-4.212		-0.00874	-5.214		-0.00915	-5.022
-0.01072	-4.802		-0.0125	-2.92		-0.01229	-3.088		-0.01056	-4.532		-0.00996	-5.034		-0.01053	-4.696
-0.01129	-5.188		-0.01336	-3.032		-0.01323	-3.14		-0.01184	-4.298		-0.00954	-6.214		-0.01072	-5.392
-0.01139	-6.006		-0.01358	-3.686		-0.01421	-3.158		-0.01192	-5.066		-0.01171	-5.244		-0.01102	-5.988
-0.01286	-5.582		-0.01528	-3.098		-0.01434	-3.88		-0.01394	-4.218		-0.01252	-5.398		-0.01334	-4.862
-0.01374	-5.692		-0.0155	-3.754		-0.01647	-2.938		-0.01376	-5.2		-0.01304	-5.802		-0.01474	-4.518
-0.01549	-5.01		-0.0169	-3.418		-0.01731	-3.078		-0.01513	-4.888		-0.01494	-5.054		-0.0151	-5.066
-0.01672	-4.796		-0.01774	-3.548		-0.01808	-3.264		-0.01695	-4.206		-0.01652	-4.568		-0.01666	-4.58
-0.01789	-4.642		-0.0195	-2.914		-0.01962	-2.814		-0.01835	-3.874		-0.01794	-4.218		-0.01676	-5.354
-0.01917	-4.39		-0.02056	-2.866		-0.02032	-3.064		-0.01895	-4.206		-0.01792	-5.066		-0.01738	-5.68
-0.0201	-4.452		-0.02137	-3.026		-0.021	-3.332		-0.01866	-5.286		-0.01944	-4.636		-0.01802	-5.994
-0.02074	-4.784		-0.02145	-3.792		-0.0217	-3.584		-0.0207	-4.414		-0.01996	-5.034		-0.01921	-5.828
-0.02221	-4.352		-0.02302	-3.32		-0.02292	-3.396		-0.02127	-4.776		-0.0208	-5.17		-0.02042	-5.65
-0.02291	-4.63		-0.02427	-3.112		-0.02393	-3.392		-0.02269	-4.426		-0.02168	-5.268		-0.02098	-6.03
-0.02367	-4.844		-0.02475	-3.538		-0.02471	-3.576		-0.02365	-4.458		-0.0231	-4.918		-0.02112	-6.768
-0.02355	-5.864		-0.02657	-2.858		-0.02544	-3.796		-0.02474	-4.384		-0.02412	-4.9		-0.02351	-5.57
-0.02538	-5.108		-0.02791	-2.576		-0.02711	-3.242		-0.02556	-4.532		-0.02451	-5.41		-0.02309	-6.792
-0.02593	-5.514		-0.02788	-3.43		-0.02791	-3.41		-0.02662	-4.482		-0.02564	-5.3		-0.02496	-6.042
-0.02806	-4.494		-0.02933	-3.062		-0.02845	-3.79		-0.02604	-5.802		-0.02717	-4.862		-0.0275	-4.722
-0.02893	-4.61		-0.03024	-3.132		-0.02945	-3.792		-0.02869	-4.426		-0.02677	-6.024		-0.02776	-5.36
-0.02943	-5.06		-0.03081	-3.494		-0.03105	-3.292		-0.02974	-4.384		-0.0272	-6.498		-0.02941	-4.796
-0.02939	-6.006		-0.03195	-3.374		-0.03192	-3.4		-0.03089	-4.26		-0.02854	-6.22		-0.03024	-4.948
-0.03037	-6.03		-0.03266	-3.618		-0.03187	-4.278		-0.03193	-4.224		-0.02913	-6.558		-0.03058	-5.508
-0.03201	-5.446		-0.03392	-3.404		-0.03295	-4.206		-0.0325	-4.58		-0.03199	-5.01		-0.03087	-6.116
-0.03266	-5.76		-0.03499	-3.34		-0.03444	-3.802		-0.03355	-4.544		-0.03187	-5.938		-0.03119	-6.706
-0.03349	-5.914		-0.03639	-3.012		-0.03567	-3.612		-0.03417	-4.862		-0.03332	-5.564		-0.02949	-9.022
-0.03444	-5.968		-0.03685	-3.458		-0.03605	-4.122		-0.03544	-4.63		-0.0337	-6.086		-0.03297	-6.896
-0.03545	-5.956		-0.03803	-3.312		-0.03801	-3.322		-0.03677	-4.36		-0.03419	-6.51		-0.03473	-6.24
-0.03762	-4.894		-0.0383	-3.92		-0.03935	-3.044		-0.03727	-4.776		-0.03658	-5.354		-0.03694	-5.2
-0.03789	-5.558		-0.04044	-2.97		-0.04013	-3.224		-0.0387	-4.42		-0.03722	-5.65		-0.03772	-5.392
-0.03831	-6.086		-0.04095	-3.374		-0.04094	-3.386		-0.03895	-5.042		-0.03894	-5.048		-0.03895	-5.194
-0.03959	-5.828		-0.04125	-3.958		-0.04209	-3.262		-0.04048	-4.598		-0.03991	-5.072		-0.03935	-5.704
-0.04075	-5.686		-0.04246	-3.784		-0.0428	-3.496		-0.04164	-4.464		-0.04046	-5.452		-0.0405	-5.576
-0.04113	-6.246		-0.04372	-3.564		-0.0442	-3.166		-0.04236	-4.704		-0.03999	-6.676		-0.04183	-5.3
-0.04227	-6.116		-0.04437	-3.86		-0.04455	-3.708		-0.04232	-5.57		-0.043	-4.998		-0.04193	-6.068
-0.04354	-5.87		-0.04614	-3.218		-0.04575	-3.544		-0.04432	-4.734		-0.04307	-5.778		-0.0437	-5.404
-0.04525	-5.226		-0.04599	-4.176		-0.04714	-3.214		-0.04544	-4.63		-0.04491	-5.072		-0.04337	-6.552
-0.04606	-5.398		-0.04709	-4.094		-0.04781	-3.492		-0.04675	-4.372		-0.04474	-6.048		-0.0448	-6.178
-0.04675	-5.68		-0.04813	-4.062		-0.04857	-3.69		-0.04767	-4.438		-0.04603	-5.81		-0.04491	-6.946
-0.04785	-5.588		-0.04903	-4.14		-0.04956	-3.698		-0.04912	-4.07		-0.04769	-5.262		-0.0476	-5.49
-0.04854	-5.876		-0.0507	-3.58		-0.05069	-3.592		-0.05008	-4.102		-0.04933	-4.728		-0.04892	-5.22
-0.04879	-6.558		-0.05099	-4.176		-0.05124	-3.97		-0.0494	-5.502		-0.05056	-4.532		-0.0501	-5.066
-0.05064	-5.784		-0.05245	-3.788		-0.05187	-4.276		-0.05149	-4.592		-0.05061	-5.324		-0.05063	-5.464
-0.05138	-6.018		-0.0536	-3.666		-0.05348	-3.764		-0.05166	-5.286		-0.05166	-5.286		-0.05156	-5.526
-0.05267	-5.754		-0.0547	-3.582		-0.05459	-3.678		-0.0516	-6.166		-0.05256	-5.366		-0.05205	-5.962
-0.05327	-6.116		-0.0557	-3.58		-0.05523	-3.978		-0.05292	-5.902		-0.05304	-5.796		-0.05338	-5.68
-0.05519	-5.286		-0.05519	-4.844		-0.05585	-4.288		-0.05368	-6.098		-0.05404	-5.796		-0.05411	-5.914
-0.05536	-6.036		-0.05698	-4.186		-0.05737	-3.856		-0.05711	-4.076		-0.05456	-6.196		-0.05384	-7.008
-0.05653	-5.882		-0.05811	-4.072		-0.05767	-4.44		-0.05783	-4.31		-0.05617	-5.692		-0.05429	-7.48
-0.05706	-6.312		-0.05887	-4.276		-0.05868	-4.436		-0.05736	-5.532		-0.05717	-5.692		-0.0565	-6.436
-0.05863	-5.79		-0.0606	-3.668		-0.05987	-4.276		-0.05801	-5.828		-0.05825	-5.624		-0.05875	-5.366
-0.05885	-6.504		-0.06038	-4.684		-0.06078	-4.352		-0.05986	-5.12		-0.0583	-6.418		-0.05915	-5.882
-0.05972	-6.62		-0.06166	-4.454		-0.06256	-3.698		-0.06063	-5.312		-0.05943	-6.306		-0.06002	-5.994
-0.06064	-6.688		-0.06296	-4.204		-0.06325	-3.956		-0.06188	-5.096		-0.0611	-5.748		-0.06159	-5.502
-0.06236	-6.036		-0.06431	-3.906		-0.06371	-4.41		-0.0619	-5.92		-0.06255	-5.378		-0.06062	-7.192
-0.06348	-5.926		-0.06354	-5.386		-0.06528	-3.936		-0.06296	-5.864		-0.06332	-5.564		-0.06177	-7.068
-0.06451	-5.902		-0.06587	-4.274		-0.06655	-3.712		-0.06421	-5.656		-0.06395	-5.876		-0.06378	-6.196
-0.06527	-6.122		-0.06603	-4.976		-0.0669	-4.25		-0.06448	-6.264		-0.06574	-5.22		-0.0648	-6.178
-0.06616	-6.214		-0.06821	-3.992		-0.06806	-4.114		-0.06453	-7.062		-0.06422	-7.32		-0.0656	-6.35
-0.06636	-6.946		-0.0691	-4.086		-0.0689	-4.25		-0.06633	-6.392		-0.06585	-6.792		-0.06714	-5.888
-0.068	-6.362		-0.07017	-4.024		-0.06953	-4.558		-0.06744	-6.3		-0.0664	-7.166		-0.06839	-5.674
-0.06922	-6.166		-0.07095	-4.208		-0.07055	-4.538		-0.06734	-7.216		-0.068	-6.664		-0.06765	-7.166
-0.06964	-6.688		-0.07209	-4.094		-0.07214	-4.048		-0.07005	-5.79		-0.06968	-6.098		-0.0687	-7.124
-0.07133	-6.06		-0.07239	-4.678		-0.07203	-4.972		-0.07195	-5.042		-0.07066	-6.116		-0.07025	-6.65
-0.07171	-6.626		-0.07389	-4.258		-0.07334	-4.718		-0.07218	-5.68		-0.07126	-6.454		-0.07112	-6.762
-0.07327	-6.122		-0.07457	-4.522		-0.07509	-4.092		-0.07284	-5.968		-0.07334	-5.55		-0.07209	-6.786
-0.07398	-6.38		-0.075	-5.002		-0.0759	-4.254		-0.07416	-5.704		-0.07401	-5.822		-0.07338	-6.54
-0.07478	-6.564		-0.07622	-4.816		-0.07513	-5.728		-0.07501	-5.828		-0.07508	-5.766		-0.07384	-7.008
-0.07524	-7.05		-0.07819	-4.01		-0.07652	-5.404		-0.07594	-5.882		-0.07528	-6.43		-0.07507	-6.804
-0.07689	-6.466		-0.07943	-3.812		-0.07811	-4.912		-0.07539	-7.172		-0.07639	-6.338		-0.07638	-6.54
-0.07742	-6.89		-0.07882	-5.148		-0.07939	-4.672		-0.07682	-6.816		-0.07624	-7.296		-0.07621	-7.542
-0.07855	-6.774		-0.08061	-4.488		-0.08018	-4.85		-0.07764	-6.97		-0.07797	-6.688		-0.07756	-7.246
-0.07985	-6.504		-0.08033	-5.558		-0.08114	-4.882		-0.07901	-6.656		-0.07835	-7.21		-0.07879	-7.044
-0.08023	-7.068		-0.0818	-5.164		-0.08159	-5.342		-0.07982	-6.816		-0.08038	-6.35		-0.08015	-6.736
-0.08161	-6.718		-0.0815	-6.246		-0.08227	-5.606		-0.0802	-7.332		-0.08002	-7.48		-0.08068	-7.142
-0.08217	-7.118		-0.08377	-5.188		-0.08367	-5.274		-0.08224	-6.466		-0.08112	-7.4		-0.08173	-7.1
-0.08381	-6.54		-0.08503	-4.974		-0.0855	-4.58		-0.08286	-6.786		-0.08128	-8.1		-0.08252	-7.278
-0.0847	-6.632		-0.08583	-5.14		-0.08649	-4.592		-0.08291	-7.578		-0.08216	-8.2		-0.08309	-7.646
-0.08532	-6.982		-0.08724	-4.796		-0.08747	-4.61		-0.08478	-6.848		-0.08328	-8.1		-0.08423	-7.524
-0.087	-6.362		-0.08794	-5.054		-0.08821	-4.826		-0.085	-7.498		-0.08339	-8.844		-0.08436	-8.278
-0.08822	-6.166		-0.08711	-6.578		-0.08874	-5.214		-0.08662	-6.982		-0.08502	-8.316		-0.08437	-9.126
-0.08911	-6.264		-0.08967	-5.274		-0.08864	-6.134		-0.08684	-7.634		-0.0855	-8.746		-0.08618	-8.432
-0.08954	-6.786		-0.08941	-6.326		-0.08992	-5.896		-0.08844	-7.136		-0.0867	-8.586		-0.08678	-8.77
-0.09074	-6.596		-0.09118	-5.68		-0.09081	-5.994		-0.08964	-6.97		-0.08884	-7.634		-0.08801	-8.574
-0.09071	-7.536		-0.09211	-5.742		-0.09122	-6.484		-0.09025	-7.29		-0.08904	-8.298		-0.0892	-8.408
-0.09218	-7.112		-0.09248	-6.264		-0.0927	-6.086		-0.09155	-7.044		-0.08963	-8.642		-0.08996	-8.622
-0.09328	-7.02		-0.09359	-6.172		-0.09299	-6.676		-0.09223	-7.308		-0.09127	-8.112		-0.09076	-8.788
-0.09421	-7.08		-0.09424	-6.466		-0.09473	-6.06		-0.09316	-7.37		-0.091	-9.164		-0.09066	-9.734
-0.09558	-6.742		-0.09612	-5.736		-0.09591	-5.908		-0.09396	-7.53		-0.09351	-7.91		-0.09192	-9.514
-0.09668	-6.656		-0.097	-5.834		-0.09719	-5.674		-0.09438	-8.02		-0.09271	-9.41		-0.0934	-9.102
-0.09779	-6.558		-0.09812	-5.736		-0.09801	-5.828		-0.0952	-8.168		-0.09385	-9.292		-0.09382	-9.594
-0.0986	-6.724		-0.09958	-5.354		-0.09879	-6.006		-0.09537	-8.862		-0.09304	-10.798		-0.09387	-10.41
-0.09958	-6.742		-0.0999	-5.914		-0.09889	-6.756		-0.09662	-8.648		-0.09571	-9.41		-0.09593	-9.502
-0.10031	-6.994		-0.10021	-6.492		-0.09992	-6.73		-0.09718	-9.016		-0.09644	-9.636		-0.09697	-9.47
-0.10133	-6.976		-0.10117	-6.528		-0.1012	-6.504		-0.09694	-10.054		-0.09833	-8.894		-0.09738	-9.974
-0.10137	-7.848		-0.10256	-6.196		-0.10215	-6.54		-0.09863	-9.476		-0.09827	-9.772		-0.09736	-10.848
-0.10323	-7.062		-0.10305	-6.626		-0.10217	-7.358		-0.099	-10		-0.09937	-9.692		-0.09839	-10.822
-0.10457	-6.756		-0.10424	-6.466		-0.10288	-7.596		-0.10072	-9.404		-0.10006	-9.95		-0.09974	-10.522
-0.10535	-6.952		-0.10519	-6.51		-0.10418	-7.352		-0.10222	-8.986		-0.10026	-10.614		-0.10013	-11.05
-0.10612	-7.166		-0.10566	-6.946		-0.10485	-7.622		-0.10179	-10.178		-0.10214	-9.882		-0.10062	-11.486
-0.10678	-7.474		-0.1066	-7		-0.10535	-8.04		-0.10388	-9.268		-0.10123	-11.474		-0.10259	-10.65
-0.10828	-7.014		-0.10714	-7.382		-0.10579	-8.506		-0.10558	-8.684		-0.10238	-11.35		-0.10364	-10.608
-0.10897	-7.296		-0.10839	-7.172		-0.10715	-8.206		-0.10527	-9.772		-0.10381	-10.994		-0.10322	-11.83
-0.10984	-7.418		-0.10938	-7.186		-0.10849	-7.928		-0.10678	-9.354		-0.10532	-10.57		-0.10455	-11.548
-0.11075	-7.504		-0.11062	-6.982		-0.11004	-7.468		-0.10634	-10.546		-0.10581	-10.994		-0.1053	-11.756
-0.11118	-8.02		-0.11158	-7.02		-0.11076	-7.702		-0.10746	-10.448		-0.10648	-11.27		-0.1062	-11.848
-0.11357	-6.756		-0.1125	-7.086		-0.11127	-8.112		-0.10855	-10.374		-0.10634	-12.218		-0.10746	-11.622
-0.1143	-7		-0.11276	-7.702		-0.1123	-8.082		-0.10858	-11.184		-0.108	-11.67		-0.10832	-11.744
-0.11528	-7.014		-0.11346	-7.948		-0.11341	-7.99		-0.11002	-10.816		-0.10811	-12.408		-0.10788	-12.978
-0.11603	-7.246		-0.11418	-8.186		-0.11398	-8.346		-0.11084	-10.964		-0.10833	-13.058		-0.10953	-12.42
-0.11665	-7.59		-0.11468	-8.604		-0.11511	-8.242		-0.11171	-11.074		-0.10923	-13.144		-0.11018	-12.72
-0.11823	-7.068		-0.1157	-8.58		-0.1157	-8.58		-0.11284	-10.964		-0.10947	-13.778		-0.11132	-12.598
-0.11902	-7.252		-0.11687	-8.438		-0.1151	-9.914		-0.11345	-11.29		-0.11027	-13.944		-0.1123	-12.622
-0.11976	-7.492		-0.11757	-8.69		-0.11691	-9.238		-0.11387	-11.774		-0.11291	-12.574		-0.11336	-12.568
-0.12096	-7.308		-0.11857	-8.69		-0.11738	-9.686		-0.1148	-11.836		-0.1132	-13.17		-0.11383	-13.022
-0.12204	-7.24		-0.1185	-9.582		-0.11782	-10.152		-0.11556	-12.032		-0.11359	-13.674		-0.11366	-14.03
-0.12281	-7.444		-0.1198	-9.33		-0.11951	-9.576		-0.1166	-11.996		-0.11462	-13.654		-0.11509	-13.654
-0.12348	-7.75		-0.12163	-8.642		-0.11943	-10.472		-0.117	-12.5		-0.11576	-13.532		-0.11557	-14.104
-0.12534	-6.964		-0.1216	-9.502		-0.12026	-10.614		-0.11805	-12.456		-0.11529	-14.76		-0.11446	-15.91
-0.12592	-7.346		-0.12361	-8.66		-0.12161	-10.324		-0.11889	-12.592		-0.11657	-14.522		-0.11594	-15.498
-0.12701	-7.266		-0.12404	-9.132		-0.12226	-10.614		-0.11892	-13.396		-0.11785	-14.294		-0.11727	-15.222
-0.12769	-7.554		-0.12524	-8.966		-0.12299	-10.84		-0.12008	-13.268		-0.1163	-16.414		-0.11807	-15.394
-0.12903	-7.246		-0.12622	-8.98		-0.12406	-10.78		-0.12099	-13.342		-0.11833	-15.56		-0.119	-15.448
-0.12941	-7.806		-0.12693	-9.226		-0.12504	-10.798		-0.12136	-13.864		-0.11835	-16.376		-0.11975	-15.664
-0.12992	-8.254		-0.12684	-10.134		-0.12584	-10.964		-0.12141	-14.662		-0.11999	-15.842		-0.11915	-17.04
-0.13194	-7.326		-0.12767	-10.276		-0.12634	-11.382		-0.12249	-14.588		-0.12013	-16.56		-0.12043	-16.794
-0.13295	-7.314		-0.12804	-10.798		-0.12674	-11.886		-0.12264	-15.302		-0.12102	-16.646		-0.12033	-17.74
-0.13322	-7.984		-0.12909	-10.762		-0.12712	-12.402		-0.12359	-15.338		-0.12185	-16.788		-0.12172	-17.408
-0.13482	-7.438		-0.13039	-10.51		-0.12843	-12.144		-0.12401	-15.824		-0.12318	-16.518		-0.12126	-18.662
-0.13547	-7.756		-0.13124	-10.632		-0.12901	-12.494		-0.12555	-15.376		-0.1238	-16.832		-0.12303	-18.004
-0.13673	-7.518		-0.13176	-11.032		-0.12924	-13.132		-0.12528	-16.432		-0.12441	-17.162		-0.12483	-17.316
-0.13764	-7.604		-0.13126	-12.284		-0.13085	-12.628		-0.12623	-16.474		-0.12561	-16.99		-0.12528	-17.784
-0.13871	-7.536		-0.13323	-11.474		-0.13157	-12.856		-0.12663	-16.978		-0.1249	-18.416		-0.12582	-18.182
-0.13989	-7.376		-0.13448	-11.27		-0.13265	-12.788		-0.12777	-16.856		-0.1262	-18.164		-0.12624	-18.674
-0.14077	-7.48		-0.13472	-11.898		-0.13297	-13.36		-0.12876	-16.868		-0.12679	-18.508		-0.12697	-18.908
-0.14169	-7.554		-0.13552	-12.07		-0.13358	-13.686		-0.12878	-17.68		-0.12758	-18.686		-0.12658	-20.1
-0.14181	-8.358		-0.13669	-11.922		-0.13396	-14.196		-0.12962	-17.82		-0.1281	-19.086		-0.12735	-20.3
-0.14343	-7.794		-0.13783	-11.806		-0.13368	-15.264		-0.13029	-18.09		-0.12883	-19.308		-0.1288	-19.916
-0.14412	-8.07		-0.13874	-11.88		-0.13486	-15.118		-0.13197	-17.526		-0.12993	-19.228		-0.12914	-20.48
-0.14587	-7.388		-0.13896	-12.536		-0.13581	-15.16		-0.1327	-17.752		-0.1302	-19.836		-0.13005	-20.56
-0.14612	-8.07		-0.13948	-12.936		-0.13695	-15.038		-0.13287	-18.44		-0.13095	-20.04		-0.13049	-21.04
-0.14785	-7.406		-0.14048	-12.93		-0.13768	-15.264		-0.13269	-19.424		-0.13111	-20.74		-0.13109	-21.38
-0.1493	-7		-0.14165	-12.788		-0.13893	-15.062		-0.13412	-19.068		-0.1319	-20.92		-0.13235	-21.16
-0.14987	-7.388		-0.1412	-14.004		-0.13946	-15.454		-0.13453	-19.56		-0.13162	-21.98		-0.13281	-21.62
-0.15072	-7.524		-0.14183	-14.312		-0.14021	-15.658		-0.13483	-20.14		-0.13306	-21.62		-0.13316	-22.18
-0.15182	-7.438		-0.14345	-13.79		-0.14086	-15.946		-0.13629	-19.762		-0.13403	-21.64		-0.13393	-22.38
-0.15224	-7.966		-0.14407	-14.11		-0.14192	-15.904		-0.13522	-21.48		-0.13474	-21.88		-0.13418	-23.02
-0.15332	-7.892		-0.14383	-15.142		-0.14189	-16.758		-0.13649	-21.26		-0.13534	-22.22		-0.1349	-23.26
-0.15444	-7.782		-0.14541	-14.656		-0.14297	-16.69		-0.13722	-21.48		-0.13638	-22.18		-0.13569	-23.44
-0.15477	-8.39		-0.14592	-15.068		-0.14296	-17.532		-0.13786	-21.78		-0.13638	-23.02		-0.13669	-23.44
-0.15647	-7.75		-0.14622	-15.646		-0.14413	-17.39		-0.13882	-21.82		-0.13675	-23.54		-0.13716	-23.9
-0.15739	-7.83		-0.14693	-15.892		-0.14441	-17.992		-0.13948	-22.1		-0.13713	-24.06		-0.13734	-24.6
-0.15826	-7.948		-0.14811	-15.744		-0.14581	-17.66		-0.14012	-22.4		-0.13818	-24.02		-0.13764	-25.2
-0.15938	-7.836		-0.14926	-15.62		-0.14609	-18.262		-0.141	-22.5		-0.13886	-24.28		-0.13804	-25.72
-0.1598	-8.364		-0.14972	-16.07		-0.14608	-19.104		-0.14157	-22.86		-0.13862	-25.32		-0.13885	-25.88
-0.1612	-7.996		-0.14996	-16.696		-0.14705	-19.122		-0.14245	-22.96		-0.13918	-25.68		-0.1398	-25.92
-0.16213	-8.064		-0.15088	-16.77		-0.14817	-19.024		-0.1429	-23.42		-0.14016	-25.7		-0.14069	-26.02
-0.16345	-7.776		-0.15158	-17.016		-0.14839	-19.676		-0.14344	-23.8		-0.1408	-26		-0.14075	-26.82
-0.16374	-8.42		-0.15239	-17.176		-0.14893	-20.06		-0.14398	-24.18		-0.14146	-26.28		-0.14117	-27.32
-0.16534	-7.874		-0.15346	-17.114		-0.14995	-20.04		-0.14462	-24.48		-0.14227	-26.44		-0.14159	-27.82
-0.16664	-7.596		-0.15387	-17.606		-0.15018	-20.68		-0.14435	-25.54		-0.14255	-27.04		-0.14203	-28.3
-0.16692	-8.254		-0.15472	-17.734		-0.15102	-20.82		-0.14578	-25.18		-0.14302	-27.48		-0.14324	-28.12
-0.16789	-8.286		-0.15416	-19.036		-0.15175	-21.04		-0.14578	-26.02		-0.14338	-28.02		-0.14347	-28.78
-0.16946	-7.768		-0.15524	-18.97		-0.15227	-21.44		-0.14634	-26.38		-0.14382	-28.48		-0.14428	-28.94
-0.16964	-8.512		-0.15591	-19.24		-0.15334	-21.38		-0.1472	-26.5		-0.14425	-28.96		-0.14487	-29.3
-0.17143	-7.788		-0.15686	-19.282		-0.15367	-21.94		-0.14791	-26.74		-0.1451	-29.08		-0.14498	-30.06
-0.17178	-8.378		-0.15763	-19.474		-0.15419	-22.34		-0.14781	-27.66		-0.1457	-29.42		-0.14586	-30.16
-0.17337	-7.848		-0.159	-19.166		-0.15474	-22.72		-0.14826	-28.12		-0.14624	-29.8		-0.14589	-31
-0.17422	-7.978		-0.15912	-19.896		-0.1555	-22.92		-0.14923	-28.14		-0.14623	-30.64		-0.14595	-31.8
-0.17489	-8.278		-0.15945	-20.46		-0.15599	-23.34		-0.14939	-28.84		-0.14706	-30.78		-0.14721	-31.58
-0.17564	-8.512		-0.16045	-20.46		-0.15663	-23.64		-0.15006	-29.12		-0.14727	-31.44		-0.14777	-31.96
-0.17627	-8.844		-0.1615	-20.42		-0.15737	-23.86		-0.15067	-29.44		-0.14827	-31.44		-0.14835	-32.32
-0.17785	-8.322		-0.16202	-20.82		-0.15784	-24.3		-0.15126	-29.78		-0.14865	-31.96		-0.14879	-32.8
-0.1781	-9.004		-0.16268	-21.1		-0.15836	-24.7		-0.15162	-30.32		-0.14912	-32.4		-0.14881	-33.64
-0.17901	-9.078		-0.16344	-21.3		-0.15866	-25.28		-0.15238	-30.52		-0.14942	-32.98		-0.14955	-33.86
-0.18124	-7.96		-0.16386	-21.78		-0.1589	-25.92		-0.1528	-31		-0.15016	-33.2		-0.14985	-34.46
-0.18191	-8.26		-0.16434	-22.22		-0.15937	-26.36		-0.15349	-31.26		-0.15006	-34.12		-0.15029	-34.94
-0.1826	-8.55		-0.16524	-22.3		-0.1603	-26.42		-0.1541	-31.58		-0.15106	-34.12		-0.15055	-35.58
-0.18358	-8.568		-0.16617	-22.36		-0.16098	-26.68		-0.15422	-32.32		-0.15141	-34.66		-0.15113	-35.94
-0.18422	-8.888		-0.16688	-22.6		-0.16206	-26.62		-0.15462	-32.82		-0.15188	-35.1		-0.15187	-36.16
-0.18537	-8.752		-0.16706	-23.28		-0.16238	-27.18		-0.15516	-33.2		-0.15235	-35.54		-0.15236	-36.6
-0.18692	-8.254		-0.16706	-24.12		-0.16271	-27.74		-0.15606	-33.28		-0.15299	-35.84		-0.15296	-36.94
-0.18778	-8.384		-0.16767	-24.44		-0.16362	-27.82		-0.15608	-34.1		-0.15306	-36.62		-0.15364	-37.22
-0.18825	-8.868		-0.16846	-24.62		-0.16421	-28.16		-0.15655	-34.54		-0.15322	-37.32		-0.15352	-38.18
-0.18934	-8.782		-0.16979	-24.34		-0.16475	-28.54		-0.15726	-34.78		-0.15417	-37.36		-0.15431	-38.36
-0.19024	-8.874		-0.17031	-24.74		-0.16458	-29.52		-0.15812	-34.9		-0.15452	-37.9		-0.15477	-38.82
-0.19093	-9.158		-0.17086	-25.12		-0.16562	-29.48		-0.15828	-35.6		-0.1548	-38.5		-0.15508	-39.42
-0.1922	-8.912		-0.17128	-25.6		-0.16569	-30.26		-0.15854	-36.22		-0.15546	-38.78		-0.15552	-39.9
-0.19356	-8.58		-0.17221	-25.66		-0.16609	-30.76		-0.15934	-36.38		-0.15591	-39.24		-0.15582	-40.5
-0.19436	-8.764		-0.17208	-26.6		-0.16726	-30.62		-0.15946	-37.12		-0.15602	-39.98		-0.15628	-40.96
-0.19516	-8.948		-0.17279	-26.84		-0.16694	-31.72		-0.15995	-37.54		-0.1565	-40.42		-0.15696	-41.24
-0.19591	-9.17		-0.17386	-26.78		-0.16806	-31.62		-0.16033	-38.06		-0.15692	-40.9		-0.15686	-42.18
-0.19666	-9.404		-0.17378	-27.68		-0.16831	-32.24		-0.16066	-38.62		-0.1571	-41.58		-0.15772	-42.3
-0.19795	-9.132		-0.17512	-27.4		-0.16883	-32.64		-0.16144	-38.8		-0.15762	-41.98		-0.15765	-43.22
-0.19903	-9.066		-0.17605	-27.46		-0.16969	-32.76		-0.16172	-39.4		-0.15834	-42.22		-0.15823	-43.58
-0.20015	-8.954		-0.17674	-27.72		-0.17035	-33.04		-0.16248	-39.6		-0.15859	-42.84		-0.15837	-44.32
-0.20108	-9.016		-0.17658	-28.68		-0.17075	-33.54		-0.16274	-40.22		-0.15904	-43.3		-0.15897	-44.66
-0.20165	-9.41		-0.17751	-28.74		-0.17077	-34.36		-0.16292	-40.9		-0.15922	-43.98		-0.15964	-44.94
-0.20289	-9.188		-0.17758	-29.52		-0.17186	-34.28		-0.16366	-41.12		-0.15965	-44.46		-0.16006	-45.44
-0.20383	-9.244		-0.17781	-30.16		-0.17231	-34.74		-0.16394	-41.72		-0.15988	-45.1		-0.16041	-46
-0.20508	-9.016		-0.17881	-30.16		-0.17298	-35.02		-0.16453	-42.06		-0.16066	-45.28		-0.16115	-46.22
-0.20553	-9.514		-0.17981	-30.16		-0.17318	-35.68		-0.16478	-42.68		-0.16104	-45.8		-0.16145	-46.82
-0.20668	-9.384		-0.17987	-30.94		-0.17366	-36.12		-0.16504	-43.3		-0.16132	-46.4		-0.16138	-47.74
-0.20772	-9.342		-0.18032	-31.4		-0.17401	-36.66		-0.16549	-43.76		-0.16172	-46.9		-0.16173	-48.3
-0.20907	-9.028		-0.18065	-31.96		-0.17482	-36.82		-0.16613	-44.06		-0.16205	-47.46		-0.16217	-48.78
-0.20966	-9.404		-0.18177	-31.86		-0.175	-37.5		-0.16674	-44.38		-0.16216	-48.2		-0.16278	-49.12
-0.21043	-9.612		-0.18171	-32.74		-0.17557	-37.86		-0.16698	-45.02		-0.16215	-49.04		-0.16287	-49.9
-0.21109	-9.914		-0.18288	-32.6		-0.17614	-38.22		-0.16706	-45.78		-0.16322	-48.98		-0.16342	-50.28
-0.2118	-10.184		-0.18371	-32.74		-0.17591	-39.24		-0.16763	-46.14		-0.16288	-50.1		-0.16396	-50.68
-0.21293	-10.066		-0.18402	-33.32		-0.17684	-39.3		-0.1682	-46.5		-0.16386	-50.12		-0.16447	-51.1
-0.21382	-10.166		-0.18422	-33.98		-0.17765	-39.46		-0.1686	-47		-0.16447	-50.44		-0.16486	-51.62
-0.21475	-10.226		-0.18489	-34.26		-0.17802	-39.98		-0.16852	-47.9		-0.16485	-50.96		-0.16498	-52.38
-0.21591	-10.086		-0.18574	-34.38		-0.17886	-40.12		-0.16894	-48.38		-0.16522	-51.48		-0.16526	-53
-0.21665	-10.318		-0.1854	-35.5		-0.17904	-40.8		-0.16944	-48.8		-0.1657	-51.92		-0.1656	-53.56
-0.21785	-10.14		-0.18647	-35.44		-0.17951	-41.24		-0.16991	-49.24		-0.16583	-52.64		-0.16572	-54.32
-0.21756	-11.308		-0.18685	-35.96		-0.17972	-41.9		-0.17026	-49.78		-0.16611	-53.24		-0.16599	-54.94
-0.21994	-10.054		-0.18737	-36.36		-0.18014	-42.38		-0.171	-50		-0.16646	-53.78		-0.16665	-55.24
-0.22082	-10.166		-0.18772	-36.9		-0.18081	-42.66		-0.17147	-50.44		-0.16648	-54.6		-0.16702	-55.78
-0.22179	-10.19		-0.18812	-37.4		-0.18066	-43.62		-0.17216	-50.7		-0.16717	-54.86		-0.16743	-56.28
-0.22283	-10.158		-0.18948	-37.1		-0.18139	-43.84		-0.1722	-51.5		-0.16742	-55.48		-0.16757	-57.02
-0.2231	-10.816		-0.18998	-37.52		-0.18206	-44.12		-0.1727	-51.92		-0.16751	-56.24		-0.1682	-57.34
-0.2242	-10.73		-0.19069	-37.76		-0.1825	-44.58		-0.17293	-52.56		-0.1681	-56.58		-0.16845	-57.98
-0.22544	-10.51		-0.19106	-38.28		-0.18252	-45.4		-0.17352	-52.9		-0.16829	-57.26		-0.16889	-58.46
-0.22555	-11.314		-0.1913	-38.92		-0.1833	-45.58		-0.17351	-53.74		-0.16828	-58.1		-0.16945	-58.84
-0.22662	-11.252		-0.1917	-39.42		-0.18358	-46.18		-0.17389	-54.26		-0.16897	-58.36		-0.16966	-59.52
-0.22773	-11.154		-0.19195	-40.04		-0.18415	-46.54		-0.17405	-54.96		-0.16922	-58.98		-0.16982	-60.24
-0.22809	-11.738		-0.19305	-39.96		-0.1846	-47		-0.1743	-55.58		-0.16982	-59.32		-0.16975	-61.16
-0.22901	-11.806		-0.19285	-40.96		-0.18447	-47.94		-0.17463	-56.14		-0.16983	-60.14		-0.17024	-61.6
-0.23055	-11.32		-0.19342	-41.32		-0.18552	-47.9		-0.17522	-56.48		-0.1704	-60.5		-0.17047	-62.26
-0.23166	-11.222		-0.1942	-41.5		-0.18554	-48.72		-0.17572	-56.9		-0.16986	-61.78		-0.1704	-63.18
-0.2327	-11.178		-0.19498	-41.68		-0.18644	-48.8		-0.17617	-57.36		-0.17036	-62.2		-0.17109	-63.44
-0.23359	-11.284		-0.19553	-42.06		-0.18696	-49.2		-0.17616	-58.2		-0.17018	-63.18		-0.17139	-64.04
-0.23406	-11.762		-0.19595	-42.54		-0.18693	-50.06		-0.17666	-58.62		-0.17109	-63.26		-0.1716	-64.72
-0.2347	-12.088		-0.1964	-43		-0.1873	-50.58		-0.17715	-59.04		-0.1713	-63.92		-0.17202	-65.22
-0.23611	-11.72		-0.19666	-43.62		-0.18782	-50.98		-0.1775	-59.58		-0.17184	-64.3		-0.17216	-65.96
-0.23671	-12.082		-0.19725	-43.96		-0.18825	-51.46		-0.17742	-60.48		-0.17195	-65.04		-0.17236	-66.64
-0.23778	-12.014		-0.19758	-44.52		-0.18865	-51.96		-0.17732	-61.4		-0.17245	-65.46		-0.17246	-67.42
-0.23849	-12.284		-0.19819	-44.84		-0.18854	-52.88		-0.17722	-62.32		-0.17256	-66.2		-0.17259	-68.16
-0.23916	-12.58		-0.1983	-45.58		-0.18923	-53.14		-0.17836	-62.2		-0.17289	-66.76		-0.17273	-68.9
-0.24052	-12.254		-0.19906	-45.78		-0.18949	-53.76		-0.17876	-62.7		-0.173	-67.5		-0.17345	-69.14
-0.24095	-12.77		-0.19963	-46.14		-0.18984	-54.3		-0.17909	-63.26		-0.17357	-67.86		-0.17408	-69.46
-0.24212	-12.616		-0.20018	-46.52		-0.19062	-54.48		-0.1793	-63.92		-0.17368	-68.6		-0.17436	-70.08
-0.24239	-13.28		-0.20046	-47.12		-0.19112	-54.9		-0.17977	-64.36		-0.17394	-69.22		-0.17466	-70.68
-0.24339	-13.28		-0.20098	-47.52		-0.19142	-55.48		-0.17995	-65.04		-0.17414	-69.88		-0.17515	-71.12
-0.24462	-13.072		-0.2013	-48.08		-0.19178	-56.02		-0.17992	-65.9		-0.17454	-70.38		-0.17521	-71.92
-0.24567	-13.028		-0.2018	-48.5		-0.1923	-56.42		-0.1802	-66.5		-0.17444	-71.3		-0.17558	-72.46
-0.24618	-13.47		-0.20246	-48.78		-0.19241	-57.16		-0.1806	-67		-0.1747	-71.92		-0.17565	-73.26
-0.24695	-13.68		-0.20286	-49.28		-0.19252	-57.9		-0.18064	-67.8		-0.17541	-72.16		-0.17607	-73.76
-0.24857	-13.114		-0.20331	-49.74		-0.19304	-58.3		-0.18075	-68.54		-0.17538	-73.02		-0.17635	-74.38
-0.24928	-13.378		-0.20345	-50.46		-0.19346	-58.78		-0.1811	-69.08		-0.17602	-73.32		-0.17672	-74.92
-0.25008	-13.562		-0.20397	-50.86		-0.19382	-59.32		-0.18165	-69.46		-0.17627	-73.94		-0.17693	-75.6
-0.25101	-13.63		-0.20458	-51.18		-0.19434	-59.72		-0.18229	-69.76		-0.17653	-74.56		-0.17699	-76.4
-0.25166	-13.944		-0.20479	-51.84		-0.19476	-60.2		-0.18233	-70.56		-0.17664	-75.3		-0.17741	-76.9
-0.25264	-13.968		-0.20565	-51.96		-0.19439	-61.34		-0.1828	-71		-0.17706	-75.78		-0.17778	-77.44
-0.25338	-14.196		-0.20602	-52.48		-0.19465	-61.96		-0.18301	-71.66		-0.1771	-76.58		-0.1782	-77.94
-0.25401	-14.534		-0.20657	-52.86		-0.19536	-62.2		-0.18341	-72.16		-0.17714	-77.38		-0.17827	-78.74
-0.25496	-14.582		-0.20723	-53.14		-0.19569	-62.76		-0.18323	-73.14		-0.1774	-78		-0.17864	-79.28
-0.25534	-15.148		-0.20706	-54.12		-0.19587	-63.44		-0.1837	-73.58		-0.17744	-78.8		-0.17871	-80.08
-0.25685	-14.68		-0.20774	-54.38		-0.19615	-64.04		-0.18382	-74.32		-0.17794	-79.22		-0.17898	-80.7
-0.25724	-15.234		-0.20841	-54.66		-0.19677	-64.36		-0.18438	-74.68		-0.17834	-79.72		-0.17957	-81.06
-0.25866	-14.852		-0.20866	-55.28		-0.19688	-65.1		-0.1845	-75.42		-0.17845	-80.46		-0.1797	-81.8
-0.25956	-14.946		-0.20897	-55.86		-0.19723	-65.64		-0.18475	-76.04		-0.17873	-81.06		-0.1797	-82.66
-0.25982	-15.62		-0.20968	-56.1		-0.19734	-66.38		-0.18503	-76.64		-0.17913	-81.56		-0.1797	-83.52
-0.26056	-15.854		-0.20991	-56.74		-0.1976	-67		-0.18558	-77.02		-0.17924	-82.3		-0.18019	-83.96
-0.26171	-15.72		-0.20981	-57.66		-0.19817	-67.36		-0.18562	-77.82		-0.17966	-82.78		-0.18039	-84.64
-0.26217	-16.21		-0.21074	-57.72		-0.19842	-67.98		-0.18566	-78.62		-0.17946	-83.78		-0.18077	-85.18
-0.26339	-16.008		-0.21118	-58.18		-0.19897	-68.36		-0.18622	-78.98		-0.1796	-84.5		-0.18118	-85.68
-0.26413	-16.242		-0.21156	-58.7		-0.19879	-69.34		-0.18648	-79.6		-0.18007	-84.94		-0.18139	-86.36
-0.2646	-16.726		-0.21218	-59.02		-0.19922	-69.82		-0.18669	-80.26		-0.18057	-85.36		-0.18169	-86.96
-0.26597	-16.388		-0.21234	-59.72		-0.19962	-70.32		-0.18694	-80.88		-0.18097	-85.86		-0.18176	-87.76
-0.2668	-16.542		-0.21252	-60.4		-0.20011	-70.74		-0.18749	-81.26		-0.18137	-86.36		-0.18183	-88.56
-0.2673	-16.998		-0.21232	-61.4		-0.20037	-71.36		-0.1876	-82		-0.18126	-87.28		-0.18218	-89.12
-0.26811	-17.17		-0.21272	-61.9		-0.20012	-72.4		-0.1881	-82.42		-0.18169	-87.76		-0.18245	-89.74
-0.2683	-17.912		-0.21329	-62.26		-0.2009	-72.58		-0.18821	-83.16		-0.18194	-88.38		-0.18289	-90.22
-0.26847	-18.662		-0.21309	-63.26		-0.20145	-72.96		-0.18878	-83.52		-0.1822	-89		-0.18303	-90.96
-0.27025	-17.95		-0.21409	-63.26		-0.20163	-73.64		-0.18889	-84.26		-0.18231	-89.74		-0.18324	-91.64
-0.27078	-18.386		-0.2148	-63.5		-0.20182	-74.32		-0.189	-85		-0.18252	-90.4		-0.18368	-92.12
-0.27186	-18.306		-0.21506	-64.12		-0.20238	-74.68		-0.18911	-85.74		-0.18278	-91.02		-0.18338	-93.24
-0.27284	-18.33		-0.21548	-64.6		-0.2025	-75.42		-0.18961	-86.16		-0.18289	-91.76		-0.18396	-93.6
-0.27365	-18.502		-0.21566	-65.28		-0.20285	-75.96		-0.19001	-86.66		-0.18307	-92.44		-0.18423	-94.22
-0.27423	-18.878		-0.2163	-65.58		-0.20318	-76.52		-0.19034	-87.22		-0.18318	-93.18		-0.18451	-94.84
-0.27475	-19.32		-0.21685	-65.96		-0.20307	-77.44		-0.19069	-87.76		-0.18346	-93.78		-0.18474	-95.5
-0.27568	-19.38		-0.21713	-66.56		-0.20378	-77.68		-0.19073	-88.56		-0.18358	-94.52		-0.18481	-96.3
-0.27574	-20.24		-0.21671	-67.74		-0.20404	-78.3		-0.19113	-89.06		-0.18412	-94.9		-0.18523	-96.8
-0.27715	-19.86		-0.21728	-68.1		-0.20401	-79.16		-0.19131	-89.74		-0.18433	-95.56		-0.1856	-97.34
-0.27769	-20.28		-0.21754	-68.72		-0.20455	-79.54		-0.19159	-90.34		-0.18444	-96.3		-0.18567	-98.14
-0.27805	-20.86		-0.21832	-68.9		-0.2049	-80.08		-0.19125	-91.46		-0.18455	-97.04		-0.18573	-98.94
-0.2793	-20.64		-0.21894	-69.22		-0.20516	-80.7		-0.19167	-91.94		-0.18466	-97.78		-0.18594	-99.62
-0.28003	-20.88		-0.21914	-69.88		-0.20556	-81.2		-0.19214	-92.38		-0.18478	-98.52		-0.18594	-100.48
-0.28086	-21.04		-0.21873	-71.06		-0.20577	-81.86		-0.19242	-92.98		-0.18503	-99.14		-0.18615	-101.16
-0.28093	-21.88		-0.21944	-71.3		-0.20588	-82.6		-0.19275	-93.54		-0.18531	-99.74		-0.18636	-101.84
-0.28156	-22.22		-0.22001	-71.66		-0.20606	-83.28		-0.19286	-94.28		-0.1855	-100.42		-0.18656	-102.52
-0.28254	-22.24		-0.22019	-72.34		-0.20632	-83.9		-0.19298	-95.02		-0.18575	-101.04		-0.18701	-103
-0.28268	-23.02		-0.22066	-72.78		-0.20667	-84.44		-0.19347	-95.44		-0.18579	-101.84		-0.18742	-103.5
-0.28368	-23.02		-0.22116	-73.2		-0.207	-85		-0.1938	-96		-0.18622	-102.32		-0.18772	-104.1
-0.2843	-23.36		-0.22163	-73.64		-0.20718	-85.68		-0.19377	-96.86		-0.18633	-103.06		-0.18793	-104.78
-0.28458	-24.02		-0.22191	-74.24		-0.20761	-86.16		-0.19402	-97.48		-0.18651	-103.74		-0.18793	-105.64
-0.28573	-23.88		-0.22231	-74.74		-0.20786	-86.78		-0.19423	-98.14		-0.18662	-104.48		-0.18814	-106.32
-0.28631	-24.26		-0.22242	-75.48		-0.20805	-87.46		-0.19442	-98.82		-0.18698	-105.02		-0.18828	-107.06
-0.28707	-24.48		-0.22292	-75.9		-0.20838	-88.02		-0.1946	-99.5		-0.18709	-105.76		-0.18862	-107.62
-0.28743	-25.06		-0.22318	-76.52		-0.20873	-88.56		-0.19486	-100.12		-0.18706	-106.62		-0.18841	-108.66
-0.28771	-25.72		-0.22307	-77.44		-0.20891	-89.24		-0.19521	-100.66		-0.18753	-107.06		-0.18885	-109.14
-0.28825	-26.14		-0.22362	-77.82		-0.20902	-89.98		-0.19554	-101.22		-0.18764	-107.8		-0.18927	-109.64
-0.28874	-26.6		-0.22418	-78.18		-0.20928	-90.6		-0.19586	-101.78		-0.18775	-108.54		-0.18934	-110.44
-0.2897	-26.64		-0.2249	-78.42		-0.20956	-91.2		-0.19583	-102.64		-0.18779	-109.34		-0.18941	-111.24
-0.28971	-27.54		-0.22537	-78.86		-0.20996	-91.7		-0.19626	-103.12		-0.18829	-109.76		-0.18954	-111.98
-0.29057	-27.66		-0.22548	-79.6		-0.21038	-92.18		-0.19622	-103.98		-0.18818	-110.68		-0.18977	-112.64
-0.29116	-28.04		-0.22576	-80.2		-0.21026	-93.12		-0.19677	-104.36		-0.18873	-111.06		-0.18991	-113.38
-0.29183	-28.34		-0.22609	-80.76		-0.2109	-93.42		-0.19674	-105.22		-0.18901	-111.66		-0.19033	-113.88
-0.29181	-29.26		-0.2262	-81.5		-0.21108	-94.1		-0.19694	-105.88		-0.18905	-112.46		-0.19054	-114.56
-0.29191	-30.08		-0.22646	-82.12		-0.21143	-94.64		-0.19713	-106.56		-0.18923	-113.14		-0.19068	-115.3
-0.29241	-30.54		-0.22695	-82.54		-0.21162	-95.32		-0.19724	-107.3		-0.18934	-113.88		-0.19098	-115.9
-0.29374	-30.24		-0.22728	-83.1		-0.21202	-95.82		-0.19771	-107.74		-0.18938	-114.68		-0.19104	-116.7
-0.29412	-30.8		-0.22763	-83.64		-0.21213	-96.56		-0.19775	-108.54		-0.1895	-115.42		-0.19132	-117.32
-0.29442	-31.44		-0.22789	-84.26		-0.2121	-97.42		-0.19772	-109.4		-0.18985	-115.96		-0.19132	-118.18
-0.29511	-31.72		-0.228	-85		-0.21216	-98.2		-0.19822	-109.82		-0.19003	-116.64		-0.19146	-118.92
-0.29547	-32.3		-0.22886	-85.12		-0.21196	-99.2		-0.19833	-110.56		-0.19022	-117.32		-0.19183	-119.46
-0.29618	-32.56		-0.22897	-85.86		-0.21296	-99.2		-0.19858	-111.18		-0.19011	-118.24		-0.19218	-120.02
-0.2965	-33.18		-0.22944	-86.3		-0.21317	-99.86		-0.19862	-111.98		-0.19051	-118.74		-0.19245	-120.64
-0.29667	-33.94		-0.22934	-87.22		-0.21364	-100.3		-0.19912	-112.4		-0.19065	-119.46		-0.19231	-121.62
-0.29679	-34.74		-0.23005	-87.46		-0.21382	-100.98		-0.1993	-113.08		-0.19105	-119.96		-0.19266	-122.18
-0.29726	-35.22		-0.23009	-88.26		-0.21401	-101.66		-0.19942	-113.82		-0.19109	-120.76		-0.19275	-122.96
-0.29795	-35.5		-0.23066	-88.62		-0.2139	-102.58		-0.1996	-114.5		-0.19113	-121.56		-0.19303	-123.58
-0.29767	-36.66		-0.23084	-89.3		-0.21433	-103.06		-0.19995	-115.04		-0.19162	-121.98		-0.19324	-124.26
-0.29841	-36.9		-0.23117	-89.86		-0.21437	-103.86		-0.20014	-115.72		-0.19159	-122.84		-0.19324	-125.12
-0.29919	-37.1		-0.23135	-90.54		-0.2147	-104.42		-0.20018	-116.52		-0.19185	-123.46		-0.19337	-125.86
-0.29964	-37.6		-0.23192	-90.9		-0.21488	-105.1		-0.20067	-116.94		-0.19218	-124.02		-0.19337	-126.72
-0.29994	-38.24		-0.23218	-91.52		-0.21552	-105.4		-0.20078	-117.68		-0.19229	-124.76		-0.19337	-127.58
-0.30043	-38.7		-0.23274	-91.88		-0.21556	-106.2		-0.2009	-118.42		-0.19233	-125.56		-0.19395	-127.94
-0.30057	-39.48		-0.23264	-92.8		-0.21546	-107.12		-0.20115	-119.04		-0.19246	-126.28		-0.19395	-128.8
-0.30049	-40.46		-0.23318	-93.18		-0.21602	-107.48		-0.20119	-119.84		-0.1925	-127.08		-0.19409	-129.54
-0.30103	-40.88		-0.23361	-93.66		-0.21635	-108.04		-0.20154	-120.38		-0.1929	-127.58		-0.19422	-130.28
-0.30153	-41.34		-0.23386	-94.28		-0.21639	-108.84		-0.20173	-121.06		-0.19302	-128.32		-0.1945	-130.9
-0.30143	-42.34		-0.23419	-94.84		-0.21665	-109.46		-0.20184	-121.8		-0.19344	-128.8		-0.1948	-131.5
-0.30192	-42.8		-0.23462	-95.32		-0.21662	-110.32		-0.20181	-122.66		-0.19341	-129.66		-0.19494	-132.24
-0.30202	-43.62		-0.23466	-96.12		-0.21682	-110.98		-0.20228	-123.1		-0.19345	-130.46		-0.19529	-132.8
-0.30247	-44.12		-0.2347	-96.92		-0.21737	-111.36		-0.20242	-123.82		-0.19356	-131.2		-0.19529	-133.66
-0.30237	-45.12		-0.23541	-97.16		-0.21779	-111.84		-0.2026	-124.5		-0.19374	-131.88		-0.19549	-134.34
-0.30273	-45.7		-0.23552	-97.9		-0.2179	-112.58		-0.20293	-125.06		-0.19407	-132.44		-0.19556	-135.14
-0.30283	-46.52		-0.23592	-98.4		-0.21802	-113.32		-0.20297	-125.86		-0.19411	-133.24		-0.19586	-135.74
-0.30354	-46.78		-0.23642	-98.82		-0.21842	-113.82		-0.20315	-126.54		-0.19432	-133.9		-0.19577	-136.68
-0.30355	-47.68		-0.23653	-99.56		-0.2186	-114.5		-0.20336	-127.2		-0.1945	-134.58		-0.196	-137.34
-0.30383	-48.34		-0.23671	-100.24		-0.21888	-115.1		-0.2034	-128		-0.19447	-135.44		-0.19607	-138.14
-0.30381	-49.26		-0.23714	-100.72		-0.21878	-116.02		-0.20366	-128.62		-0.19458	-136.18		-0.19634	-138.76
-0.30413	-49.88		-0.23746	-101.28		-0.2191	-116.58		-0.20391	-129.24		-0.19448	-137.1		-0.19669	-139.32
-0.30379	-51.1		-0.23765	-101.96		-0.21922	-117.32		-0.20395	-130.04		-0.19526	-137.28		-0.19685	-140.04
-0.30411	-51.72		-0.23822	-102.32		-0.21926	-118.12		-0.20445	-130.46		-0.19538	-138.02		-0.1972	-140.6
-0.30425	-52.5		-0.2384	-103		-0.21961	-118.66		-0.2047	-131.08		-0.19527	-138.94		-0.19727	-141.4
-0.30419	-53.46		-0.23844	-103.8		-0.2203	-118.92		-0.20467	-131.94		-0.19546	-139.62		-0.19713	-142.38
-0.30469	-53.92		-0.23862	-104.48		-0.22034	-119.72		-0.20514	-132.38		-0.19542	-140.48		-0.19741	-143
-0.30487	-54.66		-0.23898	-105.02		-0.22045	-120.46		-0.20521	-133.16		-0.19575	-141.04		-0.1974	-143.86
-0.30497	-55.48		-0.23959	-105.34		-0.22094	-120.88		-0.20532	-133.9		-0.19572	-141.9		-0.19754	-144.6
-0.3052	-56.18		-0.23942	-106.32		-0.22106	-121.62		-0.20572	-134.4		-0.19607	-142.44		-0.19791	-145.14
-0.30537	-56.94		-0.23998	-106.68		-0.22131	-122.24		-0.20554	-135.38		-0.19611	-143.24		-0.19812	-145.82
-0.30544	-57.78		-0.24002	-107.48		-0.22152	-122.9		-0.20566	-136.12		-0.1963	-143.92		-0.19833	-146.5
-0.30532	-58.8		-0.2405	-107.92		-0.22163	-123.64		-0.20584	-136.8		-0.19655	-144.54		-0.19826	-147.42
-0.30557	-59.48		-0.24099	-108.34		-0.2216	-124.5		-0.20634	-137.22		-0.19666	-145.28		-0.19846	-148.1
-0.30585	-60.14		-0.24146	-108.78		-0.22186	-125.12		-0.20681	-137.66		-0.19702	-145.82		-0.19867	-148.78
-0.30539	-61.46		-0.2415	-109.58		-0.2225	-125.42		-0.20678	-138.52		-0.19706	-146.62		-0.19867	-149.64
-0.30529	-62.46		-0.24169	-110.26		-0.22268	-126.1		-0.20689	-139.26		-0.19724	-147.3		-0.19897	-150.24
-0.30522	-63.44		-0.24204	-110.8		-0.22258	-127.02		-0.2071	-139.92		-0.19721	-148.16		-0.19904	-151.04
-0.3052	-64.36		-0.24222	-111.48		-0.22305	-127.46		-0.20699	-140.84		-0.19746	-148.78		-0.19932	-151.66
-0.30559	-64.92		-0.24212	-112.4		-0.22258	-128.68		-0.2071	-141.58		-0.19758	-149.52		-0.19952	-152.34
-0.30544	-65.96		-0.24266	-112.78		-0.22337	-128.86		-0.20765	-141.96		-0.19771	-150.24		-0.19945	-153.26
-0.30523	-67.06		-0.24316	-113.2		-0.22341	-129.66		-0.20762	-142.82		-0.19782	-150.98		-0.19987	-153.76
-0.30575	-67.5		-0.24349	-113.76		-0.22345	-130.46		-0.20773	-143.56		-0.19808	-151.6		-0.19996	-154.54
-0.30574	-68.42		-0.24384	-114.3		-0.2237	-131.08		-0.20808	-144.1		-0.19826	-152.28		-0.20031	-155.1
-0.30586	-69.22		-0.24424	-114.8		-0.2242	-131.5		-0.20834	-144.72		-0.19816	-153.2		-0.20024	-156.02
-0.30578	-70.2		-0.24414	-115.72		-0.22431	-132.24		-0.20852	-145.4		-0.19806	-154.12		-0.20023	-156.88
-0.3059	-71		-0.24446	-116.28		-0.2245	-132.92		-0.20887	-145.94		-0.19838	-154.68		-0.20051	-157.5
-0.30536	-72.4		-0.24482	-116.82		-0.2249	-133.42		-0.20877	-146.86		-0.19866	-155.28		-0.20058	-158.3
-0.30555	-73.14		-0.24536	-117.2		-0.22501	-134.16		-0.20881	-147.66		-0.19892	-155.9		-0.20093	-158.86
-0.30547	-74.12		-0.2454	-118		-0.22505	-134.96		-0.20892	-148.4		-0.19882	-156.82		-0.20102	-159.64
-0.30552	-74.98		-0.2459	-118.42		-0.22533	-135.56		-0.20918	-149.02		-0.19907	-157.44		-0.20109	-160.44
-0.30516	-76.22		-0.24601	-119.16		-0.22551	-136.24		-0.20958	-149.52		-0.19926	-158.12		-0.20116	-161.24
-0.30515	-77.14		-0.24641	-119.66		-0.2257	-136.92		-0.20993	-150.06		-0.19922	-158.98		-0.20143	-161.86
-0.30507	-78.12		-0.24654	-120.38		-0.22581	-137.66		-0.21011	-150.74		-0.19943	-159.64		-0.20164	-162.54
-0.30466	-79.4		-0.24687	-120.94		-0.22585	-138.46		-0.2103	-151.42		-0.1994	-160.5		-0.20171	-163.34
-0.30491	-80.08		-0.24706	-121.62		-0.22634	-138.88		-0.21019	-152.34		-0.19973	-161.06		-0.20171	-164.2
-0.30477	-81.12		-0.24731	-122.24		-0.22631	-139.74		-0.21045	-152.96		-0.19962	-161.98		-0.20184	-164.94
-0.30447	-82.3		-0.24766	-122.78		-0.22664	-140.3		-0.21066	-153.62		-0.19995	-162.54		-0.20222	-165.48
-0.30472	-82.98		-0.24806	-123.28		-0.22639	-141.34		-0.21084	-154.3		-0.20006	-163.28		-0.20214	-166.4
-0.30491	-83.72		-0.24803	-124.14		-0.22718	-141.52		-0.21102	-154.98		-0.20003	-164.14		-0.20221	-167.2
-0.30476	-84.76		-0.24867	-124.44		-0.22722	-142.32		-0.21121	-155.66		-0.20031	-164.74		-0.20242	-167.88
-0.30469	-85.74		-0.24864	-125.3		-0.22762	-142.82		-0.21149	-156.26		-0.20028	-165.6		-0.20263	-168.56
-0.30461	-86.72		-0.24882	-125.98		-0.22797	-143.36		-0.21136	-157.2		-0.20032	-166.4		-0.20284	-169.24
-0.30486	-87.4		-0.24908	-126.6		-0.22777	-144.36		-0.21164	-157.8		-0.2005	-167.08		-0.20297	-169.98
-0.30472	-88.44		-0.24958	-127.02		-0.2279	-145.08		-0.21154	-158.72		-0.20083	-167.64		-0.20313	-170.7
-0.30457	-89.48		-0.24962	-127.82		-0.22838	-145.52		-0.21158	-159.52		-0.20102	-168.32		-0.20327	-171.44
-0.30421	-90.72		-0.24994	-128.38		-0.22856	-146.2		-0.2119	-160.08		-0.20091	-169.24		-0.20341	-172.18
-0.3042	-91.64		-0.2503	-128.92		-0.22877	-146.86		-0.21202	-160.82		-0.20126	-169.78		-0.20334	-173.1
-0.30385	-92.86		-0.25055	-129.54		-0.22888	-147.6		-0.21251	-161.24		-0.20152	-170.4		-0.20383	-173.54
-0.30391	-93.72		-0.25095	-130.04		-0.22899	-148.34		-0.21255	-162.04		-0.20149	-171.26		-0.20375	-174.46
-0.30376	-94.76		-0.25114	-130.72		-0.22939	-148.84		-0.21245	-162.96		-0.2016	-172		-0.20389	-175.2
-0.30388	-95.56		-0.25134	-131.38		-0.22929	-149.76		-0.21306	-163.28		-0.20157	-172.86		-0.20403	-175.94
-0.30378	-96.56		-0.2516	-132		-0.22971	-150.24		-0.21303	-164.14		-0.20161	-173.66		-0.20412	-176.72
-0.30377	-97.48		-0.25164	-132.8		-0.2299	-150.92		-0.21307	-164.94		-0.20179	-174.34		-0.20433	-177.4
-0.30356	-98.58		-0.25161	-133.66		-0.2303	-151.42		-0.21342	-165.48		-0.2019	-175.08		-0.20433	-178.26
-0.30335	-99.68		-0.25201	-134.16		-0.23041	-152.16		-0.21368	-166.1		-0.20204	-175.8		-0.20433	-179.12
-0.30334	-100.6		-0.25229	-134.76		-0.23083	-152.64		-0.21372	-166.9		-0.20237	-176.36		-0.2046	-179.74
-0.30339	-101.46		-0.25262	-135.32		-0.23087	-153.44		-0.21383	-167.64		-0.20255	-177.04		-0.20481	-180.42
-0.30316	-102.58		-0.25287	-135.94		-0.23106	-154.12		-0.21409	-168.26		-0.20252	-177.9		-0.20495	-181.16
-0.30295	-103.68		-0.25322	-136.48		-0.23117	-154.86		-0.21406	-169.12		-0.20278	-178.52		-0.20532	-181.7
-0.30294	-104.6		-0.25326	-137.28		-0.23121	-155.66		-0.21448	-169.6		-0.20274	-179.38		-0.20546	-182.44
-0.30225	-106.14		-0.25366	-137.78		-0.23149	-156.26		-0.21474	-170.22		-0.20264	-180.3		-0.20553	-183.24
-0.30237	-106.94		-0.25392	-138.4		-0.23189	-156.76		-0.21478	-171.02		-0.20306	-180.78		-0.20552	-184.1
-0.30271	-107.54		-0.25406	-139.12		-0.23207	-157.44		-0.21482	-171.82		-0.20325	-181.46		-0.20566	-184.84
-0.30254	-108.6		-0.25431	-139.74		-0.23233	-158.06		-0.21493	-172.56		-0.20307	-182.44		-0.20587	-185.52
-0.30281	-109.26		-0.25464	-140.3		-0.23222	-158.98		-0.21528	-173.1		-0.2034	-183		-0.20601	-186.26
-0.30258	-110.38		-0.25475	-141.04		-0.23279	-159.34		-0.21539	-173.84		-0.20375	-183.54		-0.20631	-186.86
-0.30283	-111.06		-0.25479	-141.84		-0.2329	-160.08		-0.21529	-174.76		-0.20372	-184.4		-0.20645	-187.6
-0.30269	-112.1		-0.2555	-142.08		-0.23316	-160.7		-0.21562	-175.32		-0.20376	-185.2		-0.20644	-188.46
-0.30274	-112.96		-0.25569	-142.76		-0.23298	-161.68		-0.2158	-176		-0.20366	-186.12		-0.20651	-189.26
-0.30267	-113.94		-0.2559	-143.42		-0.23348	-162.1		-0.21584	-176.8		-0.20413	-186.56		-0.20651	-190.12
-0.30239	-115.1		-0.25594	-144.22		-0.23345	-162.96		-0.2159	-177.58		-0.20431	-187.24		-0.20672	-190.8
-0.30238	-116.02		-0.2559	-145.08		-0.23356	-163.7		-0.21623	-178.14		-0.20435	-188.04		-0.20707	-191.36
-0.30228	-117.02		-0.25638	-145.52		-0.23389	-164.26		-0.21634	-178.88		-0.20425	-188.96		-0.20744	-191.9
-0.3022	-118		-0.2567	-146.08		-0.23424	-164.8		-0.2161	-179.92		-0.2046	-189.5		-0.2075	-192.7
-0.30206	-119.04		-0.25713	-146.56		-0.23442	-165.48		-0.21657	-180.36		-0.20478	-190.18		-0.20757	-193.5
-0.30218	-119.84		-0.25731	-147.24		-0.23454	-166.22		-0.21639	-181.34		-0.20497	-190.86		-0.20771	-194.24
-0.30249	-120.46		-0.25742	-147.98		-0.23486	-166.78		-0.21703	-181.64		-0.20522	-191.48		-0.20785	-194.98
-0.30248	-121.38		-0.25739	-148.84		-0.23476	-167.7		-0.21686	-182.62		-0.20519	-192.34		-0.20806	-195.66
-0.30269	-122.1		-0.25803	-149.14		-0.23458	-168.68		-0.21747	-182.94		-0.20523	-193.14		-0.20829	-196.32
-0.30259	-123.1		-0.25793	-150.06		-0.23515	-169.04		-0.21751	-183.74		-0.20534	-193.88		-0.2085	-197
-0.30231	-124.26		-0.25847	-150.44		-0.23526	-169.78		-0.21801	-184.16		-0.20517	-194.86		-0.20849	-197.86
-0.30237	-125.12		-0.25875	-151.04		-0.23552	-170.4		-0.21812	-184.9		-0.20545	-195.46		-0.2087	-198.54
-0.30242	-125.98		-0.25901	-151.66		-0.23506	-171.62		-0.21823	-185.64		-0.2057	-196.08		-0.20863	-199.46
-0.30241	-126.9		-0.25912	-152.4		-0.23531	-172.24		-0.21849	-186.26		-0.20582	-196.82		-0.20853	-200.4
-0.30266	-127.58		-0.25938	-153.02		-0.2355	-172.92		-0.2187	-186.92		-0.20593	-197.56		-0.20907	-200.8
-0.30265	-128.5		-0.2592	-154		-0.23568	-173.6		-0.21874	-187.72		-0.20597	-198.36		-0.2089	-201.8
-0.30264	-129.42		-0.25991	-154.24		-0.23586	-174.28		-0.21878	-188.52		-0.20601	-199.16		-0.2092	-202.4
-0.30249	-130.46		-0.25988	-155.1		-0.23622	-174.82		-0.21882	-189.32		-0.206	-200		-0.20927	-203.2
-0.30242	-131.44		-0.26014	-155.72		-0.23604	-175.8		-0.21864	-190.3		-0.20628	-200.6		-0.20934	-204
-0.3026	-132.18		-0.26039	-156.34		-0.23615	-176.54		-0.21911	-190.74		-0.2068	-201		-0.20941	-204.8
-0.30244	-133.24		-0.26053	-157.06		-0.23641	-177.16		-0.21922	-191.48		-0.2066	-202		-0.20948	-205.6
-0.30258	-134.02		-0.26057	-157.86		-0.23674	-177.72		-0.21972	-191.9		-0.20664	-202.8		-0.20978	-206.2
-0.30241	-135.08		-0.26097	-158.36		-0.23687	-178.44		-0.21998	-192.52		-0.20692	-203.4		-0.20985	-207
-0.3024	-136		-0.26072	-159.4		-0.23698	-179.18		-0.21987	-193.44		-0.20696	-204.2		-0.20991	-207.8
-0.30259	-136.74		-0.2615	-159.58		-0.2371	-179.92		-0.22006	-194.12		-0.20724	-204.8		-0.20998	-208.6
-0.30279	-137.46		-0.26154	-160.38		-0.23728	-180.6		-0.2201	-194.92		-0.20704	-205.8		-0.21028	-209.2
-0.30285	-138.32		-0.26173	-161.06		-0.23768	-181.1		-0.22052	-195.4		-0.20708	-206.6		-0.21058	-209.8
-0.30268	-139.38		-0.26191	-161.74		-0.2381	-181.58		-0.22049	-196.26		-0.20712	-207.4		-0.21065	-210.6
-0.3026	-140.36		-0.26202	-162.48		-0.23822	-182.32		-0.22067	-196.94		-0.2074	-208		-0.21072	-211.4
-0.30259	-141.28		-0.2623	-163.08		-0.23804	-183.3		-0.22057	-197.86		-0.20744	-208.8		-0.21102	-212
-0.30278	-142.02		-0.26285	-163.46		-0.23844	-183.8		-0.22068	-198.6		-0.20772	-209.4		-0.21132	-212.6
-0.30263	-143.06		-0.26296	-164.2		-0.23855	-184.54		-0.22072	-199.4		-0.20776	-210.2		-0.21116	-213.6
-0.30262	-143.98		-0.26278	-165.18		-0.23898	-185.02		-0.22112	-199.9		-0.20804	-210.8		-0.21122	-214.4
-0.30248	-145.02		-0.26304	-165.8		-0.23923	-185.64		-0.22104	-200.8		-0.20808	-211.6		-0.21129	-215.2
-0.30273	-145.7		-0.26339	-166.34		-0.2392	-186.5		-0.22156	-201.2		-0.20788	-212.6		-0.21159	-215.8
-0.30347	-145.94		-0.26358	-167.02		-0.23931	-187.24		-0.2216	-202		-0.20816	-213.2		-0.21143	-216.8
-0.30378	-146.56		-0.26376	-167.7		-0.23942	-187.98		-0.22212	-202.4		-0.20844	-213.8		-0.21196	-217.2
-0.30397	-147.3		-0.26394	-168.38		-0.23963	-188.64		-0.2224	-203		-0.20872	-214.4		-0.21203	-218
-0.30422	-147.98		-0.26398	-169.18		-0.23974	-189.38		-0.2222	-204		-0.209	-215		-0.21233	-218.6
-0.30414	-148.96		-0.26402	-169.98		-0.23993	-190.06		-0.22248	-204.6		-0.2088	-216		-0.21217	-219.6
-0.304	-150		-0.26459	-170.34		-0.24018	-190.68		-0.22228	-205.6		-0.20884	-216.8		-0.21223	-220.4
-0.30425	-150.68		-0.2647	-171.08		-0.24022	-191.48		-0.22256	-206.2		-0.20888	-217.6		-0.2123	-221.2
-0.30424	-151.6		-0.26496	-171.7		-0.24041	-192.16		-0.22308	-206.6		-0.20916	-218.2		-0.21237	-222
-0.30456	-152.22		-0.26524	-172.3		-0.2403	-193.08		-0.22312	-207.4		-0.2092	-219		-0.21267	-222.6
-0.30468	-153.02		-0.26521	-173.16		-0.24051	-193.74		-0.22292	-208.4		-0.20924	-219.8		-0.21274	-223.4
-0.30467	-153.94		-0.26532	-173.9		-0.24091	-194.24		-0.2232	-209		-0.20928	-220.6		-0.21281	-224.2
-0.30492	-154.62		-0.26543	-174.64		-0.24102	-194.98		-0.22324	-209.8		-0.20956	-221.2		-0.21288	-225
-0.30477	-155.66		-0.26583	-175.14		-0.24106	-195.78		-0.22328	-210.6		-0.2096	-222		-0.21294	-225.8
-0.30476	-156.58		-0.26618	-175.68		-0.24118	-196.52		-0.22332	-211.4		-0.20964	-222.8		-0.21301	-226.6
-0.30501	-157.26		-0.2663	-176.42		-0.2416	-197		-0.22336	-212.2		-0.20992	-223.4		-0.21331	-227.2
-0.30507	-158.12		-0.26626	-177.28		-0.24157	-197.86		-0.2234	-213		-0.20972	-224.4		-0.21315	-228.2
-0.30534	-158.78		-0.26645	-177.96		-0.24197	-198.36		-0.22368	-213.6		-0.20976	-225.2		-0.21368	-228.6
-0.30553	-159.52		-0.2667	-178.58		-0.24225	-198.96		-0.2242	-214		-0.21004	-225.8		-0.21352	-229.6
-0.30536	-160.58		-0.26691	-179.24		-0.24229	-199.76		-0.224	-215		-0.21032	-226.4		-0.21405	-230
-0.30557	-161.3		-0.26695	-180.04		-0.24228	-200.6		-0.22452	-215.4		-0.21036	-227.2		-0.21412	-230.8
-0.30582	-161.98		-0.26721	-180.66		-0.24232	-201.4		-0.22456	-216.2		-0.2104	-228		-0.21419	-231.6
-0.30568	-163.02		-0.26718	-181.52		-0.2426	-202		-0.2246	-217		-0.21068	-228.6		-0.21425	-232.4
-0.3058	-163.82		-0.26765	-181.96		-0.24264	-202.8		-0.22512	-217.4		-0.21096	-229.2		-0.21455	-233
-0.30585	-164.68		-0.2674	-183		-0.24316	-203.2		-0.22516	-218.2		-0.21076	-230.2		-0.21439	-234
-0.30597	-165.48		-0.26775	-183.54		-0.2432	-204		-0.22544	-218.8		-0.21056	-231.2		-0.21446	-234.8
-0.30609	-166.28		-0.26779	-184.34		-0.24348	-204.6		-0.22524	-219.8		-0.2106	-232		-0.21476	-235.4
-0.30621	-167.08		-0.26862	-184.48		-0.24376	-205.2		-0.22552	-220.4		-0.21088	-232.6		-0.21459	-236.4
-0.30679	-167.46		-0.26876	-185.2		-0.2438	-206		-0.2258	-221		-0.21092	-233.4		-0.21466	-237.2
-0.30685	-168.32		-0.26842	-186.32		-0.24384	-206.8		-0.22584	-221.8		-0.21144	-233.8		-0.21496	-237.8
-0.3069	-169.18		-0.26877	-186.86		-0.24364	-207.8		-0.22564	-222.8		-0.21148	-234.6		-0.21503	-238.6
-0.30731	-169.72		-0.2691	-187.42		-0.24392	-208.4		-0.22592	-223.4		-0.212	-235		-0.2151	-239.4
-0.30743	-170.52		-0.26921	-188.16		-0.2442	-209		-0.22596	-224.2		-0.2118	-236		-0.2154	-240
-0.30722	-171.62		-0.26946	-188.78		-0.24424	-209.8		-0.22624	-224.8		-0.21184	-236.8		-0.21547	-240.8
-0.30767	-172.12		-0.27003	-189.14		-0.24428	-210.6		-0.22628	-225.6		-0.21212	-237.4		-0.21577	-241.4
-0.30785	-172.86		-0.26993	-190.06		-0.24504	-210.8		-0.22656	-226.2		-0.21192	-238.4		-0.21584	-242.2
-0.30804	-173.6		-0.27018	-190.68		-0.24508	-211.6		-0.22684	-226.8		-0.2122	-239		-0.21591	-243
-0.30823	-174.34		-0.27022	-191.48		-0.24512	-212.4		-0.22712	-227.4		-0.21224	-239.8		-0.21597	-243.8
-0.3085	-175		-0.2705	-192.08		-0.24516	-213.2		-0.22692	-228.4		-0.21228	-240.6		-0.21581	-244.8
-0.3084	-176		-0.27047	-192.94		-0.24544	-213.8		-0.22672	-229.4		-0.21232	-241.4		-0.21564	-245.8
-0.30839	-176.92		-0.27058	-193.68		-0.24548	-214.6		-0.22724	-229.8		-0.21236	-242.2		-0.21571	-246.6
-0.30893	-177.34		-0.27084	-194.3		-0.24552	-215.4		-0.22728	-230.6		-0.21264	-242.8		-0.21601	-247.2
-0.30924	-177.96		-0.27102	-194.98		-0.24604	-215.8		-0.2278	-231		-0.21268	-243.6		-0.21608	-248
-0.30972	-178.44		-0.27106	-195.78		-0.24584	-216.8		-0.22784	-231.8		-0.21296	-244.2		-0.21615	-248.8
-0.3099	-179.18		-0.27125	-196.46		-0.24612	-217.4		-0.22788	-232.6		-0.21324	-244.8		-0.21622	-249.6
-0.31002	-179.98		-0.27138	-197.18		-0.24616	-218.2		-0.22792	-233.4		-0.21352	-245.4		-0.21628	-250.4
-0.31008	-180.84		-0.27164	-197.8		-0.24644	-218.8		-0.22796	-234.2		-0.21356	-246.2		-0.21682	-250.8
-0.3102	-181.64		-0.27182	-198.48		-0.24672	-219.4		-0.228	-235		-0.21312	-247.4		-0.21665	-251.8
-0.31051	-182.26		-0.27179	-199.34		-0.24676	-220.2		-0.22828	-235.6		-0.2134	-248		-0.21672	-252.6
-0.31077	-182.94		-0.272	-200		-0.2468	-221		-0.22856	-236.2		-0.21392	-248.4		-0.21679	-253.4
-0.31095	-183.68		-0.27204	-200.8		-0.24708	-221.6		-0.2286	-237		-0.21396	-249.2		-0.21686	-254.2
-0.31094	-184.6		-0.27232	-201.4		-0.24736	-222.2		-0.22888	-237.6		-0.214	-250		-0.21692	-255
-0.3108	-185.64		-0.27284	-201.8		-0.2474	-223		-0.22892	-238.4		-0.21404	-250.8		-0.21699	-255.8
-0.31147	-185.94		-0.27336	-202.2		-0.24744	-223.8		-0.22896	-239.2		-0.21408	-251.6		-0.21706	-256.6
-0.31152	-186.8		-0.27316	-203.2		-0.24748	-224.6		-0.22924	-239.8		-0.21388	-252.6		-0.21713	-257.4
-0.31204	-187.24		-0.2732	-204		-0.24752	-225.4		-0.22928	-240.6		-0.21416	-253.2		-0.2172	-258.2
-0.31196	-188.22		-0.27348	-204.6		-0.2478	-226		-0.22956	-241.2		-0.21444	-253.8		-0.21773	-258.6
-0.31208	-189.02		-0.27352	-205.4		-0.24808	-226.6		-0.22984	-241.8		-0.21472	-254.4		-0.21757	-259.6
-0.3122	-189.82		-0.2738	-206		-0.24812	-227.4		-0.22988	-242.6		-0.21476	-255.2		-0.21787	-260.2
-0.31254	-190.42		-0.27408	-206.6		-0.2484	-228		-0.22968	-243.6		-0.21504	-255.8		-0.21817	-260.8
-0.31286	-191.04		-0.27412	-207.4		-0.2482	-229		-0.22996	-244.2		-0.21532	-256.4		-0.21824	-261.6
-0.31278	-192.02		-0.27416	-208.2		-0.24872	-229.4		-0.23048	-244.6		-0.21512	-257.4		-0.21854	-262.2
-0.31303	-192.7		-0.2742	-209		-0.249	-230		-0.23076	-245.2		-0.21516	-258.2		-0.21837	-263.2
-0.31322	-193.44		-0.27472	-209.4		-0.2488	-231		-0.2308	-246		-0.21496	-259.2		-0.21844	-264
-0.31353	-194.06		-0.27452	-210.4		-0.24884	-231.8		-0.23084	-246.8		-0.215	-260		-0.21874	-264.6
-0.31365	-194.86		-0.2748	-211		-0.24912	-232.4		-0.23088	-247.6		-0.21504	-260.8		-0.21881	-265.4
-0.31413	-195.34		-0.27484	-211.8		-0.24916	-233.2		-0.23116	-248.2		-0.21556	-261.2		-0.21911	-266
-0.31451	-195.9		-0.27488	-212.6		-0.24992	-233.4		-0.23144	-248.8		-0.21608	-261.6		-0.21918	-266.8
-0.31463	-196.7		-0.27516	-213.2		-0.24996	-234.2		-0.23148	-249.6		-0.21612	-262.4		-0.21925	-267.6
-0.31462	-197.62		-0.27544	-213.8		-0.25024	-234.8		-0.23128	-250.6		-0.21592	-263.4		-0.21955	-268.2
-0.3148	-198.36		-0.27548	-214.6		-0.25028	-235.6		-0.23156	-251.2		-0.21596	-264.2		-0.21985	-268.8
-0.31506	-199.04		-0.27576	-215.2		-0.25008	-236.6		-0.23136	-252.2		-0.216	-265		-0.21992	-269.6
-0.31533	-199.7		-0.27556	-216.2		-0.25012	-237.4		-0.23212	-252.4		-0.21628	-265.6		-0.21998	-270.4
-0.31534	-200.6		-0.27608	-216.6		-0.2504	-238		-0.2324	-253		-0.21632	-266.4		-0.22005	-271.2
-0.31546	-201.4		-0.27564	-217.8		-0.25044	-238.8		-0.23268	-253.6		-0.21636	-267.2		-0.22012	-272
-0.3158	-202		-0.2764	-218		-0.25096	-239.2		-0.23248	-254.6		-0.2164	-268		-0.21995	-273
-0.3157	-203		-0.27644	-218.8		-0.251	-240		-0.23252	-255.4		-0.21644	-268.8		-0.22026	-273.6
-0.31604	-203.6		-0.27672	-219.4		-0.25104	-240.8		-0.23256	-256.2		-0.21624	-269.8		-0.22009	-274.6
-0.31616	-204.4		-0.27676	-220.2		-0.25108	-241.6		-0.2326	-257		-0.21652	-270.4		-0.22063	-275
-0.3165	-205		-0.2768	-221		-0.25112	-242.4		-0.23288	-257.6		-0.21656	-271.2		-0.22069	-275.8
-0.31684	-205.6		-0.27684	-221.8		-0.2514	-243		-0.23292	-258.4		-0.2166	-272		-0.22076	-276.6
-0.31674	-206.6		-0.27712	-222.4		-0.25144	-243.8		-0.2332	-259		-0.21688	-272.6		-0.22106	-277.2
-0.31686	-207.4		-0.27716	-223.2		-0.25148	-244.6		-0.23324	-259.8		-0.21668	-273.6		-0.22136	-277.8
-0.31698	-208.2		-0.27744	-223.8		-0.25176	-245.2		-0.23328	-260.6		-0.21768	-273.6		-0.2212	-278.8
-0.31732	-208.8		-0.27724	-224.8		-0.2518	-246		-0.23308	-261.6		-0.21748	-274.6		-0.22127	-279.6
-0.31766	-209.4		-0.27776	-225.2		-0.25232	-246.4		-0.2336	-262		-0.218	-275		-0.22133	-280.4
-0.31822	-209.8		-0.27756	-226.2		-0.2526	-247		-0.2334	-263		-0.2178	-276		-0.22164	-281
-0.31856	-210.4		-0.27808	-226.6		-0.25264	-247.8		-0.23344	-263.8		-0.21808	-276.6		-0.22147	-282
-0.31868	-211.2		-0.27836	-227.2		-0.25268	-248.6		-0.23348	-264.6		-0.21788	-277.6		-0.22177	-282.6
-0.3188	-212		-0.2784	-228		-0.25272	-249.4		-0.234	-265		-0.21816	-278.2		-0.22184	-283.4
-0.31914	-212.6		-0.27844	-228.8		-0.253	-250		-0.23452	-265.4		-0.21796	-279.2		-0.22214	-284
-0.31926	-213.4		-0.27872	-229.4		-0.25304	-250.8		-0.2348	-266		-0.21824	-279.8		-0.22197	-285
-0.3196	-214		-0.27876	-230.2		-0.25332	-251.4		-0.23484	-266.8		-0.219	-280		-0.22204	-285.8
-0.31972	-214.8		-0.27928	-230.6		-0.25312	-252.4		-0.23488	-267.6		-0.2188	-281		-0.22234	-286.4
-0.31984	-215.6		-0.27908	-231.6		-0.25316	-253.2		-0.23492	-268.4		-0.2186	-282		-0.22241	-287.2
-0.31996	-216.4		-0.27912	-232.4		-0.25344	-253.8		-0.23472	-269.4		-0.21912	-282.4		-0.22271	-287.8
-0.3203	-217		-0.27916	-233.2		-0.25372	-254.4		-0.23476	-270.2		-0.21868	-283.6		-0.22255	-288.8
-0.3202	-218		-0.27944	-233.8		-0.25376	-255.2		-0.23504	-270.8		-0.21872	-284.4		-0.22238	-289.8
-0.3201	-219		-0.27948	-234.6		-0.2538	-256		-0.23508	-271.6		-0.21852	-285.4		-0.22245	-290.6
-0.32044	-219.6		-0.27976	-235.2		-0.25408	-256.6		-0.23488	-272.6		-0.21904	-285.8		-0.22252	-291.4
-0.32034	-220.6		-0.2798	-236		-0.25412	-257.4		-0.23516	-273.2		-0.21932	-286.4		-0.22305	-291.8
-0.32068	-221.2		-0.28008	-236.6		-0.2544	-258		-0.2352	-274		-0.21912	-287.4		-0.22289	-292.8
-0.32102	-221.8		-0.28036	-237.2		-0.25444	-258.8		-0.23524	-274.8		-0.21916	-288.2		-0.22296	-293.6
-0.32136	-222.4		-0.28016	-238.2		-0.25472	-259.4		-0.23576	-275.2		-0.2192	-289		-0.22302	-294.4
-0.32148	-223.2		-0.2802	-239		-0.25452	-260.4		-0.2358	-276		-0.21924	-289.8		-0.22309	-295.2
-0.32138	-224.2		-0.28024	-239.8		-0.2548	-261		-0.2356	-277		-0.21904	-290.8		-0.22293	-296.2
-0.3215	-225		-0.28052	-240.4		-0.25484	-261.8		-0.23588	-277.6		-0.21956	-291.2		-0.22323	-296.8
-0.32184	-225.6		-0.2808	-241		-0.25512	-262.4		-0.23592	-278.4		-0.21936	-292.2		-0.2233	-297.6
-0.32196	-226.4		-0.28084	-241.8		-0.25516	-263.2		-0.2362	-279		-0.21964	-292.8		-0.22336	-298.4
-0.32208	-227.2		-0.28112	-242.4		-0.2552	-264		-0.23624	-279.8		-0.21968	-293.6		-0.22366	-299
-0.32264	-227.6		-0.2814	-243		-0.25548	-264.6		-0.23628	-280.6		-0.21996	-294.2		-0.22397	-299.6
-0.32276	-228.4		-0.2812	-244		-0.25528	-265.6		-0.23632	-281.4		-0.22	-295		-0.22403	-300.4
-0.32288	-229.2		-0.28172	-244.4		-0.25556	-266.2		-0.2366	-282		-0.22004	-295.8		-0.22387	-301.4
-0.32278	-230.2		-0.28152	-245.4		-0.2556	-267		-0.23664	-282.8		-0.22032	-296.4		-0.22394	-302.2
-0.32312	-230.8		-0.2818	-246		-0.25612	-267.4		-0.23668	-283.6		-0.21988	-297.6		-0.22377	-303.2
-0.32324	-231.6		-0.28184	-246.8		-0.25592	-268.4		-0.23648	-284.6		-0.21968	-298.6		-0.22431	-303.6
-0.32336	-232.4		-0.28236	-247.2		-0.25572	-269.4		-0.23676	-285.2		-0.21996	-299.2		-0.22437	-304.4
-0.3237	-233		-0.2824	-248		-0.25624	-269.8		-0.23632	-286.4		-0.22	-300		-0.22468	-305
-0.32382	-233.8		-0.28244	-248.8		-0.25604	-270.8		-0.23684	-286.8		-0.22028	-300.6		-0.22474	-305.8
-0.32372	-234.8		-0.28248	-249.6		-0.25608	-271.6		-0.23688	-287.6		-0.22056	-301.2		-0.22458	-306.8
-0.32384	-235.6		-0.28252	-250.4		-0.25588	-272.6		-0.23692	-288.4		-0.22012	-302.4		-0.22488	-307.4
-0.32418	-236.2		-0.28304	-250.8		-0.25616	-273.2		-0.2372	-289		-0.2204	-303		-0.22471	-308.4
-0.32452	-236.8		-0.28284	-251.8		-0.25692	-273.4		-0.23724	-289.8		-0.22044	-303.8		-0.22478	-309.2
-0.32464	-237.6		-0.28288	-252.6		-0.25696	-274.2		-0.23752	-290.4		-0.22072	-304.4		-0.22508	-309.8
-0.32454	-238.6		-0.28292	-253.4		-0.257	-275		-0.23732	-291.4		-0.22076	-305.2		-0.22562	-310.2
-0.32466	-239.4		-0.28296	-254.2		-0.25704	-275.8		-0.23784	-291.8		-0.22056	-306.2		-0.22568	-311
-0.325	-240		-0.28324	-254.8		-0.25708	-276.6		-0.23764	-292.8		-0.22036	-307.2		-0.22529	-312.2
-0.32534	-240.6		-0.28352	-255.4		-0.25736	-277.2		-0.23768	-293.6		-0.22112	-307.4		-0.22536	-313
-0.32524	-241.6		-0.28356	-256.2		-0.25716	-278.2		-0.23796	-294.2		-0.22116	-308.2		-0.22542	-313.8
-0.32558	-242.2		-0.2836	-257		-0.25696	-279.2		-0.23776	-295.2		-0.22096	-309.2		-0.22572	-314.4
-0.32548	-243.2		-0.28364	-257.8		-0.25724	-279.8		-0.23804	-295.8		-0.221	-310		-0.22579	-315.2
-0.32582	-243.8		-0.28392	-258.4		-0.25728	-280.6		-0.23808	-296.6		-0.22128	-310.6		-0.22586	-316
-0.32594	-244.6		-0.2842	-259		-0.25756	-281.2		-0.2386	-297					-0.22569	-317
-0.32628	-245.2		-0.28376	-260.2		-0.25736	-282.2		-0.23864	-297.8					-0.22576	-317.8
-0.3264	-246		-0.2838	-261		-0.25716	-283.2		-0.23868	-298.6					-0.2256	-318.8
-0.32652	-246.8		-0.28432	-261.4		-0.25768	-283.6		-0.23872	-299.4					-0.22567	-319.6
-0.32708	-247.2		-0.28436	-262.2		-0.25796	-284.2		-0.23852	-300.4					-0.22597	-320.2
-0.3272	-248		-0.28488	-262.6		-0.258	-285		-0.23856	-301.2					-0.2265	-320.6
-0.32732	-248.8		-0.28492	-263.4		-0.2578	-286		-0.2386	-302					-0.2268	-321.2
-0.32744	-249.6		-0.28496	-264.2		-0.25808	-286.6		-0.23888	-302.6					-0.2264	-322.4
-0.328	-250		-0.285	-265		-0.25812	-287.4		-0.23916	-303.2					-0.22647	-323.2
-0.329	-250		-0.28528	-265.6		-0.25816	-288.2		-0.23944	-303.8					-0.22654	-324
-0.32912	-250.8		-0.28556	-266.2		-0.25868	-288.6		-0.23948	-304.6					-0.22707	-324.4
-0.32924	-251.6		-0.28536	-267.2		-0.25848	-289.6		-0.23952	-305.4					-0.22691	-325.4
-0.32914	-252.6		-0.2854	-268		-0.25828	-290.6		-0.23932	-306.4					-0.22698	-326.2
-0.32926	-253.4		-0.28544	-268.8		-0.25856	-291.2		-0.23984	-306.8					-0.22704	-327
-0.32982	-253.8		-0.28524	-269.8		-0.2586	-292		-0.24012	-307.4					-0.22781	-327.2
-0.3295	-255		-0.28552	-270.4		-0.25888	-292.6		-0.23968	-308.6					-0.22765	-328.2
-0.32984	-255.6		-0.28604	-270.8		-0.25892	-293.4		-0.23996	-309.2					-0.22748	-329.2
-0.32996	-256.4		-0.28608	-271.6		-0.25896	-294.2		-0.23976	-310.2					-0.22755	-330
-0.32964	-257.6		-0.28588	-272.6		-0.259	-295		-0.24004	-310.8					-0.22762	-330.8
-0.32998	-258.2		-0.28616	-273.2		-0.2588	-296								-0.22792	-331.4
-0.33032	-258.8		-0.2862	-274		-0.25932	-296.4								-0.22799	-332.2
-0.33	-260		-0.28624	-274.8		-0.25912	-297.4								-0.22829	-332.8
-0.33034	-260.6		-0.28628	-275.6		-0.25964	-297.8								-0.22836	-333.6
-0.33024	-261.6		-0.28656	-276.2		-0.25968	-298.6								-0.22866	-334.2
-0.33058	-262.2		-0.28684	-276.8		-0.25972	-299.4								-0.22826	-335.4
-0.33092	-262.8		-0.28688	-277.6		-0.25976	-300.2								-0.22856	-336
-0.33148	-263.2		-0.28668	-278.6		-0.25956	-301.2								-0.22839	-337
-0.33182	-263.8		-0.2872	-279		-0.2596	-302								-0.22846	-337.8
-0.33194	-264.6		-0.287	-280		-0.25988	-302.6								-0.22876	-338.4
-0.33228	-265.2		-0.28704	-280.8		-0.25992	-303.4								-0.22907	-339
-0.33196	-266.4		-0.28708	-281.6		-0.25996	-304.2								-0.22913	-339.8
-0.33186	-267.4		-0.28736	-282.2		-0.26	-305								-0.22897	-340.8
-0.33242	-267.8		-0.2874	-283		-0.26028	-305.6								-0.22927	-341.4
-0.33276	-268.4		-0.2872	-284		-0.2608	-306								-0.22957	-342
-0.33266	-269.4		-0.28772	-284.4		-0.2606	-307								-0.23034	-342.2
-0.333	-270		-0.288	-285		-0.26112	-307.4								-0.22924	-344
-0.33356	-270.4		-0.28756	-286.2		-0.26068	-308.6								-0.22954	-344.6
-0.3339	-271		-0.2876	-287		-0.26096	-309.2								-0.22914	-345.8
-0.33402	-271.8		-0.28764	-287.8		-0.261	-310								-0.22944	-346.4
-0.33392	-272.8		-0.28768	-288.6		-0.26128	-310.6								-0.22928	-347.4
-0.33426	-273.4		-0.28796	-289.2											-0.22981	-347.8
-0.33438	-274.2		-0.28824	-289.8											-0.22988	-348.6
-0.3345	-275		-0.28828	-290.6											-0.23018	-349.2
-0.33462	-275.8		-0.28808	-291.6											-0.22978	-350.4
-0.33474	-276.6		-0.2886	-292											-0.23008	-351
-0.33508	-277.2		-0.2884	-293											-0.23015	-351.8
-0.33476	-278.4		-0.28844	-293.8											-0.23045	-352.4
-0.3351	-279		-0.28824	-294.8											-0.23029	-353.4
-0.335	-280		-0.28828	-295.6											-0.23036	-354.2
-0.33534	-280.6		-0.28832	-296.4											-0.23043	-355
-0.33502	-281.8		-0.2886	-297											-0.23049	-355.8
-0.33492	-282.8		-0.28888	-297.6											-0.23079	-356.4
-0.33526	-283.4		-0.28868	-298.6											-0.23086	-357.2
-0.33516	-284.4		-0.28848	-299.6											-0.2307	-358.2
-0.33572	-284.8		-0.289	-300											-0.2303	-359.4
-0.33606	-285.4		-0.2888	-301											-0.2306	-360
-0.33618	-286.2		-0.28908	-301.6											-0.2309	-360.6
-0.33608	-287.2		-0.28912	-302.4											-0.23097	-361.4
-0.33642	-287.8		-0.28916	-303.2											-0.2308	-362.4
-0.33632	-288.8		-0.2892	-304											-0.23111	-363
-0.3371	-289		-0.28924	-304.8											-0.23071	-364.2
-0.33744	-289.6		-0.28928	-305.6											-0.23147	-364.4
-0.33998	-288.2		-0.28908	-306.6											-0.23154	-365.2
-0.34032	-288.8		-0.28936	-307.2											-0.23161	-366
-0.34088	-289.2		-0.2894	-308											-0.23191	-366.6
-0.34056	-290.4		-0.28944	-308.8											-0.23175	-367.6
-0.3409	-291		-0.28924	-309.8											-0.23205	-368.2
-0.34124	-291.6		-0.28976	-310.2											-0.23142	-369.6
-0.34136	-292.4														-0.23172	-370.2
-0.34148	-293.2														-0.23155	-371.2
-0.34094	-294.6														-0.23209	-371.6
-0.3415	-295														-0.23239	-372.2
-0.34118	-296.2														-0.23222	-373.2
-0.34108	-297.2														-0.23252	-373.8
-0.3412	-298														-0.23189	-375.2
-0.34154	-298.6														-0.23196	-376
-0.34188	-299.2														-0.23203	-376.8
-0.342	-300														-0.23233	-377.4
-0.34168	-301.2														-0.23286	-377.8
-0.34158	-302.2														-0.23247	-379
-0.34148	-303.2														-0.23277	-379.6
-0.34226	-303.4														-0.23237	-380.8
-0.34304	-303.6														-0.2329	-381.2
-0.34338	-304.2														-0.23297	-382
-0.34262	-305.8														-0.2335	-382.4
-0.34296	-306.4														-0.23311	-383.6
-0.34242	-307.8														-0.23341	-384.2
-0.34254	-308.6														-0.23348	-385
-0.34266	-309.4														-0.23378	-385.6
-0.34278	-310.2														-0.23361	-386.6
															-0.23414	-387
															-0.23398	-388
															-0.23382	-389
															-0.23412	-389.6
															-0.23348	-391
															-0.23402	-391.4
															-0.23409	-392.2
															-0.23416	-393
															-0.23446	-393.6
															-0.23429	-394.6
															-0.23482	-395
															-0.23489	-395.8
															-0.23496	-396.6
															-0.2348	-397.6
															-0.23533	-398
															-0.23493	-399.2
															-0.23547	-399.6
															-0.2353	-400.6
															-0.23537	-401.4
															-0.23497	-402.6
															-0.23504	-403.4
															-0.23511	-404.2
															-0.23494	-405.2
															-0.23571	-405.4
															-0.23531	-406.6
															-0.23538	-407.4
															-0.23545	-408.2
															-0.23528	-409.2
															-0.23558	-409.8
															-0.23542	-410.8
															-0.23572	-411.4
															-0.23602	-412
															-0.23562	-413.2
															-0.23662	-413.2
															-0.23576	-414.8
															-0.23536	-416
															-0.2352	-417
															-0.23503	-418
															-0.23533	-418.6
															-0.23517	-419.6
															-0.235	-420.6
															-0.23623	-420.4
															-0.23584	-421.6
															-0.23614	-422.2
															-0.23574	-423.4
															-0.23627	-423.8
															-0.23634	-424.6
															-0.23618	-425.6
															-0.23648	-426.2
															-0.23631	-427.2
															-0.23615	-428.2
															-0.23598	-429.2
															-0.23605	-430
															-0.23588	-431
															-0.23642	-431.4
															-0.23625	-432.4
															-0.23632	-433.2
															-0.23662	-433.8
															-0.23716	-434.2
															-0.23676	-435.4
															-0.23706	-436
															-0.23759	-436.4
															-0.23696	-437.8
															-0.23656	-439
															-0.2364	-440
															-0.2367	-440.6
															-0.23654	-441.6
															-0.23707	-442
															-0.2376	-442.4
															-0.23697	-443.8
															-0.23658	-445
															-0.23711	-445.4
															-0.23671	-446.6
															-0.23678	-447.4
															-0.23685	-448.2
															-0.23738	-448.6
															-0.23722	-449.6
															-0.23752	-450.2
															-0.23782	-450.8
															-0.23765	-451.8
															-0.23795	-452.4
															-0.23779	-453.4
															-0.23809	-454
															-0.23816	-454.8
															-0.23799	-455.8
															-0.23806	-456.6
															-0.2379	-457.6
															-0.23796	-458.4
															-0.2385	-458.8
															-0.2381	-460
															-0.23747	-461.4
															-0.238	-461.8
															-0.23761	-463
															-0.23767	-463.8
															-0.23797	-464.4
															-0.23804	-465.2
															-0.23834	-465.8
															-0.23795	-467
															-0.23801	-467.8
															-0.23831	-468.4
															-0.23815	-469.4
															-0.23845	-470
															-0.23782	-471.4
															-0.23882	-471.4
															-0.23796	-473
															-0.23779	-474
															-0.23763	-475
															-0.23793	-475.6
															-0.23776	-476.6
															-0.2376	-477.6
															-0.2379	-478.2
															-0.2382	-478.8
															-0.2378	-480
															-0.2388	-480
															-0.23863	-481
															-0.2387	-481.8
															-0.23854	-482.8
															-0.23861	-483.6
															-0.23821	-484.8
															-0.23804	-485.8
															-0.23904	-485.8
															-0.23864	-487
															-0.23941	-487.2
															-0.23948	-488
															-0.23908	-489.2
															-0.23938	-489.8
															-0.23899	-491
															-0.23929	-491.6
															-0.23842	-493.2
															-0.23896	-493.6
															-0.23856	-494.8
															-0.23909	-495.2
															-0.23939	-495.8
															-0.239	-497
															-0.23906	-497.8
															-0.2396	-498.2
															-0.23943	-499.2
															-0.2388	-500.6
															-0.23887	-501.4
															-0.23917	-502
															-0.23924	-502.8
															-0.23931	-503.6
															-0.23961	-504.2
															-0.23874	-505.8
															-0.23928	-506.2
															-0.23888	-507.4
															-0.23941	-507.8
															-0.23948	-508.6
															-0.23908	-509.8
															-0.23892	-510.8
															-0.23899	-511.6
															-0.23952	-512
															-0.23982	-512.6
															-0.23919	-514
															-0.23972	-514.4
															-0.24049	-514.6
															-0.24056	-515.4
															-0.23993	-516.8
															-0.23976	-517.8
															-0.24006	-518.4
															-0.23967	-519.6
															-0.23973	-520.4
															-0.23934	-521.6
															-0.23964	-522.2
															-0.23947	-523.2
															-0.23907	-524.4
															-0.23914	-525.2
															-0.23991	-525.4
															-0.23951	-526.6
															-0.23935	-527.6
															-0.23918	-528.6
															-0.23995	-528.8
															-0.24025	-529.4
															-0.24055	-530
															-0.24015	-531.2
															-0.23975	-532.4
															-0.24005	-533
															-0.23966	-534.2
															-0.24019	-534.6
															-0.24142	-534.4
															-0.24103	-535.6
															-0.24086	-536.6
															-0.24046	-537.8
															-0.24053	-538.6
															-0.24083	-539.2
															-0.24067	-540.2
															-0.2412	-540.6
															-0.24057	-542
															-0.24087	-542.6
															-0.24047	-543.8
															-0.24077	-544.4
															-0.24061	-545.4
															-0.23951	-547.2
															-0.23981	-547.8
															-0.24011	-548.4
															-0.23972	-549.6
															-0.24048	-549.8
															-0.23939	-551.6
															-0.23969	-552.2
															-0.24022	-552.6
															-0.24052	-553.2
															-0.23896	-555.4
															-0.23716	-557.8
															-0.23746	-558.4
															-0.23707	-559.6
															-0.2369	-560.6
															-0.2372	-561.2
															-0.23704	-562.2
															-0.23687	-563.2
															-0.23694	-564
															-0.23747	-564.4
															-0.23731	-565.4
															-0.23714	-566.4
															-0.23721	-567.2
															-0.23681	-568.4
															-0.23781	-568.4
															-0.23695	-570
															-0.23702	-570.8
															-0.23825	-570.6
															-0.23762	-572
															-0.23745	-573
															-0.23752	-573.8
															-0.23782	-574.4
															-0.23766	-575.4
															-0.23749	-576.4
															-0.2378	-577
															-0.2374	-578.2
															-0.23747	-579
															-0.2373	-580
															-0.2376	-580.6
															-0.23813	-581
															-0.23774	-582.2
															-0.23827	-582.6
															-0.23834	-583.4
															-0.23794	-584.6
															-0.23824	-585.2
															-0.23761	-586.6
															-0.23815	-587
															-0.23775	-588.2
															-0.23828	-588.6
															-0.23835	-589.4
															-0.23912	-589.6
															-0.23895	-590.6
															-0.23855	-591.8
															-0.23932	-592
															-0.23939	-592.8
															-0.23969	-593.4
															-0.23976	-594.2
															-0.23936	-595.4
															-0.24059	-595.2
															-0.24043	-596.2
															-0.24026	-597.2
															-0.23963	-598.6
															-0.23993	-599.2
															-0.24023	-599.8
															-0.24007	-600.8
															-0.24014	-601.6
															-0.24044	-602.2
															-0.24097	-602.6
															-0.24104	-603.4
															-0.24064	-604.6
															-0.2456	-601.2
															-0.2459	-601.8
															-0.24551	-603
															-0.24511	-604.2
															-0.24541	-604.8
															-0.24501	-606
															-0.24438	-607.4
															-0.24538	-607.4
															-0.24568	-608
															-0.24598	-608.6
															-0.24488	-610.4
															-0.24519	-611
															-0.24479	-612.2
															-0.24509	-612.8
															-0.24539	-613.4
															-0.24639	-613.4
															-0.24669	-614
															-0.24699	-614.6
															-0.24566	-616.6
															-0.24596	-617.2
															-0.24626	-617.8
															-0.24587	-619
															-0.24686	-619
															-0.24647	-620.2
															-0.24677	-620.8
															-0.24707	-621.4
															-0.24597	-623.2
															-0.24697	-623.2
															-0.24634	-624.6
															-0.24594	-625.8
															-0.24764	-625.2
															-0.24724	-626.4
															-0.24615	-628.2
															-0.24645	-628.8
															-0.24745	-628.8
															-0.24705	-630
															-0.24735	-630.6
															-0.24765	-631.2
															-0.24632	-633.2
															-0.24662	-633.8
															-0.24553	-635.6
															-0.24722	-635
															-0.24613	-636.8
															-0.24643	-637.4
															-0.24743	-637.4
															-0.24703	-638.6
															-0.24593	-640.4
															-0.246	-641.2
															-0.2456	-642.4
															-0.2459	-643
															-0.2476	-642.4
															-0.24651	-644.2
															-0.24681	-644.8
															-0.24641	-646
