# Supplementary material for: Dynamic restructuring of nickel sulfides for electrocatalytic hydrogen evolution reaction
Source: Nat Commun. 2024 Jun 24;15:5336. doi: 10.1038/s41467-024-49015-4 (PMC11196257; doi:10.1038/s41467-024-49015-4)
Supplement: Supplementary file 5 — Source data [file 41467_2024_49015_MOESM5_ESM.zip › Figure 2.xlsx]

## Sheet: Figure 2a
Photon energy	Intensity
eV	a.u.
	Region I (from 1 V to -0.27 V vs. RHE)																					Region II (from -0.27 V to 0.27 V vs. RHE)
8325.19	0.01495	0.01504	0.01447	0.01558	0.01586	0.01439	0.01495	0.01371	0.0155	0.01541	0.01529	0.01568	0.01454	0.01616	0.01542	0.01566	0.01517	0.01572	0.01633	0.0172	0.01668	0.01645	0.01684	0.01768	0.01583	0.01799	0.01646	0.01795	0.01674	0.01835	0.01713	0.01786	0.01734	0.01743	0.01685	0.0171	0.01679	0.01773	0.01798	0.01673	0.01645	0.01639	0.01658	0.01791	0.01558	0.01572	0.01527	0.01556	0.01771
8325.44	0.01581	0.01459	0.01531	0.01614	0.01561	0.01601	0.0157	0.0149	0.01573	0.01594	0.01474	0.01546	0.0149	0.01642	0.01668	0.01714	0.01642	0.01629	0.01639	0.01759	0.01832	0.01739	0.01743	0.01794	0.01676	0.01688	0.01735	0.018	0.01775	0.01823	0.01859	0.01811	0.01899	0.0182	0.01782	0.01759	0.01801	0.01858	0.01808	0.01792	0.01727	0.01666	0.01745	0.01749	0.01667	0.01743	0.01669	0.01766	0.01731
8325.69	0.01643	0.01498	0.01722	0.01581	0.01652	0.01609	0.01633	0.01562	0.01624	0.01619	0.01621	0.01613	0.01595	0.0167	0.01635	0.01659	0.01765	0.01737	0.01695	0.0181	0.01787	0.01772	0.01825	0.01912	0.01735	0.01844	0.02036	0.01993	0.01952	0.01893	0.01869	0.01976	0.01936	0.01881	0.01796	0.0189	0.01804	0.01932	0.01772	0.019	0.01858	0.01819	0.01877	0.01784	0.01771	0.01839	0.01699	0.0174	0.01901
8325.94	0.0171	0.01562	0.01572	0.01683	0.01612	0.01541	0.01775	0.01728	0.01657	0.01788	0.01712	0.01756	0.01773	0.01691	0.01765	0.01687	0.0173	0.01922	0.01736	0.01933	0.01816	0.0184	0.01846	0.019	0.02023	0.01899	0.02047	0.01896	0.01909	0.01901	0.01931	0.02143	0.01957	0.01829	0.01952	0.01979	0.01845	0.01857	0.01998	0.0191	0.01971	0.0204	0.01894	0.01839	0.01777	0.01982	0.0181	0.0174	0.01915
8326.19	0.01631	0.0164	0.01705	0.01626	0.01656	0.01667	0.01756	0.01715	0.01852	0.01699	0.01709	0.01743	0.01711	0.0178	0.01804	0.01834	0.01803	0.01765	0.01946	0.01754	0.0176	0.01964	0.01881	0.0198	0.021	0.01967	0.02075	0.02084	0.02083	0.02093	0.02003	0.02096	0.02047	0.01978	0.01975	0.02017	0.01945	0.01956	0.02044	0.02043	0.0203	0.01988	0.01897	0.02068	0.01918	0.01997	0.01981	0.0187	0.01961
8326.44	0.01867	0.01864	0.01802	0.01708	0.01789	0.01835	0.01786	0.0178	0.01779	0.01809	0.01801	0.01875	0.0191	0.01841	0.01933	0.01954	0.01797	0.01942	0.0187	0.01949	0.01951	0.02008	0.02167	0.02057	0.01989	0.02155	0.01969	0.02131	0.02112	0.02017	0.02135	0.02116	0.02198	0.02068	0.02111	0.01903	0.02114	0.02037	0.02017	0.01987	0.02122	0.0204	0.02081	0.02066	0.02183	0.0209	0.01962	0.01959	0.01984
8326.68	0.01845	0.01778	0.01772	0.01791	0.01871	0.01946	0.01924	0.01816	0.01986	0.0193	0.01839	0.01817	0.01742	0.0196	0.01772	0.01983	0.019	0.02069	0.01933	0.02152	0.01988	0.02164	0.02094	0.02136	0.02104	0.02087	0.02274	0.02114	0.02076	0.02274	0.02198	0.02218	0.0228	0.02121	0.02182	0.02105	0.02152	0.02111	0.02132	0.02178	0.02158	0.02211	0.02151	0.02101	0.01995	0.02079	0.02028	0.02255	0.02152
8326.93	0.01901	0.02008	0.01835	0.01935	0.01909	0.01963	0.01907	0.01902	0.01971	0.02006	0.02035	0.02053	0.0197	0.01962	0.01988	0.02012	0.02064	0.01943	0.01921	0.0207	0.02199	0.02264	0.02325	0.02125	0.02268	0.02308	0.02157	0.0227	0.02278	0.0228	0.02303	0.02321	0.02324	0.02232	0.0231	0.02349	0.0206	0.02235	0.02333	0.02083	0.02329	0.02156	0.02236	0.02219	0.02099	0.02123	0.02147	0.02167	0.02175
8327.18	0.01878	0.01985	0.01954	0.01924	0.01935	0.0193	0.01918	0.01962	0.02231	0.01976	0.0208	0.02064	0.01984	0.02152	0.02022	0.02051	0.02123	0.01951	0.02146	0.02124	0.02244	0.02307	0.02304	0.02224	0.02327	0.02405	0.02282	0.02204	0.02541	0.02408	0.02497	0.02276	0.0243	0.02527	0.02246	0.02322	0.02193	0.02189	0.02248	0.02224	0.02342	0.0215	0.02362	0.02378	0.02149	0.02276	0.02162	0.0214	0.02264
8327.43	0.02233	0.02065	0.02019	0.01883	0.02059	0.02034	0.02063	0.02049	0.02081	0.02086	0.02064	0.01969	0.02351	0.02149	0.02249	0.02163	0.02038	0.02201	0.02263	0.02179	0.02161	0.02273	0.02469	0.02541	0.02605	0.02535	0.02492	0.0238	0.02631	0.02505	0.02615	0.0241	0.02308	0.0243	0.02386	0.0235	0.02386	0.02403	0.02534	0.02408	0.025	0.02312	0.02376	0.02437	0.02336	0.02348	0.02343	0.02302	0.02394
8327.68	0.02165	0.02181	0.02106	0.02086	0.02257	0.02009	0.02245	0.02105	0.02167	0.02257	0.02215	0.02229	0.0246	0.02294	0.0228	0.02347	0.02266	0.02264	0.02123	0.02222	0.02338	0.02388	0.02631	0.02572	0.02583	0.02584	0.02479	0.02578	0.02401	0.02568	0.02602	0.0248	0.02573	0.02676	0.02425	0.02551	0.02556	0.02536	0.02395	0.0249	0.02424	0.02497	0.02555	0.02406	0.02444	0.02519	0.02394	0.02405	0.02403
8327.93	0.02201	0.02207	0.02259	0.02229	0.02316	0.02113	0.02248	0.02191	0.02168	0.0232	0.02199	0.02384	0.02273	0.0233	0.02222	0.02291	0.02305	0.02326	0.0245	0.02383	0.02599	0.0251	0.02614	0.02707	0.02629	0.02706	0.02703	0.0277	0.02609	0.02688	0.02584	0.02844	0.02588	0.02714	0.02613	0.02699	0.02615	0.02538	0.02619	0.02701	0.0259	0.02424	0.02488	0.02723	0.02536	0.02542	0.02558	0.02598	0.0259
8328.18	0.02284	0.02327	0.02242	0.0231	0.02282	0.02459	0.02348	0.02409	0.02476	0.02326	0.02458	0.02249	0.02409	0.02393	0.02381	0.02589	0.02462	0.02321	0.02439	0.02537	0.02709	0.02668	0.02699	0.02721	0.02882	0.02771	0.02807	0.02742	0.02803	0.02765	0.02871	0.02886	0.02839	0.02933	0.02762	0.02787	0.026	0.02803	0.02795	0.02704	0.02773	0.02791	0.02655	0.02712	0.0276	0.02715	0.02653	0.0262	0.02768
8328.43	0.02595	0.0244	0.02418	0.02437	0.02368	0.02553	0.02459	0.02509	0.02313	0.02519	0.02471	0.02441	0.0252	0.02417	0.02502	0.02517	0.0269	0.02402	0.02716	0.0272	0.02725	0.02771	0.03007	0.03052	0.02832	0.02807	0.02977	0.03057	0.02967	0.0293	0.02969	0.02869	0.0311	0.0301	0.02995	0.0275	0.02929	0.02979	0.02855	0.02896	0.02926	0.02927	0.02906	0.02982	0.02736	0.02726	0.02779	0.02822	0.02677
8328.67	0.02494	0.02422	0.02639	0.02417	0.02446	0.0266	0.02721	0.02543	0.02713	0.02697	0.02566	0.02581	0.02639	0.02712	0.0267	0.0282	0.02811	0.02675	0.02608	0.02778	0.02832	0.03078	0.03228	0.03005	0.03061	0.03173	0.03084	0.03111	0.0321	0.03122	0.03002	0.0294	0.03092	0.03166	0.02849	0.03031	0.03174	0.02962	0.03016	0.02932	0.02972	0.02801	0.03171	0.02979	0.02888	0.03082	0.02902	0.02961	0.02816
8328.92	0.0265	0.02801	0.02604	0.02665	0.02708	0.02755	0.02727	0.02758	0.02769	0.02829	0.02618	0.02658	0.02639	0.0267	0.02843	0.02688	0.02921	0.02943	0.02805	0.03004	0.03152	0.0324	0.03235	0.03307	0.0336	0.03313	0.03269	0.03261	0.03263	0.03207	0.03243	0.03365	0.0312	0.03195	0.0323	0.03317	0.03129	0.03285	0.03136	0.02998	0.03121	0.03221	0.0317	0.03205	0.03164	0.03224	0.03052	0.03081	0.03137
8329.17	0.02697	0.02765	0.02731	0.02851	0.02789	0.02822	0.02775	0.02797	0.02844	0.02748	0.02901	0.02826	0.02997	0.02869	0.02879	0.02995	0.02907	0.03067	0.02994	0.02894	0.0306	0.03282	0.03458	0.035	0.03523	0.03605	0.03521	0.03579	0.0346	0.03565	0.0349	0.03372	0.03401	0.0325	0.03408	0.03405	0.03388	0.0343	0.03456	0.03298	0.03396	0.03434	0.0322	0.03476	0.03343	0.03553	0.03397	0.0333	0.03494
8329.41	0.0296	0.0288	0.02879	0.02964	0.03117	0.02794	0.02995	0.02999	0.02929	0.03044	0.02997	0.0311	0.0328	0.03069	0.03021	0.03128	0.03058	0.03222	0.02957	0.03296	0.03186	0.03531	0.03641	0.03642	0.03725	0.03785	0.03773	0.03742	0.03716	0.03664	0.03504	0.03739	0.03595	0.03701	0.03545	0.03806	0.03594	0.036	0.03565	0.03653	0.03588	0.03625	0.03687	0.03563	0.03406	0.03581	0.03492	0.03546	0.03618
8329.67	0.03161	0.03087	0.03112	0.03119	0.03199	0.03128	0.03173	0.03187	0.03125	0.03051	0.03162	0.03166	0.03374	0.03184	0.03265	0.03283	0.03269	0.03177	0.03554	0.0359	0.03489	0.03674	0.03884	0.0386	0.04136	0.03781	0.03951	0.04135	0.04136	0.03791	0.03946	0.04024	0.03888	0.03905	0.0381	0.03921	0.03927	0.04057	0.03814	0.039	0.03952	0.038	0.03864	0.03866	0.0382	0.0385	0.03706	0.03778	0.03935
8329.92	0.03309	0.03193	0.03266	0.03363	0.03328	0.03462	0.03471	0.03448	0.03406	0.03431	0.03358	0.03549	0.03294	0.03399	0.03469	0.03444	0.03476	0.03686	0.03599	0.03661	0.03882	0.041	0.04118	0.04264	0.04239	0.03976	0.0409	0.0424	0.04295	0.04483	0.04311	0.04177	0.04224	0.04081	0.04227	0.04193	0.03993	0.04112	0.03987	0.04178	0.04238	0.04028	0.04164	0.04096	0.04069	0.04085	0.04085	0.04046	0.04081
8330.17	0.03629	0.03374	0.03606	0.03627	0.03644	0.03537	0.0369	0.03646	0.03632	0.03709	0.03725	0.03451	0.0349	0.03731	0.03614	0.0385	0.03561	0.03682	0.03895	0.03645	0.04145	0.04307	0.04558	0.04443	0.04484	0.04485	0.04562	0.0465	0.04708	0.04599	0.0464	0.0455	0.04872	0.04537	0.0455	0.04474	0.04426	0.04479	0.04594	0.04528	0.04714	0.04387	0.04564	0.04417	0.04463	0.04354	0.04486	0.04367	0.04526
8330.42	0.03962	0.03732	0.03832	0.0359	0.03869	0.0382	0.0393	0.04048	0.03858	0.03771	0.03831	0.03914	0.03797	0.03947	0.04033	0.03989	0.04049	0.04023	0.04033	0.04297	0.04347	0.0463	0.04854	0.05034	0.04962	0.04868	0.05	0.05017	0.05086	0.05064	0.04893	0.04991	0.05001	0.04873	0.05011	0.04879	0.05056	0.05036	0.0486	0.04835	0.0494	0.05002	0.05008	0.05027	0.04886	0.04862	0.04668	0.04739	0.04851
8330.66	0.04029	0.03997	0.04024	0.04051	0.04232	0.04235	0.04127	0.04231	0.04202	0.04133	0.04308	0.04072	0.04088	0.04386	0.04177	0.04373	0.04214	0.04313	0.04434	0.04558	0.04798	0.05149	0.05517	0.05442	0.05408	0.05274	0.05333	0.05378	0.0535	0.05459	0.05422	0.05333	0.05471	0.05491	0.05286	0.05615	0.05464	0.05365	0.05577	0.05082	0.05313	0.05329	0.05383	0.05442	0.05351	0.05389	0.05213	0.05384	0.05231
8330.91	0.04496	0.04448	0.04325	0.04566	0.04614	0.04639	0.04746	0.04816	0.04717	0.04675	0.04411	0.047	0.04764	0.04561	0.04645	0.04869	0.04912	0.04979	0.04847	0.0498	0.05274	0.05699	0.05989	0.06126	0.05999	0.06276	0.06046	0.05867	0.06077	0.06058	0.06273	0.06148	0.05967	0.06245	0.06196	0.05971	0.05893	0.06076	0.05927	0.05991	0.06225	0.0608	0.05972	0.05969	0.06019	0.06179	0.0597	0.05932	0.0602
8331.17	0.04819	0.04996	0.05075	0.05283	0.05069	0.05019	0.05261	0.05437	0.05092	0.05113	0.05044	0.05289	0.05311	0.05423	0.0536	0.05311	0.0526	0.05471	0.05624	0.05612	0.05959	0.06556	0.06881	0.07079	0.06857	0.06823	0.07094	0.06891	0.06825	0.07048	0.07127	0.0688	0.07283	0.06919	0.06896	0.06899	0.0693	0.07021	0.07029	0.06924	0.07072	0.07022	0.06997	0.06862	0.06638	0.06879	0.06817	0.06746	0.06967
8331.41	0.05737	0.0576	0.05767	0.05769	0.06074	0.05777	0.05753	0.05857	0.05763	0.05941	0.05829	0.0602	0.06022	0.06021	0.06104	0.06171	0.06203	0.06141	0.06406	0.06706	0.06607	0.07645	0.07642	0.07913	0.08005	0.07979	0.0808	0.07829	0.07712	0.08148	0.08306	0.08008	0.08127	0.08127	0.0789	0.07817	0.08039	0.08293	0.08178	0.07997	0.08127	0.08223	0.08293	0.08076	0.07899	0.08243	0.08028	0.07866	0.08405
8331.67	0.06584	0.0682	0.06662	0.06642	0.0684	0.06725	0.06953	0.06814	0.06725	0.07007	0.06619	0.07075	0.06906	0.0698	0.06955	0.07357	0.06986	0.07102	0.07396	0.07259	0.08097	0.08863	0.09161	0.09059	0.09514	0.09452	0.09588	0.09624	0.09419	0.09339	0.09673	0.09672	0.09619	0.09217	0.09731	0.09455	0.09502	0.09581	0.09515	0.09405	0.09645	0.09374	0.09737	0.09433	0.09411	0.09535	0.09657	0.09271	0.09696
8331.91	0.08082	0.0784	0.08084	0.0774	0.0782	0.08147	0.0818	0.08063	0.07999	0.07947	0.08024	0.08289	0.08073	0.08155	0.07946	0.08238	0.08058	0.08254	0.08687	0.08446	0.09529	0.10642	0.10849	0.11105	0.11071	0.11512	0.11628	0.11297	0.11253	0.11126	0.11404	0.11261	0.11455	0.11374	0.11501	0.11631	0.11817	0.11629	0.11447	0.11497	0.11312	0.11413	0.11337	0.11442	0.11522	0.1147	0.11408	0.11164	0.11585
8332.17	0.08884	0.09268	0.09247	0.09194	0.09264	0.09497	0.09213	0.09322	0.09124	0.09277	0.0911	0.09379	0.09524	0.0929	0.09453	0.09484	0.09557	0.0997	0.09772	0.10163	0.10891	0.12311	0.12694	0.1287	0.13014	0.13157	0.12858	0.13042	0.13341	0.13563	0.13431	0.13501	0.13203	0.13385	0.1317	0.13448	0.13418	0.13226	0.13187	0.13257	0.13449	0.1311	0.13485	0.13305	0.13183	0.13372	0.13152	0.13061	0.13134
8332.41	0.10184	0.10446	0.10297	0.10147	0.10359	0.10539	0.10494	0.10763	0.10426	0.10434	0.10341	0.1064	0.10885	0.10992	0.10494	0.10987	0.1054	0.10729	0.11034	0.11126	0.11824	0.13855	0.14363	0.14217	0.14229	0.14763	0.14482	0.14841	0.14806	0.14558	0.14827	0.14795	0.14995	0.14937	0.1511	0.14891	0.14601	0.15029	0.14927	0.14719	0.14858	0.14888	0.14833	0.14945	0.14586	0.14606	0.14418	0.14763	0.14954
8332.66	0.1068	0.11132	0.10732	0.11403	0.11194	0.11303	0.11278	0.11505	0.11508	0.11455	0.11393	0.11714	0.11304	0.11593	0.11396	0.11837	0.11755	0.11768	0.11985	0.11907	0.12597	0.1423	0.14865	0.14724	0.15085	0.15459	0.15348	0.15685	0.15471	0.15684	0.15487	0.16178	0.15818	0.15527	0.15778	0.15562	0.15796	0.16134	0.16239	0.15878	0.16048	0.16045	0.16255	0.16141	0.15899	0.15864	0.1571	0.1549	0.15821
8332.91	0.11172	0.10998	0.11517	0.1119	0.1155	0.11496	0.11571	0.11685	0.11668	0.11806	0.11918	0.11776	0.11653	0.12079	0.11974	0.12382	0.12084	0.12121	0.1176	0.1199	0.12744	0.14231	0.14962	0.1515	0.15091	0.15937	0.16	0.15916	0.16302	0.15962	0.15724	0.16152	0.16033	0.16268	0.16406	0.15922	0.16403	0.16089	0.16836	0.16462	0.16653	0.1616	0.16655	0.16724	0.16302	0.16384	0.16457	0.16103	0.16548
8333.16	0.11228	0.11552	0.11417	0.11655	0.11625	0.11592	0.11643	0.11898	0.11684	0.1194	0.1194	0.11893	0.11915	0.12291	0.12178	0.12213	0.11804	0.12239	0.1212	0.1216	0.13183	0.14417	0.14941	0.15096	0.15266	0.16045	0.15665	0.16199	0.16182	0.16031	0.16118	0.16361	0.15901	0.166	0.16488	0.16343	0.16634	0.16821	0.16693	0.16836	0.16686	0.16964	0.17002	0.16778	0.17182	0.17111	0.16997	0.16808	0.17171
8333.41	0.11384	0.11403	0.11215	0.11659	0.11585	0.11512	0.11703	0.11608	0.11869	0.12127	0.11765	0.11953	0.11917	0.12223	0.11999	0.12509	0.12333	0.12258	0.12327	0.12252	0.12685	0.14487	0.15285	0.15253	0.15656	0.15735	0.16196	0.1611	0.16327	0.16361	0.1647	0.16647	0.16554	0.1687	0.17325	0.16587	0.17004	0.17178	0.1747	0.17153	0.17473	0.17304	0.17337	0.17372	0.17226	0.17556	0.17429	0.17579	0.17395
8333.66	0.11459	0.11475	0.11634	0.11661	0.11697	0.11808	0.11644	0.11535	0.12094	0.11759	0.11622	0.11977	0.11705	0.12371	0.12305	0.12369	0.12173	0.12525	0.12575	0.1244	0.13244	0.14676	0.15541	0.15575	0.16071	0.16187	0.16548	0.16539	0.17037	0.16866	0.16826	0.17345	0.17537	0.17622	0.17415	0.17842	0.17419	0.17817	0.17919	0.17329	0.18149	0.1783	0.17986	0.18041	0.17747	0.18375	0.18136	0.18256	0.17987
8333.91	0.11429	0.1149	0.11676	0.12009	0.11742	0.11888	0.11795	0.11743	0.12312	0.11573	0.11898	0.11975	0.12073	0.12359	0.12458	0.12368	0.12283	0.12517	0.12489	0.12817	0.13561	0.15281	0.16525	0.16604	0.17338	0.17562	0.17707	0.17267	0.17845	0.17556	0.17991	0.18024	0.17919	0.18087	0.18638	0.18256	0.18882	0.19007	0.1882	0.19014	0.1932	0.19146	0.19304	0.19174	0.18854	0.19534	0.18925	0.18914	0.1933
8334.15	0.1155	0.11667	0.11746	0.11714	0.11982	0.12084	0.11857	0.12135	0.12018	0.12237	0.12113	0.12428	0.12249	0.12586	0.12049	0.12751	0.12479	0.12736	0.12726	0.13274	0.14091	0.16695	0.17821	0.18084	0.18656	0.19087	0.19222	0.19314	0.19261	0.19022	0.1951	0.19405	0.19521	0.19709	0.20289	0.19501	0.19881	0.20103	0.20439	0.20075	0.20478	0.20422	0.20478	0.2057	0.20179	0.20211	0.20159	0.20565	0.20927
8334.4	0.12233	0.12087	0.12073	0.12084	0.12482	0.1215	0.12274	0.12421	0.12267	0.12594	0.1273	0.12576	0.12441	0.12969	0.12708	0.12638	0.1272	0.13201	0.13336	0.13942	0.14883	0.1882	0.19954	0.2053	0.20591	0.20645	0.20958	0.20985	0.20755	0.2049	0.21579	0.21447	0.21489	0.21568	0.21584	0.21392	0.21483	0.21865	0.22313	0.21574	0.22322	0.21384	0.2214	0.22236	0.21928	0.21987	0.21854	0.22332	0.22685
8334.66	0.12574	0.12427	0.12384	0.12589	0.12629	0.12985	0.13013	0.13001	0.12614	0.12993	0.13127	0.13292	0.13335	0.12957	0.13348	0.13174	0.13226	0.13666	0.13881	0.14773	0.16263	0.20889	0.22306	0.22462	0.23258	0.23027	0.23153	0.23195	0.23835	0.22947	0.23914	0.23802	0.23451	0.23917	0.23795	0.23258	0.23377	0.24249	0.24269	0.24058	0.24297	0.24037	0.23947	0.24445	0.24306	0.24217	0.24072	0.24073	0.24599
8334.91	0.13103	0.13299	0.13229	0.13114	0.1334	0.13504	0.1347	0.13804	0.13421	0.13896	0.13491	0.13613	0.13488	0.14091	0.13845	0.13978	0.14224	0.14615	0.14577	0.15995	0.1795	0.23304	0.25483	0.25711	0.26164	0.26236	0.25879	0.26377	0.25636	0.26278	0.26116	0.26272	0.26254	0.26236	0.26318	0.26092	0.26398	0.26636	0.26277	0.26398	0.2692	0.26441	0.26131	0.26648	0.2665	0.26146	0.26497	0.2615	0.26479
8335.15	0.1382	0.14099	0.14059	0.14104	0.14177	0.14347	0.14142	0.14093	0.13924	0.14486	0.13838	0.1478	0.14611	0.14498	0.1459	0.14556	0.15217	0.15289	0.15566	0.17274	0.19391	0.26853	0.2857	0.28893	0.29475	0.29416	0.29339	0.29205	0.29663	0.29314	0.29101	0.29514	0.29555	0.28888	0.2901	0.29448	0.29245	0.29317	0.29133	0.29437	0.29152	0.29094	0.28939	0.29505	0.29515	0.28839	0.28769	0.28477	0.28904
8335.4	0.1522	0.14907	0.14916	0.15285	0.15022	0.15281	0.15438	0.15398	0.1538	0.15383	0.15316	0.15655	0.15507	0.15771	0.15843	0.15714	0.16077	0.16365	0.17572	0.18573	0.21819	0.30323	0.31913	0.32399	0.32916	0.32589	0.33516	0.32955	0.333	0.32948	0.32599	0.32446	0.32763	0.32035	0.32256	0.3216	0.32279	0.32601	0.32814	0.31934	0.32451	0.31909	0.32534	0.3256	0.31505	0.32165	0.31599	0.31339	0.3197
8335.65	0.16457	0.16368	0.16245	0.16065	0.16144	0.16547	0.16716	0.16867	0.16677	0.16855	0.16397	0.16781	0.17059	0.17187	0.17021	0.17388	0.17952	0.17878	0.18993	0.20393	0.23417	0.32794	0.35746	0.35284	0.36333	0.36271	0.36234	0.36332	0.3635	0.35767	0.35447	0.35403	0.35833	0.3541	0.36066	0.35308	0.35513	0.35741	0.35861	0.35612	0.35625	0.35025	0.35047	0.35027	0.34353	0.34393	0.34419	0.34781	0.35043
8335.91	0.17759	0.17952	0.17875	0.17967	0.18347	0.18217	0.18603	0.18731	0.17918	0.18193	0.18175	0.18487	0.18552	0.18882	0.1847	0.19149	0.18865	0.19882	0.20952	0.22469	0.26208	0.36212	0.39344	0.39363	0.3998	0.39402	0.3893	0.3954	0.39269	0.39433	0.38831	0.39294	0.38629	0.38395	0.38378	0.3871	0.3804	0.3837	0.38244	0.3823	0.38687	0.3756	0.38016	0.37715	0.37513	0.37369	0.36825	0.37341	0.37631
8336.15	0.19473	0.19919	0.19247	0.19839	0.20075	0.20087	0.20479	0.20515	0.20036	0.20193	0.20232	0.20652	0.20235	0.20511	0.20777	0.20779	0.20999	0.22564	0.22961	0.25049	0.28889	0.39402	0.42374	0.42499	0.42956	0.42582	0.42043	0.42504	0.42489	0.42021	0.41628	0.41699	0.41282	0.41582	0.41819	0.41669	0.41438	0.41264	0.41313	0.40496	0.41024	0.39992	0.40695	0.40558	0.39839	0.3995	0.39609	0.40189	0.40101
8336.4	0.21555	0.22146	0.21841	0.22163	0.2257	0.22469	0.22529	0.22442	0.2239	0.22418	0.22671	0.22767	0.22818	0.23288	0.22787	0.23493	0.2435	0.24744	0.26026	0.2773	0.3159	0.42274	0.44725	0.44831	0.45602	0.45138	0.45313	0.45393	0.44488	0.44709	0.44057	0.4461	0.43924	0.44508	0.44205	0.43873	0.43801	0.43927	0.44108	0.4298	0.4361	0.43386	0.42808	0.43066	0.42702	0.42607	0.42154	0.41569	0.41529
8336.65	0.24508	0.24763	0.24613	0.25227	0.25352	0.25503	0.25725	0.25965	0.25357	0.25612	0.24964	0.2561	0.25496	0.26204	0.25876	0.2609	0.26741	0.27491	0.29007	0.31262	0.34706	0.45135	0.47578	0.47847	0.48016	0.4701	0.47824	0.48	0.46743	0.4678	0.47507	0.46854	0.46532	0.46714	0.46798	0.46124	0.45987	0.46126	0.45766	0.45449	0.45662	0.45054	0.45482	0.45185	0.43683	0.44358	0.43893	0.43993	0.43622
8336.89	0.27938	0.28171	0.28265	0.28236	0.28517	0.28102	0.29235	0.28592	0.28461	0.28667	0.28009	0.29171	0.28716	0.29246	0.29161	0.29699	0.29744	0.31396	0.32598	0.34863	0.38035	0.47775	0.49641	0.48893	0.49902	0.48944	0.49245	0.49809	0.48849	0.49481	0.48837	0.48394	0.48506	0.48516	0.47701	0.48193	0.47873	0.46917	0.4772	0.47396	0.47985	0.46452	0.47107	0.47473	0.46062	0.46129	0.45923	0.46014	0.45761
8337.14	0.31381	0.30959	0.3132	0.31237	0.3182	0.31978	0.32437	0.32028	0.31625	0.31909	0.32109	0.32438	0.32649	0.32826	0.32898	0.32781	0.33206	0.3491	0.36722	0.38342	0.41743	0.48752	0.51317	0.51296	0.52105	0.51202	0.50971	0.51419	0.51373	0.50323	0.50494	0.50295	0.51286	0.49963	0.49792	0.49788	0.49945	0.49809	0.49165	0.48769	0.48564	0.48289	0.4884	0.48151	0.48277	0.48286	0.47063	0.4679	0.47252
8337.4	0.35053	0.34755	0.3516	0.35235	0.35433	0.35713	0.36419	0.36021	0.35296	0.35977	0.3564	0.36551	0.36527	0.36485	0.36771	0.37349	0.37558	0.38934	0.40938	0.42069	0.44843	0.5156	0.53538	0.53012	0.53564	0.53891	0.53297	0.5349	0.53139	0.52688	0.52166	0.52191	0.5259	0.51345	0.51584	0.51709	0.50698	0.50741	0.51258	0.50044	0.50512	0.50211	0.50096	0.49507	0.49322	0.49446	0.49026	0.47544	0.48781
8337.65	0.39057	0.38722	0.38801	0.39041	0.39458	0.39401	0.40118	0.40178	0.39707	0.39325	0.39591	0.40058	0.40085	0.40636	0.40216	0.40866	0.41264	0.43147	0.44932	0.46211	0.49127	0.53277	0.55058	0.55353	0.55882	0.56145	0.55993	0.54659	0.5479	0.55143	0.54176	0.55133	0.544	0.53775	0.53868	0.5366	0.52584	0.5281	0.52866	0.52608	0.52842	0.52147	0.52206	0.51664	0.50503	0.51132	0.50984	0.50386	0.51259
8337.89	0.42595	0.42919	0.42657	0.42934	0.4346	0.43687	0.44827	0.43673	0.43404	0.43919	0.44022	0.44059	0.43686	0.45273	0.45054	0.45913	0.45526	0.47155	0.48716	0.50242	0.52399	0.55558	0.5754	0.56481	0.5795	0.57647	0.57361	0.57114	0.57078	0.57507	0.56454	0.57277	0.56458	0.55795	0.56105	0.5554	0.55026	0.54862	0.54757	0.54596	0.54506	0.53618	0.53822	0.5345	0.53284	0.53036	0.5278	0.52429	0.52629
8338.14	0.46264	0.46829	0.47223	0.47476	0.4715	0.48077	0.48345	0.48075	0.48085	0.48302	0.47742	0.48735	0.48622	0.49198	0.49046	0.50058	0.49747	0.51211	0.52336	0.54878	0.55678	0.57733	0.59545	0.59437	0.59639	0.59627	0.58997	0.59401	0.59334	0.59144	0.59079	0.58426	0.5764	0.58064	0.57789	0.57595	0.56409	0.56731	0.5677	0.56295	0.55758	0.54978	0.56093	0.54913	0.55191	0.55416	0.54608	0.54078	0.54651
8338.39	0.5101	0.50886	0.51135	0.51487	0.51403	0.516	0.51759	0.52197	0.51921	0.51997	0.51845	0.52547	0.52944	0.53156	0.52949	0.53405	0.53676	0.55437	0.57351	0.5862	0.59878	0.59578	0.61064	0.60864	0.60996	0.60721	0.60921	0.60885	0.60806	0.60842	0.6056	0.60848	0.5915	0.59317	0.6045	0.58775	0.59052	0.58238	0.58856	0.57881	0.58018	0.57263	0.56996	0.5676	0.56283	0.56063	0.56038	0.55956	0.565
8338.64	0.54783	0.54842	0.54971	0.55649	0.55155	0.5582	0.5635	0.56227	0.55662	0.56073	0.56199	0.56591	0.56829	0.57464	0.57226	0.57612	0.58605	0.60218	0.6137	0.62303	0.63357	0.61778	0.63183	0.62855	0.63196	0.63508	0.63251	0.62482	0.62952	0.62534	0.60914	0.61967	0.60743	0.61272	0.62076	0.59875	0.60877	0.59667	0.59799	0.59241	0.59162	0.58694	0.58534	0.58991	0.58087	0.57548	0.57962	0.57282	0.57388
8338.9	0.58166	0.58588	0.59326	0.60031	0.59902	0.59762	0.60468	0.60477	0.60208	0.60712	0.59429	0.60734	0.60614	0.61815	0.6099	0.62672	0.62695	0.64366	0.65818	0.66483	0.6726	0.63425	0.64704	0.64523	0.63905	0.64594	0.642	0.63914	0.64532	0.6349	0.62593	0.63333	0.62241	0.61916	0.61675	0.61368	0.61377	0.6161	0.61956	0.60621	0.61331	0.60071	0.60065	0.60666	0.59859	0.58864	0.57891	0.58134	0.5879
8339.14	0.61785	0.63043	0.6293	0.63352	0.64238	0.63914	0.65045	0.65108	0.64587	0.6447	0.64688	0.6456	0.65212	0.6654	0.65835	0.66482	0.65783	0.6798	0.69451	0.6987	0.70796	0.64845	0.65502	0.66106	0.65376	0.65593	0.65316	0.6529	0.64131	0.64805	0.64293	0.64611	0.63844	0.63851	0.63675	0.63038	0.62696	0.63134	0.62258	0.61894	0.61616	0.61584	0.61265	0.60683	0.5975	0.60447	0.60151	0.59577	0.5994
8339.4	0.67011	0.66598	0.66776	0.6752	0.67812	0.6846	0.69208	0.70034	0.68056	0.69361	0.69032	0.69226	0.69537	0.70795	0.70149	0.7126	0.69823	0.72074	0.74024	0.73912	0.72974	0.66094	0.66999	0.66711	0.67147	0.66529	0.67106	0.6695	0.66138	0.66332	0.65327	0.66061	0.65724	0.65106	0.64938	0.64629	0.63537	0.63014	0.63492	0.63304	0.6395	0.61932	0.62919	0.62119	0.61495	0.61137	0.61545	0.6077	0.6103
8339.65	0.70187	0.7097	0.70828	0.70972	0.72354	0.71921	0.73916	0.73455	0.72141	0.73418	0.72903	0.73363	0.73657	0.74866	0.74441	0.75973	0.74568	0.75694	0.77607	0.78182	0.77011	0.67707	0.68577	0.68256	0.68327	0.67925	0.6815	0.67733	0.66812	0.65886	0.66545	0.66215	0.66385	0.6596	0.65502	0.64617	0.65444	0.65139	0.65773	0.64695	0.64934	0.62764	0.63247	0.63588	0.62629	0.62383	0.61705	0.61184	0.61492
8339.89	0.72929	0.73677	0.74055	0.74711	0.75275	0.75193	0.76559	0.76453	0.75891	0.76462	0.75737	0.76556	0.76657	0.77437	0.77413	0.78876	0.78093	0.79207	0.80063	0.80923	0.79398	0.68801	0.69033	0.69154	0.69061	0.68778	0.69275	0.69046	0.68435	0.6755	0.67547	0.67375	0.66675	0.67	0.66618	0.65967	0.65876	0.65741	0.65401	0.65132	0.64838	0.64386	0.64338	0.647	0.62829	0.63733	0.63051	0.62586	0.63035
8340.14	0.76335	0.76712	0.76339	0.76955	0.77397	0.77373	0.7865	0.79636	0.78486	0.7896	0.78877	0.79606	0.80037	0.80086	0.803	0.81933	0.80328	0.81881	0.82373	0.8321	0.80566	0.6987	0.70324	0.70015	0.69675	0.69247	0.7004	0.70036	0.6907	0.6831	0.68727	0.67823	0.68122	0.67785	0.67564	0.67587	0.66776	0.66243	0.6681	0.66121	0.65411	0.6485	0.65226	0.64475	0.64753	0.64131	0.64208	0.63628	0.65011
8340.39	0.78356	0.78058	0.79401	0.78841	0.7974	0.79827	0.8107	0.81152	0.80755	0.81246	0.80148	0.81787	0.82625	0.83277	0.83099	0.84293	0.83246	0.84264	0.84117	0.84764	0.83159	0.71163	0.71151	0.71381	0.71173	0.70649	0.70669	0.71185	0.70328	0.69344	0.69589	0.68954	0.69724	0.68584	0.68596	0.68757	0.68353	0.66881	0.67883	0.66775	0.67462	0.65981	0.66345	0.65459	0.65752	0.64994	0.65009	0.64721	0.64453
8340.64	0.80419	0.80202	0.81315	0.80617	0.81407	0.81393	0.83144	0.82774	0.83318	0.83105	0.82372	0.8279	0.83571	0.84927	0.84111	0.84999	0.84852	0.85813	0.86108	0.85902	0.84614	0.72295	0.72202	0.7273	0.71815	0.71959	0.72192	0.72269	0.72051	0.71153	0.71325	0.70754	0.70834	0.6929	0.69845	0.68754	0.68575	0.69061	0.68172	0.67399	0.68463	0.67009	0.67756	0.67238	0.66728	0.66657	0.66698	0.6605	0.65624
8340.89	0.81171	0.81027	0.82146	0.82276	0.82827	0.82605	0.84265	0.84083	0.84169	0.85041	0.82993	0.84832	0.85605	0.86449	0.86636	0.87792	0.86034	0.87182	0.86804	0.8738	0.84722	0.73359	0.74123	0.73932	0.74268	0.73845	0.73696	0.73417	0.73704	0.72945	0.72715	0.72565	0.72481	0.70664	0.71662	0.7021	0.70141	0.71106	0.70036	0.68952	0.70167	0.6908	0.6876	0.68992	0.67793	0.67539	0.66842	0.67039	0.68158
8341.14	0.81771	0.8192	0.8281	0.82843	0.83457	0.8369	0.84743	0.84997	0.85252	0.85365	0.85223	0.86088	0.86304	0.87649	0.87161	0.8702	0.87687	0.88861	0.87932	0.8815	0.85979	0.74258	0.75501	0.75472	0.7591	0.75796	0.75252	0.74446	0.75176	0.74148	0.74098	0.73199	0.74327	0.73327	0.72729	0.7219	0.71226	0.71942	0.71503	0.70373	0.70775	0.70117	0.69722	0.70158	0.694	0.68401	0.68613	0.68405	0.69495
8341.4	0.82125	0.81797	0.83579	0.84419	0.84689	0.84678	0.85399	0.85318	0.85771	0.85715	0.85838	0.86892	0.86989	0.88395	0.87852	0.88682	0.87793	0.88954	0.88713	0.8841	0.86926	0.76634	0.76849	0.77177	0.76684	0.76982	0.76549	0.7714	0.76036	0.7618	0.75824	0.75585	0.75148	0.74814	0.74402	0.73791	0.7318	0.72963	0.73391	0.7179	0.72367	0.7125	0.72259	0.7161	0.70647	0.70283	0.694	0.69104	0.69544
8341.64	0.82254	0.82906	0.83695	0.848	0.85037	0.85582	0.85996	0.86759	0.87045	0.86865	0.86172	0.87041	0.87874	0.88412	0.88005	0.89559	0.88405	0.89012	0.89118	0.89007	0.86817	0.78294	0.77564	0.78886	0.78871	0.78958	0.7836	0.7853	0.77452	0.77432	0.76808	0.77039	0.76253	0.76523	0.759	0.74853	0.753	0.74861	0.74393	0.73882	0.7394	0.72548	0.72826	0.72724	0.72066	0.71849	0.71303	0.70558	0.71287
8341.89	0.83713	0.8407	0.83674	0.84933	0.85066	0.8497	0.86447	0.8716	0.87266	0.87565	0.86624	0.8753	0.87895	0.8912	0.88433	0.89811	0.87997	0.89865	0.89909	0.88979	0.87477	0.79219	0.79489	0.79814	0.8092	0.80688	0.80067	0.78761	0.79329	0.78316	0.77664	0.77842	0.77177	0.76435	0.77092	0.7673	0.77119	0.75044	0.76502	0.75259	0.76002	0.74823	0.74745	0.74252	0.73199	0.74064	0.72751	0.72733	0.72483
8342.14	0.83384	0.84022	0.83866	0.848	0.8602	0.85023	0.86392	0.86667	0.862	0.87258	0.87103	0.8741	0.87727	0.89244	0.88936	0.89048	0.89163	0.89101	0.88921	0.88902	0.88319	0.80979	0.81918	0.81628	0.82494	0.81411	0.81285	0.80672	0.80602	0.80197	0.80644	0.79624	0.79556	0.78865	0.7914	0.78556	0.76297	0.77294	0.76785	0.77017	0.76687	0.76242	0.75356	0.76648	0.74956	0.74018	0.74618	0.73811	0.75071
8342.39	0.84229	0.8374	0.84553	0.84502	0.86471	0.84844	0.86015	0.86652	0.86844	0.87096	0.86865	0.87201	0.87999	0.88491	0.89063	0.89723	0.89057	0.89414	0.898	0.89202	0.88241	0.82003	0.83325	0.83176	0.8414	0.83194	0.8215	0.82306	0.81642	0.81066	0.81623	0.80862	0.81119	0.80066	0.80521	0.79008	0.78368	0.78165	0.79126	0.78099	0.78006	0.77225	0.76498	0.77143	0.77119	0.75533	0.74966	0.75264	0.75364
8342.63	0.83243	0.84063	0.83971	0.84924	0.85379	0.85624	0.86526	0.86375	0.86883	0.88294	0.87411	0.88408	0.8852	0.89477	0.88887	0.90446	0.88576	0.89936	0.89631	0.89132	0.89769	0.82672	0.84548	0.84308	0.85125	0.84339	0.83697	0.83451	0.83433	0.82843	0.8202	0.81561	0.81569	0.81754	0.81514	0.80332	0.80284	0.80058	0.80092	0.78873	0.79199	0.78317	0.78073	0.78397	0.77629	0.77039	0.76793	0.76556	0.77843
8342.89	0.83591	0.8438	0.84434	0.85176	0.86053	0.85599	0.86457	0.86211	0.87464	0.87762	0.87345	0.87411	0.89114	0.89823	0.88634	0.90074	0.89664	0.90178	0.90236	0.88981	0.89911	0.83553	0.85461	0.84794	0.86475	0.84885	0.85	0.85064	0.84235	0.8305	0.83243	0.84718	0.83056	0.82574	0.82886	0.82109	0.80685	0.80992	0.81589	0.81072	0.79942	0.79057	0.79693	0.79921	0.78582	0.78403	0.77446	0.76676	0.78632
8343.14	0.83715	0.84235	0.83876	0.84787	0.85222	0.85249	0.86813	0.86876	0.8692	0.87867	0.87199	0.88252	0.88825	0.89489	0.89147	0.89273	0.89329	0.89891	0.8946	0.88963	0.88972	0.84423	0.86402	0.85956	0.87243	0.86724	0.86153	0.86177	0.85006	0.84748	0.83936	0.84916	0.84626	0.83392	0.84737	0.83337	0.81701	0.81233	0.81873	0.81668	0.81186	0.79434	0.79972	0.80111	0.79127	0.78627	0.78093	0.7802	0.79182
8343.39	0.83816	0.83965	0.84498	0.85407	0.86009	0.85213	0.87045	0.8658	0.87452	0.87792	0.85967	0.88109	0.87456	0.89863	0.89177	0.90265	0.89371	0.89441	0.89794	0.90095	0.89009	0.85308	0.86995	0.86953	0.87262	0.86902	0.86312	0.86702	0.85851	0.85653	0.8458	0.86278	0.85139	0.85034	0.8502	0.83581	0.83721	0.8303	0.83287	0.81606	0.82645	0.81576	0.81627	0.80429	0.80836	0.79391	0.79615	0.7997	0.78689
8343.64	0.83494	0.83534	0.84391	0.84653	0.86049	0.85245	0.87084	0.87376	0.86907	0.88463	0.86752	0.88249	0.88553	0.89395	0.88815	0.89914	0.89251	0.90331	0.90241	0.90354	0.90403	0.85945	0.86937	0.87683	0.87746	0.87222	0.87654	0.86977	0.86744	0.87072	0.85728	0.86036	0.85843	0.84632	0.84668	0.84298	0.83136	0.84118	0.83875	0.82512	0.82422	0.81002	0.81376	0.81505	0.80706	0.80278	0.80497	0.79153	0.79799
8343.89	0.84893	0.83469	0.83872	0.85403	0.86466	0.8587	0.86855	0.87293	0.88289	0.88371	0.87791	0.88035	0.88568	0.89491	0.88922	0.90766	0.89452	0.89915	0.90211	0.8996	0.90741	0.86039	0.87558	0.86931	0.89325	0.87934	0.88021	0.8668	0.86611	0.86613	0.85613	0.86442	0.86521	0.8531	0.85004	0.84052	0.84114	0.83891	0.84123	0.82677	0.82867	0.82719	0.82766	0.82217	0.81581	0.8091	0.80563	0.80019	0.79997
8344.14	0.84222	0.84412	0.84222	0.85639	0.86558	0.86778	0.87028	0.87496	0.8783	0.8834	0.87665	0.88595	0.8874	0.8987	0.89817	0.90522	0.89557	0.90382	0.90231	0.90872	0.91203	0.87102	0.88364	0.87334	0.88132	0.87368	0.8773	0.87288	0.86148	0.86919	0.86876	0.87042	0.86491	0.85471	0.85396	0.83969	0.83789	0.84302	0.84521	0.8402	0.83626	0.82973	0.8203	0.82353	0.81327	0.80633	0.81185	0.80615	0.81146
8344.39	0.85324	0.85264	0.84963	0.86017	0.86114	0.86672	0.87765	0.88005	0.87697	0.88055	0.87674	0.88909	0.89841	0.91011	0.8967	0.90674	0.89585	0.90787	0.90576	0.91374	0.90747	0.87538	0.88367	0.88414	0.88115	0.87906	0.87149	0.8806	0.86578	0.87488	0.87261	0.86754	0.86449	0.85822	0.86092	0.84865	0.83786	0.84279	0.83692	0.83053	0.84071	0.82621	0.82262	0.82474	0.82324	0.81124	0.81068	0.81173	0.81113
8344.64	0.85071	0.85885	0.85758	0.86137	0.86353	0.86685	0.87939	0.88521	0.87948	0.89228	0.8855	0.89049	0.89405	0.91175	0.90228	0.90841	0.89662	0.91657	0.91158	0.91785	0.9081	0.87893	0.88352	0.89229	0.88438	0.88698	0.88309	0.88931	0.87518	0.88576	0.86708	0.87044	0.87224	0.85613	0.86117	0.85374	0.84697	0.84879	0.84179	0.84273	0.84846	0.82697	0.83699	0.83122	0.82458	0.81763	0.81726	0.81767	0.81699
8344.89	0.85673	0.86371	0.86423	0.87378	0.87957	0.87346	0.88732	0.89005	0.89176	0.89689	0.88864	0.89905	0.89781	0.91182	0.90668	0.92032	0.90857	0.91754	0.91895	0.92304	0.92512	0.87759	0.89234	0.90017	0.89665	0.88575	0.89813	0.89535	0.88404	0.87293	0.86879	0.87451	0.87174	0.8689	0.86793	0.85721	0.85175	0.85064	0.85057	0.83916	0.85087	0.83101	0.83741	0.84266	0.83097	0.82999	0.83091	0.81696	0.82728
8345.14	0.8644	0.86669	0.87341	0.87708	0.88409	0.88015	0.89118	0.89167	0.89209	0.89803	0.8983	0.90683	0.91237	0.91697	0.91868	0.92428	0.91319	0.92512	0.92816	0.92272	0.92789	0.88677	0.90092	0.89636	0.89461	0.90243	0.88869	0.90042	0.88937	0.88507	0.88234	0.88566	0.87918	0.87174	0.87231	0.85739	0.8557	0.86302	0.86039	0.85719	0.86225	0.85309	0.84602	0.84328	0.84233	0.84215	0.84131	0.82125	0.83064
8345.39	0.86759	0.87985	0.8764	0.88093	0.89142	0.89192	0.90049	0.9029	0.89243	0.91045	0.90318	0.91889	0.91361	0.92752	0.92884	0.93246	0.92777	0.93302	0.93629	0.93841	0.93836	0.89667	0.9092	0.91333	0.91943	0.90355	0.9071	0.90654	0.89653	0.89301	0.88305	0.88762	0.88933	0.88136	0.87981	0.87398	0.87152	0.86251	0.8775	0.8616	0.86794	0.85919	0.86491	0.85222	0.85041	0.83702	0.85144	0.83395	0.84146
8345.64	0.87354	0.88217	0.88137	0.88966	0.90131	0.89607	0.91097	0.90999	0.9114	0.92542	0.90271	0.92293	0.92713	0.93812	0.92539	0.93363	0.92439	0.95404	0.93348	0.94342	0.94698	0.90728	0.92103	0.91552	0.92059	0.91643	0.91112	0.9211	0.90609	0.89968	0.89169	0.90811	0.89829	0.88085	0.89091	0.9015	0.88877	0.88024	0.88215	0.87423	0.87842	0.86561	0.86597	0.86375	0.86039	0.84662	0.84475	0.8469	0.84875
8345.89	0.8841	0.89056	0.89175	0.89731	0.91131	0.90433	0.92414	0.92111	0.91905	0.93191	0.91192	0.93904	0.93655	0.93407	0.93868	0.95197	0.9377	0.94778	0.94596	0.95021	0.96564	0.91105	0.92994	0.93137	0.92013	0.92359	0.92176	0.93581	0.93093	0.91608	0.91101	0.90383	0.9127	0.89554	0.9036	0.89987	0.89314	0.89554	0.88385	0.87741	0.88939	0.87277	0.87809	0.87592	0.86663	0.86169	0.85704	0.85999	0.86304
8346.14	0.89835	0.8994	0.8998	0.90248	0.90871	0.91759	0.92937	0.92506	0.92967	0.9245	0.92936	0.93883	0.94499	0.95036	0.93738	0.95482	0.94523	0.95862	0.95938	0.96058	0.95425	0.92334	0.93596	0.93825	0.92867	0.92889	0.94331	0.93208	0.93751	0.92232	0.92563	0.92032	0.93107	0.91655	0.9179	0.91	0.89597	0.90164	0.90335	0.89647	0.89808	0.88218	0.88367	0.88487	0.87746	0.87518	0.86805	0.85964	0.86367
8346.39	0.90674	0.90744	0.91272	0.91509	0.91456	0.92323	0.93177	0.93288	0.933	0.94393	0.93383	0.95009	0.95037	0.95937	0.96199	0.96155	0.95543	0.96059	0.96376	0.96829	0.96937	0.93614	0.94694	0.949	0.94368	0.94716	0.9424	0.93534	0.94075	0.93641	0.93701	0.92972	0.93721	0.91724	0.92146	0.91733	0.90885	0.90587	0.90409	0.89258	0.90271	0.89402	0.89799	0.89719	0.8855	0.87872	0.87438	0.87041	0.86841
8346.64	0.91564	0.91301	0.91066	0.92186	0.93055	0.92721	0.94392	0.94187	0.94107	0.94746	0.94354	0.95394	0.94784	0.9641	0.95606	0.97225	0.96721	0.97396	0.97396	0.97634	0.97635	0.94434	0.95539	0.94582	0.94828	0.95102	0.95251	0.9514	0.95611	0.94181	0.94732	0.94188	0.94428	0.93413	0.92951	0.92318	0.91564	0.91698	0.92516	0.91514	0.91761	0.90866	0.91515	0.8984	0.88359	0.89703	0.89369	0.88261	0.88558
8346.89	0.92203	0.91825	0.92603	0.92953	0.94151	0.94182	0.94788	0.94245	0.95601	0.95837	0.95142	0.96004	0.96723	0.97952	0.96938	0.98115	0.97017	0.9794	0.98225	0.97796	0.99081	0.94638	0.95724	0.9547	0.95328	0.95681	0.95416	0.95263	0.96084	0.95675	0.94811	0.94125	0.94973	0.94692	0.93413	0.9241	0.92429	0.91377	0.922	0.91633	0.92444	0.91318	0.91292	0.90664	0.89275	0.89337	0.90195	0.89471	0.89623
8347.14	0.92183	0.93202	0.93511	0.93519	0.94663	0.94275	0.95538	0.9571	0.95446	0.9644	0.95737	0.9752	0.97234	0.98197	0.97465	0.98064	0.96288	0.98557	0.98461	0.98889	0.98484	0.95108	0.97438	0.9617	0.96665	0.96072	0.9616	0.96498	0.96801	0.95457	0.9545	0.9513	0.95617	0.95081	0.93611	0.92768	0.93272	0.92546	0.93244	0.9197	0.9179	0.91695	0.9142	0.92227	0.90211	0.90559	0.89615	0.89315	0.89703
8347.39	0.93423	0.93924	0.93655	0.9552	0.9547	0.94755	0.96435	0.96102	0.97023	0.9799	0.96958	0.98037	0.97914	0.98586	0.98114	0.99358	0.99035	0.99398	0.99778	1.00272	0.9998	0.96046	0.97982	0.97742	0.967	0.96769	0.96628	0.97005	0.96006	0.96216	0.95902	0.96014	0.95137	0.94041	0.94925	0.93929	0.93378	0.92273	0.93232	0.92801	0.93337	0.93135	0.92386	0.91427	0.9234	0.90383	0.90064	0.91336	0.89444
8347.64	0.94578	0.94719	0.94328	0.95535	0.96177	0.94787	0.96902	0.97169	0.9711	0.98438	0.97039	0.9876	0.98291	1.00058	0.98661	0.99719	0.98899	1.00695	1.00031	1.00363	0.99598	0.95369	0.9769	0.98222	0.9746	0.97805	0.96656	0.97421	0.9753	0.97149	0.95334	0.96137	0.96575	0.9533	0.95669	0.94607	0.93907	0.94089	0.93564	0.93429	0.9363	0.92535	0.93114	0.93132	0.91014	0.90597	0.91293	0.90101	0.9092
8347.89	0.94264	0.9483	0.95018	0.96278	0.96284	0.96272	0.97877	0.97923	0.97336	0.97901	0.98036	0.98468	0.99465	1.01329	0.99332	1.00807	1.00588	1.013	1.01308	1.01376	1	0.96898	0.9849	0.98361	0.97475	0.98347	0.97935	0.98665	0.97764	0.97131	0.95649	0.97141	0.96902	0.9574	0.96085	0.93931	0.95378	0.94976	0.94683	0.93393	0.93446	0.93211	0.92959	0.93866	0.91719	0.91213	0.92024	0.90918	0.91473
8348.14	0.95644	0.95372	0.95657	0.97071	0.96815	0.97337	0.98846	0.9872	0.98957	0.99223	0.98711	0.99689	0.99738	1.00533	1.00575	1.01889	1.00461	1.01984	1.01351	1.01131	1.02268	0.97139	0.99434	0.98139	0.98925	0.98899	0.98395	0.99407	0.96875	0.97461	0.96036	0.97204	0.97109	0.95589	0.96564	0.94776	0.94603	0.96123	0.94916	0.94794	0.94508	0.93435	0.93113	0.93529	0.92319	0.91964	0.91512	0.90095	0.91618
8348.39	0.95969	0.96363	0.97252	0.97482	0.97916	0.98426	0.99676	0.99526	1.00138	0.99938	0.99053	0.99673	1.00122	1.02283	1.01077	1.02211	1.00785	1.02332	1.0227	1.019	1.02882	0.97408	0.98751	0.98611	0.99521	0.98919	0.98849	0.99061	0.98515	0.97547	0.97473	0.96419	0.96904	0.96844	0.97014	0.96083	0.94786	0.94718	0.95348	0.94207	0.95425	0.93743	0.9417	0.93659	0.93582	0.92649	0.91988	0.91657	0.91931
8348.64	0.96876	0.9666	0.9698	0.98845	0.98673	0.9866	0.99069	0.99883	1.008	1.00501	0.99431	1.01366	1.0214	1.03059	1.01748	1.03572	1.0174	1.03032	1.03542	1.03132	1.03599	0.97528	0.99516	0.99136	0.99891	0.98995	0.9898	0.98905	0.98228	0.97524	0.97354	0.97659	0.97964	0.97228	0.97399	0.95491	0.96391	0.94916	0.95784	0.93683	0.94796	0.93074	0.94417	0.93672	0.93125	0.93274	0.92888	0.91463	0.9172
8348.89	0.97433	0.97176	0.98333	0.99037	0.99741	0.99683	0.99954	1.00666	1.00804	1.02074	1.01108	1.02758	1.03062	1.03102	1.03118	1.03217	1.02818	1.03136	1.04109	1.04693	1.04445	0.97973	0.99582	0.99481	0.9927	1.00467	1.00673	1.00487	0.98933	0.97446	0.97471	0.98246	0.99478	0.97463	0.97717	0.96158	0.96907	0.95901	0.96388	0.94823	0.95429	0.94002	0.94968	0.94344	0.93596	0.9363	0.9264	0.91066	0.92186
8349.14	0.98103	0.9885	0.98759	0.99608	1.00365	0.99892	1.01695	1.02098	1.01981	1.0156	1.0198	1.03446	1.03373	1.04213	1.0313	1.05497	1.04375	1.04372	1.04657	1.04495	1.04329	0.98797	1.00791	1.00137	1.00412	1.00517	1.00279	1.01039	0.97867	0.9826	0.98836	0.98069	0.9802	0.98358	0.97503	0.96726	0.96018	0.96371	0.96469	0.95358	0.95953	0.95227	0.94337	0.94192	0.94274	0.93405	0.93008	0.92927	0.93012
8349.39	0.99876	0.99943	0.99407	1.00868	1.01912	1.00456	1.02659	1.01756	1.03	1.02936	1.03019	1.03494	1.04486	1.05147	1.04851	1.04694	1.04873	1.05944	1.05274	1.04876	1.05222	0.9888	1.00349	1.00513	1.00522	1.00559	1.00552	1.01231	0.98945	0.986	0.99287	0.99569	0.98796	0.98084	0.97777	0.96729	0.96428	0.96901	0.96377	0.95686	0.96049	0.9588	0.95319	0.94834	0.94383	0.94107	0.93775	0.92553	0.93097
8349.64	0.99821	0.99502	1.01026	1.01293	1.01607	1.02301	1.03341	1.02491	1.03522	1.04146	1.03444	1.04502	1.05066	1.06336	1.06142	1.05403	1.05229	1.0628	1.06413	1.06636	1.06463	0.9933	1.00799	1.00188	1.00872	1.01509	1.00467	1.01366	0.9872	1.00033	0.99515	0.9912	0.98335	0.98686	0.98285	0.96997	0.96358	0.9654	0.96546	0.95156	0.96958	0.95581	0.95075	0.95476	0.94624	0.93654	0.93586	0.92904	0.93721
8349.9	1.00096	1.01465	1.01705	1.02389	1.03106	1.02975	1.03608	1.04174	1.04064	1.05218	1.03741	1.04317	1.05032	1.06647	1.0553	1.06416	1.06024	1.07567	1.06677	1.07523	1.06303	0.98686	1.01039	1.00851	1.01383	1.0169	1.01281	1.00893	1.00236	0.99809	1.00828	0.99741	0.98771	0.9884	0.97102	0.97949	0.96922	0.97082	0.97078	0.9643	0.96902	0.96292	0.96068	0.95804	0.94009	0.94035	0.93771	0.93463	0.93508
8350.14	1.00673	1.01836	1.01643	1.02558	1.03482	1.02303	1.04348	1.04062	1.0441	1.05284	1.05569	1.043	1.05411	1.07544	1.06322	1.06899	1.0665	1.07697	1.07277	1.08448	1.07186	0.99581	1.01976	1.01062	1.01607	1.01643	1.01446	1.00992	1.00355	1.00696	1.00115	1.00688	1.00113	0.99779	0.98288	0.98158	0.9739	0.97016	0.96762	0.9597	0.96714	0.9647	0.97248	0.94936	0.9507	0.95068	0.93954	0.93779	0.93879
8350.39	1.01574	1.02557	1.02271	1.03946	1.03738	1.03091	1.05469	1.05842	1.06256	1.0484	1.05409	1.05696	1.06077	1.0755	1.07159	1.08714	1.0668	1.0866	1.08868	1.07965	1.07613	0.99804	1.01432	1.02235	1.02383	1.01636	1.01909	1.01625	1.00127	1.00868	1.00312	0.99924	0.99093	0.99187	1.00076	0.97955	0.97469	0.9736	0.98189	0.97342	0.97262	0.96636	0.96604	0.94894	0.96469	0.95021	0.94549	0.9434	0.94626
8350.65	1.01829	1.02856	1.03015	1.0434	1.04196	1.04224	1.06289	1.05503	1.05708	1.06491	1.05685	1.06682	1.07038	1.08708	1.07458	1.09289	1.07474	1.09129	1.09227	1.09381	1.08462	1.01041	1.02168	1.01596	1.02034	1.0134	1.01243	1.01405	1.00469	1.01267	1.00177	0.99896	0.99508	0.99223	0.99659	0.98521	0.97848	0.98643	0.9837	0.97688	0.97695	0.96387	0.96275	0.96211	0.9634	0.94461	0.95483	0.93399	0.94603
8350.9	1.03134	1.04021	1.03791	1.04086	1.04349	1.05397	1.06394	1.05682	1.06604	1.07011	1.06227	1.0717	1.0722	1.08416	1.08852	1.10099	1.08331	1.09004	1.09814	1.0986	1.0893	1.00576	1.02667	1.01939	1.01976	1.00967	1.00693	1.01952	1.01002	1.01691	0.99498	1.00097	1.00586	0.99461	0.99901	0.98832	0.98772	0.98331	0.97999	0.97335	0.97159	0.9643	0.9762	0.96741	0.95444	0.9557	0.9421	0.94859	0.94716
8351.15	1.02799	1.04196	1.04049	1.05021	1.04956	1.06323	1.06927	1.06484	1.07207	1.07396	1.06974	1.07487	1.08023	1.09038	1.08547	1.0964	1.09663	1.09385	1.09804	1.09091	1.10048	1.00843	1.02221	1.02246	1.02294	1.02135	1.00671	1.01877	1.01997	1.01256	0.99447	1.00073	1.00023	0.98571	0.99519	0.98238	0.97919	0.97524	0.99115	0.97653	0.97421	0.97812	0.97854	0.96851	0.9543	0.94765	0.95364	0.95313	0.94952
8351.4	1.0367	1.03965	1.03853	1.05114	1.06395	1.0535	1.0657	1.06894	1.07895	1.07671	1.0845	1.08359	1.07528	1.08901	1.10127	1.09877	1.08853	1.1024	1.09697	1.1011	1.08788	1.0094	1.03707	1.01865	1.02306	1.03001	1.01164	1.02212	1.01515	1.00133	1.00206	1.00897	1.01097	0.99912	0.99201	0.98543	0.98227	0.97785	0.98767	0.97944	0.98894	0.97071	0.98698	0.97651	0.96678	0.95073	0.95364	0.94519	0.94892
8351.65	1.02927	1.03923	1.04691	1.0551	1.05639	1.05216	1.06989	1.07344	1.07102	1.07397	1.06285	1.0818	1.0805	1.09871	1.09161	1.11095	1.09703	1.10337	1.1039	1.0986	1.08832	1.00931	1.02156	1.02643	1.02614	1.02053	1.01692	1.01974	1.00991	1.00861	1.00558	1.00892	1.02092	1.00588	1.00154	0.99049	0.99497	0.98931	0.99437	0.98056	0.9898	0.97216	0.97359	0.96807	0.96461	0.9474	0.96001	0.95028	0.95317
8351.9	1.03519	1.04389	1.04537	1.05066	1.05828	1.05445	1.07373	1.07521	1.07371	1.07796	1.07293	1.07986	1.08922	1.10283	1.09595	1.10619	1.09842	1.10354	1.0939	1.10169	1.09274	1.00805	1.0312	1.03035	1.04004	1.01974	1.02234	1.02187	1.01325	1.01141	1.01153	1.01887	1.02084	1.00811	0.99464	0.98157	0.99656	0.98996	0.98518	0.97353	0.99014	0.97685	0.97174	0.97291	0.96127	0.96351	0.95559	0.95371	0.96034
8352.14	1.04204	1.03399	1.04255	1.05162	1.06677	1.0579	1.07195	1.07589	1.08029	1.07583	1.08119	1.09166	1.08536	1.09687	1.09552	1.10534	1.09645	1.1061	1.10353	1.09776	1.09417	1.02557	1.03338	1.03653	1.03031	1.0262	1.02039	1.02592	1.02229	1.02162	1.01617	1.02473	1.01072	1.00892	1.00252	0.98333	0.98582	0.98492	0.99638	0.97828	0.9861	0.98069	0.97753	0.97431	0.97437	0.95541	0.95339	0.95307	0.95367
8352.39	1.04065	1.04019	1.03823	1.06034	1.06621	1.06067	1.07065	1.06477	1.0706	1.0793	1.08102	1.08322	1.09076	1.10129	1.09989	1.10267	1.09225	1.10186	1.10425	1.09322	1.09071	1.02419	1.03563	1.02581	1.02991	1.02316	1.01907	1.02467	1.01447	1.0203	1.01983	1.02165	1.00776	1.01343	1.0029	0.99472	0.99732	0.9898	0.98745	0.98073	0.98633	0.97354	0.97479	0.97557	0.97245	0.96178	0.95674	0.96276	0.97162
8352.65	1.04027	1.04172	1.04969	1.05901	1.06207	1.0574	1.07409	1.07035	1.06866	1.09011	1.08097	1.08827	1.08462	1.10229	1.09978	1.1091	1.08215	1.10081	1.09913	1.08958	1.08624	1.03351	1.03683	1.03895	1.04658	1.02523	1.02643	1.03031	1.01461	1.01438	1.00455	1.01646	1.01471	1.012	1.00862	0.99964	0.99348	1.00001	0.98895	0.98656	0.98523	0.98256	0.9836	0.97961	0.97747	0.95887	0.96012	0.95843	0.96432
8352.9	1.03857	1.03688	1.04397	1.05801	1.06407	1.05581	1.06649	1.07208	1.07633	1.07441	1.07321	1.07898	1.08573	1.10043	1.09332	1.10438	1.09095	1.10687	1.10047	1.09662	1.08186	1.02458	1.04	1.03269	1.04208	1.03551	1.04137	1.03436	1.02459	1.01476	1.01444	1.0143	1.01498	1.00987	1.00544	0.99542	0.98879	0.99757	0.9946	0.98835	0.99187	0.98928	0.98287	0.97707	0.9718	0.96213	0.96575	0.95559	0.9631
8353.15	1.02932	1.0399	1.0495	1.04559	1.05311	1.05139	1.06997	1.07302	1.07837	1.07346	1.06706	1.07688	1.0866	1.1012	1.08635	1.10893	1.09054	1.10347	1.09496	1.09191	1.08877	1.02348	1.0459	1.03574	1.04397	1.04183	1.03319	1.03175	1.03004	1.003	1.00473	1.02672	1.01456	1.01406	1.00953	1.00157	0.98627	0.99504	1.00042	0.98268	0.98929	0.98174	0.97966	0.97263	0.9826	0.9631	0.96285	0.96232	0.9676
8353.4	1.03465	1.04589	1.05063	1.05257	1.0615	1.05759	1.06208	1.06309	1.06838	1.08549	1.07288	1.0859	1.08319	1.09476	1.09608	1.10756	1.08756	1.09943	1.09844	1.08552	1.09019	1.04167	1.03749	1.03512	1.04674	1.03672	1.03504	1.03843	1.03287	1.02184	1.01678	1.0185	1.02946	1.01452	1.01834	0.99472	0.98567	0.99918	1.00769	0.9927	0.99246	0.98843	0.99073	0.9803	0.98146	0.96469	0.97096	0.95893	0.96129
8353.65	1.03287	1.04039	1.04383	1.04955	1.06212	1.05837	1.06375	1.06777	1.06534	1.0854	1.07539	1.09315	1.07889	1.09739	1.09286	1.09009	1.08348	1.0856	1.0891	1.08978	1.08672	1.04327	1.05126	1.04557	1.03978	1.03669	1.04561	1.03722	1.03727	1.02907	1.03244	1.02742	1.02891	1.02225	1.01118	1.00315	1.00758	1.00119	1.01236	1.00095	0.99383	0.98929	0.98995	0.98891	0.9758	0.97645	0.9719	0.96289	0.96077
8353.89	1.02438	1.03913	1.03857	1.05319	1.06026	1.05014	1.06155	1.0608	1.07248	1.07896	1.07104	1.09061	1.08586	1.08417	1.0866	1.10067	1.09129	1.09143	1.10329	1.09059	1.08837	1.05082	1.05466	1.04469	1.0424	1.05387	1.04015	1.04184	1.03775	1.03687	1.03254	1.03249	1.03215	1.02251	1.02908	1.00479	1.00989	1.00471	0.99776	0.99445	1.00193	0.98266	0.99464	0.98714	0.98221	0.98189	0.96334	0.96652	0.96068
8354.14	1.02888	1.03631	1.03489	1.05621	1.05072	1.04908	1.0587	1.05638	1.0687	1.07124	1.06696	1.08212	1.08393	1.09233	1.08189	1.10225	1.086	1.09514	1.08801	1.08565	1.08207	1.03449	1.0636	1.05845	1.05149	1.06708	1.05305	1.0456	1.04608	1.03891	1.02937	1.03617	1.02488	1.02593	1.01531	1.02371	1.00777	1.00509	1.01764	1.00005	1.0122	0.98937	0.98879	0.99187	0.98083	0.97586	0.96428	0.96489	0.97187
8354.4	1.02166	1.03232	1.03752	1.04107	1.0504	1.04411	1.05877	1.0648	1.06092	1.06367	1.0633	1.07218	1.08282	1.08645	1.0865	1.09383	1.07733	1.09058	1.08495	1.07884	1.08525	1.04884	1.06616	1.06363	1.05207	1.05776	1.05384	1.05599	1.03834	1.04015	1.0274	1.03536	1.03557	1.01821	1.0164	1.01033	1.01904	1.00402	1.01177	1.00439	1.00316	0.99234	0.99611	0.993	0.99245	0.97925	0.97239	0.97712	0.98596
8354.65	1.02961	1.03305	1.0323	1.04384	1.04462	1.04269	1.05835	1.05524	1.06272	1.06822	1.07034	1.07255	1.08425	1.08782	1.09045	1.09152	1.08427	1.09112	1.09365	1.08306	1.0913	1.0518	1.0575	1.06046	1.05859	1.0597	1.05145	1.06371	1.04645	1.04632	1.04076	1.03911	1.03124	1.02853	1.02629	1.01397	1.01528	1.00694	1.01339	0.99766	0.99959	0.99594	0.99415	1.00209	0.98874	0.98664	0.9783	0.97802	0.99352
8354.9	1.01628	1.03651	1.03399	1.03963	1.04505	1.03966	1.05202	1.05018	1.06983	1.06451	1.05523	1.07916	1.06522	1.08246	1.07742	1.10075	1.07997	1.09038	1.08769	1.08019	1.0787	1.05665	1.0655	1.06218	1.05824	1.05731	1.05153	1.06022	1.05407	1.04621	1.04294	1.03191	1.02881	1.03214	1.03559	1.01835	1.01012	1.01044	1.01455	1.00522	1.01638	0.99853	0.99625	0.99709	0.98952	0.99434	0.97653	0.97132	0.97818
8355.15	1.01996	1.02848	1.0291	1.03852	1.04168	1.03844	1.04827	1.05623	1.06658	1.06178	1.06361	1.071	1.07433	1.08302	1.07191	1.09136	1.06598	1.09293	1.07824	1.07685	1.08795	1.05055	1.06958	1.06671	1.0583	1.0608	1.04857	1.06938	1.05081	1.03312	1.04218	1.04591	1.03039	1.03239	1.03629	1.02722	1.00745	1.01152	1.02506	1.01034	1.00714	1.00116	1.00453	1.00021	0.98886	0.98288	0.98061	0.9796	0.97807
8355.4	1.00988	1.02156	1.03128	1.03666	1.04189	1.03874	1.04423	1.05956	1.06808	1.06962	1.05272	1.06686	1.07658	1.08563	1.0761	1.08731	1.07403	1.08287	1.08015	1.08079	1.08036	1.05515	1.06974	1.06431	1.06741	1.06749	1.05656	1.07224	1.05748	1.04118	1.03928	1.04081	1.03854	1.04234	1.04218	1.0212	1.01351	1.01025	1.01951	1.01392	1.01592	0.9906	1.01135	1.00078	0.99382	0.99291	0.9887	0.98304	0.97884
8355.65	1.01558	1.02313	1.02036	1.04293	1.03607	1.03759	1.0444	1.05519	1.06998	1.05923	1.05508	1.06786	1.075	1.07624	1.07406	1.07887	1.06124	1.0818	1.08776	1.07692	1.08507	1.05481	1.07121	1.06574	1.0658	1.06768	1.05828	1.06127	1.04656	1.04961	1.042	1.05092	1.0359	1.03302	1.038	1.01572	1.02293	1.01482	1.025	1.01295	1.00539	1.00095	1.00201	0.99905	1.0044	0.98955	0.98223	0.99105	0.98019
8355.9	1.0273	1.02019	1.02235	1.022	1.04563	1.04207	1.04207	1.05336	1.04445	1.05464	1.05743	1.06413	1.07145	1.07777	1.07633	1.08173	1.06557	1.08079	1.07518	1.0764	1.08363	1.05887	1.07632	1.06309	1.06186	1.06783	1.06979	1.06458	1.04774	1.0368	1.03765	1.04452	1.03668	1.02851	1.03377	1.0235	1.02679	1.01685	1.02829	1.01305	1.01649	1.00626	1.00174	1.00345	0.98925	0.98654	0.98937	0.97882	0.99587
8356.15	1.02334	1.01631	1.02248	1.03001	1.03609	1.03205	1.04615	1.04789	1.04884	1.0546	1.05316	1.06191	1.06776	1.07374	1.06928	1.0854	1.07442	1.08416	1.07704	1.07199	1.07787	1.05745	1.07927	1.06807	1.07262	1.06817	1.06415	1.06197	1.05648	1.04541	1.04086	1.04597	1.04305	1.03821	1.03942	1.03031	1.02635	1.02492	1.02628	1.00588	1.01461	1.01037	1.00948	1.00661	0.99145	0.99688	0.9959	0.99044	0.99044
8356.4	1.01133	1.02154	1.02746	1.0235	1.02868	1.0424	1.04478	1.04589	1.04524	1.04888	1.05077	1.06273	1.06917	1.06775	1.07679	1.07746	1.06069	1.07745	1.07589	1.07319	1.08002	1.05753	1.07602	1.07248	1.07067	1.06171	1.0636	1.06199	1.0559	1.048	1.04575	1.04413	1.04123	1.03957	1.0337	1.03013	1.03027	1.03862	1.02541	1.01402	1.013	1.01194	1.01247	1.00859	0.99961	0.99747	0.99506	0.98509	0.9869
8356.66	1.01159	1.02324	1.02121	1.03604	1.03352	1.02544	1.0441	1.05231	1.04507	1.05168	1.05368	1.05607	1.07148	1.07228	1.06757	1.08209	1.06449	1.074	1.07953	1.07252	1.08703	1.0572	1.08167	1.06962	1.07265	1.05884	1.06124	1.067	1.05805	1.04935	1.04765	1.052	1.04179	1.04995	1.02839	1.03178	1.02178	1.01773	1.02603	1.01797	1.01477	0.9981	1.01733	1.00359	0.99962	0.9923	0.98885	0.98799	0.991
8356.91	1.01308	1.0148	1.02079	1.0334	1.03016	1.02932	1.03969	1.04754	1.05204	1.05198	1.05155	1.05205	1.06119	1.07309	1.07645	1.08446	1.0666	1.07055	1.06527	1.06779	1.07804	1.05995	1.07547	1.06394	1.07124	1.05534	1.05276	1.06268	1.05602	1.05434	1.0471	1.05117	1.04414	1.03836	1.0387	1.03101	1.01594	1.01908	1.01551	1.00473	1.00648	1.00331	1.0078	0.99963	0.99697	1.00587	0.98752	0.99187	0.99178
8357.16	1.01166	1.01052	1.01507	1.02209	1.03582	1.03143	1.03964	1.03641	1.05732	1.05598	1.05195	1.05718	1.06262	1.07729	1.06291	1.08352	1.06881	1.0725	1.07466	1.07139	1.07687	1.05311	1.07383	1.07262	1.06354	1.06315	1.06583	1.06193	1.05597	1.06251	1.05335	1.04992	1.04279	1.04231	1.0391	1.01978	1.0149	1.02485	1.0272	1.00768	1.0136	1.0022	1.01003	1.00148	1.00241	0.98057	0.99262	0.98031	0.98811
8357.41	1.00352	1.00895	1.02205	1.02279	1.03402	1.03235	1.0404	1.03808	1.04255	1.04766	1.05173	1.05877	1.05277	1.0698	1.06971	1.06454	1.06981	1.06721	1.07351	1.07042	1.07307	1.05517	1.08582	1.0705	1.06129	1.05837	1.06025	1.05619	1.05549	1.05929	1.03111	1.04488	1.03873	1.04719	1.03671	1.02463	1.02376	1.01742	1.02083	1.0117	1.02129	1.00717	1.01462	1.00119	0.99919	0.97941	0.98307	0.98039	0.98754
8357.65	1.0007	1.01327	1.02281	1.02461	1.03385	1.02659	1.04185	1.03815	1.05258	1.04582	1.04636	1.05568	1.05624	1.06175	1.05745	1.06336	1.05576	1.07223	1.07221	1.06521	1.08052	1.04857	1.07914	1.07177	1.05332	1.07225	1.06887	1.05657	1.05772	1.04836	1.03071	1.04831	1.0478	1.04079	1.03912	1.0225	1.01926	1.02766	1.03024	1.01243	1.02327	1.00932	1.00695	1.00119	0.99068	0.98502	0.97838	0.9946	0.97856
8357.91	1.00883	1.00767	1.01334	1.02889	1.03189	1.0263	1.03669	1.04349	1.04993	1.04615	1.04388	1.05181	1.05783	1.06409	1.06023	1.09048	1.05418	1.07647	1.07532	1.0706	1.07372	1.0533	1.07115	1.0651	1.05897	1.06272	1.05339	1.0567	1.06065	1.05974	1.0407	1.04203	1.04505	1.0414	1.03356	1.02391	1.02741	1.00868	1.01669	1.01051	1.0141	0.99964	1.00658	0.99851	0.98693	0.99221	0.9842	0.97697	0.9866
8358.16	1.0044	1.00877	1.01384	1.02658	1.02921	1.03174	1.02841	1.04188	1.04472	1.04743	1.04336	1.05078	1.05018	1.05726	1.06529	1.07454	1.05977	1.07492	1.06834	1.06192	1.07403	1.05081	1.06569	1.0659	1.06747	1.06552	1.05531	1.05013	1.05508	1.04029	1.03761	1.04461	1.03487	1.02789	1.0288	1.02504	1.02067	1.01984	1.02133	1.00013	1.01224	1.00741	1.00312	1.00703	0.99669	0.98935	0.97526	0.97751	0.99623
8358.41	1.00727	1.00957	1.01932	1.01643	1.0253	1.02232	1.03293	1.03397	1.04355	1.04046	1.04661	1.05187	1.05482	1.06229	1.06699	1.06939	1.05445	1.06679	1.07543	1.06793	1.06557	1.05137	1.05852	1.05888	1.06553	1.06115	1.05872	1.06521	1.05694	1.03364	1.0419	1.04333	1.04272	1.02944	1.03162	1.0228	1.01232	1.02112	1.01412	1.01003	1.01532	1.00248	1.01105	1.00112	1.00025	0.99889	0.9835	0.98134	0.97723
8358.67	1.00289	1.0042	1.01058	1.01956	1.01797	1.02527	1.03973	1.03328	1.046	1.04915	1.04692	1.04972	1.05407	1.06856	1.06292	1.07763	1.04438	1.06572	1.07183	1.06935	1.07251	1.05418	1.05866	1.06445	1.0621	1.06795	1.05235	1.06174	1.05155	1.04133	1.04679	1.04355	1.04043	1.02843	1.03268	1.01442	1.02275	1.01924	1.01186	1.01173	1.02055	1.00419	1.00974	1.00381	1.00599	0.98694	0.98099	0.98373	0.98986
8358.91	1.00922	1.01093	1.01294	1.01942	1.02195	1.0283	1.03234	1.03814	1.03845	1.05034	1.04157	1.05457	1.04737	1.06663	1.06183	1.08655	1.05778	1.06234	1.06766	1.06634	1.07039	1.05198	1.06867	1.06144	1.05874	1.06051	1.06043	1.06899	1.05312	1.04315	1.05263	1.03614	1.03524	1.03745	1.02885	1.01974	1.0179	1.01641	1.01606	1.012	1.01679	1.00969	0.99964	1.00369	0.99355	0.99013	0.97986	0.97661	0.98141
8359.17	1.00045	1.00089	1.01007	1.02313	1.0196	1.0236	1.02947	1.03396	1.04452	1.04517	1.04732	1.05724	1.04674	1.06665	1.05858	1.06936	1.05356	1.06704	1.07025	1.06883	1.06098	1.05228	1.06746	1.0613	1.06762	1.05372	1.04629	1.06509	1.04489	1.03299	1.04559	1.03724	1.03837	1.03827	1.03587	1.0194	1.02245	1.01851	1.02115	1.00638	1.01293	1.00111	1.00935	1.00203	0.98645	0.98613	0.98461	0.98104	0.99276
8359.42	1.00416	1.00413	1.00586	1.01787	1.0265	1.027	1.02577	1.04045	1.03574	1.04123	1.04619	1.04496	1.0555	1.06122	1.05084	1.06342	1.06754	1.06851	1.06161	1.06371	1.07427	1.05015	1.06685	1.05598	1.05437	1.06229	1.0436	1.06627	1.0532	1.03819	1.04778	1.03629	1.04768	1.02169	1.02392	1.03028	1.02151	1.01738	1.01777	1.01056	1.01484	1.0011	1.00649	0.99369	1.00098	0.99042	0.98271	0.97777	0.98086
8359.66	1.00085	1.01388	1.01467	1.01187	1.01242	1.02688	1.02402	1.03288	1.03129	1.04414	1.03994	1.04882	1.04939	1.0625	1.06317	1.06627	1.0519	1.06384	1.05435	1.06427	1.07216	1.04831	1.05965	1.05097	1.05631	1.0556	1.0506	1.05711	1.0404	1.04703	1.0351	1.04818	1.04228	1.03743	1.03009	1.02557	1.01719	1.01388	1.01471	1.01397	1.00635	1.00441	1.00644	1.00031	0.99434	0.9869	0.98623	0.98835	0.98192
8359.92	1.00187	1.00995	1.01357	1.01744	1.01946	1.02645	1.0303	1.04097	1.03487	1.03983	1.03551	1.05258	1.04427	1.05849	1.05917	1.06387	1.0522	1.05991	1.0667	1.06121	1.062	1.04484	1.06549	1.05507	1.05854	1.06395	1.05299	1.05905	1.03816	1.03883	1.03139	1.03951	1.03738	1.03306	1.02213	1.01438	1.01376	1.01472	1.01615	1.0036	1.02064	1.00841	0.99656	0.98933	0.99845	0.98112	0.98485	0.98076	0.98457
8360.17	0.99773	1.008	0.99971	1.02295	1.01986	1.01615	1.02543	1.03069	1.03161	1.04834	1.03817	1.05317	1.0525	1.06388	1.05122	1.06045	1.03899	1.06867	1.06061	1.0631	1.05616	1.04609	1.06081	1.05456	1.05884	1.05433	1.04414	1.05416	1.04409	1.04564	1.0342	1.0372	1.03023	1.03323	1.03703	1.01194	1.01803	1.01088	1.00884	1.00685	1.01619	0.99973	0.99942	0.9988	0.98611	0.9889	0.9828	0.98238	0.98578
8360.42	0.99834	1.0048	1.00228	1.01815	1.02165	1.019	1.02514	1.03792	1.03571	1.03972	1.03418	1.04026	1.05031	1.06152	1.05971	1.05906	1.0625	1.07202	1.05805	1.05617	1.06877	1.05247	1.05782	1.04501	1.06618	1.05763	1.05168	1.04574	1.03547	1.048	1.02481	1.03343	1.02732	1.03162	1.02148	1.01691	1.01309	1.01578	1.01326	1.01098	1.0018	0.9972	0.9999	0.99906	0.97951	0.98342	0.98649	0.9769	0.98067
8360.67	0.99859	1.00353	1.004	1.01924	1.02079	1.01917	1.02671	1.03462	1.03733	1.03663	1.03062	1.04039	1.03965	1.06427	1.0499	1.05905	1.05061	1.05889	1.06739	1.05353	1.06675	1.04749	1.0626	1.04632	1.05285	1.05171	1.05361	1.05256	1.03311	1.047	1.0249	1.0379	1.03833	1.02569	1.02326	1.0156	1.01352	1.00421	1.01025	1.00975	1.00859	1.00104	1.00399	0.99175	0.9797	0.9844	0.97999	0.98402	0.97586
8360.92	1.00893	1.00561	1.01357	1.00816	1.0212	1.02033	1.0256	1.02969	1.03753	1.03588	1.03757	1.04528	1.04912	1.05212	1.05827	1.06723	1.05067	1.0554	1.05676	1.05336	1.06113	1.04858	1.05576	1.05087	1.05105	1.0558	1.04879	1.04691	1.03926	1.05438	1.02974	1.0284	1.0313	1.01948	1.02238	1.01406	1.00576	1.01633	1.00701	0.99908	1.01029	0.99273	0.99454	0.99483	0.9904	0.99386	0.97973	0.96965	0.96851
8361.18	1.00268	1.00386	1.0007	1.01074	1.01604	1.02056	1.0269	1.02652	1.03074	1.03924	1.03679	1.03916	1.0468	1.05746	1.0454	1.06163	1.05406	1.06041	1.05654	1.05031	1.05526	1.04907	1.05525	1.04634	1.05139	1.03921	1.04862	1.04274	1.03934	1.04014	1.02964	1.03415	1.03522	1.01548	1.02835	1.00784	0.99306	1.01363	1.01192	0.99017	1.00611	0.99294	0.99868	0.98389	0.98082	0.97188	0.98445	0.97066	0.97059
8361.42	1.00017	1.00653	0.99828	1.02074	1.0212	1.01558	1.02784	1.02781	1.03116	1.04111	1.03631	1.042	1.03966	1.05749	1.05232	1.05755	1.05113	1.06283	1.05367	1.05446	1.0624	1.04578	1.05485	1.05015	1.05923	1.04821	1.04046	1.04316	1.04034	1.02635	1.02422	1.03233	1.03117	1.02646	1.02518	1.01577	1.00901	1.00566	1.0046	0.99778	1.00447	0.99366	0.992	0.99131	0.99294	0.98082	0.98251	0.9664	0.98005
8361.67	0.99783	1.00778	1.00638	1.00962	1.02111	1.0133	1.02236	1.03436	1.02713	1.03844	1.03509	1.04193	1.04351	1.06387	1.05589	1.05948	1.05062	1.06527	1.06131	1.05716	1.06869	1.03338	1.05033	1.04155	1.05237	1.05239	1.04232	1.04375	1.04438	1.02147	1.0222	1.02956	1.02066	1.02067	1.0223	1.00484	1.00475	1.00377	1.00993	0.99753	1.00157	0.98838	1.00269	0.99477	0.99256	0.97505	0.97534	0.96625	0.97544
8361.93	0.9959	1.00539	1.00722	1.01058	1.01444	1.01334	1.02557	1.03253	1.02123	1.03797	1.03149	1.03738	1.04787	1.06294	1.05403	1.0644	1.0492	1.06093	1.05687	1.04836	1.05562	1.03588	1.05721	1.03859	1.05725	1.04542	1.03473	1.04241	1.04744	1.02171	1.02656	1.02194	1.02142	1.02458	1.01236	1.00477	1.0079	1.01071	1.01017	0.99452	0.99906	0.99539	0.9969	0.99452	0.97678	0.97347	0.96478	0.97101	0.97037
8362.18	0.99351	0.99956	1.01126	1.01501	1.01083	1.01467	1.02584	1.03119	1.02871	1.03309	1.03165	1.03845	1.04802	1.05807	1.05135	1.05635	1.04284	1.06042	1.05273	1.05323	1.05169	1.03174	1.04364	1.04288	1.05274	1.04014	1.03082	1.04286	1.03296	1.0263	1.01918	1.01873	1.02843	1.02184	1.02816	1.00506	1.0086	0.99822	1.00513	1.00322	0.99507	0.99195	0.99512	0.98308	0.9764	0.97242	0.97188	0.97058	0.97533
8362.43	0.99281	1.00073	1.01332	1.00973	1.0076	1.00955	1.02377	1.02189	1.03221	1.03269	1.03496	1.05029	1.04634	1.05216	1.05147	1.05885	1.04487	1.05467	1.05986	1.05323	1.05738	1.03413	1.03994	1.03738	1.04427	1.04206	1.04001	1.04107	1.02968	1.0129	1.02267	1.01831	1.03078	1.00774	1.01223	1.00001	0.99111	1.008	0.99979	0.99024	0.9882	0.98365	0.99036	0.98145	0.96965	0.97072	0.96536	0.96743	0.96833
8362.68	0.99178	1.00216	1.00224	1.01263	1.01481	1.00796	1.02554	1.02062	1.03048	1.03786	1.0337	1.03585	1.0382	1.04945	1.0476	1.06079	1.05441	1.04983	1.05046	1.04367	1.05349	1.02592	1.03616	1.0357	1.04319	1.03562	1.03378	1.03078	1.02049	1.02212	1.02542	1.01617	1.01126	1.01318	1.00397	0.99188	0.99645	1.00252	1.00063	0.98941	0.98725	0.97903	0.98382	0.97691	0.97967	0.96367	0.96683	0.96022	0.96572
8362.93	0.99716	0.99329	1.00497	1.00711	1.01659	1.01456	1.02305	1.02186	1.02429	1.03609	1.03197	1.03673	1.03805	1.04854	1.04419	1.05761	1.05094	1.05772	1.05222	1.05657	1.05744	1.02631	1.0422	1.03492	1.04342	1.03658	1.03012	1.02811	1.01734	1.02464	1.01429	1.02363	1.00567	1.00786	1.00791	0.99569	0.98918	1.00113	1.00084	0.98937	0.99122	0.97604	0.98229	0.98029	0.97836	0.96619	0.9611	0.95438	0.95915
8363.18	0.99644	0.99765	0.99863	1.00344	1.01625	1.01806	1.01983	1.02903	1.02624	1.03284	1.03687	1.03685	1.03825	1.05741	1.05301	1.06337	1.04549	1.05674	1.05814	1.04368	1.0458	1.01931	1.02909	1.02416	1.03767	1.02332	1.02754	1.03253	1.01955	1.02006	1.01406	1.01781	1.00958	0.99732	1.01048	0.99275	0.97759	0.98783	0.98782	0.98719	0.992	0.97331	0.983	0.97832	0.96983	0.958	0.96283	0.95255	0.96195
8363.43	0.997	0.99458	1.00728	0.99744	1.01077	1.01534	1.01845	1.02226	1.02331	1.03595	1.02003	1.03302	1.04731	1.05109	1.04713	1.05138	1.04565	1.05393	1.05615	1.04594	1.04699	1.01958	1.03529	1.03076	1.02985	1.02969	1.02639	1.03579	1.01213	1.01855	1.00391	1.01263	1.01267	1.00064	1.00651	0.99975	1.00101	0.98652	0.9841	0.98064	0.99236	0.97636	0.97929	0.97496	0.95963	0.9636	0.96266	0.94581	0.95147
8363.68	0.98714	0.99147	1.00063	1.0033	1.01176	1.00756	1.02363	1.02148	1.01712	1.0374	1.03058	1.0325	1.03952	1.04581	1.04421	1.05319	1.04345	1.05109	1.04847	1.04595	1.03947	1.017	1.02852	1.02277	1.02721	1.01816	1.02356	1.01963	1.02039	1.01819	1.0076	1.01201	1.00154	1.00634	0.99916	1.001	1.00013	1.00025	0.98282	0.97525	0.9952	0.97124	0.9761	0.97698	0.96085	0.96281	0.96623	0.96013	0.95312
8363.94	0.98613	0.99479	0.99609	1.00294	1.00384	1.01241	1.02026	1.02185	1.02794	1.03043	1.02301	1.03308	1.03546	1.05034	1.04411	1.05618	1.04551	1.05345	1.04743	1.05077	1.04687	1.01229	1.02183	1.02021	1.0152	1.01233	1.01396	1.01788	1.01472	1.01072	1.0096	1.01481	1.00949	1.00312	1.00136	0.98867	0.98981	0.98732	0.98838	0.98174	0.98527	0.97771	0.97754	0.97135	0.96136	0.96058	0.95423	0.95677	0.94819
8364.19	0.98359	1.00368	0.99719	1.00998	1.00665	1.00989	1.02314	1.02522	1.0284	1.02472	1.02629	1.04244	1.04124	1.0465	1.03901	1.04663	1.03995	1.0448	1.05385	1.05092	1.04125	1.01173	1.02354	1.02081	1.0071	1.01216	1.00937	1.02503	1.00344	1.00388	1.00538	1.00372	1.01243	0.99689	1.00565	0.99022	0.97667	0.97922	0.97872	0.97548	0.9869	0.97845	0.97345	0.97228	0.95518	0.95928	0.95277	0.95478	0.95226
8364.44	0.9831	1.00287	1.00063	1.00573	1.00007	1.01055	1.00943	1.02771	1.02113	1.02809	1.01966	1.03275	1.04198	1.04177	1.0395	1.05205	1.04462	1.04833	1.04608	1.0399	1.04927	1.01419	1.01372	1.01473	1.01996	1.01842	1.00928	1.02195	1.00778	1.00373	1.01105	1.00536	0.99495	0.99798	1.00832	0.99031	0.97863	0.98274	0.99202	0.97968	0.97984	0.96338	0.97612	0.97547	0.96533	0.96595	0.95574	0.9524	0.94807
8364.69	0.98017	0.98502	0.99143	1.00857	1.00196	1.00575	1.02311	1.01987	1.02185	1.0379	1.01982	1.03509	1.02713	1.03997	1.04412	1.04705	1.03437	1.04427	1.04871	1.04621	1.03265	1.0138	1.02196	1.01259	1.01155	1.02058	1.01778	1.02712	1.00944	1.01316	1.00076	1.00488	0.99226	1.00064	0.99305	0.98505	0.98394	0.98551	0.98346	0.96709	0.97182	0.96664	0.96972	0.96427	0.96158	0.95012	0.95805	0.95221	0.94796
8364.95	0.99077	1.00034	0.99174	0.99472	1.00394	1.00308	1.0153	1.01811	1.0169	1.03403	1.02259	1.02735	1.03178	1.04674	1.04034	1.04613	1.04399	1.04202	1.04006	1.04284	1.04539	1.01013	1.02213	1.02022	1.02259	1.01438	1.01038	1.01252	1.00947	1.00227	1.00419	0.99871	0.99277	1.0007	0.99357	0.98003	0.98531	0.97332	0.97082	0.97248	0.97228	0.96635	0.96493	0.95392	0.95185	0.95428	0.95196	0.95273	0.9425
8365.19	0.98959	0.99217	0.9924	0.99517	1.00383	1.00603	1.01194	1.01519	1.01898	1.02813	1.01898	1.02166	1.03146	1.04331	1.03995	1.04986	1.0373	1.03979	1.04251	1.0322	1.04534	1.01201	1.0122	1.01636	1.01339	1.01573	1.01011	1.01317	1.01533	0.99374	1.00327	0.99884	0.99514	0.99981	0.99155	0.97704	0.97711	0.97174	0.97857	0.96901	0.97979	0.96787	0.96655	0.95825	0.96171	0.95422	0.95147	0.95112	0.94314
8365.44	0.97734	0.98625	0.99343	0.99668	1.00682	1.00239	1.00982	1.01015	1.01805	1.02091	1.01807	1.02663	1.03025	1.04133	1.0467	1.0542	1.03578	1.04159	1.04108	1.03523	1.0338	1.00753	1.02105	1.00917	1.00606	1.01756	1.00887	1.01105	1.00652	1.00824	0.99731	1.00047	0.99373	0.99147	0.99429	0.97335	0.98247	0.97875	0.9752	0.97313	0.97959	0.96195	0.96246	0.96647	0.96436	0.95559	0.94741	0.95269	0.95569
8365.69	0.989	0.99699	0.99048	1.00204	1.01094	0.99861	1.00881	1.02301	1.01542	1.02731	1.02173	1.02967	1.03065	1.03696	1.03391	1.05116	1.03436	1.04324	1.04168	1.03837	1.03838	1.00959	1.01863	1.02808	1.01622	1.01892	1.01065	1.01753	1.01216	1.01743	0.99983	1.00398	0.99936	1.0027	0.99416	0.98295	0.98146	0.97448	0.98496	0.97785	0.98173	0.97193	0.96472	0.96932	0.96487	0.9622	0.95725	0.94885	0.95203
8365.95	0.9818	0.99053	0.9906	0.99799	1.00579	1.00202	1.01167	1.0109	1.01993	1.0276	1.02371	1.03352	1.02943	1.03647	1.03732	1.04329	1.02715	1.04541	1.03828	1.03363	1.0418	1.00733	1.0187	1.01684	1.01806	1.02316	1.00804	1.01638	1.01281	1.00398	1.004	0.99905	0.99903	1.00143	0.98797	0.98719	0.97931	0.97599	0.986	0.96454	0.97383	0.96856	0.97459	0.97001	0.96189	0.95419	0.95139	0.94483	0.95122
8366.19	0.97985	0.98539	0.98872	0.99748	1.0026	0.99942	1.00518	1.00213	1.02255	1.02282	1.01938	1.02955	1.02812	1.03143	1.03532	1.03701	1.04047	1.03444	1.0378	1.03394	1.03356	1.00561	1.01531	1.01903	1.01167	1.01606	1.0103	1.01979	1.01303	1.00137	1.00134	0.99424	1.00234	0.98062	0.99653	0.98063	0.98616	0.99047	0.9786	0.96978	0.9749	0.96105	0.96969	0.9603	0.96342	0.95216	0.94288	0.93972	0.94683
8366.45	0.97599	0.9808	0.98923	0.9959	0.99507	0.99334	1.00224	1.0099	1.01086	1.01255	1.00556	1.0156	1.02118	1.02796	1.03512	1.04004	1.03182	1.03227	1.02957	1.03004	1.02799	1.0085	1.01242	1.0196	1.01756	1.00652	1.00914	1.00413	0.99822	1.00034	0.98869	0.99764	1.00123	0.98894	0.98647	0.98227	0.97269	0.9777	0.97329	0.97367	0.97253	0.96842	0.97212	0.96127	0.95671	0.96411	0.94141	0.94162	0.94468
8366.7	0.98304	0.97973	0.97764	0.98528	0.99468	0.99536	0.99894	1.00234	1.00859	1.01132	1.00596	1.01382	1.0207	1.03346	1.02615	1.02751	1.02504	1.0312	1.02138	1.0214	1.02452	0.99948	1.00727	1.00743	1.00102	1.01594	1.01119	0.99554	0.99978	1.00407	0.98933	0.99858	0.99459	0.98895	0.99579	0.98571	0.9761	0.97903	0.97272	0.96782	0.96861	0.97136	0.96371	0.96032	0.95705	0.95218	0.94482	0.94293	0.94352
8366.95	0.97166	0.98504	0.98071	0.99443	0.99057	0.99218	0.99762	1.00569	1.00808	1.01276	1.00754	1.01716	1.00928	1.02303	1.0217	1.03542	1.02269	1.031	1.03493	1.01697	1.02837	0.99685	1.01047	1.02158	1.0112	1.01569	1.01267	1.01068	0.99857	0.98907	0.98944	0.997	0.99126	0.9932	0.98601	0.98271	0.97169	0.96874	0.98406	0.97595	0.96941	0.96311	0.96678	0.95965	0.94927	0.9461	0.94297	0.94689	0.94235
8367.2	0.97598	0.9772	0.9722	0.97802	0.98894	0.98426	0.99735	0.99739	1.01344	1.00649	1.00313	1.01164	1.01705	1.02411	1.01663	1.03807	1.02478	1.0274	1.03267	1.01641	1.01724	1.00287	1.01233	1.01167	1.00671	1.00631	1.00943	1.00448	1.01411	0.99025	0.9883	1.00444	0.99085	0.99596	0.98555	0.96808	0.9757	0.96638	0.97516	0.96807	0.97172	0.95645	0.96101	0.95778	0.9405	0.94778	0.94821	0.94472	0.9439
8367.45	0.96543	0.97741	0.97445	0.97899	0.98806	0.98312	0.98931	0.99799	1.00857	1.016	1.01033	1.01045	1.00984	1.01825	1.01373	1.03064	1.02621	1.02443	1.01333	1.01632	1.02485	1.00322	1.01615	1.00274	1.01012	1.00988	1.00251	1.00892	1.00937	0.99943	0.99128	0.99548	0.99343	0.99007	0.97955	0.98234	0.98702	0.96051	0.97121	0.97074	0.97633	0.95362	0.96357	0.96615	0.95462	0.94999	0.943	0.94612	0.9417
8367.71	0.96837	0.97099	0.97502	0.97719	0.98331	0.97809	0.98842	1.0013	1.00772	1.00389	1.002	1.0079	1.01593	1.02365	1.0202	1.02483	1.01868	1.02462	1.01751	1.00232	1.02889	1.00284	1.01018	1.01663	1.01476	1.00483	1.01302	1.00454	0.99755	0.99466	0.99348	1.00124	0.98884	0.98342	0.98334	0.97727	0.97765	0.96999	0.97595	0.96339	0.98012	0.96571	0.97186	0.96941	0.96051	0.9508	0.94707	0.94259	0.93761
8367.96	0.96618	0.97064	0.97505	0.9757	0.97474	0.97607	0.99754	0.99254	1.00182	1.00083	0.9901	0.99737	1.00671	1.02128	1.02129	1.02351	1.01366	1.02187	1.01518	1.01053	1.01733	1.00737	1.00549	1.01511	1.01478	1.00133	1.00753	1.01234	1.00484	1.00543	0.98118	0.99786	0.99369	0.99307	0.97526	0.9833	0.98103	0.97497	0.9796	0.96853	0.97143	0.96333	0.96866	0.96329	0.95306	0.95754	0.94254	0.95062	0.95199
8368.21	0.96871	0.97712	0.97017	0.97283	0.97916	0.98131	0.99257	0.98738	0.98859	1.00434	0.99449	1.00465	1.00733	1.01603	1.01032	1.01236	1.01584	1.01524	1.01348	1.00649	1.01725	1.00054	1.00748	1.01234	1.01324	1.00087	1.01146	1.01959	1.00279	0.99926	0.9918	0.9964	0.99633	0.99097	0.99076	0.97848	0.97691	0.98668	0.9718	0.96319	0.96117	0.96611	0.96229	0.95832	0.95894	0.94553	0.95092	0.94706	0.93849
8368.47	0.96493	0.96328	0.95961	0.96746	0.9858	0.97636	0.99112	0.99285	0.99027	1.009	0.99171	0.9986	1.00252	1.01452	1.00521	1.02557	0.99808	1.01793	1.01233	1.00299	1.01198	1.00021	1.01835	1.00338	1.01821	1.00642	1.01024	1.02552	1.00206	0.99779	0.9976	0.99006	0.99336	0.97755	0.98919	0.98316	0.95919	0.97708	0.97042	0.96693	0.96677	0.96637	0.96756	0.96323	0.95557	0.94465	0.95208	0.94018	0.94076
8368.72	0.95969	0.9615	0.96462	0.97795	0.98198	0.9789	0.9754	0.992	0.98452	0.99488	1.00087	0.99887	1.00076	1.00947	1.00756	1.02462	0.99853	1.01059	1.00822	0.9981	1.01834	1.00004	1.00953	1.01201	1.02183	1.00667	1.00155	1.02062	1.00291	0.99431	0.99526	0.99619	0.99126	0.98771	0.98585	0.98175	0.97966	0.96501	0.9785	0.97067	0.97002	0.96362	0.97082	0.96056	0.95706	0.95552	0.95069	0.936	0.9534
8368.97	0.95684	0.96029	0.96239	0.96603	0.9827	0.97286	0.97674	0.98851	0.9864	0.988	0.98629	1.00005	0.99671	1.01147	1.0112	1.02031	1.00739	1.01409	1.00495	0.99935	1.01297	0.99485	1.00176	1.00937	1.0226	1.00373	1.01057	1.00261	0.99797	0.99042	0.99768	0.9935	0.99486	0.98838	0.99349	0.97364	0.97473	0.96615	0.97401	0.96768	0.96956	0.96512	0.97073	0.95842	0.96559	0.95558	0.94377	0.94893	0.94609
8369.21	0.95315	0.94992	0.95766	0.97502	0.96947	0.98174	0.98289	0.98485	0.97533	0.99125	0.98717	0.99477	0.99624	1.0041	0.99907	1.0131	1.00435	1.01688	1.00908	1.00173	1.01172	1.00113	1.01554	1.01668	1.01948	1.00429	1.00154	1.00885	0.99475	0.99731	0.98412	1.00072	0.989	0.98634	0.98732	0.97226	0.97876	0.97045	0.98053	0.97829	0.97448	0.95222	0.96838	0.95994	0.94791	0.95221	0.94719	0.94446	0.9441
8369.46	0.95599	0.95932	0.95995	0.96953	0.97393	0.96932	0.97277	0.9772	0.98385	0.99227	0.98308	0.99088	0.99418	1.00514	0.99768	1.01974	0.99261	1.01235	1.00897	0.99773	1.00851	0.99678	1.00831	1.01514	1.02098	1.00262	0.99895	1.00754	1.00107	0.99035	0.98703	0.98978	0.99617	0.98373	0.97727	0.97399	0.97783	0.97581	0.96832	0.97308	0.97643	0.9572	0.96205	0.96334	0.9543	0.94749	0.94686	0.94499	0.94179
8369.72	0.95219	0.96054	0.95208	0.95291	0.96875	0.96956	0.96919	0.98852	0.98215	0.98444	0.98004	0.99211	0.99153	1.00797	0.99683	1.00541	0.99709	1.00807	0.99966	1.0034	0.99969	1.00601	1.01292	1.01232	1.02505	1.00302	0.99947	1.00673	0.99359	0.98408	0.99586	1.0007	0.98068	0.9805	0.98853	0.97621	0.97847	0.96686	0.9691	0.96167	0.97212	0.96799	0.96339	0.96509	0.95441	0.95308	0.94404	0.9466	0.94003
8369.97	0.94907	0.9521	0.95624	0.95678	0.96641	0.97086	0.9689	0.97267	0.97772	0.98984	0.98898	0.99221	0.99813	1.00207	0.99664	1.0027	0.99421	1.00245	0.99212	0.99895	1.00951	1.00297	0.9989	1.00714	1.01279	1.00682	0.99429	1.002	1.00186	0.99195	0.9851	1.0063	0.99111	0.98247	0.9895	0.97706	0.9716	0.97322	0.98511	0.9662	0.97191	0.95492	0.96548	0.96675	0.95607	0.95513	0.94278	0.93712	0.9486
8370.22	0.95006	0.95211	0.95816	0.96387	0.97185	0.96227	0.97407	0.97721	0.97941	0.98176	0.98373	0.98858	0.97885	0.99576	0.99788	1.00443	0.98734	1.00218	0.99599	0.99542	1.00738	1.00602	1.00806	1.01359	1.01356	1.01299	1.00489	1.00811	1.00177	0.99608	0.99283	0.9869	0.9918	0.983	0.99433	0.9828	0.96378	0.97185	0.97521	0.97091	0.96914	0.9685	0.97012	0.9635	0.96419	0.95027	0.94491	0.93742	0.94306
8370.48	0.93585	0.94646	0.96112	0.96273	0.96529	0.95857	0.96781	0.98	0.98194	0.9846	0.97729	0.9905	0.99136	1.00029	0.98813	1.00088	0.99716	0.99812	0.99606	0.9986	1.00869	1.00438	1.00943	1.01641	1.01266	1.01813	1.00601	1.00677	1.00169	0.99091	0.99099	0.9906	1.00105	0.99398	0.98104	0.98486	0.97258	0.97961	0.98838	0.97269	0.97203	0.9562	0.96021	0.96682	0.95947	0.94213	0.94383	0.94929	0.94973
8370.73	0.94579	0.94045	0.95651	0.9603	0.96508	0.96038	0.96958	0.97255	0.98204	0.98292	0.97626	0.97737	0.98937	0.99214	0.98484	1.00428	0.99066	1.00496	0.98306	0.98647	0.99625	0.9971	1.00495	1.00602	1.01176	1.01327	1.00764	1.00431	1.00845	0.99971	0.99015	0.98392	0.98897	0.98444	0.99365	0.98329	0.97017	0.97746	0.98215	0.97347	0.96676	0.95614	0.96133	0.96069	0.95433	0.95846	0.9568	0.94478	0.95119
8370.98	0.94557	0.94825	0.95192	0.95002	0.96832	0.95624	0.96326	0.971	0.97546	0.97996	0.97268	0.98072	0.98408	0.98802	0.98508	1.00004	0.98183	0.99507	1.00222	0.99549	0.99015	0.9975	1.01695	1.01018	1.01957	1.01535	1.00391	1.00949	1.0027	0.99649	1	0.99207	0.99004	0.98912	0.99465	0.97986	0.97336	0.98267	0.98753	0.97047	0.97348	0.95964	0.96458	0.9696	0.95068	0.95762	0.95325	0.94052	0.94127
8371.23	0.94747	0.94764	0.94667	0.95408	0.95526	0.95141	0.96607	0.97004	0.96654	0.97999	0.97738	0.98334	0.98611	0.99419	0.98086	0.99793	0.99206	0.99264	0.98515	0.98426	0.99506	1.00018	1.00214	1.00571	1.0135	1.01547	1.00437	1.00687	1.00082	1.00859	0.98983	0.99566	0.99484	0.98667	0.99318	0.97867	0.97941	0.98025	0.98355	0.966	0.97593	0.96654	0.96655	0.96427	0.95585	0.95091	0.94445	0.94232	0.93954
8371.48	0.94636	0.94868	0.93559	0.94795	0.956	0.95304	0.9664	0.96801	0.96968	0.97854	0.97136	0.97742	0.98508	0.99031	0.97774	0.99783	0.99207	0.98144	0.9802	0.98691	0.99505	1.0042	1.02131	1.00301	1.00901	1.00631	1.00366	1.02012	1.00417	1.00096	0.9811	0.99542	0.99727	0.9922	0.99591	0.97316	0.96942	0.97462	0.97544	0.96579	0.96458	0.96524	0.96851	0.96489	0.95713	0.94782	0.94408	0.94268	0.94689
8371.74	0.94119	0.9478	0.94479	0.94876	0.9572	0.94905	0.96525	0.96337	0.96434	0.96684	0.96077	0.97581	0.98173	0.99751	0.98642	0.99887	0.98171	0.98756	0.98974	0.98326	0.99417	1.00036	1.00349	1.00908	1.00746	0.99397	1.00678	1.00858	0.99655	0.99781	0.98607	0.99723	0.99027	0.9945	0.97085	0.96989	0.96992	0.96974	0.97313	0.97293	0.95729	0.96128	0.96866	0.9661	0.95231	0.94641	0.94203	0.94708	0.9474
8371.98	0.93056	0.93324	0.94133	0.94649	0.95703	0.94819	0.9555	0.95847	0.96857	0.9735	0.97043	0.9763	0.98248	0.99242	0.97878	0.98731	0.98286	0.99354	0.99563	0.99432	0.98516	0.9899	1.01242	1.00719	1.01386	1.00898	1.00735	1.01227	1.0064	0.99544	0.98689	0.99452	0.99552	0.98276	0.97173	0.98291	0.97341	0.97492	0.96833	0.96907	0.97765	0.96217	0.97153	0.9668	0.95397	0.95427	0.94919	0.94356	0.95312
8372.24	0.93301	0.93919	0.94545	0.9477	0.95759	0.94172	0.95512	0.96171	0.97597	0.96618	0.95546	0.96873	0.97898	0.98402	0.9863	0.99636	0.97402	0.97466	0.9823	0.97129	0.99567	0.99901	1.00907	1.00143	1.00786	1.01285	1.00299	1.00224	1.0017	1.00404	0.98488	1.00069	0.99463	0.97612	0.97855	0.98021	0.97358	0.974	0.97635	0.96576	0.9762	0.96021	0.97657	0.9594	0.94974	0.95582	0.9475	0.93478	0.96201
8372.49	0.92704	0.93423	0.94302	0.94606	0.94577	0.95213	0.949	0.95568	0.96013	0.96749	0.96257	0.96875	0.97357	0.98537	0.98373	0.98642	0.98105	0.98423	0.98165	0.97834	0.99294	1.00462	0.99968	1.00073	1.00557	1.00442	1.00336	1.00831	1.00867	0.98855	0.9881	0.99181	0.9932	0.97564	0.97823	0.9814	0.96992	0.9678	0.97619	0.96558	0.9752	0.96347	0.96474	0.96468	0.95634	0.94954	0.95308	0.94802	0.94625
8372.74	0.93131	0.93772	0.9456	0.93981	0.94884	0.94716	0.95472	0.96779	0.96293	0.96672	0.95458	0.97123	0.97593	0.97863	0.97767	0.99479	0.97226	0.98426	0.97625	0.97352	0.99147	0.99835	1.0007	1.00229	1.00508	1.00368	1.01135	1.0074	1.00179	0.99252	0.98965	1.00412	0.98965	0.98969	0.98131	0.97751	0.97121	0.97102	0.97663	0.96244	0.97235	0.96472	0.96238	0.97169	0.95602	0.94468	0.94261	0.94837	0.93587
8372.99	0.92454	0.93218	0.93431	0.94282	0.93444	0.94528	0.95959	0.96191	0.95908	0.96515	0.95371	0.95796	0.9674	0.98274	0.97175	0.97959	0.96828	0.98518	0.98028	0.96614	0.989	1.00156	1.01104	0.99938	1.0054	0.98928	0.99691	1.00239	1.00145	0.98396	0.98234	0.99489	0.99783	0.98372	0.98082	0.97185	0.97718	0.97479	0.97916	0.96774	0.97848	0.9566	0.96842	0.96022	0.96128	0.94926	0.94645	0.94499	0.94435
8373.24	0.92982	0.93218	0.92219	0.94023	0.94079	0.94326	0.95336	0.95086	0.95542	0.97468	0.95372	0.96528	0.96531	0.96767	0.97672	0.98384	0.96849	0.97816	0.97258	0.97257	0.98683	0.99726	1.0053	1.0021	0.99615	0.99782	1.00147	1.00937	1.00927	0.9963	0.97606	0.9941	0.99882	0.97569	0.99225	0.97183	0.97033	0.96608	0.96331	0.96718	0.97884	0.96356	0.96442	0.95892	0.95314	0.95431	0.94727	0.93908	0.94114
8373.5	0.93353	0.92939	0.93197	0.93281	0.94219	0.94227	0.94931	0.95182	0.95928	0.95707	0.95494	0.96263	0.96931	0.97479	0.97102	0.98461	0.973	0.98296	0.97538	0.96759	0.97855	0.99929	1.00069	0.99773	1.00242	1.00352	0.99615	0.99877	0.99862	0.98947	0.98141	0.98946	0.99249	0.97552	0.98908	0.97687	0.96773	0.97342	0.96923	0.96673	0.97248	0.96522	0.96099	0.95798	0.94596	0.95577	0.95544	0.93609	0.93845
8373.75	0.92373	0.9291	0.93187	0.93719	0.93838	0.93845	0.95241	0.95491	0.96125	0.95454	0.94798	0.95976	0.96281	0.98	0.96677	0.96596	0.96903	0.98393	0.96179	0.96915	0.98853	0.99386	0.99948	0.99511	1.01054	1.00142	1.00007	1.00328	0.99325	0.98642	0.98993	0.98872	0.98139	0.97704	0.97556	0.97408	0.97068	0.97487	0.96624	0.96957	0.96664	0.96287	0.9651	0.94961	0.94981	0.94392	0.94849	0.94634	0.93954
8374	0.9257	0.92427	0.92429	0.93421	0.93566	0.94587	0.94496	0.94734	0.95512	0.95237	0.95357	0.95975	0.97185	0.97208	0.9609	0.97126	0.96937	0.96726	0.97043	0.97084	0.978	0.99653	0.99334	0.99186	1.01194	0.99711	1.00449	0.99645	1.0021	0.98681	0.98984	0.98587	0.97535	0.97749	0.9723	0.97786	0.97147	0.95857	0.97227	0.96691	0.96369	0.95666	0.96082	0.96227	0.952	0.94104	0.94005	0.93281	0.94831
8374.25	0.92216	0.91635	0.92426	0.93443	0.93697	0.93446	0.94287	0.94405	0.94385	0.95416	0.95284	0.94668	0.95837	0.97629	0.96296	0.97736	0.96514	0.97689	0.95911	0.96812	0.98332	0.99049	0.99661	0.99189	1.00307	0.99247	0.99911	1.00624	0.99737	0.98783	0.98931	0.99501	0.98242	0.97493	0.97679	0.96455	0.97307	0.95926	0.97566	0.96807	0.96172	0.95944	0.96959	0.96111	0.95579	0.95218	0.93941	0.93877	0.94483
8374.51	0.91914	0.92118	0.92046	0.93066	0.9368	0.92692	0.94106	0.94492	0.94535	0.94823	0.95143	0.95889	0.95557	0.96127	0.96463	0.95967	0.95843	0.96114	0.9508	0.95775	0.97361	0.99601	0.99966	0.9921	1.00037	0.99104	1.00828	0.99474	0.9914	0.99046	0.97771	0.99074	0.97441	0.97862	0.97081	0.96843	0.9754	0.96194	0.96786	0.96561	0.97044	0.95544	0.95778	0.95993	0.94463	0.94217	0.94514	0.94036	0.9445
8374.76	0.90304	0.91958	0.91708	0.92749	0.92988	0.92624	0.93953	0.94803	0.93628	0.94968	0.93528	0.94578	0.95235	0.9563	0.95741	0.968	0.9576	0.96724	0.96427	0.96379	0.96611	0.99046	0.99363	0.99394	1.00576	0.99264	0.99936	0.99618	0.98333	0.98666	0.97011	0.99341	0.98108	0.9849	0.97786	0.96379	0.97337	0.97065	0.9661	0.96489	0.96391	0.96166	0.95575	0.95608	0.94682	0.9472	0.94265	0.94249	0.93702
8375.01	0.92208	0.91731	0.91449	0.92579	0.92831	0.92726	0.9334	0.94176	0.9403	0.94999	0.94302	0.94536	0.94227	0.96205	0.95365	0.96519	0.957	0.96172	0.96165	0.95579	0.97267	0.98174	0.9976	0.98893	0.99163	0.99317	1.00974	0.99375	0.99476	0.98945	0.97359	0.99036	0.98745	0.97319	0.97766	0.9658	0.96458	0.97104	0.96677	0.9559	0.9567	0.96194	0.96803	0.95618	0.95129	0.9525	0.94753	0.94138	0.94162
8375.26	0.90362	0.91098	0.91707	0.91748	0.93248	0.92963	0.93528	0.93934	0.93587	0.94946	0.93887	0.94147	0.9475	0.95087	0.95233	0.95746	0.95518	0.9496	0.9512	0.95594	0.96222	0.97769	0.9911	0.99039	0.98635	0.99891	0.99103	0.99523	1.00398	0.97738	0.97726	0.986	0.9892	0.97831	0.97017	0.96486	0.96684	0.96112	0.96706	0.97105	0.9667	0.94836	0.96394	0.95437	0.9473	0.94284	0.94289	0.94238	0.94227
8375.51	0.90764	0.90761	0.91095	0.91792	0.9194	0.92053	0.93276	0.93311	0.93448	0.9457	0.9322	0.93766	0.9516	0.96143	0.9517	0.95507	0.95233	0.95862	0.95339	0.95328	0.96666	0.98333	0.98743	0.99218	0.99486	0.99338	0.9879	0.9822	0.98959	0.97651	0.98503	0.97686	0.97895	0.96723	0.97694	0.96884	0.96432	0.957	0.96784	0.9579	0.96221	0.95129	0.95597	0.95752	0.94873	0.94694	0.94562	0.93432	0.93079
8375.76	0.90762	0.90405	0.90856	0.91887	0.93083	0.92788	0.92413	0.93222	0.93181	0.94027	0.92966	0.93936	0.94343	0.94926	0.95237	0.9503	0.94841	0.95892	0.94417	0.94513	0.96178	0.98119	0.98767	0.99343	0.98751	0.99252	0.98832	0.98047	0.98598	0.9794	0.9834	0.98044	0.9797	0.97125	0.9788	0.95215	0.96175	0.96163	0.96175	0.95639	0.95797	0.9565	0.96323	0.95756	0.941	0.94874	0.94357	0.93875	0.93196
8376.02	0.90585	0.89797	0.9082	0.91196	0.91766	0.92107	0.91976	0.93526	0.93455	0.93595	0.9339	0.93813	0.93979	0.95585	0.94816	0.95386	0.95352	0.95539	0.94922	0.94674	0.96493	0.98394	0.98297	0.99443	0.98768	0.99056	0.97357	0.98173	0.98745	0.98649	0.98488	0.98105	0.97581	0.97297	0.96328	0.96308	0.96701	0.96243	0.97041	0.95663	0.96674	0.94903	0.95672	0.94863	0.94518	0.95089	0.9469	0.94265	0.94449
8376.27	0.90898	0.90401	0.90511	0.91353	0.92071	0.91751	0.92464	0.91768	0.92788	0.93384	0.9239	0.93499	0.94062	0.94637	0.94585	0.94904	0.94624	0.94986	0.94393	0.94486	0.96501	0.97858	0.99103	0.98405	0.98707	0.99379	0.97494	0.98091	0.98797	0.97906	0.97282	0.96944	0.97183	0.97819	0.96771	0.95731	0.96293	0.96538	0.96071	0.94841	0.96422	0.95488	0.96104	0.95551	0.94668	0.94611	0.94358	0.94039	0.93935
8376.53	0.90466	0.90918	0.90454	0.91089	0.91504	0.90954	0.92018	0.92096	0.93187	0.92783	0.93271	0.92618	0.93204	0.93576	0.94199	0.95222	0.94325	0.95609	0.9415	0.94785	0.96574	0.9822	0.98513	0.98273	0.98675	0.98606	0.97782	0.97986	0.97892	0.97894	0.97352	0.98421	0.97586	0.97483	0.97726	0.96319	0.95579	0.96628	0.96241	0.97044	0.96162	0.95152	0.95794	0.96334	0.94822	0.93641	0.93524	0.94045	0.94429
8376.77	0.90129	0.90414	0.89803	0.90595	0.90418	0.90646	0.92079	0.92189	0.93089	0.93053	0.92475	0.93483	0.93884	0.94973	0.94132	0.95583	0.94772	0.94244	0.95244	0.94647	0.96138	0.97773	0.9834	0.98878	0.98485	0.98301	0.97902	0.98481	0.98912	0.98708	0.9702	0.97251	0.97351	0.96096	0.9691	0.9669	0.95857	0.95935	0.95847	0.96421	0.95577	0.95643	0.95309	0.95728	0.94178	0.94547	0.93811	0.9399	0.93889
8377.03	0.8938	0.89582	0.90204	0.9067	0.90379	0.91241	0.92161	0.91622	0.91763	0.92457	0.92446	0.92914	0.94285	0.94313	0.94199	0.94481	0.93068	0.94551	0.94156	0.93925	0.95481	0.98322	0.98574	0.98771	0.98621	0.98115	0.98694	0.98635	0.97861	0.98071	0.96316	0.96984	0.97637	0.96158	0.97256	0.96808	0.96198	0.96572	0.96412	0.96029	0.95721	0.95603	0.95055	0.94879	0.94761	0.94678	0.94323	0.94142	0.93795
8377.28	0.89099	0.8973	0.89995	0.91254	0.91499	0.91073	0.91657	0.92315	0.91799	0.92343	0.92125	0.9237	0.93595	0.94023	0.9425	0.94745	0.93325	0.94515	0.94701	0.94047	0.95619	0.97957	0.98794	0.98902	0.9944	0.98192	0.98142	0.99042	0.9717	0.97873	0.97318	0.97263	0.97121	0.96676	0.96762	0.96332	0.96466	0.95365	0.95668	0.95641	0.95409	0.95292	0.95181	0.9591	0.93997	0.94806	0.94118	0.93694	0.93641
8377.52	0.88684	0.89809	0.89506	0.90523	0.90885	0.91477	0.91311	0.91766	0.9119	0.92561	0.92182	0.9244	0.93036	0.93977	0.932	0.94724	0.93296	0.94361	0.94146	0.94259	0.96134	0.97716	0.97842	0.97553	0.98287	0.99426	0.9871	0.98763	0.97617	0.98248	0.97452	0.97181	0.97076	0.96909	0.96389	0.95315	0.96503	0.95421	0.95498	0.95887	0.96354	0.95052	0.95714	0.95619	0.94558	0.94288	0.94418	0.93361	0.94129
8377.69	0.89818	0.89129	0.89224	0.90152	0.90065	0.91085	0.91293	0.91393	0.92218	0.92848	0.9188	0.92668	0.93104	0.93384	0.94284	0.94441	0.94314	0.95526	0.94286	0.9535	0.96183	0.97312	0.98106	0.98781	0.97401	0.98065	0.9794	0.97762	0.97551	0.96715	0.96283	0.97491	0.97085	0.97466	0.96667	0.95767	0.94577	0.95319	0.96462	0.95039	0.95298	0.93983	0.9522	0.94196	0.93813	0.93728	0.93711	0.92979	0.93321
8377.78	0.89161	0.89613	0.90179	0.90018	0.9087	0.90956	0.91077	0.91927	0.92325	0.92579	0.9102	0.92029	0.92502	0.93562	0.93944	0.94458	0.93629	0.95055	0.93873	0.95145	0.95952	0.97511	0.97762	0.97997	0.98225	0.98777	0.98294	0.98113	0.97917	0.9641	0.96004	0.97665	0.97085	0.97466	0.96669	0.9576	0.95275	0.95316	0.96235	0.9498	0.95388	0.94069	0.95202	0.94151	0.93789	0.93982	0.93648	0.92968	0.93383
8378.03	0.8951	0.88784	0.90335	0.9078	0.90515	0.90097	0.91255	0.92051	0.92265	0.92171	0.91843	0.92233	0.92876	0.93997	0.92808	0.94429	0.93973	0.94282	0.93918	0.9413	0.95507	0.97645	0.97801	0.98699	0.98761	0.97886	0.98288	0.98658	0.98372	0.9702	0.97086	0.97876	0.97226	0.96875	0.96421	0.95628	0.96604	0.95271	0.9493	0.94981	0.96182	0.94725	0.94871	0.95166	0.94637	0.93572	0.93487	0.93953	0.93447
8378.29	0.89426	0.90211	0.89197	0.9064	0.90841	0.90435	0.91615	0.91468	0.91915	0.92258	0.91911	0.92387	0.93185	0.93604	0.93726	0.94934	0.93021	0.94222	0.9383	0.9484	0.9573	0.97532	0.97584	0.98259	0.98837	0.96813	0.98026	0.97681	0.98129	0.96388	0.96922	0.9826	0.97187	0.97278	0.96964	0.95892	0.95608	0.95383	0.9596	0.9559	0.9519	0.94848	0.95197	0.94327	0.94367	0.93523	0.93581	0.94229	0.93087
8378.54	0.88309	0.88993	0.89426	0.90365	0.90561	0.90602	0.91776	0.91397	0.91968	0.92084	0.90982	0.92882	0.92943	0.92933	0.92604	0.93615	0.92909	0.95019	0.94256	0.9449	0.95857	0.9731	0.98072	0.97983	0.98108	0.98153	0.98587	0.97808	0.98016	0.96387	0.95183	0.95189	0.96768	0.95932	0.96565	0.96475	0.95984	0.95336	0.95814	0.94767	0.95106	0.94638	0.95331	0.94428	0.94921	0.94189	0.93287	0.93282	0.93438
8378.78	0.89557	0.89802	0.89235	0.89889	0.90444	0.90459	0.91646	0.91416	0.91964	0.91644	0.92158	0.92001	0.92476	0.93423	0.92932	0.93361	0.94112	0.94521	0.93833	0.93767	0.95404	0.97449	0.98329	0.9775	0.97458	0.98391	0.97189	0.97472	0.97802	0.97628	0.95915	0.96926	0.96771	0.95804	0.96497	0.96477	0.95765	0.95246	0.96009	0.95291	0.9411	0.94758	0.9522	0.94372	0.94503	0.93859	0.9343	0.93447	0.93317
8379.04	0.89249	0.8938	0.89716	0.89733	0.90912	0.90633	0.91293	0.91966	0.91858	0.92316	0.92093	0.91833	0.92964	0.94225	0.9365	0.94635	0.93475	0.94154	0.94346	0.94754	0.94936	0.97578	0.97721	0.97658	0.97821	0.98587	0.97467	0.97302	0.98694	0.9745	0.962	0.97769	0.96173	0.95592	0.9681	0.95594	0.95829	0.955	0.95868	0.95297	0.94731	0.95124	0.95663	0.94889	0.94321	0.94322	0.93176	0.92899	0.94158
8379.29	0.89192	0.89642	0.88991	0.89569	0.90185	0.89915	0.90717	0.91264	0.90703	0.9227	0.91582	0.92478	0.92404	0.94275	0.93589	0.93987	0.93048	0.93981	0.93676	0.94652	0.95753	0.97729	0.97146	0.98123	0.97879	0.97608	0.97788	0.97252	0.97499	0.96804	0.96722	0.97245	0.96795	0.95972	0.97055	0.95362	0.97009	0.95468	0.95177	0.95633	0.94882	0.94191	0.94919	0.94089	0.94712	0.94123	0.93354	0.93319	0.94115
8379.54	0.88407	0.89547	0.89515	0.90647	0.90274	0.89781	0.9057	0.91249	0.92869	0.92561	0.91134	0.92744	0.92091	0.93635	0.93439	0.93684	0.93037	0.94138	0.94255	0.94686	0.96164	0.97431	0.97242	0.98199	0.98396	0.9746	0.97126	0.97471	0.98512	0.964	0.97124	0.96721	0.96358	0.96783	0.96122	0.95778	0.96267	0.95359	0.95162	0.94545	0.95539	0.94953	0.95237	0.94644	0.94334	0.93255	0.93891	0.94135	0.93755
8380.07	0.89532	0.89863	0.90528	0.90326	0.9124	0.90985	0.91655	0.92054	0.92386	0.92667	0.92054	0.93855	0.93802	0.93954	0.93183	0.94634	0.93732	0.94994	0.95759	0.9542	0.9771	0.97348	0.97058	0.97521	0.97663	0.97432	0.98126	0.96882	0.98208	0.9678	0.96098	0.96796	0.97248	0.96672	0.96671	0.9494	0.95228	0.94865	0.96245	0.94432	0.95177	0.95171	0.94964	0.95181	0.94087	0.93635	0.93376	0.92702	0.92821
[truncated: 34 more columns]

## Sheet: Figure 2b
Potential	Current		Potential	Current		Potential	Current		Potential	Current
V vs. RHE	mA		V vs. RHE	mA		V vs. RHE	mA		V vs. RHE	mA
	Negative sweep			Positive sweep			Inset: nagative sweep			Inset: positive sweep
1.00017	0.93115		1.00017	0.93115		0.38138	-0.13626		-0.35193	-5.9906
0.99807	0.92373		0.99807	0.92373		0.37918	-0.13629		-0.34949	-5.93567
0.99701	0.9163		0.99701	0.9163		0.37759	-0.13666		-0.34827	-5.89294
0.99599	0.90888		0.99599	0.90888		0.37689	-0.13626		-0.34827	-5.92651
0.99469	0.90146		0.99469	0.90146		0.37643	-0.13629		-0.34674	-5.86548
0.99343	0.89404		0.99343	0.89404		0.37427	-0.13611		-0.34491	-5.8197
0.99307	0.88662		0.99307	0.88662		0.37476	-0.13617		-0.3443	-5.76172
0.99177	0.8792		0.99177	0.8792		0.37283	-0.13605		-0.34369	-5.70068
0.99136	0.87178		0.99136	0.87178		0.37137	-0.1362		-0.34247	-5.64575
0.98977	0.86435		0.98977	0.86435		0.37051	-0.13647		-0.34125	-5.61218
0.98864	0.85693		0.98864	0.85693		0.37109	-0.13699		-0.34064	-5.56335
0.9877	0.84951		0.9877	0.84951		0.3692	-0.13705		-0.33881	-5.52063
0.9862	0.84209		0.9862	0.84209		0.36719	-0.13724		-0.3385	-5.4718
0.98616	0.83467		0.98616	0.83467		0.36639	-0.13742		-0.33881	-5.41992
0.9851	0.82725		0.9851	0.82725		0.36652	-0.13757		-0.33636	-5.36499
0.98338	0.81982		0.98338	0.81982		0.36429	-0.1376		-0.33545	-5.31311
0.98299	0.8124		0.98299	0.8124		0.36365	-0.13785		-0.33453	-5.23376
0.98169	0.80498		0.98169	0.80498		0.36212	-0.1384		-0.33423	-5.17578
0.98043	0.79756		0.98043	0.79756		0.36026	-0.13913		-0.3324	-5.11169
0.97868	0.79014		0.97868	0.79014		0.36011	-0.13898		-0.33057	-5.15747
0.97775	0.78272		0.97775	0.78272		0.35944	-0.13965		-0.32935	-5.11169
0.97744	0.77488		0.97744	0.77488		0.35834	-0.14014		-0.32782	-5.0415
0.97586	0.76728		0.97586	0.76728		0.35709	-0.14056		-0.32751	-4.99573
0.97548	0.75989		0.97548	0.75989		0.35519	-0.14136		-0.32568	-4.94415
0.97304	0.75269		0.97304	0.75269		0.35471	-0.14172		-0.32446	-4.90265
0.97301	0.74569		0.97301	0.74569		0.35391	-0.14243		-0.32355	-4.83948
0.97206	0.73887		0.97206	0.73887		0.35327	-0.14316		-0.32385	-4.79736
0.97049	0.73221		0.97049	0.73221		0.35123	-0.14365		-0.32111	-4.76013
0.96923	0.72569		0.96923	0.72569		0.35089	-0.14459		-0.32172	-4.69391
0.96903	0.71932		0.96903	0.71932		0.3493	-0.14526		-0.32019	-4.64264
0.96795	0.7131		0.96795	0.7131		0.34961	-0.146		-0.31775	-4.61365
0.96572	0.70698		0.96572	0.70698		0.34756	-0.14709		-0.31805	-4.56055
0.96468	0.70093		0.96468	0.70093		0.34665	-0.14783		-0.31683	-4.5163
0.96366	0.69496		0.96366	0.69496		0.34451	-0.14841		-0.31622	-4.47784
0.96355	0.68908		0.96355	0.68908		0.34402	-0.14902		-0.3147	-4.42535
0.96141	0.68328		0.96141	0.68328		0.34329	-0.15067		-0.31348	-4.38416
0.96057	0.67756		0.96057	0.67756		0.34225	-0.1514		-0.31317	-4.33105
0.96038	0.67191		0.96038	0.67191		0.34158	-0.15222		-0.31134	-4.29749
0.95938	0.66631		0.95938	0.66631		0.33945	-0.15338		-0.31073	-4.31
0.95765	0.66077		0.95765	0.66077		0.33875	-0.15451		-0.30859	-4.2569
0.95584	0.65529		0.95584	0.65529		0.33762	-0.15607		-0.30798	-4.20746
0.95606	0.64988		0.95606	0.64988		0.33633	-0.15717		-0.30829	-4.16229
0.95469	0.64452		0.95469	0.64452		0.33514	-0.15811		-0.30524	-4.11865
0.95364	0.63919		0.95364	0.63919		0.33511	-0.15936		-0.30585	-4.07379
0.95298	0.63392		0.95298	0.63392		0.3327	-0.16064		-0.30371	-4.02405
0.95198	0.6287		0.95198	0.6287		0.33307	-0.16196		-0.3031	-3.98743
0.9509	0.62353		0.9509	0.62353		0.33182	-0.16312		-0.30219	-3.94775
0.95013	0.61841		0.95013	0.61841		0.3306	-0.16446		-0.30035	-3.90381
0.94781	0.61334		0.94781	0.61334		0.32959	-0.16528		-0.30005	-3.85712
0.9465	0.6083		0.9465	0.6083		0.32828	-0.16638		-0.29822	-3.80554
0.94702	0.6033		0.94702	0.6033		0.32648	-0.16794		-0.2973	-3.77594
0.94437	0.59833		0.94437	0.59833		0.32553	-0.16916		-0.2973	-3.73291
0.94315	0.59342		0.94315	0.59342		0.32571	-0.17084		-0.29608	-3.6795
0.9426	0.58856		0.9426	0.58856		0.32462	-0.17245		-0.29517	-3.63647
0.94186	0.58374		0.94186	0.58374		0.32275	-0.17422		-0.29333	-3.59283
0.94131	0.57896		0.94131	0.57896		0.32266	-0.17532		-0.29333	-3.58307
0.93973	0.57423		0.93973	0.57423		0.32022	-0.17664		-0.2912	-3.70453
0.9382	0.56953		0.9382	0.56953		0.32022	-0.17801		-0.29089	-3.66516
0.93683	0.56489		0.93683	0.56489		0.31839	-0.17972		-0.28967	-3.64197
0.93619	0.56029		0.93619	0.56029		0.31821	-0.1813		-0.28784	-3.59039
0.93573	0.55573		0.93573	0.55573		0.31702	-0.18274		-0.28601	-3.55743
0.93533	0.5512		0.93533	0.5512		0.31488	-0.18442		-0.2854	-3.51379
0.9335	0.5467		0.9335	0.5467		0.31473	-0.18597		-0.2854	-3.47107
0.93271	0.54223		0.93271	0.54223		0.31381	-0.18741		-0.28357	-3.4256
0.93179	0.53782		0.93179	0.53782		0.31262	-0.1889		-0.28235	-3.39478
0.93054	0.53344		0.93054	0.53344		0.31204	-0.19031		-0.28174	-3.36243
0.92868	0.5291		0.92868	0.5291		0.31085	-0.19217		-0.28082	-3.31085
0.92834	0.52479		0.92834	0.52479		0.30865	-0.19415		-0.27899	-3.2785
0.92664	0.52051		0.92664	0.52051		0.30759	-0.19565		-0.27869	-3.23792
0.92664	0.51627		0.92664	0.51627		0.306	-0.19702		-0.27716	-3.21259
0.92441	0.51206		0.92441	0.51206		0.3053	-0.19885		-0.27655	-3.16925
0.92432	0.50788		0.92432	0.50788		0.30539	-0.20026		-0.27594	-3.13293
0.92255	0.50372		0.92255	0.50372		0.30325	-0.20166		-0.27319	-3.09631
0.9216	0.4996		0.9216	0.4996		0.30206	-0.20343		-0.27289	-3.0542
0.91983	0.49552		0.91983	0.49552		0.30185	-0.2056		-0.27136	-3.0191
0.91998	0.49146		0.91998	0.49146		0.30084	-0.20752		-0.27075	-2.98645
0.91812	0.48743		0.91812	0.48743		0.29999	-0.20953		-0.26984	-2.94403
0.91772	0.48341		0.91772	0.48341		0.29843	-0.211		-0.26923	-2.91199
0.91739	0.4794		0.91739	0.4794		0.29779	-0.21259		-0.26709	-2.87445
0.91675	0.47544		0.91675	0.47544		0.29617	-0.21429		-0.26678	-2.83661
0.91547	0.47151		0.91547	0.47151		0.29544	-0.21585		-0.26465	-2.80243
0.91425	0.4676		0.91425	0.4676		0.29437	-0.21793		-0.26465	-2.77069
0.91284	0.4637		0.91284	0.4637		0.29361	-0.21982		-0.26282	-2.73315
0.91226	0.45982		0.91226	0.45982		0.2919	-0.22195		-0.26404	-2.7063
0.91031	0.45597		0.91031	0.45597		0.28955	-0.22385		-0.26099	-2.66479
0.90924	0.45214		0.90924	0.45214		0.28949	-0.22552		-0.25916	-2.62634
0.90799	0.44834		0.90799	0.44834		0.289	-0.22723		-0.25916	-2.5943
0.90756	0.44455		0.90756	0.44455		0.28778	-0.22897		-0.25793	-2.55768
0.90527	0.44078		0.90527	0.44078		0.28616	-0.23035		-0.25793	-2.53204
0.90485	0.43702		0.90485	0.43702		0.28455	-0.23163		-0.2561	-2.49847
0.90338	0.4333		0.90338	0.4333		0.28488	-0.23322		-0.25458	-2.46124
0.90338	0.42959		0.90338	0.42959		0.28354	-0.23511		-0.25336	-2.42615
0.90179	0.42591		0.90179	0.42591		0.28293	-0.23706		-0.25244	-2.41516
0.9003	0.42224		0.9003	0.42224		0.28052	-0.23874		-0.25244	-2.38922
0.90024	0.41857		0.90024	0.41857		0.28015	-0.24017		-0.25	-2.35504
0.89786	0.41493		0.89786	0.41493		0.27957	-0.24161		-0.25031	-2.32208
0.89777	0.41131		0.89777	0.41131		0.27722	-0.24341		-0.24817	-2.30743
0.89761	0.40769		0.89761	0.40769		0.27734	-0.24512		-0.24695	-2.28363
0.89551	0.4041		0.89551	0.4041		0.27551	-0.2468		-0.24603	-2.25891
0.89493	0.40053		0.89493	0.40053		0.27441	-0.24854		-0.24573	-2.23236
0.89389	0.39698		0.89389	0.39698		0.27408	-0.25031		-0.24359	-2.20245
0.89194	0.39344		0.89194	0.39344		0.27338	-0.25195		-0.24207	-2.1698
0.89117	0.38993		0.89117	0.38993		0.271	-0.25317		-0.24207	-2.13867
0.89008	0.38643		0.89008	0.38643		0.27017	-0.25443		-0.24084	-2.10785
0.88885	0.38295		0.88885	0.38295		0.27057	-0.25638		-0.23901	-2.08099
0.88876	0.37948		0.88876	0.37948		0.26892	-0.258		-0.2384	-2.05597
0.88657	0.37603		0.88657	0.37603		0.26791	-0.25967		-0.23871	-2.02606
0.88617	0.37259		0.88617	0.37259		0.26584	-0.26172		-0.23535	-1.99677
0.88492	0.36917		0.88492	0.36917		0.26456	-0.26346		-0.23688	-1.9696
0.88403	0.36575		0.88403	0.36575		0.26495	-0.26575		-0.23474	-1.94031
0.88318	0.36236		0.88318	0.36236		0.26303	-0.267		-0.23383	-1.91528
0.88174	0.35898		0.88174	0.35898		0.26138	-0.26862		-0.23291	-1.89697
0.87936	0.35561		0.87936	0.35561		0.26111	-0.27008		-0.23047	-1.86859
0.87952	0.35225		0.87952	0.35225		0.26065	-0.27206		-0.23016	-1.84326
0.87799	0.34891		0.87799	0.34891		0.25854	-0.27362		-0.23016	-1.81641
0.87769	0.34557		0.87769	0.34557		0.25803	-0.27512		-0.22833	-1.79016
0.87537	0.34225		0.87537	0.34225		0.25577	-0.27686		-0.22589	-1.7572
0.87558	0.33894		0.87558	0.33894		0.25476	-0.27826		-0.22589	-1.76178
0.87363	0.33565		0.87363	0.33565		0.25391	-0.27939		-0.22498	-1.73615
0.87299	0.33237		0.87299	0.33237		0.25232	-0.28143		-0.22437	-1.73248
0.87149	0.32908		0.87149	0.32908		0.25232	-0.28287		-0.22375	-1.70441
0.871	0.32581		0.871	0.32581		0.25201	-0.28452		-0.22192	-1.67969
0.87036	0.32255		0.87036	0.32255		0.24988	-0.28571		-0.21979	-1.65771
0.86789	0.31932		0.86789	0.31932		0.24957	-0.28748		-0.21918	-1.63696
0.86761	0.31608		0.86761	0.31608		0.24744	-0.28943		-0.21796	-1.61865
0.86655	0.31285		0.86655	0.31285		0.24744	-0.29099		-0.21735	-1.5976
0.86572	0.30963		0.86572	0.30963		0.24652	-0.29196		-0.21643	-1.5741
0.86465	0.30641		0.86465	0.30641		0.2453	-0.29361		-0.21521	-1.54999
0.8634	0.30322		0.8634	0.30322		0.24377	-0.29523		-0.21399	-1.52313
0.86179	0.30004		0.86179	0.30004		0.24377	-0.29706		-0.21338	-1.51123
0.86078	0.29685		0.86078	0.29685		0.24255	-0.29877		-0.21277	-1.4859
0.86026	0.29367		0.86026	0.29367		0.24072	-0.30032		-0.21063	-1.47064
0.85846	0.2905		0.85846	0.2905		0.24011	-0.30157		-0.21033	-1.44775
0.85858	0.28735		0.85858	0.28735		0.23828	-0.30255		-0.2088	-1.42761
0.85727	0.2842		0.85727	0.2842		0.23767	-0.30392		-0.20758	-1.4093
0.85605	0.28106		0.85605	0.28106		0.23676	-0.30548		-0.20697	-1.38702
0.85452	0.27792		0.85452	0.27792		0.23553	-0.30731		-0.20453	-1.36719
0.85251	0.27479		0.85251	0.27479		0.2334	-0.30896		-0.20453	-1.34644
0.8519	0.27167		0.8519	0.27167		0.23309	-0.30988		-0.20483	-1.3269
0.85229	0.26856		0.85229	0.26856		0.23248	-0.31125		-0.2027	-1.30859
0.85007	0.26544		0.85007	0.26544		0.23035	-0.31259		-0.20178	-1.28815
0.84903	0.26231		0.84903	0.26231		0.22943	-0.31424		-0.20087	-1.27228
0.84802	0.2592		0.84802	0.2592		0.22943	-0.31583		-0.20087	-1.25366
0.84698	0.25609		0.84698	0.25609		0.22882	-0.31735		-0.19873	-1.23993
0.84549	0.25299		0.84549	0.25299		0.22546	-0.31833		-0.19751	-1.22467
0.84457	0.24989		0.84457	0.24989		0.22607	-0.31946		-0.1972	-1.20636
0.84326	0.24678		0.84326	0.24678		0.22455	-0.32095		-0.19507	-1.18683
0.84244	0.24369		0.84244	0.24369		0.22363	-0.3226		-0.19415	-1.16882
0.84119	0.24061		0.84119	0.24061		0.22302	-0.32437		-0.19354	-1.15143
0.84021	0.23753		0.84021	0.23753		0.2215	-0.32516		-0.19232	-1.13556
0.84006	0.23445		0.84006	0.23445		0.22058	-0.32629		-0.1908	-1.11755
0.83853	0.23137		0.83853	0.23137		0.21906	-0.32755		-0.18927	-1.10107
0.83704	0.2283		0.83704	0.2283		0.21875	-0.32953		-0.18835	-1.08704
0.83682	0.22524		0.83682	0.22524		0.21783	-0.33075		-0.18774	-1.07727
0.83594	0.22219		0.83594	0.22219		0.21753	-0.33151		-0.18683	-1.0611
0.83371	0.21914		0.83371	0.21914		0.21539	-0.3327		-0.185	-1.04584
0.83282	0.21609		0.83282	0.21609		0.21417	-0.33365		-0.18378	-1.03088
0.832	0.21306		0.832	0.21306		0.21234	-0.33548		-0.18286	-1.01501
0.83203	0.21003		0.83203	0.21003		0.21265	-0.33676		-0.18225	-1.00159
0.82938	0.20701		0.82938	0.20701		0.21051	-0.33841		-0.18164	-0.98724
0.82959	0.204		0.82959	0.204		0.21051	-0.33929		-0.17889	-0.97809
0.82776	0.201		0.82776	0.201		0.20868	-0.34021		-0.17798	-0.96252
0.82709	0.198		0.82709	0.198		0.20837	-0.3414		-0.17798	-0.95123
0.82611	0.195		0.82611	0.195		0.20776	-0.34247		-0.17645	-0.94269
0.82385	0.19202		0.82385	0.19202		0.20563	-0.34424		-0.17584	-0.92865
0.82388	0.18905		0.82388	0.18905		0.20471	-0.34503		-0.17493	-0.9256
0.82242	0.18609		0.82242	0.18609		0.20349	-0.3461		-0.17401	-0.91034
0.82178	0.18313		0.82178	0.18313		0.20319	-0.34714		-0.17371	-0.89569
0.82083	0.18018		0.82083	0.18018		0.20135	-0.34833		-0.17096	-0.88226
0.81949	0.17725		0.81949	0.17725		0.20105	-0.3494		-0.17157	-0.86823
0.81726	0.17432		0.81726	0.17432		0.19952	-0.35046		-0.16913	-0.85327
0.81754	0.17142		0.81754	0.17142		0.19739	-0.35074		-0.16791	-0.84076
0.81628	0.16852		0.81628	0.16852		0.19769	-0.35214		-0.1673	-0.82703
0.8154	0.16562		0.8154	0.16562		0.19586	-0.35303		-0.16608	-0.81421
0.81403	0.16274		0.81403	0.16274		0.19525	-0.35391		-0.16547	-0.80109
0.81284	0.15987		0.81284	0.15987		0.19342	-0.35483		-0.16547	-0.79407
0.8114	0.15702		0.8114	0.15702		0.1922	-0.35623		-0.16272	-0.78491
0.81061	0.15418		0.81061	0.15418		0.1922	-0.35721		-0.16211	-0.77545
0.80899	0.15135		0.80899	0.15135		0.19006	-0.35822		-0.16028	-0.76416
0.80789	0.14852		0.80789	0.14852		0.18884	-0.35855		-0.15967	-0.7547
0.80692	0.14573		0.80692	0.14573		0.19006	-0.3588		-0.15845	-0.74402
0.80551	0.14294		0.80551	0.14294		0.18671	-0.35947		-0.15784	-0.73212
0.80496	0.14017		0.80496	0.14017		0.18701	-0.3605		-0.15601	-0.72327
0.80435	0.1374		0.80435	0.1374		0.18518	-0.36176		-0.15479	-0.71381
0.80338	0.13464		0.80338	0.13464		0.18427	-0.36212		-0.15417	-0.70313
0.80197	0.1319		0.80197	0.1319		0.18365	-0.36252		-0.15479	-0.69458
0.80054	0.12918		0.80054	0.12918		0.18213	-0.36304		-0.15265	-0.68909
0.79947	0.12647		0.79947	0.12647		0.18121	-0.36417		-0.15021	-0.68512
0.79877	0.12377		0.79877	0.12377		0.17938	-0.36462		-0.14929	-0.67688
0.79755	0.12109		0.79755	0.12109		0.17847	-0.36581		-0.14899	-0.67078
0.79654	0.11843		0.79654	0.11843		0.17755	-0.36636		-0.14838	-0.66284
0.79544	0.11578		0.79544	0.11578		0.17786	-0.36737		-0.14594	-0.65338
0.79501	0.11315		0.79501	0.11315		0.17633	-0.36804		-0.14655	-0.64423
0.79367	0.11053		0.79367	0.11053		0.17511	-0.36795		-0.14594	-0.6366
0.79199	0.10793		0.79199	0.10793		0.17297	-0.36868		-0.14441	-0.62744
0.79041	0.10534		0.79041	0.10534		0.17175	-0.37018		-0.14319	-0.61798
0.78958	0.10276		0.78958	0.10276		0.17145	-0.37039		-0.14105	-0.61035
0.78937	0.1002		0.78937	0.1002		0.17114	-0.37073		-0.14105	-0.60242
0.7887	0.09766		0.7887	0.09766		0.1687	-0.37152		-0.14014	-0.59631
0.78625	0.09513		0.78625	0.09513		0.16779	-0.37253		-0.13739	-0.58929
0.78598	0.09261		0.78598	0.09261		0.16718	-0.37344		-0.1377	-0.58228
0.78482	0.09012		0.78482	0.09012		0.16595	-0.37344		-0.13586	-0.57495
0.7843	0.08764		0.7843	0.08764		0.16412	-0.37393		-0.13556	-0.56671
0.78305	0.08519		0.78305	0.08519		0.16321	-0.37454		-0.13373	-0.55908
0.78177	0.08275		0.78177	0.08275		0.16199	-0.37534		-0.1322	-0.55206
0.78162	0.08033		0.78162	0.08033		0.16229	-0.3761		-0.1319	-0.54474
0.7785	0.07792		0.7785	0.07792		0.16016	-0.37625		-0.13068	-0.53802
0.77826	0.07552		0.77826	0.07552		0.15955	-0.3761		-0.12946	-0.53192
0.77722	0.07316		0.77722	0.07316		0.15771	-0.37695		-0.12946	-0.52582
0.77615	0.07082		0.77615	0.07082		0.15833	-0.37762		-0.12762	-0.52032
0.7753	0.06848		0.7753	0.06848		0.15527	-0.37897		-0.12671	-0.51544
0.77332	0.06616		0.77332	0.06616		0.15558	-0.3793		-0.12671	-0.51056
0.77359	0.06386		0.77359	0.06386		0.15466	-0.37912		-0.12366	-0.50629
0.77179	0.06158		0.77179	0.06158		0.15375	-0.38007		-0.12427	-0.50232
0.7702	0.05932		0.7702	0.05932		0.15283	-0.38101		-0.12152	-0.49774
0.77023	0.05708		0.77023	0.05708		0.1507	-0.38159		-0.12122	-0.49316
0.76849	0.05484		0.76849	0.05484		0.15039	-0.38229		-0.11969	-0.48798
0.7681	0.05263		0.7681	0.05263		0.14764	-0.38269		-0.11877	-0.48584
0.76642	0.05044		0.76642	0.05044		0.14795	-0.38297		-0.11816	-0.48157
0.76559	0.04826		0.76559	0.04826		0.14703	-0.38336		-0.11694	-0.47717
0.76468	0.04611		0.76468	0.04611		0.14581	-0.38446		-0.11542	-0.47263
0.76334	0.04395		0.76334	0.04395		0.1452	-0.38498		-0.11603	-0.46683
0.76251	0.04182		0.76251	0.04182		0.14307	-0.38501		-0.11359	-0.46326
0.76208	0.03971		0.76208	0.03971		0.14185	-0.38632		-0.11267	-0.45908
0.76105	0.03761		0.76105	0.03761		0.14154	-0.38736		-0.11176	-0.4538
0.75882	0.03552		0.75882	0.03552		0.14093	-0.38898		-0.10992	-0.45087
0.7594	0.03355		0.7594	0.03355		0.13879	-0.38867		-0.10901	-0.44684
0.75705	0.03162		0.75705	0.03162		0.13818	-0.38882		-0.10748	-0.44318
0.75549	0.02973		0.75549	0.02973		0.13757	-0.38892		-0.10687	-0.44547
0.75381	0.02788		0.75381	0.02788		0.13605	-0.38971		-0.10657	-0.43951
0.75391	0.02608		0.75391	0.02608		0.13452	-0.39072		-0.10565	-0.43707
0.75369	0.02433		0.75369	0.02433		0.13422	-0.39127		-0.10413	-0.43436
0.75195	0.02262		0.75195	0.02262		0.133	-0.39172		-0.10291	-0.43631
0.75021	0.02096		0.75021	0.02096		0.13177	-0.39175		-0.10199	-0.43689
0.74979	0.01934		0.74979	0.01934		0.13116	-0.39325		-0.10199	-0.4339
0.74866	0.01775		0.74866	0.01775		0.12964	-0.3941		-0.09985	-0.43091
0.74802	0.01581		0.74802	0.01581		0.12933	-0.39529		-0.09894	-0.4278
0.74622	0.01389		0.74622	0.01389		0.1275	-0.39581		-0.09741	-0.4248
0.74573	0.01198		0.74573	0.01198		0.12689	-0.39633		-0.09528	-0.42249
0.74353	0.01007		0.74353	0.01007		0.12659	-0.39648		-0.09558	-0.41925
0.74396	0.00818		0.74396	0.00818		0.12415	-0.39825		-0.09497	-0.41559
0.74207	0.0063		0.74207	0.0063		0.12262	-0.39969		-0.09283	-0.41095
0.74167	0.00443		0.74167	0.00443		0.12323	-0.40045		-0.09222	-0.4046
0.73926	0.00257		0.73926	0.00257		0.1214	-0.40158		-0.09039	-0.4014
0.73944	0.000709995		0.73944	0.000709995		0.11865	-0.40256		-0.091	-0.39828
0.73822	-0.00114		0.73822	-0.00114		0.11896	-0.40347		-0.08978	-0.39456
0.73557	-0.00298		0.73557	-0.00298		0.11865	-0.40491		-0.08795	-0.39166
0.73468	-0.00482		0.73468	-0.00482		0.11652	-0.40619		-0.08795	-0.38943
0.73206	-0.00665		0.73206	-0.00665		0.11621	-0.40753		-0.08582	-0.38736
0.73074	-0.00847		0.73074	-0.00847		0.11499	-0.40866		-0.0849	-0.38501
0.79861	-0.0103		0.79861	-0.0103		0.11346	-0.41046		-0.08459	-0.38229
0.72873	-0.01212		0.72873	-0.01212		0.11285	-0.41211		-0.08307	-0.38037
0.7294	-0.01393		0.7294	-0.01393		0.11224	-0.4137		-0.08215	-0.37866
0.72821	-0.01575		0.72821	-0.01575		0.11011	-0.41443		-0.08154	-0.37686
0.76208	-0.01757		0.76208	-0.01757		0.10889	-0.4158		-0.07941	-0.37424
0.72491	-0.01938		0.72491	-0.01938		0.10889	-0.41876		-0.07849	-0.37195
0.72482	-0.02119		0.72482	-0.02119		0.10706	-0.42059		-0.07788	-0.37015
0.72366	-0.02298		0.72366	-0.02298		0.10645	-0.42258		-0.07605	-0.36829
0.72394	-0.0248		0.72394	-0.0248		0.10553	-0.42453		-0.07605	-0.36618
0.72272	-0.02662		0.72272	-0.02662		0.1037	-0.42725		-0.07422	-0.36554
0.72089	-0.02843		0.72089	-0.02843		0.10217	-0.42953		-0.07208	-0.36417
0.71973	-0.03024		0.71973	-0.03024		0.10126	-0.43185		-0.07269	-0.36249
0.71951	-0.03203		0.71951	-0.03203		0.10095	-0.43417		-0.07117	-0.35986
0.71844	-0.03385		0.71844	-0.03385		0.10034	-0.43594		-0.06964	-0.35864
0.7171	-0.03567		0.7171	-0.03567		0.09943	-0.43756		-0.06964	-0.35687
0.71533	-0.03747		0.71533	-0.03747		0.09821	-0.4397		-0.06812	-0.35532
0.7149	-0.03927		0.7149	-0.03927		0.09637	-0.44232		-0.06659	-0.35345
0.71387	-0.04117		0.71387	-0.04117		0.09637	-0.44382		-0.06567	-0.35138
0.71262	-0.04309		0.71262	-0.04309		0.09454	-0.44577		-0.06628	-0.34995
0.711	-0.04506		0.711	-0.04506		0.09241	-0.44769		-0.06354	-0.34808
0.70929	-0.04704		0.70929	-0.04704		0.0918	-0.4494		-0.06323	-0.34665
0.7103	-0.04907		0.7103	-0.04907		0.09119	-0.45093		-0.06049	-0.34512
0.70792	-0.05112		0.70792	-0.05112		0.08936	-0.45203		-0.06018	-0.34372
0.70746	-0.05321		0.70746	-0.05321		0.08966	-0.45337		-0.05927	-0.34238
0.70547	-0.05533		0.70547	-0.05533		0.08752	-0.45419		-0.05743	-0.34131
0.70499	-0.05749		0.70499	-0.05749		0.08691	-0.45493		-0.05621	-0.33936
0.70398	-0.05968		0.70398	-0.05968		0.086	-0.4549		-0.0556	-0.33792
0.70117	-0.0615		0.70117	-0.0615		0.08447	-0.45529		-0.05591	-0.33685
0.70297	-0.06332		0.70297	-0.06332		0.08356	-0.45605		-0.05377	-0.33527
0.7016	-0.06515		0.7016	-0.06515		0.08325	-0.45679		-0.05316	-0.33368
0.69962	-0.06699		0.69962	-0.06699		0.08112	-0.45773		-0.05164	-0.33203
0.69879	-0.06883		0.69879	-0.06883		0.0802	-0.45822		-0.05133	-0.3309
0.69772	-0.07067		0.69772	-0.07067		0.07867	-0.45929		-0.0498	-0.33011
0.69736	-0.07252		0.69736	-0.07252		0.07837	-0.45969		-0.04828	-0.3287
0.69623	-0.07438		0.69623	-0.07438		0.07776	-0.46057		-0.04675	-0.32706
0.69565	-0.07623		0.69565	-0.07623		0.07623	-0.46033		-0.04736	-0.32587
0.69345	-0.0781		0.69345	-0.0781		0.07532	-0.46136		-0.04614	-0.32498
0.69214	-0.07997		0.69214	-0.07997		0.07379	-0.46216		-0.0437	-0.32361
0.69244	-0.08183		0.69244	-0.08183		0.07379	-0.46289		-0.0437	-0.32272
0.69067	-0.08371		0.69067	-0.08371		0.07257	-0.46347		-0.04218	-0.32169
0.69	-0.08559		0.69	-0.08559		0.07104	-0.46375		-0.04065	-0.32059
0.68857	-0.08748		0.68857	-0.08748		0.07013	-0.46439		-0.04065	-0.3194
0.68646	-0.08939		0.68646	-0.08939		0.06738	-0.46582		-0.03943	-0.31799
0.68683	-0.09129		0.68683	-0.09129		0.06799	-0.4668		-0.0379	-0.31653
0.68497	-0.09319		0.68497	-0.09319		0.06677	-0.46744		-0.0376	-0.31552
0.68307	-0.0951		0.68307	-0.0951		0.06494	-0.46826		-0.03668	-0.31473
0.68356	-0.09702		0.68356	-0.09702		0.06311	-0.46906		-0.03424	-0.31351
0.68246	-0.09895		0.68246	-0.09895		0.06342	-0.46985		-0.03394	-0.31226
0.68124	-0.1009		0.68124	-0.1009		0.06219	-0.47119		-0.03241	-0.31128
0.67987	-0.10283		0.67987	-0.10283		0.06036	-0.47241		-0.03149	-0.3103
0.67941	-0.10475		0.67941	-0.10475		0.06036	-0.47314		-0.03088	-0.30917
0.67807	-0.1067		0.67807	-0.1067		0.05914	-0.47369		-0.02905	-0.30884
0.67728	-0.10865		0.67728	-0.10865		0.05701	-0.47461		-0.02875	-0.3075
0.67633	-0.11061		0.67633	-0.11061		0.05609	-0.47519		-0.02722	-0.30643
0.67395	-0.11257		0.67395	-0.11257		0.05518	-0.47638		-0.0257	-0.30557
0.67407	-0.11452		0.67407	-0.11452		0.05426	-0.47775		-0.02539	-0.30457
0.67117	-0.11648		0.67117	-0.11648		0.05457	-0.47958		-0.02386	-0.30377
0.67188	-0.11844		0.67188	-0.11844		0.05396	-0.48096		-0.02325	-0.30231
0.67084	-0.12041		0.67084	-0.12041		0.05212	-0.48306		-0.02234	-0.30118
0.66913	-0.12237		0.66913	-0.12237		0.05151	-0.4856		-0.02173	-0.29968
0.66791	-0.12434		0.66791	-0.12434		0.04999	-0.48782		-0.01959	-0.29901
0.66678	-0.1263		0.66678	-0.1263		0.04816	-0.48962		-0.0199	-0.29834
0.66684	-0.12826		0.66684	-0.12826		0.04633	-0.49152		-0.01837	-0.29776
0.66498	-0.13021		0.66498	-0.13021		0.04633	-0.49329		-0.01593	-0.29715
0.66434	-0.13215		0.66434	-0.13215		0.04541	-0.49591		-0.01532	-0.29639
0.66296	-0.13409		0.66296	-0.13409		0.04388	-0.4982		-0.0141	-0.29498
0.66211	-0.13602		0.66211	-0.13602		0.04297	-0.5007		-0.0144	-0.29437
0.6611	-0.13793		0.6611	-0.13793		0.04205	-0.50305		-0.01318	-0.29361
0.66028	-0.13983		0.66028	-0.13983		0.03961	-0.5058		-0.01166	-0.29333
0.65747	-0.14171		0.65747	-0.14171		0.04053	-0.50854		-0.01135	-0.29266
0.65753	-0.14356		0.65753	-0.14356		0.0387	-0.51144		-0.00983	-0.29156
0.65649	-0.1454		0.65649	-0.1454		0.03748	-0.51416		-0.00739	-0.29077
0.65536	-0.1472		0.65536	-0.1472		0.03625	-0.51752		-0.00708	-0.29083
0.65439	-0.149		0.65439	-0.149		0.03595	-0.51941		-0.00586	-0.28995
0.65332	-0.15076		0.65332	-0.15076		0.03564	-0.52264		-0.00464	-0.28894
0.65152	-0.15249		0.65152	-0.15249		0.0332	-0.52588		-0.00403	-0.28815
0.65088	-0.15418		0.65088	-0.15418		0.03381	-0.52896		-0.00342	-0.28687
0.64972	-0.15585		0.64972	-0.15585		0.03168	-0.53131		-0.0022	-0.28613
0.64932	-0.15748		0.64932	-0.15748		0.03076	-0.53351		-0.000671387	-0.28552
0.64783	-0.15908		0.64783	-0.15908		0.02954	-0.5365		0.000549316	-0.28488
0.64685	-0.16065		0.64685	-0.16065		0.0274	-0.54001		0.00238	-0.28418
0.64655	-0.16218		0.64655	-0.16218		0.0274	-0.54242		0.00177	-0.28354
0.64395	-0.16365		0.64395	-0.16365		0.02679	-0.54449		0.0033	-0.28296
0.64389	-0.16508		0.64389	-0.16508		0.02435	-0.54742		0.00543	-0.28259
0.64304	-0.16647		0.64304	-0.16647		0.02496	-0.5498		0.00574	-0.28143
0.64169	-0.16783		0.64169	-0.16783		0.02191	-0.55249		0.00726	-0.28036
0.64047	-0.16914		0.64047	-0.16914		0.02161	-0.55579		0.00879	-0.27969
0.64005	-0.1704		0.64005	-0.1704		0.021	-0.55878		0.01001	-0.27905
0.63794	-0.1716		0.63794	-0.1716		0.02008	-0.56177		0.01062	-0.27814
0.63733	-0.17275		0.63733	-0.17275		0.01825	-0.56534		0.01154	-0.27795
0.63571	-0.17385		0.63571	-0.17385		0.01886	-0.56699		0.01154	-0.27725
0.63458	-0.17491		0.63458	-0.17491		0.01642	-0.57007		0.01367	-0.27652
0.63382	-0.17591		0.63382	-0.17591		0.01398	-0.57257		0.01459	-0.2756
0.63287	-0.17686		0.63287	-0.17686		0.01489	-0.57581		0.0152	-0.27481
0.6315	-0.17777		0.6315	-0.17777		0.01428	-0.57819		0.01794	-0.27432
0.6301	-0.17863		0.6301	-0.17863		0.01306	-0.58081		0.01703	-0.27313
0.62949	-0.17943		0.62949	-0.17943		0.01093	-0.58408		0.01764	-0.27249
0.62912	-0.18018		0.62912	-0.18018		0.0094	-0.58624		0.01947	-0.27219
0.62732	-0.18088		0.62732	-0.18088		0.00848	-0.58844		0.01978	-0.27209
0.62524	-0.18154		0.62524	-0.18154		0.00848	-0.59097		0.02161	-0.27234
0.62515	-0.18214		0.62515	-0.18214		0.00696	-0.59372		0.02252	-0.27155
0.62372	-0.1827		0.62372	-0.1827		0.00665	-0.59622		0.02405	-0.27097
0.6232	-0.18321		0.6232	-0.18321		0.00452	-0.5997		0.02588	-0.2702
0.62146	-0.18367		0.62146	-0.18367		0.00299	-0.60101		0.02557	-0.26947
0.62167	-0.18409		0.62167	-0.18409		0.00299	-0.60211		0.0271	-0.26859
0.61981	-0.18447		0.61981	-0.18447		0.00116	-0.60455		0.02832	-0.26804
0.61902	-0.18481		0.61902	-0.18481		0.000854492	-0.60638		0.02985	-0.26752
0.61786	-0.1851		0.61786	-0.1851		-0.000671387	-0.60852		0.03015	-0.2666
0.61725	-0.18535		0.61725	-0.18535		-0.0022	-0.61066		0.03168	-0.26633
0.61508	-0.18557		0.61508	-0.18557		-0.00342	-0.6131		0.03168	-0.26575
0.61511	-0.18576		0.61511	-0.18576		-0.00342	-0.61493		0.03351	-0.26547
0.61337	-0.18592		0.61337	-0.18592		-0.00433	-0.61676		0.03473	-0.26443
0.61273	-0.18603		0.61273	-0.18603		-0.00555	-0.61951		0.03625	-0.26398
0.612	-0.18612		0.612	-0.18612		-0.00739	-0.62195		0.03656	-0.26376
0.6105	-0.18618		0.6105	-0.18618		-0.00891	-0.62286		0.03687	-0.26315
0.60852	-0.1862		0.60852	-0.1862		-0.01013	-0.62592		0.03809	-0.26218
0.60754	-0.1862		0.60754	-0.1862		-0.00983	-0.62836		0.03931	-0.26175
0.60773	-0.18618		0.60773	-0.18618		-0.01227	-0.63049		0.04205	-0.26117
0.60565	-0.18614		0.60565	-0.18614		-0.01196	-0.63324		0.04205	-0.26099
0.60474	-0.18607		0.60474	-0.18607		-0.01288	-0.63446		0.04297	-0.26038
0.60385	-0.18599		0.60385	-0.18599		-0.01379	-0.63629		0.04449	-0.25983
0.60196	-0.18587		0.60196	-0.18587		-0.01654	-0.63782		0.0451	-0.25934
0.60251	-0.18574		0.60251	-0.18574		-0.01715	-0.64056		0.04724	-0.25864
0.60025	-0.1856		0.60025	-0.1856		-0.01776	-0.6427		0.04846	-0.25815
0.59964	-0.18545		0.59964	-0.18545		-0.01868	-0.64362		0.04755	-0.25772
0.59808	-0.18528		0.59808	-0.18528		-0.0199	-0.64606		0.04938	-0.25696
0.59723	-0.18509		0.59723	-0.18509		-0.02051	-0.6485		0.0509	-0.25681
0.59702	-0.18488		0.59702	-0.18488		-0.02234	-0.65094		0.05182	-0.25638
0.59464	-0.18465		0.59464	-0.18465		-0.02386	-0.65308		0.05273	-0.2561
0.59348	-0.18442		0.59348	-0.18442		-0.02478	-0.65521		0.05457	-0.25552
0.59256	-0.18418		0.59256	-0.18418		-0.02539	-0.65735		0.05457	-0.25467
0.59299	-0.18393		0.59299	-0.18393		-0.02509	-0.66071		0.05579	-0.25424
0.59073	-0.18368		0.59073	-0.18368		-0.02753	-0.66376		0.05762	-0.25363
0.58911	-0.1834		0.58911	-0.1834		-0.02875	-0.6665		0.05731	-0.25305
0.58847	-0.18312		0.58847	-0.18312		-0.02905	-0.66833		0.05853	-0.25275
0.58771	-0.18282		0.58771	-0.18282		-0.03119	-0.67078		0.06067	-0.25217
0.58688	-0.18251		0.58688	-0.18251		-0.03119	-0.6723		0.06128	-0.25195
0.58539	-0.1822		0.58539	-0.1822		-0.03271	-0.67474		0.06219	-0.25168
0.58487	-0.18189		0.58487	-0.18189		-0.03333	-0.67719		0.06342	-0.25089
0.58344	-0.18157		0.58344	-0.18157		-0.03455	-0.67993		0.06525	-0.24976
0.58255	-0.18123		0.58255	-0.18123		-0.03485	-0.68268		0.06494	-0.24908
0.58215	-0.18088		0.58215	-0.18088		-0.03638	-0.68451		0.06708	-0.24878
0.5809	-0.18053		0.5809	-0.18053		-0.03851	-0.68665		0.06891	-0.24826
0.57852	-0.18017		0.57852	-0.18017		-0.03882	-0.68817		0.06738	-0.24741
0.57889	-0.17981		0.57889	-0.17981		-0.03973	-0.69061		0.07043	-0.24667
0.57788	-0.17943		0.57788	-0.17943		-0.04065	-0.69305		0.07043	-0.24619
0.57666	-0.17905		0.57666	-0.17905		-0.04309	-0.69611		0.07227	-0.24615
0.5744	-0.17866		0.5744	-0.17866		-0.04309	-0.69916		0.0741	-0.24545
0.57361	-0.17826		0.57361	-0.17826		-0.04553	-0.70038		0.07501	-0.24478
0.57251	-0.17786		0.57251	-0.17786		-0.04584	-0.70282		0.07532	-0.24368
0.57138	-0.17744		0.57138	-0.17744		-0.04584	-0.70648		0.07623	-0.24261
0.57059	-0.17702		0.57059	-0.17702		-0.04828	-0.70801		0.07776	-0.24228
0.57047	-0.17659		0.57047	-0.17659		-0.04858	-0.70953		0.07928	-0.24152
0.56766	-0.17617		0.56766	-0.17617		-0.05042	-0.71167		0.07867	-0.24057
0.56839	-0.17573		0.56839	-0.17573		-0.05011	-0.71381		0.08173	-0.24002
0.56714	-0.17529		0.56714	-0.17529		-0.05194	-0.71625		0.08173	-0.23926
0.56537	-0.17486		0.56537	-0.17486		-0.05408	-0.71869		0.08295	-0.23859
0.56378	-0.17441		0.56378	-0.17441		-0.05438	-0.72021		0.08295	-0.23804
0.56299	-0.17397		0.56299	-0.17397		-0.0553	-0.72296		0.08447	-0.23703
0.56244	-0.17353		0.56244	-0.17353		-0.0556	-0.72571		0.08539	-0.23624
0.56119	-0.17309		0.56119	-0.17309		-0.05713	-0.72723		0.0863	-0.23541
0.55991	-0.17263		0.55991	-0.17263		-0.05743	-0.72937		0.08875	-0.23517
0.5593	-0.17217		0.5593	-0.17217		-0.06079	-0.7312		0.08905	-0.23474
0.5582	-0.17172		0.5582	-0.17172		-0.05988	-0.73395		0.09119	-0.23465
0.55753	-0.17125		0.55753	-0.17125		-0.06049	-0.73578		0.09241	-0.23386
0.5563	-0.17079		0.5563	-0.17079		-0.06201	-0.73822		0.09241	-0.23276
0.55487	-0.17032		0.55487	-0.17032		-0.06415	-0.74005		0.09271	-0.23203
0.55313	-0.16985		0.55313	-0.16985		-0.06293	-0.74158		0.09424	-0.2316
0.55341	-0.16939		0.55341	-0.16939		-0.06476	-0.74432		0.09485	-0.23102
0.55157	-0.16892		0.55157	-0.16892		-0.06689	-0.74615		0.09546	-0.23041
0.55118	-0.16845		0.55118	-0.16845		-0.06812	-0.74738		0.0976	-0.22949
0.55008	-0.16798		0.55008	-0.16798		-0.06964	-0.74921		0.09882	-0.2287
0.54813	-0.16751		0.54813	-0.16751		-0.07025	-0.75073		0.09943	-0.228
0.54678	-0.16704		0.54678	-0.16704		-0.07147	-0.75226		0.10095	-0.22726
0.54675	-0.16659		0.54675	-0.16659		-0.07361	-0.75378		0.10156	-0.22659
0.54523	-0.16613		0.54523	-0.16613		-0.07269	-0.75531		0.10339	-0.22592
0.54428	-0.16568		0.54428	-0.16568		-0.07422	-0.75592		0.1037	-0.22531
0.54349	-0.16522		0.54349	-0.16522		-0.07574	-0.75745		0.10645	-0.2244
0.54135	-0.16476		0.54135	-0.16476		-0.07574	-0.75806		0.10675	-0.22366
0.54135	-0.1643		0.54135	-0.1643		-0.07758	-0.75867		0.10645	-0.22278
0.5405	-0.16386		0.5405	-0.16386		-0.07849	-0.7605		0.10889	-0.22241
0.5383	-0.16342		0.5383	-0.16342		-0.07971	-0.76141		0.10919	-0.22168
0.53696	-0.16298		0.53696	-0.16298		-0.08154	-0.76263		0.11072	-0.22061
0.53659	-0.16254		0.53659	-0.16254		-0.08063	-0.76324		0.11163	-0.21954
0.53485	-0.16211		0.53485	-0.16211		-0.08215	-0.76416		0.11285	-0.21848
0.53473	-0.16169		0.53473	-0.16169		-0.08398	-0.76569		0.11407	-0.21796
0.53381	-0.16127		0.53381	-0.16127		-0.08551	-0.76538		0.11438	-0.21744
0.5321	-0.16086		0.5321	-0.16086		-0.08551	-0.76538		0.11621	-0.21683
0.53067	-0.16046		0.53067	-0.16046		-0.08704	-0.76599		0.11682	-0.21628
0.52951	-0.16006		0.52951	-0.16006		-0.08826	-0.7663		0.11896	-0.21542
0.5296	-0.15968		0.5296	-0.15968		-0.08948	-0.7666		0.11865	-0.21457
0.52835	-0.15929		0.52835	-0.15929		-0.08978	-0.76691		0.11926	-0.21396
0.52719	-0.15891		0.52719	-0.15891		-0.09161	-0.76721		0.12079	-0.21304
0.52615	-0.15853		0.52615	-0.15853		-0.09283	-0.76721		0.12231	-0.21182
0.52423	-0.15817		0.52423	-0.15817		-0.09375	-0.76691		0.12231	-0.2113
0.52371	-0.15782		0.52371	-0.15782		-0.09528	-0.7666		0.12415	-0.21057
0.52295	-0.15746		0.52295	-0.15746		-0.09528	-0.7666		0.12567	-0.20963
0.52158	-0.1571		0.52158	-0.1571		-0.0968	-0.7666		0.12628	-0.20871
0.52121	-0.15676		0.52121	-0.15676		-0.09772	-0.76508		0.1275	-0.20795
0.52017	-0.15641		0.52017	-0.15641		-0.09985	-0.76538		0.12781	-0.20721
0.51825	-0.15605		0.51825	-0.15605		-0.10077	-0.76508		0.12903	-0.20636
0.51807	-0.15571		0.51807	-0.15571		-0.10016	-0.76508		0.13025	-0.20538
0.51556	-0.15537		0.51556	-0.15537		-0.10229	-0.76538		0.13239	-0.20404
0.5148	-0.15504		0.5148	-0.15504		-0.10352	-0.76508		0.133	-0.20319
0.51407	-0.15471		0.51407	-0.15471		-0.10382	-0.76385		0.13269	-0.20248
0.51367	-0.15438		0.51367	-0.15438		-0.10596	-0.76355		0.13391	-0.20166
0.51144	-0.15407		0.51144	-0.15407		-0.10596	-0.76324		0.13696	-0.20029
0.51184	-0.15376		0.51184	-0.15376		-0.10596	-0.76355		0.13727	-0.19992
0.51007	-0.15346		0.51007	-0.15346		-0.10809	-0.76172		0.13818	-0.1994
0.50827	-0.15316		0.50827	-0.15316		-0.10931	-0.7608		0.1394	-0.19858
0.50711	-0.15287		0.50711	-0.15287		-0.11053	-0.75958		0.14063	-0.1973
0.50693	-0.15258		0.50693	-0.15258		-0.11176	-0.75897		0.14154	-0.19647
0.50616	-0.1523		0.50616	-0.1523		-0.11206	-0.75867		0.14337	-0.1954
0.50519	-0.15203		0.50519	-0.15203		-0.11359	-0.75867		0.14337	-0.19397
0.50388	-0.15175		0.50388	-0.15175		-0.11542	-0.75867		0.14612	-0.1929
0.50259	-0.15147		0.50259	-0.15147		-0.11603	-0.75836		0.14642	-0.19238
0.50052	-0.15119		0.50052	-0.15119		-0.11633	-0.75806		0.14764	-0.1915
0.50089	-0.15093		0.50089	-0.15093		-0.11908	-0.75806		0.14825	-0.19052
0.49948	-0.15067		0.49948	-0.15067		-0.11877	-0.75836		0.14886	-0.18945
0.49838	-0.15041		0.49838	-0.15041		-0.12	-0.75867		0.14978	-0.1882
0.49722	-0.15016		0.49722	-0.15016		-0.12152	-0.75836		0.15161	-0.18689
0.49524	-0.14991		0.49524	-0.14991		-0.12244	-0.75806		0.15192	-0.18561
0.49533	-0.14966		0.49533	-0.14966		-0.12305	-0.75897		0.15344	-0.18436
0.4942	-0.14941		0.4942	-0.14941		-0.12427	-0.75989		0.15436	-0.18277
0.49219	-0.14916		0.49219	-0.14916		-0.12518	-0.76019		0.15527	-0.18161
0.49149	-0.14892		0.49149	-0.14892		-0.12762	-0.7608		0.15649	-0.18036
0.49094	-0.14867		0.49094	-0.14867		-0.12823	-0.76111		0.1571	-0.17834
0.48941	-0.14843		0.48941	-0.14843		-0.12701	-0.76324		0.15894	-0.17685
0.48837	-0.14819		0.48837	-0.14819		-0.13007	-0.76569		0.15924	-0.1752
0.4877	-0.14796		0.4877	-0.14796		-0.13129	-0.76508		0.16077	-0.17352
0.48618	-0.14773		0.48618	-0.14773		-0.1319	-0.7666		0.16199	-0.17145
0.48511	-0.1475		0.48511	-0.1475		-0.1319	-0.76813		0.1629	-0.16922
0.48404	-0.14727		0.48404	-0.14727		-0.13373	-0.77026		0.16351	-0.16754
0.48291	-0.14704		0.48291	-0.14704		-0.13556	-0.77087		0.16473	-0.16556
0.48267	-0.14682		0.48267	-0.14682		-0.13678	-0.77271		0.16595	-0.16364
0.48032	-0.1466		0.48032	-0.1466		-0.1377	-0.77576		0.16687	-0.16116
0.48096	-0.14637		0.48096	-0.14637		-0.138	-0.77942		0.16779	-0.15878
0.47827	-0.14616		0.47827	-0.14616		-0.14014	-0.78125		0.16931	-0.15659
0.47815	-0.14595		0.47815	-0.14595		-0.14105	-0.78278		0.17114	-0.15424
0.47763	-0.14575		0.47763	-0.14575		-0.14166	-0.78766		0.17206	-0.15176
0.47519	-0.14554		0.47519	-0.14554		-0.14349	-0.7901		0.17236	-0.14932
0.47482	-0.14535		0.47482	-0.14535		-0.1438	-0.79254		0.17389	-0.14694
0.47403	-0.14517		0.47403	-0.14517		-0.14502	-0.79559		0.17572	-0.14429
0.47232	-0.145		0.47232	-0.145		-0.14624	-0.80048		0.17572	-0.14105
0.47189	-0.14483		0.47189	-0.14483		-0.14716	-0.80627		0.17603	-0.13739
0.47043	-0.14466		0.47043	-0.14466		-0.14807	-0.80963		0.17725	-0.13437
0.47031	-0.14451		0.47031	-0.14451		-0.1496	-0.8139		0.17786	-0.13113
0.46799	-0.14434		0.46799	-0.14434		-0.1496	-0.81787		0.17999	-0.12732
0.46793	-0.14417		0.46793	-0.14417		-0.15082	-0.82306		0.18091	-0.12329
0.46628	-0.144		0.46628	-0.144		-0.15204	-0.82855		0.18213	-0.11929
0.46503	-0.14385		0.46503	-0.14385		-0.15387	-0.83374		0.18335	-0.1153
0.46429	-0.14371		0.46429	-0.14371		-0.15387	-0.84045		0.18457	-0.11069
0.4628	-0.14356		0.4628	-0.14356		-0.1557	-0.84717		0.18549	-0.10605
0.46103	-0.14342		0.46103	-0.14342		-0.15631	-0.85449		0.18701	-0.10095
0.45981	-0.14328		0.45981	-0.14328		-0.15753	-0.86121		0.18671	-0.09558
0.45963	-0.14313		0.45963	-0.14313		-0.15906	-0.86884		0.18732	-0.08984
0.45908	-0.14299		0.45908	-0.14299		-0.15875	-0.87708		0.18884	-0.08432
0.45828	-0.14285		0.45828	-0.14285		-0.16119	-0.8847		0.19037	-0.07901
0.45615	-0.1427		0.45615	-0.1427		-0.16119	-0.89355		0.19128	-0.07321
0.45569	-0.14257		0.45569	-0.14257		-0.16394	-0.90271		0.19281	-0.06693
0.45355	-0.14244		0.45355	-0.14244		-0.16394	-0.91187		0.19373	-0.06049
0.45303	-0.14231		0.45303	-0.14231		-0.16486	-0.92133		0.19464	-0.05392
0.45294	-0.14218		0.45294	-0.14218		-0.16791	-0.93231		0.19617	-0.04672
0.45096	-0.14205		0.45096	-0.14205		-0.16699	-0.94299		0.198	-0.03961
0.44928	-0.14193		0.44928	-0.14193		-0.16882	-0.9549		0.19739	-0.03229
0.44891	-0.14181		0.44891	-0.14181		-0.16943	-0.96558		0.19861	-0.0253
0.44736	-0.1417		0.44736	-0.1417		-0.17065	-0.97595		0.20074	-0.01767
0.44669	-0.14158		0.44669	-0.14158		-0.17188	-0.98846		0.20227	-0.01016
0.44635	-0.14146		0.44635	-0.14146		-0.17249	-1.00128		0.2038	-0.00245
0.4447	-0.14136		0.4447	-0.14136		-0.17432	-1.01563		0.20471	0.00597
0.44278	-0.14125		0.44278	-0.14125		-0.17462	-1.02905		0.20441	0.01381
0.44226	-0.14113		0.44226	-0.14113		-0.17523	-1.0437		0.20593	0.02255
0.44138	-0.141		0.44138	-0.141		-0.17767	-1.05927		0.20685	0.03092
0.44116	-0.14089		0.44116	-0.14089		-0.17889	-1.07391		0.20776	0.03978
0.43915	-0.14077		0.43915	-0.14077		-0.17828	-1.08887		0.20929	0.04855
0.4389	-0.14064		0.4389	-0.14064		-0.1795	-1.10352		0.2099	0.05763
0.43701	-0.14053		0.43701	-0.14053		-0.18103	-1.1203		0.21112	0.06626
0.43668	-0.14043		0.43668	-0.14043		-0.18134	-1.13678		0.21204	0.07535
0.43448	-0.14032		0.43448	-0.14032		-0.18378	-1.15417		0.21356	0.08466
0.43381	-0.14021		0.43381	-0.14021		-0.18408	-1.17432		0.21478	0.09421
0.43359	-0.1401		0.43359	-0.1401		-0.18469	-1.19354		0.21631	0.10352
0.43176	-0.13998		0.43176	-0.13998		-0.18591	-1.21277		0.21631	0.1131
0.43057	-0.13987		0.43057	-0.13987		-0.18744	-1.23322		0.21692	0.1225
0.42926	-0.13973		0.42926	-0.13973		-0.18927	-1.25305		0.21844	0.13171
0.4296	-0.1396		0.4296	-0.1396		-0.18896	-1.2738		0.21936	0.14102
0.42825	-0.13948		0.42825	-0.13948		-0.18958	-1.29608		0.21997	0.1503
0.42734	-0.13936		0.42734	-0.13936		-0.19171	-1.31775		0.2215	0.15979
0.4249	-0.13924		0.4249	-0.13924		-0.19385	-1.33911		0.2218	0.16907
0.42432	-0.13911		0.42432	-0.13911		-0.19354	-1.36169		0.22424	0.17813
0.42303	-0.139		0.42303	-0.139		-0.19568	-1.3858		0.22546	0.18716
0.42157	-0.13888		0.42157	-0.13888		-0.1969	-1.41022		0.22577	0.19611
0.42136	-0.13876		0.42136	-0.13876		-0.19659	-1.43585		0.22729	0.2048
0.42093	-0.13863		0.42093	-0.13863		-0.19781	-1.46179		0.22852	0.21341
0.41937	-0.13851		0.41937	-0.13851		-0.19873	-1.48773		0.22943	0.22144
0.41782	-0.13839		0.41782	-0.13839		-0.20026	-1.5155		0.22943	0.22891
0.41748	-0.13828		0.41748	-0.13828		-0.19995	-1.54358		0.23096	0.23663
0.41611	-0.13816		0.41611	-0.13816		-0.203	-1.57257		0.23187	0.24435
0.41534	-0.13805		0.41534	-0.13805		-0.20361	-1.60156		0.23401	0.25204
0.41327	-0.13794		0.41327	-0.13794		-0.20392	-1.63116		0.23462	0.25922
0.41318	-0.13783		0.41318	-0.13783		-0.20483	-1.66046		0.23492	0.26593
0.41165	-0.13772		0.41165	-0.13772		-0.20636	-1.69098		0.23584	0.27271
0.41043	-0.13761		0.41043	-0.13761		-0.20789	-1.72089		0.23798	0.27887
0.41022	-0.13752		0.41022	-0.13752		-0.20941	-1.75385		0.23828	0.28531
0.40869	-0.13742		0.40869	-0.13742		-0.21094	-1.78802		0.2392	0.29089
0.40799	-0.13731		0.40799	-0.13731		-0.21094	-1.82404		0.24194	0.29639
0.40646	-0.13722		0.40646	-0.13722		-0.21368	-1.85791		0.24103	0.30139
0.405	-0.13713		0.405	-0.13713		-0.21429	-1.89209		0.24286	0.30652
0.40393	-0.13705		0.40393	-0.13705		-0.2146	-1.92505		0.24469	0.31116
0.40292	-0.13697		0.40292	-0.13697		-0.21429	-1.96014		0.2453	0.31592
0.40253	-0.1369		0.40253	-0.1369		-0.21582	-1.99738		0.24622	0.32071
0.40155	-0.13683		0.40155	-0.13683		-0.21674	-2.03278		0.24805	0.32477
0.39975	-0.13677		0.39975	-0.13677		-0.21765	-2.06726		0.2486	0.32858
0.39902	-0.13671		0.39902	-0.13671		-0.21887	-2.10449		0.25037	0.33252
0.39771	-0.13666		0.39771	-0.13666		-0.22131	-2.14142		0.25055	0.33588
0.39719	-0.13662		0.39719	-0.13662		-0.22131	-2.17773		0.25162	0.3381
0.39468	-0.13657		0.39468	-0.13657		-0.22253	-2.21313		0.25275	0.341
0.39392	-0.13653		0.39392	-0.13653		-0.22406	-2.24915		0.25354	0.34436
0.39362	-0.13649		0.39362	-0.13649		-0.2262	-2.28302		0.25488	0.34683
0.39212	-0.13644		0.39212	-0.13644		-0.2262	-2.31567		0.25754	0.34848
0.39041	-0.13642		0.39041	-0.13642		-0.22711	-2.34772		0.25751	0.3501
0.38934	-0.1364		0.38934	-0.1364		-0.22772	-2.37915		0.25955	0.35147
0.38959	-0.1364		0.38959	-0.1364		-0.22833	-2.40906		0.25909	0.35242
0.38904	-0.13641		0.38904	-0.13641		-0.22986	-2.43774		0.26114	0.35245
0.38654	-0.13642		0.38654	-0.13642		-0.23108	-2.4646		0.26141	0.35263
0.3862	-0.13643		0.3862	-0.13643		-0.23199	-2.48962		0.26364	0.35229
0.38483	-0.13646		0.38483	-0.13646		-0.23413	-2.51099		0.26407	0.35159
0.38419	-0.13649		0.38419	-0.13649		-0.23535	-2.53113		0.26535	0.35037
0.3822	-0.13654		0.3822	-0.13654		-0.23535	-2.54822		0.26651	0.34845
0.38101	-0.13658		0.38101	-0.13658		-0.23749	-2.56256		0.26712	0.34604
0.38138	-0.13666		0.38138	-0.13666		-0.2381	-2.57507		0.26944	0.34317
0.37918	-0.13674		0.37918	-0.13674		-0.2384	-2.58362		0.26859	0.33975
0.37759	-0.13684		0.37759	-0.13684		-0.23993	-2.59125		0.27066	0.33582
0.37689	-0.13696		0.37689	-0.13696		-0.24054	-2.59552		0.27243	0.33124
0.37643	-0.13709		0.37643	-0.13709		-0.24268	-2.59827		0.27298	0.32587
0.37427	-0.13723		0.37427	-0.13723		-0.24329	-2.59888		0.27325	0.32062
0.37476	-0.13739		0.37476	-0.13739		-0.24542	-2.59888		0.27536	0.31476
0.37283	-0.13757		0.37283	-0.13757		-0.2442	-2.59674		0.27484	0.30878
0.37137	-0.13777		0.37137	-0.13777		-0.24603	-2.59491		0.27585	0.302
0.37051	-0.138		0.37051	-0.138		-0.24603	-2.59094		0.27713	0.2951
0.37109	-0.13825		0.37109	-0.13825		-0.24969	-2.5885		0.27847	0.28775
0.3692	-0.13853		0.3692	-0.13853		-0.24908	-2.58514		0.28046	0.28055
0.36719	-0.13882		0.36719	-0.13882		-0.25122	-2.58148		0.28101	0.27261
0.36639	-0.13912		0.36639	-0.13912		-0.25244	-2.57935		0.28165	0.26422
0.36652	-0.13943		0.36652	-0.13943		-0.25305	-2.57782		0.28311	0.25571
0.36429	-0.1398		0.36429	-0.1398		-0.25427	-2.5769		0.28427	0.24738
0.36365	-0.14019		0.36365	-0.14019		-0.25427	-2.57843		0.28522	0.23892
0.36212	-0.14059		0.36212	-0.14059		-0.25549	-2.58057		0.28629	0.2308
0.36026	-0.14102		0.36026	-0.14102		-0.2558	-2.58453		0.28723	0.22198
0.36011	-0.14146		0.36011	-0.14146		-0.25824	-2.58698		0.28802	0.21393
0.35944	-0.14195		0.35944	-0.14195		-0.25885	-2.59216		0.28937	0.2056
0.35834	-0.14246		0.35834	-0.14246		-0.26068	-2.60101		0.28973	0.19662
0.35709	-0.143		0.35709	-0.143		-0.26007	-2.61047		0.29196	0.18808
0.35519	-0.14355		0.35519	-0.14355		-0.26221	-2.62054		0.29178	0.17975
0.35471	-0.14414		0.35471	-0.14414		-0.26282	-2.63336		0.2941	0.17233
0.35391	-0.14477		0.35391	-0.14477		-0.26617	-2.6416		0.29495	0.16409
0.35327	-0.14543		0.35327	-0.14543		-0.26617	-2.65625		0.29657	0.15604
0.35123	-0.14612		0.35123	-0.14612		-0.26648	-2.66998		0.29691	0.14856
0.35089	-0.14683		0.35089	-0.14683		-0.26831	-2.68188		0.29816	0.14148
0.3493	-0.14757		0.3493	-0.14757		-0.26892	-2.70416		0.29773	0.13428
0.34961	-0.14834		0.34961	-0.14834		-0.27014	-2.72064		0.30048	0.12741
0.34756	-0.14912		0.34756	-0.14912		-0.27106	-2.7356		0.30109	0.12057
0.34665	-0.14994		0.34665	-0.14994		-0.27197	-2.7536		0.30164	0.1142
0.34451	-0.1508		0.34451	-0.1508		-0.27411	-2.77679		0.30319	0.10773
0.34402	-0.1517		0.34402	-0.1517		-0.27533	-2.79694		0.30472	0.10156
0.34329	-0.15262		0.34329	-0.15262		-0.27594	-2.81769		0.30542	0.09549
0.34225	-0.15357		0.34225	-0.15357		-0.27655	-2.83997		0.30643	0.09015
0.34158	-0.15455		0.34158	-0.15455		-0.27716	-2.8595		0.30762	0.08459
0.33945	-0.15556		0.33945	-0.15556		-0.2793	-2.87903		0.30753	0.07919
0.33875	-0.15659		0.33875	-0.15659		-0.27838	-2.91382		0.30917	0.07407
0.33762	-0.15766		0.33762	-0.15766		-0.28021	-2.9303		0.31021	0.06845
0.33633	-0.15875		0.33633	-0.15875		-0.28265	-2.95013		0.31171	0.06348
0.33514	-0.15987		0.33514	-0.15987		-0.28326	-2.97394		0.3121	0.05896
0.33511	-0.16101		0.33511	-0.16101		-0.28418	-2.99072		0.31366	0.05441
0.3327	-0.16217		0.3327	-0.16217		-0.2851	-3.00964		0.31464	0.05029
0.33307	-0.16335		0.33307	-0.16335		-0.2851	-3.01056		0.31558	0.04678
0.33182	-0.16457		0.33182	-0.16457		-0.28571	-3.24249		0.31625	0.04285
0.3306	-0.16581		0.3306	-0.16581		-0.28876	-3.27209		0.31818	0.03888
0.32959	-0.16708		0.32959	-0.16708		-0.28998	-3.29865		0.31845	0.03549
0.32828	-0.16836		0.32828	-0.16836		-0.29059	-3.3252		0.32071	0.03217
0.32648	-0.16967		0.32648	-0.16967		-0.2915	-3.36914		0.32208	0.02917
0.32553	-0.17099		0.32553	-0.17099		-0.29272	-3.38684		0.32184	0.02581
0.32571	-0.17232		0.32571	-0.17232		-0.29303	-3.4137		0.32449	0.0232
0.32462	-0.17368		0.32462	-0.17368		-0.29364	-3.44208		0.32446	0.0208
0.32275	-0.17507		0.32275	-0.17507		-0.29669	-3.4848		0.3251	0.0183
0.32266	-0.1765		0.32266	-0.1765		-0.29639	-3.51044		0.32581	0.01582
0.32022	-0.17793		0.32022	-0.17793		-0.297	-3.53088		0.32822	0.01312
0.32022	-0.17939		0.32022	-0.17939		-0.29913	-3.55774		0.32828	0.01054
0.31839	-0.18086		0.31839	-0.18086		-0.29944	-3.58246		0.32916	0.00751
0.31821	-0.18234		0.31821	-0.18234		-0.30035	-3.65234		0.33008	0.00506
0.31702	-0.18384		0.31702	-0.18384		-0.30157	-3.68408		0.3324	0.00284
0.31488	-0.18535		0.31488	-0.18535		-0.30219	-3.71185		0.33371	0.000570679
0.31473	-0.18688		0.31473	-0.18688		-0.30341	-3.73352		0.3334	-0.0016
0.31381	-0.18843		0.31381	-0.18843		-0.30432	-3.77228		0.33438	-0.00388
0.31262	-0.19001		0.31262	-0.19001		-0.30554	-3.78632		0.33569	-0.0059
0.31204	-0.19159		0.31204	-0.19159		-0.30676	-3.79791		0.33612	-0.00787
0.31085	-0.19318		0.31085	-0.19318		-0.30829	-4.0979		0.33911	-0.00992
0.30865	-0.19479		0.30865	-0.19479		-0.30859	-4.11682		0.33801	-0.01205
0.30759	-0.1964		0.30759	-0.1964		-0.31104	-4.13849		0.33951	-0.01402
0.306	-0.19801		0.306	-0.19801		-0.31104	-4.21509		0.34109	-0.01601
0.3053	-0.19964		0.3053	-0.19964		-0.31195	-4.22394		0.34183	-0.01775
0.30539	-0.20128		0.30539	-0.20128		-0.31378	-4.22974		0.34338	-0.01958
0.30325	-0.20294		0.30325	-0.20294		-0.3147	-4.2749		0.34451	-0.02123
0.30206	-0.20459		0.30206	-0.20459		-0.31531	-4.30237		0.34552	-0.02289
0.30185	-0.20625		0.30185	-0.20625		-0.31683	-4.32434		0.34592	-0.02461
0.30084	-0.20789		0.30084	-0.20789		-0.31836	-4.33075		0.34674	-0.02636
0.29999	-0.20955		0.29999	-0.20955		-0.31897	-4.37683		0.34775	-0.02766
0.29843	-0.21122		0.29843	-0.21122		-0.31927	-4.64569		0.34836	-0.02912
0.29779	-0.2129		0.29779	-0.2129		-0.3205	-4.67133		0.35046	-0.03018
0.29617	-0.21458		0.29617	-0.21458		-0.32324	-4.69208		0.35251	-0.03124
0.29544	-0.21626		0.29544	-0.21626		-0.32355	-4.70734		0.35355	-0.03217
0.29437	-0.21795		0.29437	-0.21795		-0.32507	-4.71832		0.35208	-0.03319
0.29361	-0.21962		0.29361	-0.21962		-0.32507	-4.74823		0.35431	-0.0338
0.2919	-0.22129		0.2919	-0.22129		-0.32721	-4.77356		0.3562	-0.035
0.28955	-0.22298		0.28955	-0.22298		-0.32782	-4.78577		0.3576	-0.03579
0.28949	-0.22466		0.28949	-0.22466		-0.32935	-4.77753		0.35712	-0.0366
0.289	-0.22635		0.289	-0.22635		-0.32904	-5		0.35934	-0.03745
0.28778	-0.22805		0.28778	-0.22805		-0.33057	-5.1297		0.36078	-0.0379
0.28616	-0.22974		0.28616	-0.22974		-0.33118	-5.2063		0.36179	-0.03887
0.28455	-0.23145		0.28455	-0.23145		-0.33331	-5.21729		0.36282	-0.03959
0.28488	-0.23316		0.28488	-0.23316		-0.33331	-5.25116		0.36349	-0.04009
0.28354	-0.23486		0.28354	-0.23486		-0.33453	-5.25635		0.36325	-0.0403
0.28293	-0.23656		0.28293	-0.23656		-0.33545	-5.271		0.36484	-0.04086
0.28052	-0.23828		0.28052	-0.23828		-0.33698	-5.29816		0.36627	-0.04157
0.28015	-0.23999		0.28015	-0.23999		-0.3382	-5.28107		0.36826	-0.04243
0.27957	-0.24169		0.27957	-0.24169		-0.34003	-5.50629		0.36835	-0.04255
0.27722	-0.24338		0.27722	-0.24338		-0.33972	-5.58655		0.36957	-0.04291
0.27734	-0.24505		0.27734	-0.24505		-0.34003	-5.59448		0.37042	-0.04311
0.27551	-0.24672		0.27551	-0.24672		-0.34247	-5.55939		0.37192	-0.04354
0.27441	-0.2484		0.27441	-0.2484		-0.34338	-5.61646		0.37247	-0.04424
0.27408	-0.25007		0.27408	-0.25007		-0.34521	-5.61584		0.37427	-0.04458
0.27338	-0.25175		0.27338	-0.25175		-0.34644	-5.79651		0.37393	-0.04501
0.271	-0.2534		0.271	-0.2534		-0.34644	-5.88196		0.37564	-0.04553
0.27017	-0.25505		0.27017	-0.25505		-0.34827	-5.88287		0.37735	-0.04575
0.27057	-0.2567		0.27057	-0.2567		-0.3501	-6.02814		0.37875	-0.04576
0.26892	-0.25833		0.26892	-0.25833		-0.34979	-6.02417		0.37717	-0.04576
0.26791	-0.25995		0.26791	-0.25995		-0.35132	-6.00586		0.38031	-0.04589
0.26584	-0.26157		0.26584	-0.26157
0.26456	-0.26319		0.26456	-0.26319
0.26495	-0.26482		0.26495	-0.26482
0.26303	-0.26645		0.26303	-0.26645
0.26138	-0.26809		0.26138	-0.26809
0.26111	-0.26971		0.26111	-0.26971
0.26065	-0.27131		0.26065	-0.27131
0.25854	-0.2729		0.25854	-0.2729
0.25803	-0.27449		0.25803	-0.27449
0.25577	-0.27609		0.25577	-0.27609
0.25476	-0.27769		0.25476	-0.27769
0.25391	-0.27927		0.25391	-0.27927
0.25232	-0.28085		0.25232	-0.28085
0.25232	-0.28241		0.25232	-0.28241
0.25201	-0.28397		0.25201	-0.28397
0.24988	-0.28552		0.24988	-0.28552
0.24957	-0.28709		0.24957	-0.28709
0.24744	-0.28865		0.24744	-0.28865
0.24744	-0.29019		0.24744	-0.29019
0.24652	-0.29172		0.24652	-0.29172
0.2453	-0.29326		0.2453	-0.29326
0.24377	-0.29479		0.24377	-0.29479
0.24377	-0.29629		0.24377	-0.29629
0.24255	-0.29777		0.24255	-0.29777
0.24072	-0.29924		0.24072	-0.29924
0.24011	-0.30073		0.24011	-0.30073
0.23828	-0.30221		0.23828	-0.30221
0.23767	-0.30366		0.23767	-0.30366
0.23676	-0.3051		0.23676	-0.3051
0.23553	-0.30653		0.23553	-0.30653
0.2334	-0.30796		0.2334	-0.30796
0.23309	-0.30938		0.23309	-0.30938
0.23248	-0.31082		0.23248	-0.31082
0.23035	-0.31224		0.23035	-0.31224
0.22943	-0.31363		0.22943	-0.31363
0.22943	-0.31502		0.22943	-0.31502
0.22882	-0.31641		0.22882	-0.31641
0.22546	-0.31779		0.22546	-0.31779
0.22607	-0.31915		0.22607	-0.31915
0.22455	-0.32049		0.22455	-0.32049
0.22363	-0.32184		0.22363	-0.32184
0.22302	-0.32317		0.22302	-0.32317
0.2215	-0.32449		0.2215	-0.32449
0.22058	-0.3258		0.22058	-0.3258
0.21906	-0.32706		0.21906	-0.32706
0.21875	-0.32833		0.21875	-0.32833
0.21783	-0.32958		0.21783	-0.32958
0.21753	-0.33083		0.21753	-0.33083
0.21539	-0.33208		0.21539	-0.33208
0.21417	-0.33331		0.21417	-0.33331
0.21234	-0.33453		0.21234	-0.33453
0.21265	-0.33573		0.21265	-0.33573
0.21051	-0.33692		0.21051	-0.33692
0.21051	-0.33808		0.21051	-0.33808
0.20868	-0.33922		0.20868	-0.33922
0.20837	-0.34035		0.20837	-0.34035
0.20776	-0.34147		0.20776	-0.34147
0.20563	-0.34256		0.20563	-0.34256
0.20471	-0.34364		0.20471	-0.34364
0.20349	-0.3447		0.20349	-0.3447
0.20319	-0.34576		0.20319	-0.34576
0.20135	-0.34678		0.20135	-0.34678
0.20105	-0.34779		0.20105	-0.34779
0.19952	-0.3488		0.19952	-0.3488
0.19739	-0.3498		0.19739	-0.3498
0.19769	-0.35079		0.19769	-0.35079
0.19586	-0.35172		0.19586	-0.35172
0.19525	-0.35265		0.19525	-0.35265
0.19342	-0.35359		0.19342	-0.35359
0.1922	-0.35451		0.1922	-0.35451
0.1922	-0.35542		0.1922	-0.35542
0.19006	-0.3563		0.19006	-0.3563
0.18884	-0.35717		0.18884	-0.35717
0.19006	-0.35802		0.19006	-0.35802
0.18671	-0.35886		0.18671	-0.35886
0.18701	-0.35968		0.18701	-0.35968
0.18518	-0.36049		0.18518	-0.36049
0.18427	-0.36129		0.18427	-0.36129
0.18365	-0.36207		0.18365	-0.36207
0.18213	-0.36283		0.18213	-0.36283
0.18121	-0.36356		0.18121	-0.36356
0.17938	-0.36429		0.17938	-0.36429
0.17847	-0.365		0.17847	-0.365
0.17755	-0.36572		0.17755	-0.36572
0.17786	-0.36642		0.17786	-0.36642
0.17633	-0.36712		0.17633	-0.36712
0.17511	-0.3678		0.17511	-0.3678
0.17297	-0.36848		0.17297	-0.36848
0.17175	-0.36916		0.17175	-0.36916
0.17145	-0.36983		0.17145	-0.36983
0.17114	-0.37047		0.17114	-0.37047
0.1687	-0.3711		0.1687	-0.3711
0.16779	-0.37171		0.16779	-0.37171
0.16718	-0.37234		0.16718	-0.37234
0.16595	-0.37298		0.16595	-0.37298
0.16412	-0.37361		0.16412	-0.37361
0.16321	-0.37424		0.16321	-0.37424
0.16199	-0.37486		0.16199	-0.37486
0.16229	-0.37552		0.16229	-0.37552
0.16016	-0.37615		0.16016	-0.37615
0.15955	-0.37678		0.15955	-0.37678
0.15771	-0.37739		0.15771	-0.37739
0.15833	-0.378		0.15833	-0.378
0.15527	-0.3786		0.15527	-0.3786
0.15558	-0.37921		0.15558	-0.37921
0.15466	-0.37981		0.15466	-0.37981
0.15375	-0.38038		0.15375	-0.38038
0.15283	-0.381		0.15283	-0.381
0.1507	-0.38162		0.1507	-0.38162
0.15039	-0.38223		0.15039	-0.38223
0.14764	-0.38285		0.14764	-0.38285
0.14795	-0.38348		0.14795	-0.38348
0.14703	-0.38409		0.14703	-0.38409
0.14581	-0.38472		0.14581	-0.38472
0.1452	-0.38536		0.1452	-0.38536
0.14307	-0.38601		0.14307	-0.38601
0.14185	-0.38669		0.14185	-0.38669
0.14154	-0.38737		0.14154	-0.38737
0.14093	-0.38806		0.14093	-0.38806
0.13879	-0.38876		0.13879	-0.38876
0.13818	-0.38949		0.13818	-0.38949
0.13757	-0.39026		0.13757	-0.39026
0.13605	-0.39103		0.13605	-0.39103
0.13452	-0.39183		0.13452	-0.39183
0.13422	-0.39264		0.13422	-0.39264
0.133	-0.39348		0.133	-0.39348
0.13177	-0.39434		0.13177	-0.39434
0.13116	-0.39521		0.13116	-0.39521
0.12964	-0.39613		0.12964	-0.39613
0.12933	-0.39708		0.12933	-0.39708
0.1275	-0.39807		0.1275	-0.39807
0.12689	-0.39909		0.12689	-0.39909
0.12659	-0.40017		0.12659	-0.40017
0.12415	-0.40129		0.12415	-0.40129
0.12262	-0.40245		0.12262	-0.40245
0.12323	-0.40365		0.12323	-0.40365
0.1214	-0.40489		0.1214	-0.40489
0.11865	-0.40614		0.11865	-0.40614
0.11896	-0.40742		0.11896	-0.40742
0.11865	-0.40872		0.11865	-0.40872
0.11652	-0.41006		0.11652	-0.41006
0.11621	-0.41145		0.11621	-0.41145
0.11499	-0.41289		0.11499	-0.41289
0.11346	-0.41434		0.11346	-0.41434
0.11285	-0.41581		0.11285	-0.41581
0.11224	-0.41729		0.11224	-0.41729
0.11011	-0.4188		0.11011	-0.4188
0.10889	-0.42032		0.10889	-0.42032
0.10889	-0.42182		0.10889	-0.42182
0.10706	-0.42331		0.10706	-0.42331
0.10645	-0.42477		0.10645	-0.42477
0.10553	-0.42624		0.10553	-0.42624
0.1037	-0.42771		0.1037	-0.42771
0.10217	-0.42921		0.10217	-0.42921
0.10126	-0.43067		0.10126	-0.43067
0.10095	-0.43212		0.10095	-0.43212
0.10034	-0.43357		0.10034	-0.43357
0.09943	-0.43501		0.09943	-0.43501
0.09821	-0.43642		0.09821	-0.43642
0.09637	-0.43783		0.09637	-0.43783
0.09637	-0.43922		0.09637	-0.43922
0.09454	-0.44061		0.09454	-0.44061
0.09241	-0.44197		0.09241	-0.44197
0.0918	-0.44331		0.0918	-0.44331
0.09119	-0.44463		0.09119	-0.44463
0.08936	-0.44594		0.08936	-0.44594
0.08966	-0.44724		0.08966	-0.44724
0.08752	-0.44853		0.08752	-0.44853
0.08691	-0.44981		0.08691	-0.44981
0.086	-0.45103		0.086	-0.45103
0.08447	-0.45224		0.08447	-0.45224
0.08356	-0.45342		0.08356	-0.45342
0.08325	-0.45459		0.08325	-0.45459
0.08112	-0.45571		0.08112	-0.45571
0.0802	-0.45679		0.0802	-0.45679
0.07867	-0.45783		0.07867	-0.45783
0.07837	-0.45883		0.07837	-0.45883
0.07776	-0.45982		0.07776	-0.45982
0.07623	-0.4608		0.07623	-0.4608
0.07532	-0.46177		0.07532	-0.46177
0.07379	-0.46271		0.07379	-0.46271
0.07379	-0.46367		0.07379	-0.46367
0.07257	-0.46464		0.07257	-0.46464
0.07104	-0.46562		0.07104	-0.46562
0.07013	-0.4666		0.07013	-0.4666
0.06738	-0.46759		0.06738	-0.46759
0.06799	-0.4686		0.06799	-0.4686
0.06677	-0.46963		0.06677	-0.46963
0.06494	-0.47071		0.06494	-0.47071
0.06311	-0.47182		0.06311	-0.47182
0.06342	-0.473		0.06342	-0.473
0.06219	-0.47423		0.06219	-0.47423
0.06036	-0.47551		0.06036	-0.47551
0.06036	-0.47684		0.06036	-0.47684
0.05914	-0.47822		0.05914	-0.47822
0.05701	-0.47966		0.05701	-0.47966
0.05609	-0.48113		0.05609	-0.48113
0.05518	-0.48267		0.05518	-0.48267
0.05426	-0.48426		0.05426	-0.48426
0.05457	-0.48593		0.05457	-0.48593
0.05396	-0.48764		0.05396	-0.48764
0.05212	-0.48938		0.05212	-0.48938
0.05151	-0.49118		0.05151	-0.49118
0.04999	-0.49304		0.04999	-0.49304
0.04816	-0.49496		0.04816	-0.49496
0.04633	-0.49691		0.04633	-0.49691
0.04633	-0.49891		0.04633	-0.49891
0.04541	-0.50093		0.04541	-0.50093
0.04388	-0.503		0.04388	-0.503
0.04297	-0.50514		0.04297	-0.50514
0.04205	-0.50733		0.04205	-0.50733
0.03961	-0.50957		0.03961	-0.50957
0.04053	-0.51187		0.04053	-0.51187
0.0387	-0.51417		0.0387	-0.51417
0.03748	-0.51654		0.03748	-0.51654
0.03625	-0.51895		0.03625	-0.51895
0.03595	-0.52142		0.03595	-0.52142
0.03564	-0.52393		0.03564	-0.52393
0.0332	-0.52648		0.0332	-0.52648
0.03381	-0.52907		0.03381	-0.52907
0.03168	-0.53167		0.03168	-0.53167
0.03076	-0.53429		0.03076	-0.53429
0.02954	-0.53692		0.02954	-0.53692
0.0274	-0.53956		0.0274	-0.53956
0.0274	-0.5422		0.0274	-0.5422
0.02679	-0.54489		0.02679	-0.54489
0.02435	-0.54756		0.02435	-0.54756
0.02496	-0.55021		0.02496	-0.55021
0.02191	-0.55286		0.02191	-0.55286
0.02161	-0.5555		0.02161	-0.5555
0.021	-0.55813		0.021	-0.55813
0.02008	-0.56076		0.02008	-0.56076
0.01825	-0.56337		0.01825	-0.56337
0.01886	-0.56597		0.01886	-0.56597
0.01642	-0.56854		0.01642	-0.56854
0.01398	-0.57111		0.01398	-0.57111
0.01489	-0.57365		0.01489	-0.57365
0.01428	-0.57618		0.01428	-0.57618
0.01306	-0.5787		0.01306	-0.5787
0.01093	-0.5812		0.01093	-0.5812
0.0094	-0.58367		0.0094	-0.58367
0.00848	-0.58616		0.00848	-0.58616
0.00848	-0.58862		0.00848	-0.58862
0.00696	-0.59105		0.00696	-0.59105
0.00665	-0.59344		0.00665	-0.59344
0.00452	-0.59583		0.00452	-0.59583
0.00299	-0.59823		0.00299	-0.59823
0.00299	-0.60057		0.00299	-0.60057
0.00116	-0.60292		0.00116	-0.60292
0.000854492	-0.60526		0.000854492	-0.60526
-0.000671387	-0.60758		-0.000671387	-0.60758
-0.0022	-0.60988		-0.0022	-0.60988
-0.00342	-0.61216		-0.00342	-0.61216
-0.00342	-0.61441		-0.00342	-0.61441
-0.00433	-0.61669		-0.00433	-0.61669
-0.00555	-0.61898		-0.00555	-0.61898
-0.00739	-0.62127		-0.00739	-0.62127
-0.00891	-0.62353		-0.00891	-0.62353
-0.01013	-0.62579		-0.01013	-0.62579
-0.00983	-0.62802		-0.00983	-0.62802
-0.01227	-0.63023		-0.01227	-0.63023
-0.01196	-0.63245		-0.01196	-0.63245
-0.01288	-0.63468		-0.01288	-0.63468
-0.01379	-0.63691		-0.01379	-0.63691
-0.01654	-0.63913		-0.01654	-0.63913
-0.01715	-0.64133		-0.01715	-0.64133
-0.01776	-0.64349		-0.01776	-0.64349
-0.01868	-0.64568		-0.01868	-0.64568
-0.0199	-0.6479		-0.0199	-0.6479
-0.02051	-0.65013		-0.02051	-0.65013
-0.02234	-0.65239		-0.02234	-0.65239
-0.02386	-0.65463		-0.02386	-0.65463
-0.02478	-0.65688		-0.02478	-0.65688
-0.02539	-0.65916		-0.02539	-0.65916
-0.02509	-0.66143		-0.02509	-0.66143
-0.02753	-0.66369		-0.02753	-0.66369
-0.02875	-0.66594		-0.02875	-0.66594
-0.02905	-0.66818		-0.02905	-0.66818
-0.03119	-0.67046		-0.03119	-0.67046
-0.03119	-0.67272		-0.03119	-0.67272
-0.03271	-0.67496		-0.03271	-0.67496
-0.03333	-0.67721		-0.03333	-0.67721
-0.03455	-0.67947		-0.03455	-0.67947
-0.03485	-0.68173		-0.03485	-0.68173
-0.03638	-0.684		-0.03638	-0.684
-0.03851	-0.68628		-0.03851	-0.68628
-0.03882	-0.68856		-0.03882	-0.68856
-0.03973	-0.69083		-0.03973	-0.69083
-0.04065	-0.69314		-0.04065	-0.69314
-0.04309	-0.69543		-0.04309	-0.69543
-0.04309	-0.6977		-0.04309	-0.6977
-0.04553	-0.69998		-0.04553	-0.69998
-0.04584	-0.70225		-0.04584	-0.70225
-0.04584	-0.70449		-0.04584	-0.70449
-0.04828	-0.70674		-0.04828	-0.70674
-0.04858	-0.70893		-0.04858	-0.70893
-0.05042	-0.71109		-0.05042	-0.71109
-0.05011	-0.71322		-0.05011	-0.71322
-0.05194	-0.71534		-0.05194	-0.71534
-0.05408	-0.71742		-0.05408	-0.71742
-0.05438	-0.71949		-0.05438	-0.71949
-0.0553	-0.72152		-0.0553	-0.72152
-0.0556	-0.72351		-0.0556	-0.72351
-0.05713	-0.72548		-0.05713	-0.72548
-0.05743	-0.7274		-0.05743	-0.7274
-0.06079	-0.7293		-0.06079	-0.7293
-0.05988	-0.73117		-0.05988	-0.73117
-0.06049	-0.73302		-0.06049	-0.73302
-0.06201	-0.73486		-0.06201	-0.73486
-0.06415	-0.73662		-0.06415	-0.73662
-0.06293	-0.73831		-0.06293	-0.73831
-0.06476	-0.73994		-0.06476	-0.73994
-0.06689	-0.74155		-0.06689	-0.74155
-0.06812	-0.7431		-0.06812	-0.7431
-0.06964	-0.74458		-0.06964	-0.74458
-0.07025	-0.74602		-0.07025	-0.74602
-0.07147	-0.74743		-0.07147	-0.74743
-0.07361	-0.74877		-0.07361	-0.74877
-0.07269	-0.75006		-0.07269	-0.75006
-0.07422	-0.75129		-0.07422	-0.75129
-0.07574	-0.75246		-0.07574	-0.75246
-0.07574	-0.75355		-0.07574	-0.75355
-0.07758	-0.75459		-0.07758	-0.75459
-0.07849	-0.75555		-0.07849	-0.75555
-0.07971	-0.75647		-0.07971	-0.75647
-0.08154	-0.75735		-0.08154	-0.75735
-0.08063	-0.75818		-0.08063	-0.75818
-0.08215	-0.75891		-0.08215	-0.75891
-0.08398	-0.75958		-0.08398	-0.75958
-0.08551	-0.76019		-0.08551	-0.76019
-0.08551	-0.76077		-0.08551	-0.76077
-0.08704	-0.76126		-0.08704	-0.76126
-0.08826	-0.76166		-0.08826	-0.76166
-0.08948	-0.76199		-0.08948	-0.76199
-0.08978	-0.76227		-0.08978	-0.76227
-0.09161	-0.7625		-0.09161	-0.7625
-0.09283	-0.76269		-0.09283	-0.76269
-0.09375	-0.76285		-0.09375	-0.76285
-0.09528	-0.76296		-0.09528	-0.76296
-0.09528	-0.76303		-0.09528	-0.76303
-0.0968	-0.76308		-0.0968	-0.76308
-0.09772	-0.7631		-0.09772	-0.7631
-0.09985	-0.76312		-0.09985	-0.76312
-0.10077	-0.76311		-0.10077	-0.76311
-0.10016	-0.76305		-0.10016	-0.76305
-0.10229	-0.76299		-0.10229	-0.76299
-0.10352	-0.76292		-0.10352	-0.76292
-0.10382	-0.76285		-0.10382	-0.76285
-0.10596	-0.76277		-0.10596	-0.76277
-0.10596	-0.76266		-0.10596	-0.76266
-0.10596	-0.7626		-0.10596	-0.7626
-0.10809	-0.76261		-0.10809	-0.76261
-0.10931	-0.76259		-0.10931	-0.76259
-0.11053	-0.7626		-0.11053	-0.7626
-0.11176	-0.76263		-0.11176	-0.76263
-0.11206	-0.76272		-0.11206	-0.76272
-0.11359	-0.76281		-0.11359	-0.76281
-0.11542	-0.76294		-0.11542	-0.76294
-0.11603	-0.76316		-0.11603	-0.76316
-0.11633	-0.76347		-0.11633	-0.76347
-0.11908	-0.76383		-0.11908	-0.76383
-0.11877	-0.76422		-0.11877	-0.76422
-0.12	-0.76477		-0.12	-0.76477
-0.12152	-0.76537		-0.12152	-0.76537
-0.12244	-0.76604		-0.12244	-0.76604
-0.12305	-0.76679		-0.12305	-0.76679
-0.12427	-0.76764		-0.12427	-0.76764
-0.12518	-0.76865		-0.12518	-0.76865
-0.12762	-0.76976		-0.12762	-0.76976
-0.12823	-0.77099		-0.12823	-0.77099
-0.12701	-0.77233		-0.12701	-0.77233
-0.13007	-0.77378		-0.13007	-0.77378
-0.13129	-0.77541		-0.13129	-0.77541
-0.1319	-0.77719		-0.1319	-0.77719
-0.1319	-0.77916		-0.1319	-0.77916
-0.13373	-0.78131		-0.13373	-0.78131
-0.13556	-0.78365		-0.13556	-0.78365
-0.13678	-0.78615		-0.13678	-0.78615
-0.1377	-0.78883		-0.1377	-0.78883
-0.138	-0.79173		-0.138	-0.79173
-0.14014	-0.79482		-0.14014	-0.79482
-0.14105	-0.79812		-0.14105	-0.79812
-0.14166	-0.80164		-0.14166	-0.80164
-0.14349	-0.80538		-0.14349	-0.80538
-0.1438	-0.80936		-0.1438	-0.80936
-0.14502	-0.81361		-0.14502	-0.81361
-0.14624	-0.81809		-0.14624	-0.81809
-0.14716	-0.82285		-0.14716	-0.82285
-0.14807	-0.82786		-0.14807	-0.82786
-0.1496	-0.83311		-0.1496	-0.83311
-0.1496	-0.83865		-0.1496	-0.83865
-0.15082	-0.84446		-0.15082	-0.84446
-0.15204	-0.85055		-0.15204	-0.85055
-0.15387	-0.85699		-0.15387	-0.85699
-0.15387	-0.86375		-0.15387	-0.86375
-0.1557	-0.87085		-0.1557	-0.87085
-0.15631	-0.87826		-0.15631	-0.87826
-0.15753	-0.88601		-0.15753	-0.88601
-0.15906	-0.89408		-0.15906	-0.89408
-0.15875	-0.90249		-0.15875	-0.90249
-0.16119	-0.9112		-0.16119	-0.9112
-0.16119	-0.9203		-0.16119	-0.9203
-0.16394	-0.92985		-0.16394	-0.92985
-0.16394	-0.93975		-0.16394	-0.93975
-0.16486	-0.95006		-0.16486	-0.95006
-0.16791	-0.96081		-0.16791	-0.96081
-0.16699	-0.97196		-0.16699	-0.97196
-0.16882	-0.98351		-0.16882	-0.98351
-0.16943	-0.99545		-0.16943	-0.99545
-0.17065	-1.00785		-0.17065	-1.00785
-0.17188	-1.02066		-0.17188	-1.02066
-0.17249	-1.03392		-0.17249	-1.03392
-0.17432	-1.04765		-0.17432	-1.04765
-0.17462	-1.06183		-0.17462	-1.06183
-0.17523	-1.07652		-0.17523	-1.07652
-0.17767	-1.09167		-0.17767	-1.09167
-0.17889	-1.1073		-0.17889	-1.1073
-0.17828	-1.12342		-0.17828	-1.12342
-0.1795	-1.14006		-0.1795	-1.14006
-0.18103	-1.15723		-0.18103	-1.15723
-0.18134	-1.1749		-0.18134	-1.1749
-0.18378	-1.1931		-0.18378	-1.1931
-0.18408	-1.21181		-0.18408	-1.21181
-0.18469	-1.23103		-0.18469	-1.23103
-0.18591	-1.25077		-0.18591	-1.25077
-0.18744	-1.27107		-0.18744	-1.27107
-0.18927	-1.29194		-0.18927	-1.29194
-0.18896	-1.31343		-0.18896	-1.31343
-0.18958	-1.33546		-0.18958	-1.33546
-0.19171	-1.35805		-0.19171	-1.35805
-0.19385	-1.3812		-0.19385	-1.3812
-0.19354	-1.4049		-0.19354	-1.4049
-0.19568	-1.4292		-0.19568	-1.4292
-0.1969	-1.45401		-0.1969	-1.45401
-0.19659	-1.47933		-0.19659	-1.47933
-0.19781	-1.5052		-0.19781	-1.5052
-0.19873	-1.5316		-0.19873	-1.5316
-0.20026	-1.55852		-0.20026	-1.55852
-0.19995	-1.58594		-0.19995	-1.58594
-0.203	-1.61388		-0.203	-1.61388
-0.20361	-1.64224		-0.20361	-1.64224
-0.20392	-1.67099		-0.20392	-1.67099
-0.20483	-1.7001		-0.20483	-1.7001
-0.20636	-1.72949		-0.20636	-1.72949
-0.20789	-1.75914		-0.20789	-1.75914
-0.20941	-1.78901		-0.20941	-1.78901
-0.21094	-1.81905		-0.21094	-1.81905
-0.21094	-1.84921		-0.21094	-1.84921
-0.21368	-1.87938		-0.21368	-1.87938
-0.21429	-1.90951		-0.21429	-1.90951
-0.2146	-1.93952		-0.2146	-1.93952
-0.21429	-1.96936		-0.21429	-1.96936
-0.21582	-1.99895		-0.21582	-1.99895
-0.21674	-2.02817		-0.21674	-2.02817
-0.21765	-2.05697		-0.21765	-2.05697
-0.21887	-2.08526		-0.21887	-2.08526
-0.22131	-2.11298		-0.22131	-2.11298
-0.22131	-2.14008		-0.22131	-2.14008
-0.22253	-2.1665		-0.22253	-2.1665
-0.22406	-2.19219		-0.22406	-2.19219
-0.2262	-2.21712		-0.2262	-2.21712
-0.2262	-2.24126		-0.2262	-2.24126
-0.22711	-2.26461		-0.22711	-2.26461
-0.22772	-2.28716		-0.22772	-2.28716
-0.22833	-2.30888		-0.22833	-2.30888
-0.22986	-2.32982		-0.22986	-2.32982
-0.23108	-2.34991		-0.23108	-2.34991
-0.23199	-2.36915		-0.23199	-2.36915
-0.23413	-2.38755		-0.23413	-2.38755
-0.23535	-2.40518		-0.23535	-2.40518
-0.23535	-2.42207		-0.23535	-2.42207
-0.23749	-2.43821		-0.23749	-2.43821
-0.2381	-2.45363		-0.2381	-2.45363
-0.2384	-2.46835		-0.2384	-2.46835
-0.23993	-2.48244		-0.23993	-2.48244
-0.24054	-2.49594		-0.24054	-2.49594
-0.24268	-2.50884		-0.24268	-2.50884
-0.24329	-2.52103		-0.24329	-2.52103
-0.24542	-2.53271		-0.24542	-2.53271
-0.2442	-2.54385		-0.2442	-2.54385
-0.24603	-2.5544		-0.24603	-2.5544
-0.24603	-2.56467		-0.24603	-2.56467
-0.24969	-2.57455		-0.24969	-2.57455
-0.24908	-2.58401		-0.24908	-2.58401
-0.25122	-2.59315		-0.25122	-2.59315
-0.25244	-2.60211		-0.25244	-2.60211
-0.25305	-2.61088		-0.25305	-2.61088
-0.25427	-2.61949		-0.25427	-2.61949
-0.25427	-2.62803		-0.25427	-2.62803
-0.25549	-2.63653		-0.25549	-2.63653
-0.2558	-2.64502		-0.2558	-2.64502
-0.25824	-2.65394		-0.25824	-2.65394
-0.25885	-2.6629		-0.25885	-2.6629
-0.26068	-2.67205		-0.26068	-2.67205
-0.26007	-2.68157		-0.26007	-2.68157
-0.26221	-2.69132		-0.26221	-2.69132
-0.26282	-2.70142		-0.26282	-2.70142
-0.26617	-2.71147		-0.26617	-2.71147
-0.26617	-2.72717		-0.26617	-2.72717
-0.26648	-2.74359		-0.26648	-2.74359
-0.26831	-2.76071		-0.26831	-2.76071
-0.26892	-2.77852		-0.26892	-2.77852
-0.27014	-2.7975		-0.27014	-2.7975
-0.27106	-2.81697		-0.27106	-2.81697
-0.27197	-2.83718		-0.27197	-2.83718
-0.27411	-2.85817		-0.27411	-2.85817
-0.27533	-2.88026		-0.27533	-2.88026
-0.27594	-2.903		-0.27594	-2.903
-0.27655	-2.92627		-0.27655	-2.92627
-0.27716	-2.95016		-0.27716	-2.95016
-0.2793	-2.97459		-0.2793	-2.97459
-0.27838	-3.00064		-0.27838	-3.00064
-0.28021	-3.0274		-0.28021	-3.0274
-0.28265	-3.05471		-0.28265	-3.05471
-0.28326	-3.08233		-0.28326	-3.08233
-0.28418	-3.11066		-0.28418	-3.11066
-0.2851	-3.1391		-0.2851	-3.1391
-0.2851	-3.1675		-0.2851	-3.1675
-0.28571	-3.20302		-0.28571	-3.20302
-0.28876	-3.23864		-0.28876	-3.23864
-0.28998	-3.27446		-0.28998	-3.27446
-0.29059	-3.31186		-0.29059	-3.31186
-0.2915	-3.34892		-0.2915	-3.34892
-0.29272	-3.38573		-0.29272	-3.38573
-0.29303	-3.42328		-0.29303	-3.42328
-0.29364	-3.46105		-0.29364	-3.46105
-0.29669	-3.4988		-0.29669	-3.4988
-0.29639	-3.53621		-0.29639	-3.53621
-0.297	-3.57423		-0.297	-3.57423
-0.29913	-3.61828		-0.29913	-3.61828
-0.29944	-3.66247		-0.29944	-3.66247
-0.30035	-3.70669		-0.30035	-3.70669
-0.30157	-3.75043		-0.30157	-3.75043
-0.30219	-3.79404		-0.30219	-3.79404
-0.30341	-3.8379		-0.30341	-3.8379
-0.30432	-3.88179		-0.30432	-3.88179
-0.30554	-3.92557		-0.30554	-3.92557
-0.30676	-3.96869		-0.30676	-3.96869
-0.30829	-4.01721		-0.30829	-4.01721
-0.30859	-4.06324		-0.30859	-4.06324
-0.31104	-4.11042		-0.31104	-4.11042
-0.31104	-4.15722		-0.31104	-4.15722
-0.31195	-4.20419		-0.31195	-4.20419
-0.31378	-4.25022		-0.31378	-4.25022
-0.3147	-4.29618		-0.3147	-4.29618
-0.31531	-4.34214		-0.31531	-4.34214
-0.31683	-4.38699		-0.31683	-4.38699
-0.31836	-4.4363		-0.31836	-4.4363
-0.31897	-4.48693		-0.31897	-4.48693
-0.31927	-4.53726		-0.31927	-4.53726
-0.3205	-4.58608		-0.3205	-4.58608
-0.32324	-4.63569		-0.32324	-4.63569
-0.32355	-4.68358		-0.32355	-4.68358
-0.32507	-4.73511		-0.32507	-4.73511
-0.32507	-4.78804		-0.32507	-4.78804
-0.32721	-4.84046		-0.32721	-4.84046
-0.32782	-4.89548		-0.32782	-4.89548
-0.32935	-4.95006		-0.32935	-4.95006
-0.32904	-5.00392		-0.32904	-5.00392
-0.33057	-5.05105		-0.33057	-5.05105
-0.33118	-5.09757		-0.33118	-5.09757
-0.33331	-5.14408		-0.33331	-5.14408
-0.33331	-5.1891		-0.33331	-5.1891
-0.33453	-5.23881		-0.33453	-5.23881
-0.33545	-5.29032		-0.33545	-5.29032
-0.33698	-5.34296		-0.33698	-5.34296
-0.3382	-5.39679		-0.3382	-5.39679
-0.34003	-5.44971		-0.34003	-5.44971
-0.33972	-5.50583		-0.33972	-5.50583
-0.34003	-5.56044		-0.34003	-5.56044
-0.34247	-5.6088		-0.34247	-5.6088
-0.34338	-5.65676		-0.34338	-5.65676
-0.34521	-5.70451		-0.34521	-5.70451
-0.34644	-5.75189		-0.34644	-5.75189
-0.34644	-5.79922		-0.34644	-5.79922
-0.34827	-5.84448		-0.34827	-5.84448
-0.3501	-5.89932		-0.3501	-5.89932
-0.34979	-5.95335		-0.34979	-5.95335
-0.35132	-6.00824		-0.35132	-6.00824
-0.35193	-6.05786		-0.35193	-6.05786
-0.35284	-6.10751		-0.35284	-6.10751
-0.35406	-6.15433		-0.35406	-6.15433
-0.35468	-6.19954		-0.35468	-6.19954
-0.35681	-6.24318		-0.35681	-6.24318
-0.35742	-6.29414		-0.35742	-6.29414
-0.35742	-6.3431		-0.35742	-6.3431
-0.35803	-6.39058		-0.35803	-6.39058
-0.36047	-6.44391		-0.36047	-6.44391
-0.36322	-6.49101		-0.36322	-6.49101
-0.36322	-6.53488		-0.36322	-6.53488
-0.36383	-6.58414		-0.36383	-6.58414
-0.36353	-6.63537		-0.36353	-6.63537
-0.36566	-6.69057		-0.36566	-6.69057
-0.36658	-6.74459		-0.36658	-6.74459
-0.36871	-6.79354		-0.36871	-6.79354
-0.36963	-6.841		-0.36963	-6.841
-0.37115	-6.88896		-0.37115	-6.88896
-0.37054	-6.93352		-0.37054	-6.93352
-0.37238	-6.97855		-0.37238	-6.97855
-0.37421	-7.03192		-0.37421	-7.03192
-0.37512	-7.08655		-0.37512	-7.08655
-0.37482	-7.1394		-0.37482	-7.1394
-0.37695	-7.18972		-0.37695	-7.18972
-0.37665	-7.23974		-0.37665	-7.23974
-0.3797	-7.28417		-0.3797	-7.28417
-0.38031	-7.3237		-0.38031	-7.3237
-0.38123	-7.37982		-0.38123	-7.37982
-0.38214	-7.43416		-0.38214	-7.43416
-0.38275	-7.4876		-0.38275	-7.4876
-0.38489	-7.53829		-0.38489	-7.53829
-0.3858	-7.58786		-0.3858	-7.58786
-0.38702	-7.64294		-0.38702	-7.64294
-0.38824	-7.69839		-0.38824	-7.69839
-0.38763	-7.75094		-0.38763	-7.75094
-0.39069	-7.80818		-0.39069	-7.80818
-0.39038	-7.86483		-0.39038	-7.86483
-0.39282	-7.92043		-0.39282	-7.92043
-0.39343	-7.96576		-0.39343	-7.96576
-0.39374	-8.01191		-0.39374	-8.01191
-0.39587	-8.062		-0.39587	-8.062
-0.39648	-8.11343		-0.39648	-8.11343
-0.3974	-8.16621		-0.3974	-8.16621
-0.3974	-8.22084		-0.3974	-8.22084
-0.39862	-8.27704		-0.39862	-8.27704
-0.40076	-8.33182		-0.40076	-8.33182
-0.40198	-8.37782		-0.40198	-8.37782
-0.40198	-8.43484		-0.40198	-8.43484
-0.40442	-8.499		-0.40442	-8.499
-0.40442	-8.55549		-0.40442	-8.55549
-0.40564	-8.61668		-0.40564	-8.61668
-0.40564	-8.68113		-0.40564	-8.68113
-0.40839	-8.7409		-0.40839	-8.7409
-0.40808	-8.79688		-0.40808	-8.79688
-0.409	-8.84526		-0.409	-8.84526
-0.41083	-8.90257		-0.41083	-8.90257
-0.41144	-8.96219		-0.41144	-8.96219
-0.41296	-9.01884		-0.41296	-9.01884
-0.41449	-9.07295		-0.41449	-9.07295
-0.41418	-9.12595		-0.41418	-9.12595
-0.41663	-9.18296		-0.41663	-9.18296
-0.41632	-9.23521		-0.41632	-9.23521
-0.41846	-9.29134		-0.41846	-9.29134
-0.41876	-9.34761		-0.41876	-9.34761
-0.4212	-9.40358		-0.4212	-9.40358
-0.4212	-9.45516		-0.4212	-9.45516
-0.42365	-9.52483		-0.42365	-9.52483
-0.42334	-9.59502		-0.42334	-9.59502
-0.42426	-9.64713		-0.42426	-9.64713
-0.42731	-9.70258		-0.42731	-9.70258
-0.42548	-9.75662		-0.42548	-9.75662
-0.42792	-9.80805		-0.42792	-9.80805
-0.42975	-9.85785		-0.42975	-9.85785
-0.43036	-9.91546		-0.43036	-9.91546
-0.43036	-9.96987		-0.43036	-9.96987
-0.4328	-10.0261		-0.4328	-10.0261
-0.43219	-10.0741		-0.43219	-10.0741
-0.43494	-10.1328		-0.43494	-10.1328
-0.43555	-10.1915		-0.43555	-10.1915
-0.43646	-10.2495		-0.43646	-10.2495
-0.43738	-10.3043		-0.43738	-10.3043
-0.43768	-10.3563		-0.43768	-10.3563
-0.44043	-10.4029		-0.44043	-10.4029
-0.43982	-10.4657		-0.43982	-10.4657
-0.44196	-10.5216		-0.44196	-10.5216
-0.44196	-10.5758		-0.44196	-10.5758
-0.4444	-10.6285		-0.4444	-10.6285
-0.44531	-10.6823		-0.44531	-10.6823
-0.44562	-10.7485		-0.44562	-10.7485
-0.44745	-10.8036		-0.44745	-10.8036
-0.44806	-10.8597		-0.44806	-10.8597
-0.44836	-10.9199		-0.44836	-10.9199
-0.45081	-10.9761		-0.45081	-10.9761
-0.45172	-11.0265		-0.45172	-11.0265
-0.45203	-11.0741		-0.45203	-11.0741
-0.45447	-11.142		-0.45447	-11.142
-0.45508	-11.199		-0.45508	-11.199
-0.45508	-11.2525		-0.45508	-11.2525
-0.4566	-11.3071		-0.4566	-11.3071
-0.45844	-11.3598		-0.45844	-11.3598
-0.45874	-11.4264		-0.45874	-11.4264
-0.46118	-11.4825		-0.46118	-11.4825
-0.46149	-11.5402		-0.46149	-11.5402
-0.46301	-11.5903		-0.46301	-11.5903
-0.4624	-11.6558		-0.4624	-11.6558
-0.46423	-11.7195		-0.46423	-11.7195
-0.46545	-11.7851		-0.46545	-11.7851
-0.46606	-11.827		-0.46606	-11.827
-0.4679	-11.8672		-0.4679	-11.8672
-0.46973	-11.9295		-0.46973	-11.9295
-0.47003	-11.9835		-0.47003	-11.9835
-0.47156	-12.0378		-0.47156	-12.0378
-0.47156	-12.0885		-0.47156	-12.0885
-0.47247	-12.1396		-0.47247	-12.1396
-0.47461	-12.1903		-0.47461	-12.1903
-0.47552	-12.2395		-0.47552	-12.2395
-0.47552	-12.297		-0.47552	-12.297
-0.47552	-12.3645		-0.47552	-12.3645
-0.47705	-12.4166		-0.47705	-12.4166
-0.47949	-12.4675		-0.47949	-12.4675
-0.47949	-12.5157		-0.47949	-12.5157
-0.48193	-12.572		-0.48193	-12.572
-0.48224	-12.6194		-0.48224	-12.6194
-0.48346	-12.664		-0.48346	-12.664
-0.48499	-12.7152		-0.48499	-12.7152
-0.48682	-12.7669		-0.48682	-12.7669
-0.48743	-12.8245		-0.48743	-12.8245
-0.48834	-12.8824		-0.48834	-12.8824
-0.48865	-12.9342		-0.48865	-12.9342
-0.48956	-12.9569		-0.48956	-12.9569
-0.49017	-13.0043		-0.49017	-13.0043
-0.49139	-13.0603		-0.49139	-13.0603
-0.49292	-13.0986		-0.49292	-13.0986
-0.49414	-13.1514		-0.49414	-13.1514
-0.49536	-13.2082		-0.49536	-13.2082
-0.49597	-13.2676		-0.49597	-13.2676
-0.49719	-13.3032		-0.49719	-13.3032
-0.49902	-13.3398		-0.49902	-13.3398
-0.50024	-13.401		-0.50024	-13.401
-0.50146	-13.4557		-0.50146	-13.4557
-0.50055	-13.5063		-0.50055	-13.5063
-0.50238	-13.5636		-0.50238	-13.5636
-0.50452	-13.6218		-0.50452	-13.6218
-0.50391	-13.674		-0.50391	-13.674
-0.50635	-13.7229		-0.50635	-13.7229
-0.50787	-13.7728		-0.50787	-13.7728
-0.50879	-13.8366		-0.50879	-13.8366
-0.5094	-13.9		-0.5094	-13.9
-0.5097	-13.9728		-0.5097	-13.9728
-0.51062	-14.0414		-0.51062	-14.0414
-0.51093	-14.0859		-0.51093	-14.0859
-0.51306	-14.1412		-0.51306	-14.1412
-0.51428	-14.1948		-0.51428	-14.1948
-0.51581	-14.264		-0.51581	-14.264
-0.51611	-14.3285		-0.51611	-14.3285
-0.51642	-14.3724		-0.51642	-14.3724
-0.51947	-14.4123		-0.51947	-14.4123
-0.51886	-14.4423		-0.51886	-14.4423
-0.52069	-14.5163		-0.52069	-14.5163
-0.52283	-14.5907		-0.52283	-14.5907
-0.52283	-14.6625		-0.52283	-14.6625
-0.52313	-14.7273		-0.52313	-14.7273
-0.52618	-14.7836		-0.52618	-14.7836
-0.52771	-14.8592		-0.52771	-14.8592
-0.52802	-14.9375		-0.52802	-14.9375
-0.52954	-14.9785		-0.52954	-14.9785
-0.52893	-15.0277		-0.52893	-15.0277
-0.53137	-15.0655		-0.53137	-15.0655
-0.53229	-15.1371		-0.53229	-15.1371
-0.53198	-15.2237		-0.53198	-15.2237
-0.53259	-15.3111		-0.53259	-15.3111
-0.53442	-15.3751		-0.53442	-15.3751
-0.53717	-15.4419		-0.53717	-15.4419
-0.53778	-15.5207		-0.53778	-15.5207
-0.5387	-15.5885		-0.5387	-15.5885
-0.539	-15.6508		-0.539	-15.6508
-0.54114	-15.7133		-0.54114	-15.7133
-0.54236	-15.7972		-0.54236	-15.7972
-0.54205	-15.8875		-0.54205	-15.8875
-0.54327	-15.9481		-0.54327	-15.9481
-0.54541	-16.0065		-0.54541	-16.0065
-0.54633	-16.0709		-0.54633	-16.0709
-0.54633	-16.1052		-0.54633	-16.1052
-0.54846	-16.1927		-0.54846	-16.1927
-0.54785	-16.2721		-0.54785	-16.2721
-0.54907	-16.3481		-0.54907	-16.3481
-0.5506	-16.3963		-0.5506	-16.3963
-0.55212	-16.434		-0.55212	-16.434
-0.55273	-16.4821		-0.55273	-16.4821
-0.55396	-16.5415		-0.55396	-16.5415
-0.55487	-16.6067		-0.55487	-16.6067
-0.55579	-16.6659		-0.55579	-16.6659
-0.5567	-16.7117		-0.5567	-16.7117
-0.55731	-16.7589		-0.55731	-16.7589
-0.55975	-16.8041		-0.55975	-16.8041
-0.56006	-16.8733		-0.56006	-16.8733
-0.56219	-16.959		-0.56219	-16.959
-0.5625	-17.0506		-0.5625	-17.0506
-0.56342	-17.1355		-0.56342	-17.1355
-0.56433	-17.1636		-0.56433	-17.1636
-0.56464	-17.2153		-0.56464	-17.2153
-0.56677	-17.2931		-0.56677	-17.2931
-0.56799	-17.3712		-0.56799	-17.3712
-0.5683	-17.4565		-0.5683	-17.4565
-0.57104	-17.5271		-0.57104	-17.5271
-0.57104	-17.6004		-0.57104	-17.6004
-0.57288	-17.6765		-0.57288	-17.6765
-0.57379	-17.7446		-0.57379	-17.7446
-0.57471	-17.8249		-0.57471	-17.8249
-0.57654	-17.8602		-0.57654	-17.8602
-0.57684	-17.9207		-0.57684	-17.9207
-0.57684	-17.9819		-0.57684	-17.9819
-0.57898	-18.0448		-0.57898	-18.0448
-0.57928	-18.0904		-0.57928	-18.0904
-0.5799	-18.1286		-0.5799	-18.1286
-0.58142	-18.1637		-0.58142	-18.1637
-0.58264	-18.2204		-0.58264	-18.2204
-0.58386	-18.2909		-0.58386	-18.2909
-0.58478	-18.34		-0.58478	-18.34
-0.58539	-18.3794		-0.58539	-18.3794
-0.58661	-18.4361		-0.58661	-18.4361
-0.58783	-18.5077		-0.58783	-18.5077
-0.58997	-18.5763		-0.58997	-18.5763
-0.58905	-18.6575		-0.58905	-18.6575
-0.59149	-18.6977		-0.59149	-18.6977
-0.5918	-18.7641		-0.5918	-18.7641
-0.59363	-18.828		-0.59363	-18.828
-0.59515	-18.9158		-0.59515	-18.9158
-0.59454	-18.9951		-0.59454	-18.9951
-0.59607	-19.0576		-0.59607	-19.0576
-0.59729	-19.1455		-0.59729	-19.1455
-0.59912	-19.2241		-0.59912	-19.2241
-0.60034	-19.3016		-0.60034	-19.3016
-0.60034	-19.3911		-0.60034	-19.3911
-0.60309	-19.474		-0.60309	-19.474
-0.6037	-19.5415		-0.6037	-19.5415
-0.6037	-19.5784		-0.6037	-19.5784
-0.60431	-19.638		-0.60431	-19.638
-0.60645	-19.6949		-0.60645	-19.6949
-0.60645	-19.7525		-0.60645	-19.7525
-0.60858	-19.8325		-0.60858	-19.8325
-0.61041	-19.9012		-0.61041	-19.9012
-0.6095	-19.9471		-0.6095	-19.9471
-0.61041	-20.0056		-0.61041	-20.0056
-0.61224	-20.0544		-0.61224	-20.0544
-0.6153	-20.0928		-0.6153	-20.0928
-0.6153	-20.1464		-0.6153	-20.1464
-0.61713	-20.1903		-0.61713	-20.1903
-0.61621	-20.2405		-0.61621	-20.2405
-0.61835	-20.3234		-0.61835	-20.3234
-0.61896	-20.409		-0.61896	-20.409
-0.62079	-20.463		-0.62079	-20.463
-0.62018	-20.5481		-0.62018	-20.5481
-0.62323	-20.6268		-0.62323	-20.6268
-0.62384	-20.7077		-0.62384	-20.7077
-0.62476	-20.7952		-0.62476	-20.7952
-0.62628	-20.8818		-0.62628	-20.8818
-0.62598	-20.9444		-0.62598	-20.9444
-0.62659	-20.9862		-0.62659	-20.9862
-0.62933	-21.018		-0.62933	-21.018
-0.62994	-21.0568		-0.62994	-21.0568
-0.62994	-21.089		-0.62994	-21.089
-0.63239	-21.139		-0.63239	-21.139
-0.63269	-21.2185		-0.63269	-21.2185
-0.63513	-21.2847		-0.63513	-21.2847
-0.63452	-21.3448		-0.63452	-21.3448
-0.63757	-21.3723		-0.63757	-21.3723
-0.63757	-21.4166		-0.63757	-21.4166
-0.6391	-21.49		-0.6391	-21.49
-0.63971	-21.5587		-0.63971	-21.5587
-0.64001	-21.6255		-0.64001	-21.6255
-0.64093	-21.6466		-0.64093	-21.6466
-0.64276	-21.6547		-0.64276	-21.6547
-0.6449	-21.6874		-0.6449	-21.6874
-0.6452	-21.7006		-0.6452	-21.7006
-0.64673	-21.7916		-0.64673	-21.7916
-0.64764	-21.8751		-0.64764	-21.8751
-0.64825	-21.9605		-0.64825	-21.9605
-0.64917	-22.0139		-0.64917	-22.0139
-0.65009	-22.0613		-0.65009	-22.0613
-0.651	-22.105		-0.651	-22.105
-0.65222	-22.1273		-0.65222	-22.1273
-0.65344	-22.2038		-0.65344	-22.2038
-0.65405	-22.2665		-0.65405	-22.2665
-0.65497	-22.3053		-0.65497	-22.3053
-0.65588	-22.3803		-0.65588	-22.3803
-0.65802	-22.4462		-0.65802	-22.4462
-0.65894	-22.4827		-0.65894	-22.4827
-0.65924	-22.5887		-0.65924	-22.5887
-0.66077	-22.6815		-0.66077	-22.6815
-0.6629	-22.7304		-0.6629	-22.7304
-0.66382	-22.7666		-0.66382	-22.7666
-0.66382	-22.7987		-0.66382	-22.7987
-0.66534	-22.7846		-0.66534	-22.7846
-0.66595	-22.8339		-0.66595	-22.8339
-0.6684	-22.8908		-0.6684	-22.8908
-0.6687	-22.9257		-0.6687	-22.9257
-0.66992	-22.956		-0.66992	-22.956
-0.66962	-22.9713		-0.66962	-22.9713
-0.67114	-22.9874		-0.67114	-22.9874
-0.67297	-23.1029		-0.67297	-23.1029
-0.6748	-23.2379		-0.6748	-23.2379
-0.6748	-23.3558		-0.6748	-23.3558
-0.67633	-23.4341		-0.67633	-23.4341
-0.67633	-23.4866		-0.67633	-23.4866
-0.67847	-23.5277		-0.67847	-23.5277
-0.67938	-23.5541		-0.67938	-23.5541
-0.67999	-23.5866		-0.67999	-23.5866
-0.68091	-23.7125		-0.68091	-23.7125
-0.68304	-23.7768		-0.68304	-23.7768
-0.68304	-23.845		-0.68304	-23.845
-0.68549	-23.9043		-0.68549	-23.9043
-0.6861	-23.9656		-0.6861	-23.9656
-0.68549	-24.0707		-0.68549	-24.0707
-0.68671	-24.1812		-0.68671	-24.1812
-0.68823	-24.296		-0.68823	-24.296
-0.69037	-24.3313		-0.69037	-24.3313
-0.69128	-24.3576		-0.69128	-24.3576
-0.69098	-24.4038		-0.69098	-24.4038
-0.69159	-24.4211		-0.69159	-24.4211
-0.69373	-24.4351		-0.69373	-24.4351
-0.69556	-24.5299		-0.69556	-24.5299
-0.69617	-24.6083		-0.69617	-24.6083
-0.69861	-24.6676		-0.69861	-24.6676
-0.69922	-24.7364		-0.69922	-24.7364
-0.69891	-24.8179		-0.69891	-24.8179
-0.69952	-24.849		-0.69952	-24.849
-0.70074	-24.9012		-0.70074	-24.9012
-0.70197	-25.0241		-0.70197	-25.0241
-0.70319	-25.0834		-0.70319	-25.0834
-0.70563	-25.1361		-0.70563	-25.1361
-0.70532	-25.1768		-0.70532	-25.1768
-0.70685	-25.2275		-0.70685	-25.2275
-0.70837	-25.2552		-0.70837	-25.2552
-0.70898	-25.4126		-0.70898	-25.4126
-0.70959	-25.491		-0.70959	-25.491
-0.71234	-25.5608		-0.71234	-25.5608
-0.71326	-25.6537		-0.71326	-25.6537
-0.71265	-25.7236		-0.71265	-25.7236
-0.71356	-25.814		-0.71356	-25.814
-0.7157	-25.9618		-0.7157	-25.9618
-0.71692	-25.997		-0.71692	-25.997
-0.71753	-26.0114		-0.71753	-26.0114
-0.71783	-26.0098		-0.71783	-26.0098
-0.71997	-26.0074		-0.71997	-26.0074
-0.7215	-25.9747		-0.7215	-25.9747
-0.72302	-26.0562		-0.72302	-26.0562
-0.72363	-26.1514		-0.72363	-26.1514
-0.72394	-26.2651		-0.72394	-26.2651
-0.72424	-26.2741		-0.72424	-26.2741
-0.72577	-26.3682		-0.72577	-26.3682
-0.7276	-26.4561		-0.7276	-26.4561
-0.72699	-26.5548		-0.72699	-26.5548
-0.73004	-26.6389		-0.73004	-26.6389
-0.73126	-26.6817		-0.73126	-26.6817
-0.73096	-26.6714		-0.73096	-26.6714
-0.73187	-26.7541		-0.73187	-26.7541
-0.73309	-26.8258		-0.73309	-26.8258
-0.73492	-26.9144		-0.73492	-26.9144
-0.73431	-26.9674		-0.73431	-26.9674
-0.73676	-27.0257		-0.73676	-27.0257
-0.73767	-27.0689		-0.73767	-27.0689
-0.73981	-27.0604		-0.73981	-27.0604
-0.73889	-27.1752		-0.73889	-27.1752
-0.74194	-27.2247		-0.74194	-27.2247
-0.74164	-27.2656		-0.74164	-27.2656
-0.74225	-27.2925		-0.74225	-27.2925
-0.74408	-27.4071		-0.74408	-27.4071
-0.74622	-27.51		-0.74622	-27.51
-0.7453	-27.5399		-0.7453	-27.5399
-0.74652	-27.5756		-0.74652	-27.5756
-0.74805	-27.5991		-0.74805	-27.5991
-0.74896	-27.6119		-0.74896	-27.6119
-0.7511	-27.7239		-0.7511	-27.7239
-0.75232	-27.9034		-0.75232	-27.9034
-0.75262	-27.9441		-0.75262	-27.9441
-0.75446	-27.996		-0.75446	-27.996
-0.75476	-28.0176		-0.75476	-28.0176
-0.75537	-28.0355		-0.75537	-28.0355
-0.7569	-28.1701		-0.7569	-28.1701
-0.75842	-28.2818		-0.75842	-28.2818
-0.75873	-28.3335		-0.75873	-28.3335
-0.76086	-28.3863		-0.76086	-28.3863
-0.76117	-28.4099		-0.76117	-28.4099
-0.76331	-28.5498		-0.76331	-28.5498
-0.76392	-28.6775		-0.76392	-28.6775
-0.76422	-28.8125		-0.76422	-28.8125
-0.76605	-28.8312		-0.76605	-28.8312
-0.76605	-28.8192		-0.76605	-28.8192
-0.76849	-28.7749		-0.76849	-28.7749
-0.76819	-28.899		-0.76819	-28.899
-0.77032	-28.9368		-0.77032	-28.9368
-0.77063	-28.9866		-0.77063	-28.9866
-0.77094	-29.0381		-0.77094	-29.0381
-0.77277	-29.0836		-0.77277	-29.0836
-0.77368	-29.1302		-0.77368	-29.1302
-0.7749	-29.1778		-0.7749	-29.1778
-0.77582	-29.1937		-0.77582	-29.1937
-0.77643	-29.3066		-0.77643	-29.3066
-0.77917	-29.4035		-0.77917	-29.4035
-0.77887	-29.5107		-0.77887	-29.5107
-0.78009	-29.6273		-0.78009	-29.6273
-0.78101	-29.746		-0.78101	-29.746
-0.78223	-29.8512		-0.78223	-29.8512
-0.78406	-29.9281		-0.78406	-29.9281
-0.78406	-30.0044		-0.78406	-30.0044
-0.78528	-30.0706		-0.78528	-30.0706
-0.7865	-30.128		-0.7865	-30.128
-0.78864	-30.0911		-0.78864	-30.0911
-0.78833	-30.1919		-0.78833	-30.1919
-0.79016	-30.2806		-0.79016	-30.2806
-0.79169	-30.3463		-0.79169	-30.3463
-0.79169	-30.4417		-0.79169	-30.4417
-0.79352	-30.5873		-0.79352	-30.5873
-0.79443	-30.6812		-0.79443	-30.6812
-0.79596	-30.6946		-0.79596	-30.6946
-0.79535	-30.7083		-0.79535	-30.7083
-0.7981	-30.8222		-0.7981	-30.8222
-0.7984	-30.9541		-0.7984	-30.9541
-0.80084	-31.0621		-0.80084	-31.0621
-0.80237	-31.0595		-0.80237	-31.0595
-0.80298	-31.0592		-0.80298	-31.0592
-0.80267	-31.0348		-0.80267	-31.0348
-0.8042	-31.1177		-0.8042	-31.1177
-0.80511	-31.2088		-0.80511	-31.2088
-0.80664	-31.186		-0.80664	-31.186
-0.80695	-31.184		-0.80695	-31.184
-0.80786	-31.2728		-0.80786	-31.2728
-0.80847	-31.451		-0.80847	-31.451
-0.81061	-31.6411		-0.81061	-31.6411
-0.81183	-31.822		-0.81183	-31.822
-0.81366	-31.8241		-0.81366	-31.8241
-0.81458	-31.9337		-0.81458	-31.9337
-0.81549	-32.0094		-0.81549	-32.0094
-0.81732	-32.0643		-0.81732	-32.0643
-0.81702	-32.1312		-0.81702	-32.1312
-0.81854	-32.1967		-0.81854	-32.1967
-0.81854	-32.2627		-0.81854	-32.2627
-0.81946	-32.3643		-0.81946	-32.3643
-0.82129	-32.3573		-0.82129	-32.3573
-0.82129	-32.3488		-0.82129	-32.3488
-0.82281	-32.3221		-0.82281	-32.3221
-0.82434	-32.2686		-0.82434	-32.2686
-0.82434	-32.4082		-0.82434	-32.4082
-0.82556	-32.5128		-0.82556	-32.5128
-0.82739	-32.5122		-0.82739	-32.5122
-0.82861	-32.5276		-0.82861	-32.5276
-0.82922	-32.6467		-0.82922	-32.6467
-0.83136	-32.7652		-0.83136	-32.7652
-0.83075	-32.8899		-0.83075	-32.8899
-0.83319	-32.849		-0.83319	-32.849
-0.8338	-32.8227		-0.8338	-32.8227
-0.8338	-32.8909		-0.8338	-32.8909
-0.83563	-33.0284		-0.83563	-33.0284
-0.83746	-33.1349		-0.83746	-33.1349
-0.83746	-33.1924		-0.83746	-33.1924
-0.83929	-33.2646		-0.83929	-33.2646
-0.84052	-33.3446		-0.84052	-33.3446
-0.84143	-33.3093		-0.84143	-33.3093
-0.84326	-33.3676		-0.84326	-33.3676
-0.84326	-33.4277		-0.84326	-33.4277
-0.84418	-33.4876		-0.84418	-33.4876
-0.84601	-33.5417		-0.84601	-33.5417
-0.84753	-33.5906		-0.84753	-33.5906
-0.84875	-33.6188		-0.84875	-33.6188
-0.84845	-33.7491		-0.84845	-33.7491
-0.84875	-33.8906		-0.84875	-33.8906
-0.85181	-34.0217		-0.85181	-34.0217
-0.8515	-34.071		-0.8515	-34.071
-0.85303	-34.1526		-0.85303	-34.1526
-0.85425	-34.2056		-0.85425	-34.2056
-0.85547	-34.2634		-0.85547	-34.2634
-0.85699	-34.3184		-0.85699	-34.3184
-0.8573	-34.3608		-0.8573	-34.3608
-0.85822	-34.4116		-0.85822	-34.4116
-0.85944	-34.4605		-0.85944	-34.4605
-0.86066	-34.4834		-0.86066	-34.4834
-0.86127	-34.4969		-0.86127	-34.4969
-0.86249	-34.6945		-0.86249	-34.6945
-0.86371	-34.7619		-0.86371	-34.7619
-0.86584	-34.8498		-0.86584	-34.8498
-0.86584	-34.9409		-0.86584	-34.9409
-0.86768	-35.0418		-0.86768	-35.0418
-0.86798	-35.2919		-0.86798	-35.2919
-0.86981	-35.3576		-0.86981	-35.3576
-0.87042	-35.4302		-0.87042	-35.4302
-0.87195	-35.5042		-0.87195	-35.5042
-0.87286	-35.5727		-0.87286	-35.5727
-0.87347	-35.5214		-0.87347	-35.5214
-0.875	-35.463		-0.875	-35.463
-0.87622	-35.5947		-0.87622	-35.5947
-0.87653	-35.7564		-0.87653	-35.7564
-0.87744	-35.8931		-0.87744	-35.8931
-0.87866	-35.942		-0.87866	-35.942
-0.88019	-35.9857		-0.88019	-35.9857
-0.88049	-35.9917		-0.88049	-35.9917
-0.88202	-35.9907		-0.88202	-35.9907
-0.88232	-35.9757		-0.88232	-35.9757
-0.88446	-36.0879		-0.88446	-36.0879
-0.88599	-36.1914		-0.88599	-36.1914
-0.88629	-36.2747		-0.88629	-36.2747
-0.8866	-36.3321		-0.8866	-36.3321
-0.88751	-36.3933		-0.88751	-36.3933
-0.88904	-36.5865		-0.88904	-36.5865
-0.89087	-36.797		-0.89087	-36.797
-0.89087	-36.9202		-0.89087	-36.9202
-0.89331	-36.9093		-0.89331	-36.9093
-0.89453	-36.9112		-0.89453	-36.9112
-0.89423	-37.0209		-0.89423	-37.0209
-0.89514	-37.1041		-0.89514	-37.1041
-0.89636	-37.0382		-0.89636	-37.0382
-0.89728	-36.9913		-0.89728	-36.9913
-0.89911	-37.0508		-0.89911	-37.0508
-0.90002	-37.0971		-0.90002	-37.0971
-0.90216	-37.1707		-0.90216	-37.1707
-0.90369	-37.2571		-0.90369	-37.2571
-0.90277	-37.3539		-0.90277	-37.3539
-0.9046	-37.4486		-0.9046	-37.4486
-0.90521	-37.6507		-0.90521	-37.6507
-0.90704	-37.672		-0.90704	-37.672
-0.90735	-37.7038		-0.90735	-37.7038
-0.90887	-37.7076		-0.90887	-37.7076
-0.90979	-37.6917		-0.90979	-37.6917
-0.9101	-37.81		-0.9101	-37.81
-0.91254	-37.7912		-0.91254	-37.7912
-0.91345	-37.7544		-0.91345	-37.7544
-0.91376	-37.8243		-0.91376	-37.8243
-0.91528	-37.881		-0.91528	-37.881
-0.9162	-37.9425		-0.9162	-37.9425
-0.91681	-38.1356		-0.91681	-38.1356
-0.91803	-38.3279		-0.91803	-38.3279
-0.91895	-38.326		-0.91895	-38.326
-0.92078	-38.2946		-0.92078	-38.2946
-0.92169	-38.2789		-0.92169	-38.2789
-0.92169	-38.3959		-0.92169	-38.3959
-0.92474	-38.4683		-0.92474	-38.4683
-0.92413	-38.5454		-0.92413	-38.5454
-0.92657	-38.605		-0.92657	-38.605
-0.92749	-38.6835		-0.92749	-38.6835
-0.92871	-38.7835		-0.92871	-38.7835
-0.92902	-38.8836		-0.92902	-38.8836
-0.93115	-38.8858		-0.93115	-38.8858
-0.93237	-38.9243		-0.93237	-38.9243
-0.93329	-38.9438		-0.93329	-38.9438
-0.93359	-38.8181		-0.93359	-38.8181
-0.93451	-38.8192		-0.93451	-38.8192
-0.93512	-38.9081		-0.93512	-38.9081
-0.93573	-38.9975		-0.93573	-38.9975
-0.93787	-39.0825		-0.93787	-39.0825
-0.93878	-39.0709		-0.93878	-39.0709
-0.94	-39.1991		-0.94	-39.1991
-0.94092	-39.3589		-0.94092	-39.3589
-0.94092	-39.5147		-0.94092	-39.5147
-0.94305	-39.575		-0.94305	-39.575
-0.94366	-39.6198		-0.94366	-39.6198
-0.94458	-39.6688		-0.94458	-39.6688
-0.94733	-39.7014		-0.94733	-39.7014
-0.94672	-39.7351		-0.94672	-39.7351
-0.94885	-39.7498		-0.94885	-39.7498
-0.95007	-39.8165		-0.95007	-39.8165
-0.95068	-39.8576		-0.95068	-39.8576
-0.95251	-39.9143		-0.95251	-39.9143
-0.95221	-39.9774		-0.95221	-39.9774
-0.95282	-40.2193		-0.95282	-40.2193
-0.95496	-40.3212		-0.95496	-40.3212
-0.95496	-40.4255		-0.95496	-40.4255
-0.95679	-40.5442		-0.95679	-40.5442
-0.95923	-40.6516		-0.95923	-40.6516
-0.95984	-40.7597		-0.95984	-40.7597
-0.96075	-40.8535		-0.96075	-40.8535
-0.96106	-40.8037		-0.96106	-40.8037
-0.9635	-40.877		-0.9635	-40.877
-0.96289	-40.9279		-0.96289	-40.9279
-0.96472	-40.9946		-0.96472	-40.9946
-0.96594	-41.0386		-0.96594	-41.0386
-0.96472	-41.0511		-0.96472	-41.0511
-0.96686	-41.1654		-0.96686	-41.1654
-0.9693	-41.2827		-0.9693	-41.2827
-0.9696	-41.4106		-0.9696	-41.4106
-0.97144	-41.5329		-0.97144	-41.5329
-0.97205	-41.4665		-0.97205	-41.4665
-0.97388	-41.5309		-0.97388	-41.5309
-0.97449	-41.617		-0.97449	-41.617
-0.97632	-41.6468		-0.97632	-41.6468
-0.97571	-41.8956		-0.97571	-41.8956
-0.97632	-42.1393		-0.97632	-42.1393
-0.97815	-42.2504		-0.97815	-42.2504
-0.97876	-42.2762		-0.97876	-42.2762
-0.98029	-42.325		-0.98029	-42.325
-0.9809	-42.3643		-0.9809	-42.3643
-0.98212	-42.4948		-0.98212	-42.4948
-0.98334	-42.4851		-0.98334	-42.4851
-0.98456	-42.4876		-0.98456	-42.4876
-0.98669	-42.4904		-0.98669	-42.4904
-0.98669	-42.6097		-0.98669	-42.6097
-0.9873	-42.7385		-0.9873	-42.7385
-0.98822	-42.706		-0.98822	-42.706
-0.99005	-42.6607		-0.99005	-42.6607
-0.99097	-42.8456		-0.99097	-42.8456
-0.9928	-43.0436		-0.9928	-43.0436
-0.99249	-43.0576		-0.99249	-43.0576
-0.9931	-43.0976		-0.9931	-43.0976
-0.99554	-43.137		-0.99554	-43.137
-0.99677	-43.3293		-0.99677	-43.3293
-0.99799	-43.319		-0.99799	-43.319
-0.99799	-43.3029		-0.99799	-43.3029
-0.9986	-43.28		-0.9986	-43.28
-1.00073	-43.2248		-1.00073	-43.2248
-1.00226	-43.22		-1.00226	-43.22
-1.00256	-43.3177		-1.00256	-43.3177
-1.00287	-43.4025		-1.00287	-43.4025
-1.00531	-43.5189		-1.00531	-43.5189
-1.00592	-43.5094		-1.00592	-43.5094
-1.00775	-43.6049		-1.00775	-43.6049
-1.00897	-43.6925		-1.00897	-43.6925
-1.00958	-43.9341		-1.00958	-43.9341
-1.0108	-44.0532		-1.0108	-44.0532
-1.01172	-44.0023		-1.01172	-44.0023
-1.01294	-43.9444		-1.01294	-43.9444
-1.01355	-43.9022		-1.01355	-43.9022
-1.01355	-43.9706		-1.01355	-43.9706
-1.0166	-44.1377		-1.0166	-44.1377
-1.0163	-44.1572		-1.0163	-44.1572
-1.01813	-44.294		-1.01813	-44.294
-1.01965	-44.4473		-1.01965	-44.4473
-1.01996	-44.3835		-1.01996	-44.3835
-1.02087	-44.3126		-1.02087	-44.3126
-1.0224	-44.271		-1.0224	-44.271
-1.0224	-44.3562		-1.0224	-44.3562
-1.02393	-44.4209		-1.02393	-44.4209
-1.02576	-44.4394		-1.02576	-44.4394
-1.02667	-44.3627		-1.02667	-44.3627
-1.0282	-44.2878		-1.0282	-44.2878
-1.0285	-44.4107		-1.0285	-44.4107
-1.02881	-44.5481		-1.02881	-44.5481
-1.03033	-44.5356		-1.03033	-44.5356
-1.03247	-44.547		-1.03247	-44.547
-1.034	-44.7144		-1.034	-44.7144
-1.03339	-44.879		-1.03339	-44.879
-1.03522	-44.7825		-1.03522	-44.7825
-1.03613	-44.8089		-1.03613	-44.8089
-1.03705	-44.858		-1.03705	-44.858
-1.03705	-44.8731		-1.03705	-44.8731
-1.03979	-44.9625		-1.03979	-44.9625
-1.04041	-45.0271		-1.04041	-45.0271
-1.04193	-45.1187		-1.04193	-45.1187
-1.04224	-45.1917		-1.04224	-45.1917
-1.04407	-45.2877		-1.04407	-45.2877
-1.04437	-45.4146		-1.04437	-45.4146
-1.04559	-45.5082		-1.04559	-45.5082
-1.04712	-45.4941		-1.04712	-45.4941
-1.04681	-45.4547		-1.04681	-45.4547
-1.04895	-45.4333		-1.04895	-45.4333
-1.05017	-45.6393		-1.05017	-45.6393
-1.05048	-45.7306		-1.05048	-45.7306
-1.05322	-45.8248		-1.05322	-45.8248
-1.05231	-45.7798		-1.05231	-45.7798
-1.05536	-45.8842		-1.05536	-45.8842
-1.05505	-45.9964		-1.05505	-45.9964
-1.05597	-46.1014		-1.05597	-46.1014
-1.0578	-46.3294		-1.0578	-46.3294
-1.05933	-46.3969		-1.05933	-46.3969
-1.05872	-46.3931		-1.05872	-46.3931
-1.06024	-46.3995		-1.06024	-46.3995
-1.06116	-46.4204		-1.06116	-46.4204
-1.06207	-46.5346		-1.06207	-46.5346
-1.06329	-46.6206		-1.06329	-46.6206
-1.06543	-46.7336		-1.06543	-46.7336
-1.06573	-46.9423		-1.06573	-46.9423
-1.06726	-47.0147		-1.06726	-47.0147
-1.06818	-47.0879		-1.06818	-47.0879
-1.06909	-47.169		-1.06909	-47.169
-1.07123	-47.377		-1.07123	-47.377
-1.07214	-47.5546		-1.07214	-47.5546
-1.07214	-47.5179		-1.07214	-47.5179
-1.07367	-47.4879		-1.07367	-47.4879
-1.07428	-47.6085		-1.07428	-47.6085
-1.07581	-47.6926		-1.07581	-47.6926
-1.07703	-47.614		-1.07703	-47.614
-1.07642	-47.6614		-1.07642	-47.6614
-1.07886	-47.8181		-1.07886	-47.8181
-1.08008	-47.8469		-1.08008	-47.8469
-1.08008	-47.863		-1.08008	-47.863
-1.08191	-47.8898		-1.08191	-47.8898
-1.08374	-48.0729		-1.08374	-48.0729
-1.08466	-48.0879		-1.08466	-48.0879
-1.08527	-48.0915		-1.08527	-48.0915
-1.08557	-48.2537		-1.08557	-48.2537
-1.0871	-48.373		-1.0871	-48.373
-1.08771	-48.4571		-1.08771	-48.4571
-1.09015	-48.5066		-1.09015	-48.5066
-1.09045	-48.5401		-1.09045	-48.5401
-1.09106	-48.601		-1.09106	-48.601
-1.09167	-48.7597		-1.09167	-48.7597
-1.0932	-48.6671		-1.0932	-48.6671
-1.09442	-48.6793		-1.09442	-48.6793
-1.09625	-48.8359		-1.09625	-48.8359
-1.09686	-48.9591		-1.09686	-48.9591
-1.09869	-48.9544		-1.09869	-48.9544
-1.09839	-48.9534		-1.09839	-48.9534
-1.09961	-49.0979		-1.09961	-49.0979
-1.10052	-49.0892		-1.10052	-49.0892
-1.10175	-49.0795		-1.10175	-49.0795
-1.10297	-49.2805		-1.10297	-49.2805
-1.10388	-49.4755		-1.10388	-49.4755
-1.10602	-49.4886		-1.10602	-49.4886
-1.10663	-49.4222		-1.10663	-49.4222
-1.10846	-49.5471		-1.10846	-49.5471
-1.10876	-49.6505		-1.10876	-49.6505
-1.10938	-49.5789		-1.10938	-49.5789
-1.1109	-49.646		-1.1109	-49.646
-1.11243	-49.7281		-1.11243	-49.7281
-1.11243	-49.8077		-1.11243	-49.8077
-1.11395	-49.7367		-1.11395	-49.7367
-1.11517	-49.9428		-1.11517	-49.9428
-1.11517	-50.1084		-1.11517	-50.1084
-1.11792	-50.2238		-1.11792	-50.2238
-1.11853	-50.3568		-1.11853	-50.3568
-1.12067	-50.4741		-1.12067	-50.4741
-1.12006	-50.6144		-1.12006	-50.6144
-1.12067	-50.6232		-1.12067	-50.6232
-1.12158	-50.6773		-1.12158	-50.6773
-1.12372	-50.7332		-1.12372	-50.7332
-1.12402	-50.773		-1.12402	-50.773
-1.12555	-50.9029		-1.12555	-50.9029
-1.12646	-50.9102		-1.12646	-50.9102
-1.1283	-50.9223		-1.1283	-50.9223
-1.12982	-51.091		-1.12982	-51.091
-1.13104	-51.1059		-1.13104	-51.1059
-1.13196	-51.11		-1.13196	-51.11
-1.13196	-51.1332		-1.13196	-51.1332
-1.13318	-51.2171		-1.13318	-51.2171
[truncated: 3,623 more rows]

## Sheet: Figure 2c
Region I: 1V_N					Region II: -1.5 V_N					Region III: 0.5 V_P									Region III: 1 V_P
Photon energy	Normalized absorption	Photon energy	Normalized absorption		Photon energy	Normalized absorption	Photon energy	Normalized absorption		Photon energy	Normalized absorption	Photon energy	Normalized absorption	Photon energy	Normalized absorption	Photon energy	Normalized absorption		Photon energy	Normalized absorption	Photon energy	Normalized absorption	Photon energy	Normalized absorption	Photon energy	Normalized absorption
eV	arb. units	eV	arb. units		eV	arb. units	eV	arb. units		eV	arb. units	eV	arb. units	eV	arb. units	eV	arb. units		eV	arb. units	eV	arb. units	eV	arb. units	eV	arb. units
	NiS		NiS reference			Ni3S2-δ		Ni3S2 reference			Ni3S2/NiO		Fit		13% NiO		87% Ni3S2			Ni3S2/NiO		Fit		22% NiO		78% Ni3S2
8197.62	0.00105	8197.62	0.00105		8197.62	0.001	8197.62	0.000102618		8250.28	-0.00047824	8250.28	-0.000724031	8250.28	-5.01283e-05	8250.28	-0.000673903		8250.37	-0.000732352	8250.37	-0.000733474	8250.37	-8.05362e-05	8250.37	-0.000652938
8200.07	0.00109	8200.07	0.00109		8200.07	0.000750364	8200.07	0.000109436		8251.29	-0.0008278	8251.29	-0.000344507	8251.29	-5.05484e-05	8251.29	-0.000293958		8251.35	-0.000826822	8251.35	-0.000331658	8251.35	-7.80521e-05	8251.35	-0.000253606
8200.96	0.00103	8200.96	0.00103		8200.96	0.000738457	8200.96	0.000112544		8252.29	-0.000530931	8252.29	-0.000582126	8252.29	-4.94181e-05	8252.29	-0.000532708		8252.35	-0.000509989	8252.35	-0.000551853	8252.35	-7.9619e-05	8252.35	-0.000472234
8201.86	0.00086473	8201.86	0.00086473		8201.86	0.0008304	8201.86	0.000115626		8253.27	-0.000840149	8253.27	-0.000474931	8253.27	-5.33948e-05	8253.27	-0.000421536		8253.35	-0.000805699	8253.35	-0.00048622	8253.35	-8.34093e-05	8253.35	-0.000402811
8202.74	0.00097168	8202.74	0.00097168		8202.74	0.000905104	8202.74	0.000118757		8254.28	-0.000499237	8254.28	-0.000274162	8254.28	-5.12423e-05	8254.28	-0.00022292		8254.33	-0.000853051	8254.33	-0.000305019	8254.33	-8.08205e-05	8254.33	-0.000224198
8203.65	0.00109	8203.65	0.00109		8203.65	0.000805544	8203.65	0.000121898		8255.28	-0.000845178	8255.28	-0.000231061	8255.28	-5.23944e-05	8255.28	-0.000178666		8255.34	-0.000783271	8255.34	-0.000234995	8255.34	-8.2812e-05	8255.34	-0.000152183
8204.57	0.000864418	8204.57	0.000864418		8204.57	0.000701388	8204.57	0.00012504		8256.28	-0.000687208	8256.28	-0.000488734	8256.28	-5.26211e-05	8256.28	-0.000436113		8256.34	-5.56876e-05	8256.34	-0.00042808	8256.34	-8.26795e-05	8256.34	-0.0003454
8205.48	0.000869407	8205.48	0.000869407		8205.48	0.000671117	8205.48	0.000128147		8257.26	-0.000422475	8257.26	-0.000762472	8257.26	-5.21072e-05	8257.26	-0.000710365		8257.35	-0.000642861	8257.35	-0.000720947	8257.35	-8.23781e-05	8257.35	-0.000638569
8206.39	0.000935622	8206.39	0.000935622		8206.39	0.000627541	8206.39	0.000131304		8258.27	-0.000621832	8258.27	-0.000538343	8258.27	-5.5562e-05	8258.27	-0.000482781		8258.33	-0.000575851	8258.33	-0.000567624	8258.33	-8.87425e-05	8258.33	-0.000478882
8207.33	0.000711912	8207.33	0.000711912		8207.33	0.000774488	8207.33	0.000134466		8259.3	-8.25377e-05	8259.3	-0.000407423	8259.3	-5.51026e-05	8259.3	-0.00035232		8259.34	-0.00111	8259.34	-0.000388346	8259.34	-8.55042e-05	8259.34	-0.000302842
8208.27	0.000694146	8208.27	0.000694146		8208.27	0.000606847	8208.27	0.000137624		8260.36	-0.000392892	8260.36	-0.000532011	8260.36	-5.6416e-05	8260.36	-0.000475595		8260.34	-0.000840198	8260.34	-0.000522119	8260.34	-9.02002e-05	8260.34	-0.000431919
8209.21	0.000730809	8209.21	0.000730809		8209.21	0.000557869	8209.21	0.000140788		8261.36	-0.000588855	8261.36	-0.000567942	8261.36	-6.09139e-05	8261.36	-0.000507028		8261.35	-0.000645478	8261.35	-0.00052968	8261.35	-9.53191e-05	8261.35	-0.000434361
8210.14	0.000628216	8210.14	0.000628216		8210.14	0.00063713	8210.14	0.0001439		8262.36	-0.000512477	8262.36	-0.000578994	8262.36	-5.46938e-05	8262.36	-0.0005243		8262.34	-0.000721681	8262.34	-0.00058891	8262.34	-8.54529e-05	8262.34	-0.000503457
8211.09	0.000622689	8211.09	0.000622689		8211.09	0.000582873	8211.09	0.000147074		8263.34	-0.000336705	8263.34	-0.000220031	8263.34	-5.04421e-05	8263.34	-0.000169589		8263.35	-0.000407449	8263.35	-0.000308316	8263.35	-7.92059e-05	8263.35	-0.00022911
8212.04	0.000516018	8212.04	0.000516018		8212.04	0.000495794	8212.04	0.000150236		8264.33	-0.000462944	8264.33	-0.000372054	8264.33	-5.24889e-05	8264.33	-0.000319565		8264.36	-0.000851647	8264.36	-0.000270957	8264.36	-8.3685e-05	8264.36	-0.000187272
8212.97	0.000536572	8212.97	0.000536572		8212.97	0.000316072	8212.97	0.000153407		8265.32	-0.000659024	8265.32	-0.00054406	8265.32	-5.47437e-05	8265.32	-0.000489316		8265.36	-0.000849324	8265.36	-0.000604764	8265.36	-8.60327e-05	8265.36	-0.000518731
8213.94	0.000548074	8213.94	0.000548074		8213.94	0.000420034	8213.94	0.000156527		8266.34	-0.000729749	8266.34	-0.000447592	8266.34	-5.75425e-05	8266.34	-0.00039005		8266.34	-0.000834989	8266.34	-0.000318011	8266.34	-9.17693e-05	8266.34	-0.000226242
8214.9	0.000505536	8214.9	0.000505536		8214.9	0.000445932	8214.9	0.000159696		8267.34	-0.000503513	8267.34	-0.00094732	8267.34	-6.13713e-05	8267.34	-0.000885949		8267.35	-0.00044161	8267.35	-0.000947737	8267.35	-9.67404e-05	8267.35	-0.000850997
8215.87	0.000400815	8215.87	0.000400815		8215.87	0.000272578	8215.87	0.000162874		8268.33	-0.000947196	8268.33	-0.000434884	8268.33	-6.86104e-05	8268.33	-0.000366274		8268.36	-0.0011	8268.36	-0.000458209	8268.36	-0.000110931	8268.36	-0.000347278
8216.81	0.000376853	8216.81	0.000376853		8216.81	0.000268178	8216.81	0.000166031		8269.33	-0.000965835	8269.33	-0.000624339	8269.33	-7.12924e-05	8269.33	-0.000553046		8269.37	-0.000716893	8269.37	-0.00060273	8269.37	-0.000109515	8269.37	-0.000493215
8217.79	0.000390762	8217.79	0.000390762		8217.79	0.000258601	8217.79	0.000169168		8270.34	-0.00096184	8270.34	-0.00055732	8270.34	-5.95754e-05	8270.34	-0.000497745		8270.36	-0.00102	8270.36	-0.000537234	8270.36	-9.15336e-05	8270.36	-0.0004457
8218.76	0.000251701	8218.76	0.000251701		8218.76	0.000307024	8218.76	0.000172331		8271.35	-0.000864997	8271.35	-0.000531961	8271.35	-1.8002e-05	8271.35	-0.000513959		8271.37	-0.000824898	8271.37	-0.000493862	8271.37	-1.59317e-05	8271.37	-0.00047793
8219.73	0.000191209	8219.73	0.000191209		8219.73	0.00014511	8219.73	0.000175491		8272.34	-0.000649849	8272.34	-0.000516119	8272.34	2.61373e-05	8272.34	-0.000542256		8272.37	-0.000724376	8272.37	-0.000422863	8272.37	4.11731e-05	8272.37	-0.000464036
8220.69	0.000306071	8220.69	0.000306071		8220.69	0.000162911	8220.69	0.000178687		8273.35	-0.000488414	8273.35	-0.000476499	8273.35	6.18694e-06	8273.35	-0.000482685		8273.36	-0.00103	8273.36	-0.000495634	8273.36	3.84078e-06	8273.36	-0.000499475
8221.66	0.000228805	8221.66	0.000228805		8221.66	0.000203845	8221.66	0.000181822		8274.36	-0.000101165	8274.36	-0.000411806	8274.36	-3.86037e-05	8274.36	-0.000373203		8274.37	-0.000719042	8274.37	-0.0003609	8274.37	-6.87483e-05	8274.37	-0.000292151
8222.64	0.000200673	8222.64	0.000200673		8222.64	0.000214974	8222.64	0.000185007		8275.38	-0.000347048	8275.38	-0.000774907	8275.38	-6.33725e-05	8275.38	-0.000711534		8275.38	-0.000433371	8275.38	-0.000708482	8275.38	-9.90134e-05	8275.38	-0.000609469
8223.62	3.71424e-05	8223.62	3.71424e-05		8223.62	5.31966e-05	8223.62	0.000188175		8276.36	-0.000666016	8276.36	-0.000710142	8276.36	-5.28071e-05	8276.36	-0.000657335		8276.4	-0.000718418	8276.4	-0.000709692	8276.4	-8.12263e-05	8276.4	-0.000628465
8224.58	6.68958e-05	8224.58	6.68958e-05		8224.58	2.03504e-05	8224.58	0.000191352		8277.38	-0.000321924	8277.38	-0.000224593	8277.38	-4.74231e-05	8277.38	-0.00017717		8277.38	-0.00073987	8277.38	-0.000347516	8277.38	-7.44738e-05	8277.38	-0.000273042
8225.57	-3.76951e-05	8225.57	-3.76951e-05		8225.57	-4.65491e-05	8225.57	0.000194535		8278.39	-0.000610572	8278.39	2.19505e-05	8278.39	-4.18849e-05	8278.39	6.38354e-05		8278.4	-0.000492196	8278.4	2.46442e-05	8278.4	-6.42128e-05	8278.4	8.8857e-05
8226.55	9.60017e-05	8226.55	9.60017e-05		8226.55	5.01422e-06	8226.55	0.00019767		8279.37	5.76821e-05	8279.37	-0.000259712	8279.37	-3.57711e-05	8279.37	-0.000223941		8279.41	-0.000512792	8279.41	-0.000233877	8279.41	-5.63884e-05	8279.41	-0.000177489
8227.51	6.3729e-05	8227.51	6.3729e-05		8227.51	-5.25599e-05	8227.51	0.000200855		8280.39	-0.000576631	8280.39	-0.000530499	8280.39	-3.33277e-05	8280.39	-0.000497171		8280.42	0.000179779	8280.42	-0.000431213	8280.42	-5.09103e-05	8280.42	-0.000380302
8228.5	-7.11603e-05	8228.5	-7.11603e-05		8228.5	-0.000224671	8228.5	0.000204031		8281.4	-0.00034127	8281.4	-0.000629463	8281.4	-2.50254e-05	8281.4	-0.000604438		8281.41	-0.000329338	8281.41	-0.000646596	8281.41	-3.82916e-05	8281.41	-0.000608304
8229.49	-0.000117719	8229.49	-0.000117719		8229.49	-0.000140391	8229.49	0.000207204		8282.42	-0.000676806	8282.42	-0.000433049	8282.42	-1.94645e-05	8282.42	-0.000413585		8282.42	-9.46466e-05	8282.42	-0.00035882	8282.42	-3.00273e-05	8282.42	-0.000328793
8230.48	-0.00024768	8230.48	-0.00024768		8230.48	-0.00014252	8230.48	0.000210347		8283.41	-0.000547197	8283.41	-0.000350117	8283.41	-1.62535e-05	8283.41	-0.000333864		8283.44	-0.000315213	8283.44	-0.000433735	8283.44	-2.49532e-05	8283.44	-0.000408782
8231.44	-4.70398e-05	8231.44	-4.70398e-05		8231.44	-0.000212082	8231.44	0.000213526		8284.42	-0.000304704	8284.42	-6.48472e-05	8284.42	-1.0296e-05	8284.42	-5.45512e-05		8284.45	9.44418e-05	8284.45	-5.41034e-06	8284.45	-1.44063e-05	8284.45	8.99599e-06
8232.44	-0.00021807	8232.44	-0.00021807		8232.44	-0.000138018	8232.44	0.000216706		8285.44	0.000133777	8285.44	-0.000130089	8285.44	-2.94879e-06	8285.44	-0.000127141		8285.45	-0.000408092	8285.45	-0.000200454	8285.45	-4.13535e-06	8285.45	-0.000196318
8233.43	-0.000246841	8233.43	-0.000246841		8233.43	-0.000172057	8233.43	0.000219901		8286.45	-3.18954e-05	8286.45	-7.90644e-05	8286.45	-3.418e-06	8286.45	-7.56464e-05		8286.46	0.000160798	8286.46	2.17094e-06	8286.46	-5.58765e-06	8286.46	7.75859e-06
8234.42	-0.000159407	8234.42	-0.000159407		8234.42	-0.000343555	8234.42	0.000223034		8287.44	0.000459791	8287.44	-3.52687e-05	8287.44	5.52439e-06	8287.44	-4.0793e-05		8287.48	-0.000240114	8287.48	-0.000113158	8287.48	1.26438e-05	8287.48	-0.000125802
8235.39	-0.000286673	8235.39	-0.000286673		8235.39	-0.000401434	8235.39	0.000226216		8288.46	-8.58926e-06	8288.46	0.000187882	8288.46	9.42813e-06	8288.46	0.000178454		8288.46	7.66418e-06	8288.46	0.000226326	8288.46	1.25164e-05	8288.46	0.00021381
8236.39	-0.000313146	8236.39	-0.000313146		8236.39	-0.000392097	8236.39	0.000229413		8289.47	0.000363438	8289.47	-0.000114494	8289.47	9.92405e-06	8289.47	-0.000124418		8289.48	0.000154947	8289.48	-7.84469e-05	8289.48	1.92534e-05	8289.48	-9.77003e-05
8237.38	-0.000378569	8237.38	-0.000378569		8237.38	-0.000199202	8237.38	0.000232597		8290.49	0.000224439	8290.49	-7.02296e-05	8290.49	2.29604e-05	8290.49	-9.319e-05		8290.5	-0.00028886	8290.5	-5.78283e-05	8290.5	3.558e-05	8290.5	-9.34084e-05
8238.38	-0.000382081	8238.38	-0.000382081		8238.38	-0.000422989	8238.38	0.000235747		8291.48	0.0006672	8291.48	0.000254181	8291.48	2.21571e-05	8291.48	0.000232024		8291.52	0.000591322	8291.52	0.000171899	8291.52	3.62528e-05	8291.52	0.000135647
8239.35	-0.000283089	8239.35	-0.000283089		8239.35	-0.000378065	8239.35	0.000238933		8292.49	-0.000215131	8292.49	-4.29897e-05	8292.49	2.55784e-05	8292.49	-6.8568e-05		8292.52	0.000285517	8292.52	0.000135909	8292.52	4.01339e-05	8292.52	9.57748e-05
8240.36	-0.000463054	8240.36	-0.000463054		8240.36	-0.000450229	8240.36	0.000242138		8293.51	-8.48629e-05	8293.51	-7.18041e-05	8293.51	3.10175e-05	8293.51	-0.000102822		8293.54	2.55106e-05	8293.54	-0.000216432	8293.54	5.15474e-05	8293.54	-0.00026798
8241.36	-0.000444168	8241.36	-0.000444168		8241.36	-0.00032852	8241.36	0.000234808		8294.52	0.000460508	8294.52	0.000751544	8294.52	3.86375e-05	8294.52	0.000712907		8294.55	0.000505112	8294.55	0.000701367	8294.55	6.09859e-05	8294.55	0.000640381
8242.36	-0.000327793	8242.36	-0.000327793		8242.36	-0.000371214	8242.36	0.000223922		8295.52	0.000915421	8295.52	0.00030727	8295.52	4.8931e-05	8295.52	0.000258339		8295.57	0.000914413	8295.57	0.000386645	8295.57	8.53485e-05	8295.57	0.000301296
8243.34	-0.00041221	8243.34	-0.00041221		8243.34	-0.000504512	8243.34	0.000213153		8296.54	1.47981e-05	8296.54	0.000497353	8296.54	0.000116399	8296.54	0.000380955		8296.56	0.000676243	8296.56	0.00046265	8296.56	0.000199696	8296.56	0.000262953
8244.34	-0.00045359	8244.34	-0.00045359		8244.34	-0.000571413	8244.34	0.00020217		8297.56	0.0003506	8297.56	0.000703717	8297.56	0.000127133	8297.56	0.000576583		8297.58	0.000570161	8297.58	0.000729063	8297.58	0.000184262	8297.58	0.000544802
8245.35	-0.000625653	8245.35	-0.000625653		8245.35	-0.000647305	8245.35	0.000191366		8298.55	0.00126	8298.55	0.000529204	8298.55	7.42324e-05	8298.55	0.000454972		8298.6	0.00102	8298.6	0.000526235	8298.6	0.000118879	8298.6	0.000407356
8246.34	-0.00067351	8246.34	-0.00067351		8246.34	-0.00038001	8246.34	0.000159326		8299.58	0.00125	8299.58	0.000897582	8299.58	8.47037e-05	8299.58	0.000812878		8299.62	0.00143	8299.62	0.000799825	8299.62	0.000132835	8299.62	0.000666991
8247.34	-0.00069098	8247.34	-0.00069098		8247.34	-0.0005432	8247.34	0.000108267		8300.59	0.000470501	8300.59	0.000990988	8300.59	9.14058e-05	8300.59	0.000899582		8300.62	0.00137	8300.62	0.000996241	8300.62	0.000148631	8300.62	0.00084761
8248.34	-0.000742448	8248.34	-0.000742448		8248.34	-0.000514312	8248.34	5.66186e-05		8301.61	0.000854628	8301.61	0.00081656	8301.61	0.000113491	8301.61	0.000703069		8301.64	0.00135	8301.64	0.000829395	8301.64	0.000182017	8301.64	0.000647378
8249.34	-0.000754641	8249.34	-0.000754641		8249.34	-0.000770304	8249.34	5.45928e-06		8302.59	0.00146	8302.59	0.00095147	8302.59	0.000130272	8302.59	0.000821199		8302.66	0.00173	8302.66	0.000923355	8302.66	0.000211122	8302.66	0.000712233
8250.32	-0.000599479	8250.32	-0.000599479		8250.32	-0.000769772	8250.32	-4.63609e-05		8303.62	0.00241	8303.62	0.00129	8303.62	0.000160018	8303.62	0.00113		8303.65	0.00119	8303.65	0.00126	8303.65	0.000259921	8303.65	0.000995133
8251.32	-0.00072162	8251.32	-0.00072162		8251.32	-0.00055684	8251.32	-8.38218e-05		8304.64	0.00244	8304.64	0.00046551	8304.64	0.000207288	8304.64	0.000258223		8304.67	0.00281	8304.67	0.000787455	8304.67	0.000335022	8304.67	0.000452433
8252.32	-0.000626164	8252.32	-0.000626164		8252.32	-0.000620943	8252.32	-8.3784e-05		8305.66	0.00201	8305.66	0.000685574	8305.66	0.0002096	8305.66	0.000475974		8305.69	0.00219	8305.69	0.000510716	8305.69	0.00032177	8305.69	0.000188946
8253.33	-0.000764061	8253.33	-0.000764061		8253.33	-0.000771009	8253.33	-8.3746e-05		8306.66	0.00252	8306.66	0.00138	8306.66	0.000190295	8306.66	0.00119		8306.71	0.00241	8306.71	0.0014	8306.71	0.000304805	8306.71	0.0011
8254.32	-0.000705588	8254.32	-0.000705588		8254.32	-0.000717455	8254.32	-8.37082e-05		8308.33	0.00408	8308.33	0.00212	8308.33	0.000226273	8308.33	0.0019		8308.32	0.00269	8308.32	0.002	8308.32	0.000367112	8308.32	0.00163
8255.33	-0.000774988	8255.33	-0.000774988		8255.33	-0.000621196	8255.33	-8.36701e-05		8310.02	0.00377	8310.02	0.00253	8310.02	0.000324663	8310.02	0.00221		8310.02	0.00258	8310.02	0.00255	8310.02	0.000515491	8310.02	0.00203
8256.33	-0.000938235	8256.33	-0.000938235		8256.33	-0.000662371	8256.33	-8.38428e-05		8310.27	0.00183	8310.27	0.00244	8310.27	0.000329455	8310.27	0.00211		8310.27	0.0025	8310.27	0.00251	8310.27	0.000521964	8310.27	0.00199
8257.33	-0.00096356	8257.33	-0.00096356		8257.33	-0.000678463	8257.33	-9.78495e-05		8310.51	0.00332	8310.51	0.00235	8310.51	0.000336021	8310.51	0.00201		8310.52	0.00286	8310.52	0.00243	8310.52	0.000536118	8310.52	0.00189
8258.31	-0.000912555	8258.31	-0.000912555		8258.31	-0.000738218	8258.31	-0.000111841		8310.75	0.00356	8310.75	0.00231	8310.75	0.000345495	8310.75	0.00197		8310.76	0.00379	8310.76	0.00236	8310.76	0.000549312	8310.76	0.00181
8259.32	-0.000766669	8259.32	-0.000766669		8259.32	-0.000575074	8259.32	-0.000125816		8310.99	0.004	8310.99	0.00239	8310.99	0.000353831	8310.99	0.00203		8311	0.00364	8311	0.00235	8311	0.00056576	8311	0.00178
8260.32	-0.000783757	8260.32	-0.000783757		8260.32	-0.000673469	8260.32	-0.000139698		8311.23	0.00306	8311.23	0.00261	8311.23	0.000368937	8311.23	0.00224		8311.24	0.0031	8311.24	0.00246	8311.24	0.000595689	8311.24	0.00187
8261.31	-0.000859967	8261.31	-0.000859967		8261.31	-0.000702732	8261.31	-0.000153681		8311.48	0.00379	8311.48	0.00294	8311.48	0.000390558	8311.48	0.00255		8311.49	0.00337	8311.49	0.00271	8311.49	0.00062876	8311.49	0.00208
8262.33	-0.000864775	8262.33	-0.000864775		8262.33	-0.000773991	8262.33	-0.000148354		8311.73	0.00268	8311.73	0.00329	8311.73	0.000409281	8311.73	0.00288		8311.73	0.00459	8311.73	0.00302	8311.73	0.000652728	8311.73	0.00237
8263.33	-0.000756841	8263.33	-0.000756841		8263.33	-0.000801117	8263.33	-0.000137385		8311.97	0.0034	8311.97	0.00357	8311.97	0.000418793	8311.97	0.00315		8311.98	0.00493	8311.98	0.00332	8311.98	0.000661385	8311.98	0.00266
8264.34	-0.000969584	8264.34	-0.000969584		8264.34	-0.000838088	8264.34	-0.000126656		8312.22	0.00398	8312.22	0.00372	8312.22	0.000419032	8312.22	0.0033		8312.23	0.00372	8312.23	0.00354	8312.23	0.000657452	8312.23	0.00288
8265.32	-0.000780319	8265.32	-0.000780319		8265.32	-0.000721285	8265.32	-0.000115727		8312.47	0.00382	8312.47	0.00378	8312.47	0.000414968	8312.47	0.00336		8312.47	0.00403	8312.47	0.00366	8312.47	0.000652366	8312.47	0.00301
8266.33	-0.00068722	8266.33	-0.00068722		8266.33	-0.000889418	8266.33	-0.000104826		8312.71	0.0044	8312.71	0.00378	8312.71	0.000414385	8312.71	0.00337		8312.72	0.00358	8312.72	0.0037	8312.72	0.000654017	8312.72	0.00305
8267.34	-0.000917953	8267.34	-0.000917953		8267.34	-0.000773933	8267.34	-0.000107733		8312.95	0.00493	8312.95	0.00377	8312.95	0.000416212	8312.95	0.00336		8312.97	0.00448	8312.97	0.00371	8312.97	0.00065748	8312.97	0.00305
8268.35	-0.000915126	8268.35	-0.000915126		8268.35	-0.000507358	8268.35	-0.000122814		8313.2	0.00397	8313.2	0.00378	8313.2	0.000419653	8313.2	0.00336		8313.22	0.00475	8313.22	0.0037	8313.22	0.000666285	8313.22	0.00304
8269.33	-0.000819233	8269.33	-0.000819233		8269.33	-0.000756103	8269.33	-0.000138048		8313.46	0.00417	8313.46	0.00383	8313.46	0.000428331	8313.46	0.0034		8313.47	0.00447	8313.47	0.00373	8313.47	0.000681333	8313.47	0.00305
8270.34	-0.000877053	8270.34	-0.000877053		8270.34	-0.000654786	8270.34	-0.000153307		8313.71	0.00474	8313.71	0.0039	8313.71	0.000438212	8313.71	0.00346		8313.72	0.00435	8313.72	0.00378	8313.72	0.000695184	8313.72	0.00309
8271.35	-0.00086318	8271.35	-0.00086318		8271.35	-0.000664688	8271.35	-0.000168571		8313.95	0.00461	8313.95	0.00398	8313.95	0.000443376	8313.95	0.00353		8313.97	0.00477	8313.97	0.00384	8313.97	0.000698882	8313.97	0.00314
8272.37	-0.000830421	8272.37	-0.000830421		8272.37	-0.00061057	8272.37	-0.000183004		8314.21	0.00419	8314.21	0.00406	8314.21	0.000444724	8314.21	0.00362		8314.23	0.00511	8314.23	0.00392	8314.23	0.000705162	8314.23	0.00322
8273.35	-0.000723907	8273.35	-0.000723907		8273.35	-0.000495941	8273.35	-0.000195077		8314.46	0.00496	8314.46	0.00415	8314.46	0.00045277	8314.46	0.0037		8314.47	0.00442	8314.47	0.00401	8314.47	0.000719115	8314.47	0.00329
8274.36	-0.000742978	8274.36	-0.000742978		8274.36	-0.000709693	8274.36	-0.00020734		8314.71	0.0055	8314.71	0.00422	8314.71	0.000458324	8314.71	0.00377		8314.73	0.00462	8314.73	0.00409	8314.73	0.000723276	8314.73	0.00336
8275.38	-0.000687628	8275.38	-0.000687628		8275.38	-0.000601018	8275.38	-0.000219624		8314.95	0.0039	8314.95	0.00427	8314.95	0.000461478	8314.95	0.00381		8314.97	0.0045	8314.97	0.00416	8314.97	0.000734236	8314.97	0.00342
8276.38	-0.000798687	8276.38	-0.000798687		8276.38	-0.000653689	8276.38	-0.000231895		8315.19	0.00529	8315.19	0.00429	8315.19	0.000471015	8315.19	0.00382		8315.22	0.00458	8315.22	0.0042	8315.22	0.000747068	8315.22	0.00346
8277.39	-0.000800627	8277.39	-0.000800627		8277.39	-0.000497468	8277.39	-0.000244048		8315.45	0.00552	8315.45	0.00428	8315.45	0.000476173	8315.45	0.0038		8315.46	0.00486	8315.46	0.00421	8315.46	0.000753371	8315.46	0.00346
8278.4	-0.00080641	8278.4	-0.00080641		8278.4	-0.000547018	8278.4	-0.000258163		8315.7	0.00424	8315.7	0.00426	8315.7	0.000483822	8315.7	0.00378		8315.72	0.00536	8315.72	0.00421	8315.72	0.000771796	8315.72	0.00344
8279.41	-0.000455832	8279.41	-0.000455832		8279.41	-0.000394033	8279.41	-0.000272243		8315.95	0.00496	8315.95	0.00428	8315.95	0.000496634	8315.95	0.00379		8315.97	0.00459	8315.97	0.00421	8315.97	0.000789732	8315.97	0.00342
8280.4	-0.000527074	8280.4	-0.000527074		8280.4	-0.000580903	8280.4	-0.000286424		8316.2	0.00481	8316.2	0.00436	8316.2	0.000506695	8316.2	0.00385		8316.21	0.00475	8316.21	0.00424	8316.21	0.000806357	8316.21	0.00343
8281.4	-0.000560825	8281.4	-0.000560825		8281.4	-0.000454151	8281.4	-0.000300394		8316.45	0.00572	8316.45	0.0045	8316.45	0.000519655	8316.45	0.00398		8316.47	0.00566	8316.47	0.00433	8316.47	0.000827566	8316.47	0.00351
8282.42	-0.000465504	8282.42	-0.000465504		8282.42	-0.000562598	8282.42	-0.000314485		8316.69	0.00535	8316.69	0.00468	8316.69	0.000529585	8316.69	0.00415		8316.71	0.00639	8316.71	0.00447	8316.71	0.00083874	8316.71	0.00364
8283.43	-0.000505345	8283.43	-0.000505345		8283.43	-0.000412432	8283.43	-0.000251402		8316.94	0.00674	8316.94	0.00488	8316.94	0.000536922	8316.94	0.00435		8316.96	0.00571	8316.96	0.00466	8316.96	0.000856719	8316.96	0.0038
8284.43	-0.000314316	8284.43	-0.000314316		8284.43	-0.000371191	8284.43	-0.000167798		8317.19	0.00568	8317.19	0.0051	8317.19	0.000553419	8317.19	0.00455		8317.2	0.00557	8317.2	0.00486	8317.2	0.000884977	8317.2	0.00398
8285.44	-0.000454021	8285.44	-0.000454021		8285.44	7.40787e-05	8285.44	-8.51053e-05		8317.44	0.00622	8317.44	0.00531	8317.44	0.00057192	8317.44	0.00474		8317.45	0.00597	8317.45	0.00507	8317.45	0.000911771	8317.45	0.00416
8286.45	-0.000319792	8286.45	-0.000319792		8286.45	-3.53647e-05	8286.45	-1.45616e-06		8317.68	0.00645	8317.68	0.0055	8317.68	0.000587116	8317.68	0.00491		8317.71	0.00677	8317.71	0.00526	8317.71	0.000935952	8317.71	0.00433
8287.47	-0.000254182	8287.47	-0.000254182		8287.47	-0.000180363	8287.47	8.23328e-05		8317.94	0.00652	8317.94	0.00569	8317.94	0.000602449	8317.94	0.00509		8317.95	0.00701	8317.95	0.00545	8317.95	0.000961157	8317.95	0.00448
8288.46	-0.000384106	8288.46	-0.000384106		8288.46	-6.89773e-05	8288.46	6.00065e-05		8318.19	0.00636	8318.19	0.0059	8318.19	0.000622931	8318.19	0.00528		8318.2	0.00613	8318.2	0.00565	8318.2	0.001	8318.2	0.00465
8289.47	-8.52761e-05	8289.47	-8.52761e-05		8289.47	-9.88357e-05	8289.47	-5.213e-05		8318.43	0.00718	8318.43	0.00614	8318.43	0.000657907	8318.43	0.00548		8318.46	0.00746	8318.46	0.0059	8318.46	0.00107	8318.46	0.00483
8290.49	4.08469e-05	8290.49	4.08469e-05		8290.49	5.33998e-05	8290.49	-0.00016367		8318.68	0.00659	8318.68	0.00639	8318.68	0.000699076	8318.68	0.00569		8318.7	0.0079	8318.7	0.00614	8318.7	0.00113	8318.7	0.00501
8291.47	-1.9427e-05	8291.47	-1.9427e-05		8291.47	0.000141076	8291.47	-0.000276025		8318.93	0.00736	8318.93	0.00664	8318.93	0.000731093	8318.93	0.00591		8318.95	0.00798	8318.95	0.00637	8318.95	0.00117	8318.95	0.00521
8292.49	0.000123076	8292.49	0.000123076		8292.49	0.000338359	8292.49	-0.000388725		8319.18	0.00759	8319.18	0.00688	8319.18	0.000748639	8319.18	0.00613		8319.19	0.00829	8319.19	0.00658	8319.19	0.00119	8319.19	0.0054
8293.51	0.0002712	8293.51	0.0002712		8293.51	0.000213148	8293.51	-0.000453041		8319.43	0.00756	8319.43	0.00709	8319.43	0.000758487	8319.43	0.00633		8319.44	0.00705	8319.44	0.00679	8319.44	0.0012	8319.44	0.00559
8294.53	0.000334863	8294.53	0.000334863		8294.53	0.000583735	8294.53	-0.000400729		8319.68	0.00753	8319.68	0.00729	8319.68	0.000769465	8319.68	0.00652		8319.7	0.00804	8319.7	0.007	8319.7	0.00122	8319.7	0.00577
8295.52	0.000363888	8295.52	0.000363888		8295.52	0.000592948	8295.52	-0.000347288		8319.93	0.00887	8319.93	0.00748	8319.93	0.000780887	8319.93	0.0067		8319.94	0.00761	8319.94	0.00718	8319.94	0.00123	8319.94	0.00594
8296.54	0.000759786	8296.54	0.000759786		8296.54	0.000621993	8296.54	-0.000293907		8320.18	0.00871	8320.18	0.00766	8320.18	0.000784321	8320.18	0.00687		8320.19	0.0078	8320.19	0.00735	8320.19	0.00124	8320.19	0.00611
8297.56	0.000786554	8297.56	0.000786554		8297.56	0.000751105	8297.56	-0.000240734		8320.42	0.0083	8320.42	0.00783	8320.42	0.000795871	8320.42	0.00703		8320.44	0.00793	8320.44	0.00752	8320.44	0.00127	8320.44	0.00626
8298.58	0.000877907	8298.58	0.000877907		8298.58	0.000850968	8298.58	-0.000179568		8320.66	0.00896	8320.66	0.00802	8320.66	0.000812042	8320.66	0.00721		8320.69	0.00729	8320.69	0.00769	8320.69	0.00129	8320.69	0.00641
8299.58	0.000939024	8299.58	0.000939024		8299.58	0.00139	8299.58	5.85812e-05		8320.91	0.00899	8320.91	0.00824	8320.91	0.000820936	8320.91	0.00742		8320.93	0.00894	8320.93	0.00787	8320.93	0.0013	8320.93	0.00657
8300.6	0.00129	8300.6	0.00129		8300.6	0.00121	8300.6	0.000294822		8321.17	0.00899	8321.17	0.0085	8321.17	0.000825393	8321.17	0.00768		8321.18	0.00811	8321.18	0.00807	8321.18	0.0013	8321.18	0.00677
8301.62	0.00139	8301.62	0.00139		8301.62	0.0018	8301.62	0.000531128		8321.42	0.01015	8321.42	0.0088	8321.42	0.000826429	8321.42	0.00797		8321.43	0.00879	8321.43	0.00831	8321.43	0.0013	8321.43	0.00701
8302.63	0.00134	8302.63	0.00134		8302.63	0.00168	8302.63	0.000764537		8321.67	0.00991	8321.67	0.00911	8321.67	0.00081875	8321.67	0.00829		8321.68	0.00894	8321.68	0.00857	8321.68	0.00128	8321.68	0.00729
8303.63	0.00144	8303.63	0.00144		8303.63	0.00215	8303.63	0.001		8321.92	0.01059	8321.92	0.00942	8321.92	0.000812173	8321.92	0.00861		8321.93	0.00936	8321.93	0.00886	8321.93	0.00129	8321.93	0.00757
8304.65	0.00213	8304.65	0.00213		8304.65	0.00222	8304.65	0.00118		8322.17	0.01108	8322.17	0.00972	8322.17	0.000830222	8322.17	0.00889		8322.18	0.00941	8322.18	0.00918	8322.18	0.00132	8322.18	0.00785
8305.66	0.00236	8305.66	0.00236		8305.66	0.00268	8305.66	0.00134		8322.41	0.00984	8322.41	0.01	8322.41	0.000851337	8322.41	0.00915		8322.43	0.01125	8322.43	0.00946	8322.43	0.00135	8322.43	0.0081
8306.69	0.00245	8306.69	0.00245		8306.69	0.00272	8306.69	0.00151		8322.66	0.01142	8322.66	0.01026	8322.66	0.000865428	8322.66	0.0094		8322.68	0.01082	8322.68	0.00971	8322.68	0.00137	8322.68	0.00834
8308.32	0.00331	8308.32	0.00331		8308.32	0.0033	8308.32	0.00156		8322.91	0.01063	8322.91	0.01052	8322.91	0.00088205	8322.91	0.00964		8322.92	0.00916	8322.92	0.00996	8322.92	0.00141	8322.92	0.00855
8310.02	0.0031	8310.02	0.0031		8310.02	0.00332	8310.02	0.00167		8323.16	0.01069	8323.16	0.0108	8323.16	0.000911403	8323.16	0.00989		8323.17	0.01042	8323.17	0.01022	8323.17	0.00145	8323.17	0.00877
8310.26	0.0033	8310.26	0.0033		8310.26	0.00351	8310.26	0.00183		8323.41	0.01112	8323.41	0.01107	8323.41	0.000927953	8323.41	0.01015		8323.42	0.01221	8323.42	0.01047	8323.42	0.00147	8323.42	0.009
8310.5	0.00325	8310.5	0.00325		8310.5	0.0035	8310.5	0.00189		8323.66	0.01276	8323.66	0.0114	8323.66	0.000947158	8323.66	0.01045		8323.67	0.01123	8323.67	0.01076	8323.67	0.00151	8323.67	0.00925
8310.74	0.00305	8310.74	0.00305		8310.74	0.00356	8310.74	0.00198		8323.91	0.01165	8323.91	0.01179	8323.91	0.000980029	8323.91	0.01081		8323.92	0.01197	8323.92	0.01108	8323.92	0.00156	8323.92	0.00952
8311	0.00319	8311	0.00319		8311	0.00397	8311	0.00208		8324.15	0.01259	8324.15	0.01222	8324.15	0.001	8324.15	0.01122		8324.17	0.01259	8324.17	0.01147	8324.17	0.0016	8324.17	0.00987
8311.24	0.00346	8311.24	0.00346		8311.24	0.00339	8311.24	0.00218		8324.4	0.01325	8324.4	0.01272	8324.4	0.00103	8324.4	0.01169		8324.42	0.01237	8324.42	0.01191	8324.42	0.00164	8324.42	0.01026
8311.48	0.00342	8311.48	0.00342		8311.48	0.0037	8311.48	0.00228		8324.65	0.01381	8324.65	0.01325	8324.65	0.00106	8324.65	0.01219		8324.66	0.01376	8324.66	0.01238	8324.66	0.00168	8324.66	0.01069
8311.73	0.00386	8311.73	0.00386		8311.73	0.00404	8311.73	0.00237		8324.9	0.01388	8324.9	0.01375	8324.9	0.00108	8324.9	0.01266		8324.91	0.012	8324.91	0.01287	8324.91	0.00173	8324.91	0.01114
8311.97	0.00374	8311.97	0.00374		8311.97	0.00395	8311.97	0.00247		8325.15	0.01437	8325.15	0.01419	8325.15	0.00111	8325.15	0.01307		8325.16	0.01304	8325.16	0.01333	8325.16	0.00178	8325.16	0.01155
8312.22	0.00405	8312.22	0.00405		8312.22	0.004	8312.22	0.00257		8325.4	0.01558	8325.4	0.01458	8325.4	0.00114	8325.4	0.01343		8325.41	0.01472	8325.41	0.01374	8325.41	0.00182	8325.41	0.01192
8312.46	0.00402	8312.46	0.00402		8312.46	0.00397	8312.46	0.00266		8325.65	0.01626	8325.65	0.01495	8325.65	0.00118	8325.65	0.01377		8325.66	0.01433	8325.66	0.0141	8325.66	0.00187	8325.66	0.01223
8312.71	0.00389	8312.71	0.00389		8312.71	0.00413	8312.71	0.00276		8325.9	0.01535	8325.9	0.01534	8325.9	0.00121	8325.9	0.01413		8325.91	0.0157	8325.91	0.01447	8325.91	0.00193	8325.91	0.01254
8312.96	0.0044	8312.96	0.0044		8312.96	0.00391	8312.96	0.00285		8326.14	0.01622	8326.14	0.01581	8326.14	0.00124	8326.14	0.01456		8326.16	0.01429	8326.16	0.01487	8326.16	0.00198	8326.16	0.01289
8313.22	0.00422	8313.22	0.00422		8313.22	0.0044	8313.22	0.00295		8326.39	0.01666	8326.39	0.01637	8326.39	0.00128	8326.39	0.01509		8326.41	0.01613	8326.41	0.01533	8326.41	0.00204	8326.41	0.01329
8313.46	0.00414	8313.46	0.00414		8313.46	0.00453	8313.46	0.00304		8326.64	0.0181	8326.64	0.01703	8326.64	0.00131	8326.64	0.01572		8326.65	0.01681	8326.65	0.01588	8326.65	0.00209	8326.65	0.01379
8313.72	0.00457	8313.72	0.00457		8313.72	0.00459	8313.72	0.00314		8326.89	0.01764	8326.89	0.01775	8326.89	0.00135	8326.89	0.0164		8326.9	0.01566	8326.9	0.01652	8326.9	0.00215	8326.9	0.01437
8313.96	0.00454	8313.96	0.00454		8313.96	0.00458	8313.96	0.00323		8327.14	0.0185	8327.14	0.01852	8327.14	0.00139	8327.14	0.01713		8327.15	0.01765	8327.15	0.01721	8327.15	0.00221	8327.15	0.015
8314.21	0.00452	8314.21	0.00452		8314.21	0.0047	8314.21	0.00332		8327.39	0.0194	8327.39	0.01935	8327.39	0.00143	8327.39	0.01792		8327.4	0.01954	8327.4	0.01796	8327.4	0.00228	8327.4	0.01568
8314.46	0.00457	8314.46	0.00457		8314.46	0.00501	8314.46	0.00345		8327.64	0.02101	8327.64	0.02023	8327.64	0.00147	8327.64	0.01876		8327.65	0.02025	8327.65	0.01872	8327.65	0.00235	8327.65	0.01637
8314.71	0.0047	8314.71	0.0047		8314.71	0.00492	8314.71	0.00365		8327.89	0.02069	8327.89	0.02116	8327.89	0.00152	8327.89	0.01964		8327.9	0.02187	8327.9	0.01956	8327.9	0.00242	8327.9	0.01714
8314.96	0.00491	8314.96	0.00491		8314.96	0.00524	8314.96	0.00384		8328.13	0.02116	8328.13	0.02215	8328.13	0.00157	8328.13	0.02058		8328.15	0.02056	8328.15	0.02049	8328.15	0.00251	8328.15	0.01798
8315.2	0.00521	8315.2	0.00521		8315.2	0.00545	8315.2	0.00403		8328.38	0.02393	8328.38	0.02326	8328.38	0.00162	8328.38	0.02165		8328.39	0.02221	8328.39	0.02142	8328.39	0.00258	8328.39	0.01884
8315.46	0.00527	8315.46	0.00527		8315.46	0.00511	8315.46	0.00422		8328.63	0.02392	8328.63	0.02458	8328.63	0.00167	8328.63	0.02291		8328.64	0.02355	8328.64	0.02253	8328.64	0.00267	8328.64	0.01986
8315.71	0.00568	8315.71	0.00568		8315.71	0.00565	8315.71	0.00441		8328.88	0.02695	8328.88	0.02621	8328.88	0.00173	8328.88	0.02448		8328.89	0.02587	8328.89	0.02381	8328.89	0.00276	8328.89	0.02105
8315.95	0.00555	8315.95	0.00555		8315.95	0.00593	8315.95	0.0046		8329.13	0.02824	8329.13	0.02822	8329.13	0.00179	8329.13	0.02643		8329.14	0.02669	8329.14	0.0254	8329.14	0.00287	8329.14	0.02254
8316.2	0.00556	8316.2	0.00556		8316.2	0.00597	8316.2	0.00479		8329.38	0.02905	8329.38	0.0308	8329.38	0.00186	8329.38	0.02894		8329.39	0.02878	8329.39	0.0274	8329.39	0.00298	8329.39	0.02442
8316.45	0.00602	8316.45	0.00602		8316.45	0.00638	8316.45	0.00498		8329.63	0.03213	8329.63	0.03389	8329.63	0.00193	8329.63	0.03196		8329.64	0.02784	8329.64	0.02982	8329.64	0.0031	8329.64	0.02671
8316.7	0.00614	8316.7	0.00614		8316.7	0.00652	8316.7	0.00517		8329.88	0.03461	8329.88	0.03773	8329.88	0.00202	8329.88	0.03571		8329.89	0.03136	8329.89	0.03296	8329.89	0.00325	8329.89	0.02972
8316.95	0.00603	8316.95	0.00603		8316.95	0.00655	8316.95	0.00536		8330.12	0.03533	8330.12	0.04231	8330.12	0.00211	8330.12	0.0402		8330.14	0.03274	8330.14	0.0367	8330.14	0.0034	8330.14	0.0333
8317.2	0.00639	8317.2	0.00639		8317.2	0.00644	8317.2	0.00555		8330.37	0.03676	8330.37	0.04776	8330.37	0.00221	8330.37	0.04555		8330.38	0.03603	8330.38	0.04107	8330.38	0.00357	8330.38	0.0375
8317.45	0.00638	8317.45	0.00638		8317.45	0.00709	8317.45	0.00574		8330.62	0.04226	8330.62	0.05379	8330.62	0.00234	8330.62	0.05145		8330.63	0.0394	8330.63	0.04621	8330.63	0.00378	8330.63	0.04243
8317.7	0.00671	8317.7	0.00671		8317.7	0.00669	8317.7	0.00593		8330.87	0.04795	8330.87	0.05975	8330.87	0.00249	8330.87	0.05727		8330.88	0.04371	8330.88	0.05178	8330.88	0.00404	8330.88	0.04774
8317.95	0.00668	8317.95	0.00668		8317.95	0.00725	8317.95	0.00612		8331.12	0.05419	8331.12	0.06591	8331.12	0.00268	8331.12	0.06323		8331.14	0.04799	8331.14	0.05764	8331.14	0.00439	8331.14	0.05325
8318.19	0.00705	8318.19	0.00705		8318.19	0.00745	8318.19	0.00631		8331.37	0.06281	8331.37	0.07197	8331.37	0.00294	8331.37	0.06903		8331.38	0.05882	8331.38	0.06331	8331.38	0.00484	8331.38	0.05847
8318.44	0.00735	8318.44	0.00735		8318.44	0.00722	8318.44	0.00659		8331.62	0.07843	8331.62	0.07818	8331.62	0.00327	8331.62	0.07491		8331.63	0.06817	8331.63	0.06917	8331.63	0.00542	8331.63	0.06375
8318.69	0.00752	8318.69	0.00752		8318.69	0.00764	8318.69	0.00699		8331.86	0.08795	8331.86	0.08454	8331.86	0.00368	8331.86	0.08086		8331.88	0.07695	8331.88	0.0753	8331.88	0.00619	8331.88	0.06911
8318.94	0.0074	8318.94	0.0074		8318.94	0.00799	8318.94	0.00738		8332.11	0.10196	8332.11	0.09156	8332.11	0.00424	8332.11	0.08732		8332.13	0.09149	8332.13	0.08189	8332.13	0.00713	8332.13	0.07476
8319.19	0.00792	8319.19	0.00792		8319.19	0.00782	8319.19	0.00777		8332.36	0.11511	8332.36	0.09888	8332.36	0.00483	8332.36	0.09405		8332.38	0.10318	8332.38	0.08838	8332.38	0.00794	8332.38	0.08044
8319.44	0.00806	8319.44	0.00806		8319.44	0.00776	8319.44	0.00817		8332.61	0.11846	8332.61	0.10624	8332.61	0.00522	8332.61	0.10101		8332.63	0.10787	8332.63	0.09505	8332.63	0.00834	8332.63	0.08671
8319.69	0.00841	8319.69	0.00841		8319.69	0.00828	8319.69	0.00857		8332.86	0.12451	8332.86	0.11352	8332.86	0.00528	8332.86	0.10823		8332.88	0.10968	8332.88	0.10122	8332.88	0.0082	8332.88	0.09302
8319.93	0.00833	8319.93	0.00833		8319.93	0.00885	8319.93	0.00896		8333.12	0.12312	8333.12	0.12091	8333.12	0.00504	8333.12	0.11588		8333.12	0.10394	8333.12	0.10721	8333.12	0.00772	8333.12	0.09949
8320.18	0.00855	8320.18	0.00855		8320.18	0.00901	8320.18	0.00935		8333.37	0.12685	8333.37	0.12864	8333.37	0.00471	8333.37	0.12393		8333.37	0.10469	8333.37	0.11356	8333.37	0.00723	8333.37	0.10633
8320.43	0.00907	8320.43	0.00907		8320.43	0.0091	8320.43	0.00975		8333.61	0.12573	8333.61	0.1371	8333.61	0.00445	8333.61	0.13265		8333.63	0.108	8333.63	0.12077	8333.63	0.00687	8333.63	0.1139
8320.68	0.00869	8320.68	0.00869		8320.68	0.00941	8320.68	0.01014		8333.86	0.13705	8333.86	0.14688	8333.86	0.00429	8333.86	0.14259		8333.88	0.10809	8333.88	0.12902	8333.88	0.00671	8333.88	0.12231
8320.93	0.00921	8320.93	0.00921		8320.93	0.00947	8320.93	0.01053		8334.1	0.1461	8334.1	0.15806	8334.1	0.00426	8334.1	0.1538		8334.12	0.12036	8334.12	0.13822	8334.12	0.00672	8334.12	0.1315
8321.17	0.00967	8321.17	0.00967		8321.17	0.00978	8321.17	0.01093		8334.36	0.1555	8334.36	0.17088	8334.36	0.0043	8334.36	0.16658		8334.37	0.12512	8334.37	0.14889	8334.37	0.00683	8334.37	0.14206
8321.43	0.00962	8321.43	0.00962		8321.43	0.0104	8321.43	0.01131		8334.6	0.17401	8334.6	0.18421	8334.6	0.00441	8334.6	0.17979		8334.63	0.13939	8334.63	0.16094	8334.63	0.00708	8334.63	0.15386
8321.68	0.01038	8321.68	0.01038		8321.68	0.01057	8321.68	0.01171		8334.86	0.19491	8334.86	0.19876	8334.86	0.00461	8334.86	0.19414		8334.87	0.1594	8334.87	0.17355	8334.87	0.00743	8334.87	0.16612
8321.92	0.01019	8321.92	0.01019		8321.92	0.01065	8321.92	0.0121		8335.11	0.21909	8335.11	0.21371	8335.11	0.00487	8335.11	0.20885		8335.12	0.1793	8335.12	0.18664	8335.12	0.00787	8335.12	0.17878
8322.17	0.01042	8322.17	0.01042		8322.17	0.01132	8322.17	0.0125		8335.36	0.24494	8335.36	0.22947	8335.36	0.00519	8335.36	0.22428		8335.38	0.19624	8335.38	0.20084	8335.38	0.00845	8335.38	0.1924
8322.42	0.01129	8322.42	0.01129		8322.42	0.01087	8322.42	0.01304		8335.61	0.27056	8335.61	0.24637	8335.61	0.00559	8335.61	0.24079		8335.62	0.22363	8335.62	0.21569	8335.62	0.00914	8335.62	0.20655
8322.66	0.0118	8322.66	0.0118		8322.66	0.01152	8322.66	0.01391		8335.86	0.29649	8335.86	0.26546	8335.86	0.00607	8335.86	0.25939		8335.88	0.24088	8335.88	0.23238	8335.88	0.00997	8335.88	0.2224
8322.91	0.01127	8322.91	0.01127		8322.91	0.01207	8322.91	0.01497		8336.1	0.3143	8336.1	0.28655	8336.1	0.00663	8336.1	0.27992		8336.12	0.26669	8336.12	0.25026	8336.12	0.0109	8336.12	0.23936
8323.17	0.01156	8323.17	0.01156		8323.17	0.01265	8323.17	0.01605		8336.35	0.34019	8336.35	0.30944	8336.35	0.00726	8336.35	0.30218		8336.36	0.28641	8336.36	0.26974	8336.36	0.01192	8336.36	0.25782
8323.42	0.0125	8323.42	0.0125		8323.42	0.01282	8323.42	0.01709		8336.61	0.35935	8336.61	0.33429	8336.61	0.008	8336.61	0.3263		8336.62	0.30917	8336.62	0.29235	8336.62	0.01314	8336.62	0.27921
8323.66	0.01218	8323.66	0.01218		8323.66	0.0133	8323.66	0.01815		8336.86	0.37371	8336.86	0.35915	8336.86	0.00878	8336.86	0.35037		8336.86	0.33171	8336.86	0.31429	8336.86	0.01433	8336.86	0.29996
8323.91	0.01286	8323.91	0.01286		8323.91	0.01358	8323.91	0.01942		8337.11	0.38643	8337.11	0.38367	8337.11	0.00957	8337.11	0.3741		8337.12	0.347	8337.12	0.33759	8337.12	0.0156	8337.12	0.32198
8324.16	0.01334	8324.16	0.01334		8324.16	0.01402	8324.16	0.02068		8337.35	0.40316	8337.35	0.40663	8337.35	0.01036	8337.35	0.39627		8337.36	0.36228	8337.36	0.35996	8337.36	0.01688	8337.36	0.34308
8324.41	0.01307	8324.41	0.01307		8324.41	0.01436	8324.41	0.02228		8337.6	0.42305	8337.6	0.42879	8337.6	0.0112	8337.6	0.41759		8337.62	0.37365	8337.62	0.38224	8337.62	0.01831	8337.62	0.36393
8324.66	0.01373	8324.66	0.01373		8324.66	0.01484	8324.66	0.02389		8337.85	0.44196	8337.85	0.44895	8337.85	0.01212	8337.85	0.43683		8337.87	0.3905	8337.87	0.40236	8337.87	0.01985	8337.87	0.38251
8324.91	0.01469	8324.91	0.01469		8324.91	0.01483	8324.91	0.02597		8338.1	0.45552	8338.1	0.46738	8338.1	0.01321	8338.1	0.45416		8338.11	0.41092	8338.11	0.42098	8338.11	0.02162	8338.11	0.39936
8325.15	0.01459	8325.15	0.01459		8325.15	0.01575	8325.15	0.02823		8338.35	0.47596	8338.35	0.48309	8338.35	0.01441	8338.35	0.46867		8338.36	0.42827	8338.36	0.43798	8338.36	0.02364	8338.36	0.41434
8325.41	0.01536	8325.41	0.01536		8325.41	0.01629	8325.41	0.031		8338.6	0.4878	8338.6	0.49755	8338.6	0.0158	8338.6	0.48175		8338.62	0.44985	8338.62	0.45341	8338.62	0.02595	8338.62	0.42746
8325.65	0.01603	8325.65	0.01603		8325.65	0.01759	8325.65	0.0344		8338.86	0.50277	8338.86	0.51075	8338.86	0.01739	8338.86	0.49336		8338.86	0.46164	8338.86	0.46692	8338.86	0.0285	8338.86	0.43842
8325.9	0.0163	8325.9	0.0163		8325.9	0.01831	8325.9	0.03821		8339.11	0.51405	8339.11	0.52319	8339.11	0.01924	8339.11	0.50395		8339.11	0.479	8339.11	0.48033	8339.11	0.03163	8339.11	0.4487
8326.15	0.01659	8326.15	0.01659		8326.15	0.01861	8326.15	0.04382		8339.35	0.52472	8339.35	0.53486	8339.35	0.02132	8339.35	0.51355		8339.36	0.48872	8339.36	0.49341	8339.36	0.03531	8339.36	0.45811
8326.39	0.01748	8326.39	0.01748		8326.39	0.01912	8326.39	0.05045		8339.6	0.53687	8339.6	0.54713	8339.6	0.02391	8339.6	0.52323		8339.62	0.50359	8339.62	0.50693	8339.62	0.03981	8339.62	0.46712
8326.64	0.01824	8326.64	0.01824		8326.64	0.01996	8326.64	0.06158		8339.85	0.54061	8339.85	0.55981	8339.85	0.02694	8339.85	0.53287		8339.86	0.51234	8339.86	0.52036	8339.86	0.0447	8339.86	0.47567
8326.89	0.01883	8326.89	0.01883		8326.89	0.02077	8326.89	0.07468		8340.09	0.55564	8340.09	0.57276	8340.09	0.03013	8340.09	0.54262		8340.11	0.52759	8340.11	0.53424	8340.11	0.04986	8340.11	0.48438
8327.15	0.01909	8327.15	0.01909		8327.15	0.02154	8327.15	0.09094		8340.34	0.56773	8340.34	0.58663	8340.34	0.03352	8340.34	0.55311		8340.36	0.54009	8340.36	0.54882	8340.36	0.05519	8340.36	0.49362
8327.39	0.01981	8327.39	0.01981		8327.39	0.02241	8327.39	0.10683		8340.6	0.5803	8340.6	0.60066	8340.6	0.0369	8340.6	0.56377		8340.61	0.55234	8340.61	0.56334	8340.61	0.06037	8340.61	0.50296
8327.64	0.02097	8327.64	0.02097		8327.64	0.02267	8327.64	0.11668		8340.85	0.59876	8340.85	0.61471	8340.85	0.04027	8340.85	0.57444		8340.86	0.56657	8340.86	0.57788	8340.86	0.06549	8340.86	0.51239
8327.89	0.02186	8327.89	0.02186		8327.89	0.02409	8327.89	0.12196		8341.1	0.61735	8341.1	0.62792	8341.1	0.04351	8341.1	0.5844		8341.12	0.59401	8341.12	0.59297	8341.12	0.07087	8341.12	0.5221
8328.14	0.02301	8328.14	0.02301		8328.14	0.02604	8328.14	0.12504		8341.34	0.62193	8341.34	0.64054	8341.34	0.04676	8341.34	0.59378		8341.37	0.59851	8341.37	0.60728	8341.37	0.07615	8341.37	0.53113
8328.38	0.02409	8328.38	0.02409		8328.38	0.02716	8328.38	0.12985		8341.6	0.6449	8341.6	0.6534	8341.6	0.05015	8341.6	0.60325		8341.61	0.61512	8341.61	0.62081	8341.61	0.08119	8341.61	0.53963
8328.64	0.02526	8328.64	0.02526		8328.64	0.02933	8328.64	0.14066		8341.85	0.66518	8341.85	0.66534	8341.85	0.05332	8341.85	0.61203		8341.86	0.63639	8341.86	0.63423	8341.86	0.0863	8341.86	0.54793
8328.89	0.0266	8328.89	0.0266		8328.89	0.03074	8328.89	0.15712		8342.09	0.6757	8342.09	0.67705	8342.09	0.05656	8342.09	0.62049		8342.11	0.65725	8342.11	0.64737	8342.11	0.09155	8342.11	0.55581
8329.14	0.02746	8329.14	0.02746		8329.14	0.0317	8329.14	0.18475		8342.35	0.69476	8342.35	0.68937	8342.35	0.06013	8342.35	0.62924		8342.36	0.67381	8342.36	0.66088	8342.36	0.09722	8342.36	0.56366
8329.38	0.02907	8329.38	0.02907		8329.38	0.034	8329.38	0.21618		8342.6	0.7053	8342.6	0.70174	8342.6	0.06381	8342.6	0.63793		8342.61	0.69347	8342.61	0.67438	8342.61	0.10302	8342.61	0.57136
8329.63	0.03084	8329.63	0.03084		8329.63	0.03646	8329.63	0.25267		8342.85	0.71861	8342.85	0.71453	8342.85	0.06761	8342.85	0.64692		8342.86	0.70646	8342.86	0.68829	8342.86	0.10907	8342.86	0.57922
8329.88	0.03312	8329.88	0.03312		8329.88	0.03906	8329.88	0.29624		8343.1	0.74226	8343.1	0.72765	8343.1	0.07152	8343.1	0.65613		8343.11	0.7206	8343.11	0.70334	8343.11	0.1157	8343.11	0.58764
8330.13	0.03546	8330.13	0.03546		8330.13	0.04234	8330.13	0.33125		8343.34	0.73798	8343.34	0.74086	8343.34	0.0757	8343.34	0.66516		8343.36	0.73099	8343.36	0.71896	8343.36	0.12285	8343.36	0.59612
8330.37	0.03765	8330.37	0.03765		8330.37	0.04608	8330.37	0.37027		8343.6	0.75367	8343.6	0.7547	8343.6	0.08064	8343.6	0.67407		8343.61	0.74084	8343.61	0.73476	8343.61	0.13061	8343.61	0.60415
8330.63	0.04058	8330.63	0.04058		8330.63	0.05093	8330.63	0.39882		8343.84	0.76071	8343.84	0.76741	8343.84	0.08597	8343.84	0.68144		8343.86	0.76441	8343.86	0.75197	8343.86	0.14002	8343.86	0.61196
8330.88	0.04495	8330.88	0.04495		8330.88	0.05869	8330.88	0.42568		8344.09	0.76886	8344.09	0.77988	8344.09	0.09234	8344.09	0.68754		8344.11	0.7734	8344.11	0.76858	8344.11	0.1502	8344.11	0.61837
8331.12	0.05028	8331.12	0.05028		8331.12	0.06809	8331.12	0.44731		8344.34	0.77363	8344.34	0.79147	8344.34	0.09919	8344.34	0.69228		8344.36	0.77414	8344.36	0.78466	8344.36	0.16116	8344.36	0.62349
8331.37	0.05657	8331.37	0.05657		8331.37	0.07841	8331.37	0.47252		8344.6	0.78111	8344.6	0.8026	8344.6	0.10639	8344.6	0.6962		8344.61	0.7914	8344.61	0.80009	8344.61	0.17256	8344.61	0.62753
8331.62	0.06493	8331.62	0.06493		8331.62	0.09318	8331.62	0.49735		8344.85	0.79082	8344.85	0.81355	8344.85	0.11377	8344.85	0.69978		8344.86	0.80036	8344.86	0.81521	8344.86	0.18429	8344.86	0.63092
8331.87	0.0771	8331.87	0.0771		8331.87	0.11231	8331.87	0.51779		8345.09	0.80037	8345.09	0.82467	8345.09	0.12129	8345.09	0.70338		8345.11	0.82091	8345.11	0.83085	8345.11	0.19663	8345.11	0.63422
8332.12	0.08941	8332.12	0.08941		8332.12	0.12971	8332.12	0.5402		8345.34	0.82159	8345.34	0.83611	8345.34	0.12893	8345.34	0.70718		8345.36	0.83297	8345.36	0.84601	8345.36	0.20852	8345.36	0.6375
8332.37	0.10154	8332.37	0.10154		8332.37	0.14512	8332.37	0.55866		8345.59	0.83685	8345.59	0.84785	8345.59	0.13661	8345.59	0.71125		8345.61	0.85515	8345.61	0.86141	8345.61	0.22041	8345.61	0.641
8332.62	0.11065	8332.62	0.11065		8332.62	0.15546	8332.62	0.57376		8345.84	0.85303	8345.84	0.85927	8345.84	0.14381	8345.84	0.71546		8345.86	0.88026	8345.86	0.87631	8345.86	0.23161	8345.86	0.6447
8332.87	0.11348	8332.87	0.11348		8332.87	0.1621	8332.87	0.58876		8346.09	0.86198	8346.09	0.87088	8346.09	0.15078	8346.09	0.7201		8346.11	0.8956	8346.11	0.89076	8346.11	0.24213	8346.11	0.64863
8333.12	0.11518	8333.12	0.11518		8333.12	0.16588	8333.12	0.60068		8346.35	0.87601	8346.35	0.88231	8346.35	0.15753	8346.35	0.72478		8346.35	0.91687	8346.35	0.90515	8346.35	0.25242	8346.35	0.65273
8333.37	0.1142	8333.37	0.1142		8333.37	0.17288	8333.37	0.61265		8346.6	0.89374	8346.6	0.89354	8346.6	0.16426	8346.6	0.72928		8346.6	0.93124	8346.6	0.91984	8346.6	0.26289	8346.6	0.65695
8333.61	0.11517	8333.61	0.11517		8333.61	0.17979	8333.61	0.62889		8346.85	0.90033	8346.85	0.90377	8346.85	0.17059	8346.85	0.73318		8346.86	0.94361	8346.86	0.93399	8346.86	0.27302	8346.86	0.66097
8333.87	0.11665	8333.87	0.11665		8333.87	0.18989	8333.87	0.64664		8347.09	0.90968	8347.09	0.91307	8347.09	0.17655	8347.09	0.73652		8347.12	0.95825	8347.12	0.9468	8347.12	0.28231	8347.12	0.66449
8334.11	0.11763	8334.11	0.11763		8334.11	0.20336	8334.11	0.66868		8347.35	0.92774	8347.35	0.92172	8347.35	0.18211	8347.35	0.73961		8347.36	0.96819	8347.36	0.9577	8347.36	0.29036	8347.36	0.66733
8334.36	0.12049	8334.36	0.12049		8334.36	0.21855	8334.36	0.68831		8347.6	0.94327	8347.6	0.92998	8347.6	0.18725	8347.6	0.74273		8347.61	0.98226	8347.61	0.96843	8347.61	0.29831	8347.61	0.67012
8334.62	0.1254	8334.62	0.1254		8334.62	0.23754	8334.62	0.71053		8347.84	0.95192	8347.84	0.93815	8347.84	0.19203	8347.84	0.74611		8347.86	0.99111	8347.86	0.97893	8347.86	0.306	8347.86	0.67293
8334.86	0.13143	8334.86	0.13143		8334.86	0.25858	8334.86	0.73308		8348.1	0.93952	8348.1	0.94752	8348.1	0.19717	8348.1	0.75035		8348.11	0.99857	8348.11	0.99023	8348.11	0.31403	8348.11	0.67621
8335.11	0.13873	8335.11	0.13873		8335.11	0.28486	8335.11	0.75249		8348.35	0.943	8348.35	0.95745	8348.35	0.20234	8348.35	0.75511		8348.36	1.0052	8348.36	1.00217	8348.36	0.32204	8348.36	0.68013
8335.36	0.14892	8335.36	0.14892		8335.36	0.31182	8335.36	0.76846		8348.59	0.96314	8348.59	0.9668	8348.59	0.20714	8348.59	0.75966		8348.61	1.00866	8348.61	1.01418	8348.61	0.32975	8348.61	0.68443
8335.61	0.15994	8335.61	0.15994		8335.61	0.33835	8335.61	0.77827		8348.85	0.98052	8348.85	0.97601	8348.85	0.21196	8348.85	0.76405		8348.86	1.01558	8348.86	1.02578	8348.86	0.33706	8348.86	0.68872
8335.85	0.17731	8335.85	0.17731		8335.85	0.36034	8335.85	0.7854		8349.1	0.96872	8349.1	0.98375	8349.1	0.21629	8349.1	0.76746		8349.11	1.01584	8349.11	1.0358	8349.11	0.34337	8349.11	0.69243
8336.11	0.19548	8336.11	0.19548		8336.11	0.38491	8336.11	0.79021		8349.34	0.96157	8349.34	0.98972	8349.34	0.21978	8349.34	0.76994		8349.36	1.0245	8349.36	1.04353	8349.36	0.34824	8349.36	0.69529
8336.36	0.21702	8336.36	0.21702		8336.36	0.40884	8336.36	0.79397		8349.59	0.97934	8349.59	0.99424	8349.59	0.22228	8349.59	0.77196		8349.61	1.03099	8349.61	1.0488	8349.61	0.35135	8349.61	0.69745
8336.61	0.24727	8336.61	0.24727		8336.61	0.42837	8336.61	0.79873		8349.84	0.97829	8349.84	0.99735	8349.84	0.22357	8349.84	0.77378		8349.86	1.03134	8349.86	1.0517	8349.86	0.35251	8349.86	0.69919
8336.86	0.27742	8336.86	0.27742		8336.86	0.4448	8336.86	0.80516		8350.1	0.98071	8350.1	0.99963	8350.1	0.22368	8350.1	0.77595		8350.11	1.03695	8350.11	1.05278	8350.11	0.35191	8350.11	0.70087
8337.1	0.30905	8337.1	0.30905		8337.1	0.4601	8337.1	0.81579		8350.35	0.98177	8350.35	1.00113	8350.35	0.2227	8350.35	0.77842		8350.36	1.05668	8350.36	1.0526	8350.36	0.34976	8350.36	0.70284
8337.36	0.34613	8337.36	0.34613		8337.36	0.476	8337.36	0.82806		8350.6	0.98776	8350.6	1.00183	8350.6	0.22086	8350.6	0.78097		8350.62	1.04426	8350.62	1.05119	8350.62	0.34605	8350.62	0.70515
8337.6	0.38317	8337.6	0.38317		8337.6	0.49354	8337.6	0.84037		8350.85	0.99698	8350.85	1.00169	8350.85	0.21798	8350.85	0.78371		8350.87	1.05532	8350.87	1.04846	8350.87	0.34088	8350.87	0.70758
8337.85	0.42392	8337.85	0.42392		8337.85	0.5125	8337.85	0.85304		8351.1	0.99579	8351.1	1.00059	8351.1	0.21434	8351.1	0.78625		8351.12	1.04208	8351.12	1.04452	8351.12	0.33456	8351.12	0.70996
8338.1	0.46583	8338.1	0.46583		8338.1	0.52473	8338.1	0.86271		8351.35	0.99453	8351.35	0.99867	8351.35	0.2099	8351.35	0.78877		8351.36	1.03772	8351.36	1.03949	8351.36	0.32721	8351.36	0.71227
8338.35	0.50433	8338.35	0.50433		8338.35	0.54304	8338.35	0.87217		8351.59	0.99244	8351.59	0.99635	8351.59	0.20509	8351.59	0.79125		8351.61	1.04231	8351.61	1.03391	8351.61	0.31938	8351.61	0.71453
8338.6	0.54413	8338.6	0.54413		8338.6	0.55619	8338.6	0.87968		8351.85	0.98575	8351.85	0.99384	8351.85	0.19991	8351.85	0.79392		8351.87	1.02598	8351.87	1.02799	8351.87	0.31115	8351.87	0.71684
8338.85	0.58584	8338.85	0.58584		8338.85	0.56947	8338.85	0.88622		8352.11	0.97935	8352.11	0.99126	8352.11	0.1944	8352.11	0.79685		8352.11	1.03655	8352.11	1.02196	8352.11	0.30275	8352.11	0.71921
8339.1	0.62774	8339.1	0.62774		8339.1	0.58064	8339.1	0.89141		8352.35	0.97753	8352.35	0.98886	8352.35	0.189	8352.35	0.79986		8352.36	1.02496	8352.36	1.0157	8352.36	0.29383	8352.36	0.72187
8339.35	0.66828	8339.35	0.66828		8339.35	0.59305	8339.35	0.89608		8352.6	0.97966	8352.6	0.98665	8352.6	0.18344	8352.6	0.80321		8352.62	1.01945	8352.62	1.00986	8352.62	0.28508	8352.62	0.72478
8339.59	0.70693	8339.59	0.70693		8339.59	0.60152	8339.59	0.90169		8352.85	0.97242	8352.85	0.9849	8352.85	0.17807	8352.85	0.80683		8352.87	1.01102	8352.87	1.00486	8352.87	0.27703	8352.87	0.72782
8339.85	0.74114	8339.85	0.74114		8339.85	0.6102	8339.85	0.90644		8353.1	0.97201	8353.1	0.98376	8353.1	0.17316	8353.1	0.81061		8353.12	1.00884	8353.12	1.00051	8353.12	0.26932	8353.12	0.73118
8340.09	0.76452	8340.09	0.76452		8340.09	0.62033	8340.09	0.91156		8353.35	0.97617	8353.35	0.98309	8353.35	0.16861	8353.35	0.81449		8353.37	1.00437	8353.37	0.99696	8353.37	0.2623	8353.37	0.73466
8340.35	0.78881	8340.35	0.78881		8340.35	0.62902	8340.35	0.91606		8353.6	0.97299	8353.6	0.98267	8353.6	0.1642	8353.6	0.81847		8353.62	1.00501	8353.62	0.99383	8353.62	0.25556	8353.62	0.73827
8340.6	0.80673	8340.6	0.80673		8340.6	0.64093	8340.6	0.92068		8353.85	0.96869	8353.85	0.98233	8353.85	0.16012	8353.85	0.8222		8353.86	0.99675	8353.86	0.99118	8353.86	0.24952	8353.86	0.74166
8340.85	0.82005	8340.85	0.82005		8340.85	0.65329	8340.85	0.92535		8354.11	0.97687	8354.11	0.98204	8354.11	0.1562	8354.11	0.82584		8354.12	0.99174	8354.12	0.98885	8354.12	0.2438	8354.12	0.74505
8341.1	0.82776	8341.1	0.82776		8341.1	0.66567	8341.1	0.9296		8354.35	0.97249	8354.35	0.98205	8354.35	0.15301	8354.35	0.82904		8354.37	0.97662	8354.37	0.98704	8354.37	0.23879	8354.37	0.74825
8341.35	0.83668	8341.35	0.83668		8341.35	0.68056	8341.35	0.93406		8354.61	0.98621	8354.61	0.98247	8354.61	0.15006	8354.61	0.83242		8354.62	0.99255	8354.62	0.98577	8354.62	0.23457	8354.62	0.7512
8341.6	0.84378	8341.6	0.84378		8341.6	0.69489	8341.6	0.93828		8354.86	0.96869	8354.86	0.98331	8354.86	0.1475	8354.86	0.83581		8354.87	0.98446	8354.87	0.98492	8354.87	0.23072	8354.87	0.7542
8341.85	0.84486	8341.85	0.84486		8341.85	0.708	8341.85	0.94228		8355.11	0.97129	8355.11	0.98453	8355.11	0.14522	8355.11	0.83931		8355.13	0.98684	8355.13	0.98451	8355.13	0.22711	8355.13	0.7574
8342.1	0.84582	8342.1	0.84582		8342.1	0.72272	8342.1	0.94706		8355.35	0.96275	8355.35	0.98592	8355.35	0.14311	8355.35	0.84281		8355.37	0.98586	8355.37	0.98445	8355.37	0.2239	8355.37	0.76055
8342.35	0.84638	8342.35	0.84638		8342.35	0.73376	8342.35	0.95113		8355.61	0.97987	8355.61	0.98719	8355.61	0.141	8355.61	0.84619		8355.63	0.98814	8355.63	0.98433	8355.63	0.22054	8355.63	0.76379
8342.6	0.84586	8342.6	0.84586		8342.6	0.74811	8342.6	0.95734		8355.86	0.96593	8355.86	0.98801	8355.86	0.13887	8355.86	0.84914		8355.87	0.97464	8355.87	0.98399	8355.87	0.21732	8355.87	0.76666
8342.85	0.84797	8342.85	0.84797		8342.85	0.75691	8342.85	0.96406		8356.12	0.97146	8356.12	0.98823	8356.12	0.13673	8356.12	0.8515		8356.13	0.96712	8356.13	0.98316	8356.13	0.21398	8356.13	0.76919
8343.1	0.84589	8343.1	0.84589		8343.1	0.76583	8343.1	0.97063		8356.37	0.96334	8356.37	0.98776	8356.37	0.13458	8356.37	0.85318		8356.38	0.97158	8356.38	0.98152	8356.38	0.21038	8356.38	0.77114
8343.34	0.84893	8343.34	0.84893		8343.34	0.77104	8343.34	0.97712		8356.61	0.96964	8356.61	0.98657	8356.61	0.1322	8356.61	0.85437		8356.62	0.97291	8356.62	0.97907	8356.62	0.20652	8356.62	0.77254
8343.6	0.8492	8343.6	0.8492		8343.6	0.77625	8343.6	0.9839		8356.86	0.95953	8356.86	0.98474	8356.86	0.12962	8356.86	0.85512		8356.88	0.96957	8356.88	0.97581	8356.88	0.20226	8356.88	0.77355
8343.85	0.85049	8343.85	0.85049		8343.85	0.78249	8343.85	0.9909		8357.11	0.95979	8357.11	0.98254	8357.11	0.12702	8357.11	0.85553		8357.13	0.96983	8357.13	0.97224	8357.13	0.19809	8357.13	0.77415
8344.1	0.8537	8344.1	0.8537		8344.1	0.78863	8344.1	0.99627		8357.36	0.95282	8357.36	0.98005	8357.36	0.12436	8357.36	0.85569		8357.38	0.95582	8357.38	0.96839	8357.38	0.19394	8357.38	0.77445
8344.35	0.85676	8344.35	0.85676		8344.35	0.79372	8344.35	1.00204		8357.61	0.96152	8357.61	0.97745	8357.61	0.12174	8357.61	0.85572		8357.63	0.9671	8357.63	0.96458	8357.63	0.19003	8357.63	0.77455
8344.6	0.85919	8344.6	0.85919		8344.6	0.79702	8344.6	1.00645		8357.87	0.9547	8357.87	0.97492	8357.87	0.11921	8357.87	0.85571		8357.88	0.96257	8357.88	0.96076	8357.88	0.1862	8357.88	0.77456
8344.85	0.86832	8344.85	0.86832		8344.85	0.80336	8344.85	1.01003		8358.11	0.95911	8358.11	0.97263	8358.11	0.11688	8358.11	0.85575		8358.13	0.95231	8358.13	0.95701	8358.13	0.18244	8358.13	0.77456
8345.1	0.87305	8345.1	0.87305		8345.1	0.8149	8345.1	1.01287		8358.37	0.947	8358.37	0.97037	8358.37	0.1146	8358.37	0.85577		8358.39	0.94953	8358.39	0.9536	8358.39	0.179	8358.39	0.7746
8345.34	0.88048	8345.34	0.88048		8345.34	0.82098	8345.34	1.01452		8358.62	0.95133	8358.62	0.96826	8358.62	0.11257	8358.62	0.85569		8358.63	0.94067	8358.63	0.9507	8358.63	0.1761	8358.63	0.77461
8345.59	0.88748	8345.59	0.88748		8345.59	0.83309	8345.59	1.01537		8358.87	0.9466	8358.87	0.96625	8358.87	0.11083	8358.87	0.85541		8358.89	0.94417	8358.89	0.94792	8358.89	0.17343	8358.89	0.77449
8345.85	0.89815	8345.85	0.89815		8345.85	0.84147	8345.85	1.01513		8359.12	0.94364	8359.12	0.96424	8359.12	0.10932	8359.12	0.85492		8359.14	0.93871	8359.14	0.94533	8359.14	0.17114	8359.14	0.77419
8346.09	0.90348	8346.09	0.90348		8346.09	0.85102	8346.09	1.01482		8359.37	0.94995	8359.37	0.96214	8359.37	0.10791	8359.37	0.85423		8359.39	0.94588	8359.39	0.94276	8359.39	0.16908	8359.39	0.77368
8346.35	0.91153	8346.35	0.91153		8346.35	0.86118	8346.35	1.01424		8359.62	0.94642	8359.62	0.96015	8359.62	0.10669	8359.62	0.85346		8359.64	0.94451	8359.64	0.94036	8359.64	0.16731	8359.64	0.77305
8346.6	0.91877	8346.6	0.91877		8346.6	0.86683	8346.6	1.01351		8359.88	0.95269	8359.88	0.95831	8359.88	0.10564	8359.88	0.85267		8359.89	0.92772	8359.89	0.93819	8359.89	0.16585	8359.89	0.77234
8346.85	0.92757	8346.85	0.92757		8346.85	0.87207	8346.85	1.01265		8360.13	0.9406	8360.13	0.9568	8360.13	0.10486	8360.13	0.85194		8360.14	0.94148	8360.14	0.9364	8360.14	0.16475	8360.14	0.77165
8347.1	0.93456	8347.1	0.93456		8347.1	0.87712	8347.1	1.01178		8360.38	0.94965	8360.38	0.95537	8360.38	0.1043	8360.38	0.85107		8360.39	0.94238	8360.39	0.93502	8360.39	0.16404	8360.39	0.77098
8347.34	0.94264	8347.34	0.94264		8347.34	0.88212	8347.34	1.01132		8360.63	0.94977	8360.63	0.95381	8360.63	0.10396	8360.63	0.84985		8360.64	0.93141	8360.64	0.93378	8360.64	0.16364	8360.64	0.77014
8347.6	0.94765	8347.6	0.94765		8347.6	0.88748	8347.6	1.01112		8360.87	0.92895	8360.87	0.95199	8360.87	0.10383	8360.87	0.84816		8360.9	0.94068	8360.9	0.93247	8360.9	0.16357	8360.9	0.7689
8347.85	0.95544	8347.85	0.95544		8347.85	0.89425	8347.85	1.01055		8361.12	0.94441	8361.12	0.94973	8361.12	0.10389	8361.12	0.84584		8361.15	0.94342	8361.15	0.931	8361.15	0.16382	8361.15	0.76718
8348.1	0.96276	8348.1	0.96276		8348.1	0.897	8348.1	1.00919		8361.38	0.93868	8361.38	0.94711	8361.38	0.10416	8361.38	0.84294		8361.39	0.93516	8361.39	0.92933	8361.39	0.16435	8361.39	0.76498
8348.35	0.97366	8348.35	0.97366		8348.35	0.90447	8348.35	1.00741		8361.63	0.93624	8361.63	0.94463	8361.63	0.10461	8361.63	0.84001		8361.64	0.92843	8361.64	0.92753	8361.64	0.16519	8361.64	0.76235
8348.6	0.976	8348.6	0.976		8348.6	0.90841	8348.6	1.00517		8361.88	0.93353	8361.88	0.9425	8361.88	0.10522	8361.88	0.83728		8361.89	0.93034	8361.89	0.92598	8361.89	0.16624	8361.89	0.75974
8348.85	0.9844	8348.85	0.9844		8348.85	0.90642	8348.85	1.00233		8362.14	0.92713	8362.14	0.94092	8362.14	0.10599	8362.14	0.83493		8362.16	0.931	8362.16	0.92488	8362.16	0.16762	8362.16	0.75727
8349.1	0.9927	8349.1	0.9927		8349.1	0.9095	8349.1	0.99906		8362.39	0.93258	8362.39	0.93984	8362.39	0.10693	8362.39	0.8329		8362.4	0.92441	8362.4	0.92449	8362.4	0.16921	8362.4	0.75528
8349.34	1.00026	8349.34	1.00026		8349.34	0.9137	8349.34	0.99529		8362.64	0.9217	8362.64	0.93902	8362.64	0.10806	8362.64	0.83096		8362.65	0.9299	8362.65	0.92456	8362.65	0.1711	8362.65	0.75347
8349.6	1.00854	8349.6	1.00854		8349.6	0.91936	8349.6	0.99097		8362.88	0.92266	8362.88	0.93829	8362.88	0.10926	8362.88	0.82904		8362.91	0.91985	8362.91	0.92483	8362.91	0.17315	8362.91	0.75168
8349.85	1.01939	8349.85	1.01939		8349.85	0.9214	8349.85	0.98637		8363.13	0.91983	8363.13	0.93735	8363.13	0.11058	8363.13	0.82677		8363.16	0.92698	8363.16	0.92504	8363.16	0.17522	8363.16	0.74982
8350.1	1.0196	8350.1	1.0196		8350.1	0.92355	8350.1	0.98154		8363.39	0.92991	8363.39	0.93633	8363.39	0.11195	8363.39	0.82437		8363.4	0.92754	8363.4	0.92511	8363.4	0.17726	8363.4	0.74785
8350.36	1.02946	8350.36	1.02946		8350.36	0.92499	8350.36	0.97709		8363.64	0.92881	8363.64	0.93533	8363.64	0.11329	8363.64	0.82204		8363.65	0.92565	8363.65	0.92503	8363.65	0.17937	8363.65	0.74566
8350.6	1.03509	8350.6	1.03509		8350.6	0.92901	8350.6	0.97275		8363.89	0.9247	8363.89	0.93444	8363.89	0.11457	8363.89	0.81986		8363.91	0.93058	8363.91	0.92493	8363.91	0.18137	8363.91	0.74356
8350.85	1.03815	8350.85	1.03815		8350.85	0.93001	8350.85	0.96838		8364.14	0.9215	8364.14	0.93379	8364.14	0.11581	8364.14	0.81797		8364.16	0.91948	8364.16	0.92488	8364.16	0.18328	8364.16	0.7416
8351.1	1.04519	8351.1	1.04519		8351.1	0.92957	8351.1	0.96476		8364.4	0.92919	8364.4	0.93326	8364.4	0.1169	8364.4	0.81636		8364.41	0.92331	8364.41	0.92481	8364.41	0.18479	8364.41	0.74002
8351.35	1.04642	8351.35	1.04642		8351.35	0.93444	8351.35	0.9616		8364.64	0.92074	8364.64	0.93279	8364.64	0.11777	8364.64	0.81502		8364.67	0.92263	8364.67	0.92472	8364.67	0.18612	8364.67	0.7386
8351.61	1.04853	8351.61	1.04853		8351.61	0.93461	8351.61	0.95915		8364.89	0.9164	8364.89	0.93236	8364.89	0.11853	8364.89	0.81383		8364.92	0.92397	8364.92	0.92463	8364.92	0.18724	8364.92	0.7374
8351.86	1.04911	8351.86	1.04911		8351.86	0.93386	8351.86	0.95705		8365.15	0.91979	8365.15	0.93194	8365.15	0.11918	8365.15	0.81276		8365.16	0.92077	8365.16	0.92451	8365.16	0.1881	8365.16	0.73641
8352.11	1.0508	8352.11	1.0508		8352.11	0.93758	8352.11	0.95521		8365.4	0.91886	8365.4	0.93146	8365.4	0.11967	8365.4	0.81179		8365.41	0.92635	8365.41	0.92422	8365.41	0.18877	8365.41	0.73545
8352.36	1.0497	8352.36	1.0497		8352.36	0.93859	8352.36	0.95418		8365.65	0.92196	8365.65	0.93087	8365.65	0.11999	8365.65	0.81088		8365.66	0.92161	8365.66	0.92376	8365.66	0.18916	8365.66	0.7346
8352.61	1.05199	8352.61	1.05199		8352.61	0.94106	8352.61	0.95328		8365.9	0.91838	8365.9	0.93008	8365.9	0.12014	8365.9	0.80993		8365.92	0.92478	8365.92	0.92304	8365.92	0.18929	8365.92	0.73375
8352.85	1.05034	8352.85	1.05034		8352.85	0.94247	8352.85	0.95259		8366.16	0.91544	8366.16	0.9291	8366.16	0.12013	8366.16	0.80897		8366.17	0.91984	8366.17	0.92206	8366.17	0.18916	8366.17	0.7329
8353.11	1.04707	8353.11	1.04707		8353.11	0.94287	8353.11	0.95235		8366.41	0.91674	8366.41	0.92805	8366.41	0.11997	8366.41	0.80809		8366.42	0.91391	8366.42	0.92084	8366.42	0.18879	8366.42	0.73205
8353.36	1.04773	8353.36	1.04773		8353.36	0.94716	8353.36	0.95224		8366.65	0.91537	8366.65	0.92701	8366.65	0.11967	8366.65	0.80735		8366.68	0.9116	8366.68	0.91947	8366.68	0.18822	8366.68	0.73125
8353.62	1.04781	8353.62	1.04781		8353.62	0.95044	8353.62	0.95229		8366.9	0.91771	8366.9	0.92606	8366.9	0.11926	8366.9	0.80681		8366.93	0.91511	8366.93	0.91811	8366.93	0.18749	8366.93	0.73062
8353.86	1.04443	8353.86	1.04443		8353.86	0.95175	8353.86	0.95242		8367.16	0.91225	8367.16	0.92524	8367.16	0.11874	8367.16	0.80651		8367.17	0.91332	8367.17	0.91687	8367.17	0.18667	8367.17	0.7302
8354.11	1.04119	8354.11	1.04119		8354.11	0.95609	8354.11	0.95265		8367.42	0.91059	8367.42	0.92459	8367.42	0.11814	8367.42	0.80644		8367.43	0.918	8367.43	0.91571	8367.43	0.18572	8367.43	0.72999
8354.36	1.03989	8354.36	1.03989		8354.36	0.95507	8354.36	0.95317		8367.67	0.9068	8367.67	0.9241	8367.67	0.11753	8367.67	0.80657		8367.67	0.91383	8367.67	0.9147	8367.67	0.18473	8367.67	0.72997
8354.61	1.03672	8354.61	1.03672		8354.61	0.95943	8354.61	0.95367		8367.92	0.91097	8367.92	0.9237	8367.92	0.11686	8367.92	0.80684		8367.93	0.90304	8367.93	0.91372	8367.93	0.1836	8367.93	0.73012
8354.86	1.03386	8354.86	1.03386		8354.86	0.96169	8354.86	0.95415		8368.17	0.9222	8368.17	0.92335	8368.17	0.11614	8368.17	0.80722		8368.18	0.91655	8368.18	0.91282	8368.18	0.18243	8368.18	0.73039
8355.11	1.03214	8355.11	1.03214		8355.11	0.96495	8355.11	0.95471		8368.41	0.91097	8368.41	0.92302	8368.41	0.11537	8368.41	0.80765		8368.43	0.90795	8368.43	0.91193	8368.43	0.18117	8368.43	0.73075
8355.36	1.03248	8355.36	1.03248		8355.36	0.9653	8355.36	0.95518		8368.67	0.90537	8368.67	0.9227	8368.67	0.11458	8368.67	0.80812		8368.69	0.91429	8368.69	0.91113	8368.69	0.17996	8368.69	0.73117
8355.62	1.02982	8355.62	1.02982		8355.62	0.96756	8355.62	0.95556		8368.92	0.90776	8368.92	0.92241	8368.92	0.11385	8368.92	0.80856		8368.93	0.90616	8368.93	0.91042	8368.93	0.17884	8368.93	0.73157
8355.87	1.02836	8355.87	1.02836		8355.87	0.96948	8355.87	0.95558		8369.17	0.90757	8369.17	0.92206	8369.17	0.1131	8369.17	0.80895		8369.18	0.90243	8369.18	0.90968	8369.18	0.17771	8369.18	0.73196
8356.12	1.026	8356.12	1.026		8356.12	0.96573	8356.12	0.95547		8369.42	0.91691	8369.42	0.92168	8369.42	0.11242	8369.42	0.80926		8369.44	0.90058	8369.44	0.90894	8369.44	0.17664	8369.44	0.73231
8356.37	1.02584	8356.37	1.02584		8356.37	0.9691	8356.37	0.95515		8369.67	0.90665	8369.67	0.92125	8369.67	0.11176	8369.67	0.80948		8369.69	0.91213	8369.69	0.90819	8369.69	0.17562	8369.69	0.73257
8356.61	1.02589	8356.61	1.02589		8356.61	0.97136	8356.61	0.95466		8369.93	0.90768	8369.93	0.92073	8369.93	0.11113	8369.93	0.8096		8369.94	0.89675	8369.94	0.90742	8369.94	0.17467	8369.94	0.73275
8356.87	1.02425	8356.87	1.02425		8356.87	0.96802	8356.87	0.95408		8370.19	0.90288	8370.19	0.92016	8370.19	0.11055	8370.19	0.80962		8370.19	0.90821	8370.19	0.90661	8370.19	0.17378	8370.19	0.73283
8357.11	1.02057	8357.11	1.02057		8357.11	0.96728	8357.11	0.9534		8370.43	0.90534	8370.43	0.91959	8370.43	0.11002	8370.43	0.80956		8370.45	0.90281	8370.45	0.90577	8370.45	0.17294	8370.45	0.73283
8357.37	1.02194	8357.37	1.02194		8357.37	0.97048	8357.37	0.95251		8370.68	0.90169	8370.68	0.91897	8370.68	0.1095	8370.68	0.80947		8370.7	0.89303	8370.7	0.90489	8370.7	0.17212	8370.7	0.73277
8357.62	1.02182	8357.62	1.02182		8357.62	0.96783	8357.62	0.95148		8370.93	0.8984	8370.93	0.91833	8370.93	0.10898	8370.93	0.80936		8370.95	0.90543	8370.95	0.90399	8370.95	0.17131	8370.95	0.73268
8357.87	1.02064	8357.87	1.02064		8357.87	0.96605	8357.87	0.95006		8371.19	0.90918	8371.19	0.91766	8371.19	0.10843	8371.19	0.80923		8371.2	0.89327	8371.2	0.90305	8371.2	0.17047	8371.2	0.73257
8358.12	1.01952	8358.12	1.01952		8358.12	0.96569	8358.12	0.94862		8371.43	0.90474	8371.43	0.91699	8371.43	0.10791	8371.43	0.80908		8371.45	0.89167	8371.45	0.90207	8371.45	0.16962	8371.45	0.73245
8358.37	1.01589	8358.37	1.01589		8358.37	0.96577	8358.37	0.94707		8371.69	0.90095	8371.69	0.91627	8371.69	0.10738	8371.69	0.80889		8371.7	0.90156	8371.7	0.90111	8371.7	0.1688	8371.7	0.73231
8358.62	1.01477	8358.62	1.01477		8358.62	0.96644	8358.62	0.94554		8371.95	0.89868	8371.95	0.91549	8371.95	0.10685	8371.95	0.80865		8371.95	0.88892	8371.95	0.90014	8371.95	0.16801	8371.95	0.73213
8358.87	1.01628	8358.87	1.01628		8358.87	0.96601	8358.87	0.94399		8372.2	0.89794	8372.2	0.9147	8372.2	0.10635	8372.2	0.80835		8372.21	0.89474	8372.21	0.89911	8372.21	0.16721	8372.21	0.7319
8359.13	1.0137	8359.13	1.0137		8359.13	0.96653	8359.13	0.94242		8372.44	0.89672	8372.44	0.91385	8372.44	0.10587	8372.44	0.80798		8372.46	0.89204	8372.46	0.89805	8372.46	0.16643	8372.46	0.73162
8359.37	1.015	8359.37	1.015		8359.37	0.968	8359.37	0.94101		8372.69	0.89959	8372.69	0.91288	8372.69	0.10538	8372.69	0.8075		8372.7	0.89057	8372.7	0.89694	8372.7	0.16568	8372.7	0.73126
8359.63	1.01076	8359.63	1.01076		8359.63	0.96313	8359.63	0.93942		8372.95	0.89474	8372.95	0.91178	8372.95	0.1049	8372.95	0.80689		8372.96	0.89405	8372.96	0.89574	8372.96	0.16494	8372.96	0.73079
8359.88	1.0158	8359.88	1.0158		8359.88	0.96688	8359.88	0.93763		8373.2	0.89799	8373.2	0.91069	8373.2	0.10447	8373.2	0.80623		8373.21	0.89688	8373.21	0.89451	8373.21	0.16428	8373.21	0.73023
8360.13	1.00958	8360.13	1.00958		8360.13	0.96216	8360.13	0.93594		8373.45	0.90073	8373.45	0.90956	8373.45	0.10403	8373.45	0.80553		8373.47	0.89443	8373.47	0.89318	8373.47	0.16358	8373.47	0.7296
8360.37	1.01116	8360.37	1.01116		8360.37	0.96122	8360.37	0.93424		8373.71	0.89241	8373.71	0.90847	8373.71	0.1036	8373.71	0.80487		8373.71	0.88828	8373.71	0.89192	8373.71	0.16293	8373.71	0.72899
8360.63	1.0114	8360.63	1.0114		8360.63	0.96252	8360.63	0.93238		8373.96	0.88786	8373.96	0.90746	8373.96	0.10319	8373.96	0.80427		8373.97	0.88762	8373.97	0.89069	8373.97	0.16228	8373.97	0.72841
8360.88	1.01092	8360.88	1.01092		8360.88	0.96166	8360.88	0.93101		8374.2	0.89432	8374.2	0.90646	8374.2	0.1028	8374.2	0.80367		8374.23	0.88282	8374.23	0.88952	8374.23	0.16165	8374.23	0.72787
8361.13	1.0075	8361.13	1.0075		8361.13	0.95999	8361.13	0.93097		8374.46	0.89391	8374.46	0.90533	8374.46	0.10242	8374.46	0.8029		8374.48	0.88592	8374.48	0.88837	8374.48	0.16109	8374.48	0.72727
8361.38	1.00922	8361.38	1.00922		8361.38	0.95537	8361.38	0.92986		8374.71	0.89311	8374.71	0.90394	8374.71	0.10209	8374.71	0.80185		8374.72	0.88199	8374.72	0.88717	8374.72	0.16063	8374.72	0.72655
8361.64	1.00877	8361.64	1.00877		8361.64	0.95742	8361.64	0.92834		8374.96	0.90278	8374.96	0.90228	8374.96	0.10181	8374.96	0.80047		8374.97	0.87243	8374.97	0.88576	8374.97	0.16022	8374.97	0.72554
8361.89	1.00782	8361.89	1.00782		8361.89	0.9541	8361.89	0.92697		8375.21	0.89082	8375.21	0.90047	8375.21	0.10158	8375.21	0.79889		8375.23	0.87616	8375.23	0.88409	8375.23	0.15987	8375.23	0.72422
8362.14	1.00933	8362.14	1.00933		8362.14	0.95272	8362.14	0.9258		8375.47	0.88656	8375.47	0.89866	8375.47	0.10138	8375.47	0.79729		8375.48	0.87734	8375.48	0.88233	8375.48	0.15959	8375.48	0.72274
8362.39	1.00547	8362.39	1.00547		8362.39	0.94959	8362.39	0.92446		8375.73	0.8981	8375.73	0.89715	8375.73	0.10126	8375.73	0.7959		8375.73	0.88019	8375.73	0.88083	8375.73	0.15947	8375.73	0.72136
8362.63	1.00478	8362.63	1.00478		8362.63	0.94673	8362.63	0.92307		8375.98	0.88282	8375.98	0.8961	8375.98	0.10118	8375.98	0.79492		8375.99	0.87254	8375.99	0.87945	8375.99	0.15928	8375.99	0.72017
8362.89	1.00551	8362.89	1.00551		8362.89	0.94366	8362.89	0.92295		8376.23	0.88545	8376.23	0.89533	8376.23	0.10108	8376.23	0.79425		8376.25	0.87525	8376.25	0.87877	8376.25	0.1594	8376.25	0.71937
8363.14	1.00535	8363.14	1.00535		8363.14	0.94372	8363.14	0.91954		8376.47	0.88466	8376.47	0.89507	8376.47	0.1014	8376.47	0.79366		8376.49	0.87856	8376.49	0.87854	8376.49	0.15974	8376.49	0.7188
8363.39	1.00301	8363.39	1.00301		8363.39	0.93903	8363.39	0.91688		8376.73	0.90223	8376.73	0.89378	8376.73	0.10082	8376.73	0.79297		8376.74	0.88551	8376.74	0.87635	8376.74	0.1581	8376.74	0.71825
8363.65	1.00261	8363.65	1.00261		8363.65	0.94174	8363.65	0.91486		8376.97	0.88954	8376.97	0.89332	8376.97	0.10125	8376.97	0.79207		8376.99	0.87258	8376.99	0.88095	8376.99	0.16335	8376.99	0.7176
8363.89	1.00029	8363.89	1.00029		8363.89	0.9351	8363.89	0.91267		8377.23	0.88783	8377.23	0.89546	8377.23	0.10452	8377.23	0.79094		8377.25	0.87396	8377.25	0.87568	8377.25	0.15899	8377.25	0.71669
8364.14	1.00317	8364.14	1.00317		8364.14	0.93762	8364.14	0.91078		8377.49	0.87992	8377.49	0.88981	8377.49	0.10003	8377.49	0.78978		8377.49	0.88118	8377.49	0.87514	8377.49	0.15944	8377.49	0.7157
8364.39	1.00022	8364.39	1.00022		8364.39	0.93365	8364.39	0.90957		8377.71	0.88883	8377.71	0.89129	8377.71	0.10248	8377.71	0.78881		8377.73	0.87515	8377.73	0.87655	8377.73	0.16184	8377.73	0.71471
8364.64	0.99991	8364.64	0.99991		8364.64	0.93018	8364.64	0.90924		8377.74	0.89082	8377.74	0.89131	8377.74	0.10261	8377.74	0.78869		8377.75	0.87215	8377.75	0.87648	8377.75	0.16183	8377.75	0.71465
8364.9	0.99579	8364.9	0.99579		8364.9	0.9329	8364.9	0.90942		8377.99	0.88942	8377.99	0.8903	8377.99	0.10249	8377.99	0.78781		8378	0.87037	8378	0.87512	8378	0.16143	8378	0.71369
8365.15	0.99533	8365.15	0.99533		8365.15	0.93046	8365.15	0.90994		8378.24	0.89068	8378.24	0.88981	8378.24	0.10274	8378.24	0.78707		8378.26	0.87774	8378.26	0.87531	8378.26	0.16241	8378.26	0.7129
8365.41	0.99407	8365.41	0.99407		8365.41	0.93096	8365.41	0.91171		8378.49	0.88879	8378.49	0.88992	8378.49	0.1035	8378.49	0.78642		8378.51	0.86806	8378.51	0.87559	8378.51	0.16332	8378.51	0.71227
8365.65	0.99674	8365.65	0.99674		8365.65	0.9307	8365.65	0.91437		8378.74	0.8891	8378.74	0.88935	8378.74	0.10352	8378.74	0.78583		8378.76	0.87734	8378.76	0.8746	8378.76	0.1629	8378.76	0.7117
8365.9	0.99488	8365.9	0.99488		8365.9	0.93321	8365.9	0.91819		8378.99	0.89189	8378.99	0.8894	8378.99	0.10415	8378.99	0.78525		8379.01	0.87494	8379.01	0.87804	8379.01	0.16687	8379.01	0.71117
8366.15	0.99087	8366.15	0.99087		8366.15	0.93096	8366.15	0.9226		8379.25	0.88711	8379.25	0.89135	8379.25	0.10672	8379.25	0.78463		8379.26	0.87393	8379.26	0.87481	8379.26	0.16417	8379.26	0.71063
8366.4	0.9896	8366.4	0.9896		8366.4	0.93262	8366.4	0.92684		8379.5	0.88193	8379.5	0.88617	8379.5	0.10221	8379.5	0.78396		8379.51	0.87841	8379.51	0.87078	8379.51	0.1607	8379.51	0.71008
8366.66	0.9838	8366.66	0.9838		8366.66	0.93074	8366.66	0.93162		8380.07	0.88031	8380.07	0.88996	8380.07	0.10783	8380.07	0.78213		8380.07	0.87441	8380.07	0.8805	8380.07	0.17191	8380.07	0.70859
8366.91	0.98539	8366.91	0.98539		8366.91	0.92842	8366.91	0.93683		8380.86	0.87729	8380.86	0.89048	8380.86	0.11112	8380.86	0.77936		8380.88	0.87575	8380.88	0.88084	8380.88	0.17483	8380.88	0.70601
8367.16	0.97844	8367.16	0.97844		8367.16	0.92619	8367.16	0.94191		8381.68	0.88402	8381.68	0.889	8381.68	0.11215	8381.68	0.77686		8381.69	0.87371	8381.69	0.8809	8381.69	0.17716	8381.69	0.70374
8367.42	0.97688	8367.42	0.97688		8367.42	0.92756	8367.42	0.94749		8382.51	0.89407	8382.51	0.88846	8382.51	0.11422	8382.51	0.77424		8382.52	0.8904	8382.52	0.88156	8382.52	0.18021	8382.52	0.70135
8367.67	0.97555	8367.67	0.97555		8367.67	0.9242	8367.67	0.95298		8383.36	0.88772	8383.36	0.88833	8383.36	0.11579	8383.36	0.77255		8383.37	0.8944	8383.37	0.88226	8383.37	0.18273	8383.37	0.69953
8367.92	0.97369	8367.92	0.97369		8367.92	0.92669	8367.92	0.959		8384.18	0.89275	8384.18	0.88926	8384.18	0.11739	8384.18	0.77187		8384.22	0.89002	8384.22	0.88408	8384.22	0.18532	8384.22	0.69877
8368.17	0.97229	8368.17	0.97229		8368.17	0.92897	8368.17	0.96521		8385.05	0.89138	8385.05	0.88998	8385.05	0.11911	8385.05	0.77087		8385.06	0.89685	8385.06	0.88605	8385.06	0.18801	8385.06	0.69804
8368.42	0.97047	8368.42	0.97047		8368.42	0.93009	8368.42	0.97151		8385.9	0.90007	8385.9	0.89078	8385.9	0.1211	8385.9	0.76968		8385.91	0.89327	8385.91	0.88802	8385.91	0.19118	8385.91	0.69684
8368.68	0.97052	8368.68	0.97052		8368.68	0.92413	8368.68	0.97806		8386.76	0.89661	8386.76	0.89314	8386.76	0.12337	8386.76	0.76977		8386.78	0.90665	8386.78	0.89148	8386.78	0.19481	8386.78	0.69666
8368.92	0.96657	8368.92	0.96657		8368.92	0.92552	8368.92	0.98447		8387.61	0.91085	8387.61	0.89664	8387.61	0.12592	8387.61	0.77073		8387.64	0.91616	8387.64	0.89645	8387.64	0.19903	8387.64	0.69742
8369.18	0.96731	8369.18	0.96731		8369.18	0.92954	8369.18	0.99031		8388.47	0.90877	8388.47	0.90098	8388.47	0.1289	8388.47	0.77208		8388.48	0.90888	8388.48	0.90222	8388.48	0.20365	8388.48	0.69857
8369.43	0.96262	8369.43	0.96262		8369.43	0.93144	8369.43	0.99615		8389.34	0.91685	8389.34	0.90566	8389.34	0.13202	8389.34	0.77365		8389.36	0.91794	8389.36	0.90849	8389.36	0.20858	8389.36	0.69992
8369.68	0.95897	8369.68	0.95897		8369.68	0.93117	8369.68	1.0012		8390.19	0.91295	8390.19	0.91134	8390.19	0.135	8390.19	0.77633		8390.23	0.92695	8390.23	0.91548	8390.23	0.21337	8390.23	0.70212
8369.93	0.95701	8369.93	0.95701		8369.93	0.93142	8369.93	1.00613		8391.07	0.91872	8391.07	0.91707	8391.07	0.13794	8391.07	0.77914		8391.08	0.93499	8391.08	0.92264	8391.08	0.21782	8391.08	0.70482
8370.18	0.95979	8370.18	0.95979		8370.18	0.93085	8370.18	1.01038		8391.95	0.92955	8391.95	0.9219	8391.95	0.14056	8391.95	0.78134		8391.96	0.92985	8391.96	0.92856	8391.96	0.22188	8391.96	0.70669
8370.43	0.95799	8370.43	0.95799		8370.43	0.92743	8370.43	1.01428		8392.83	0.93087	8392.83	0.92849	8392.83	0.14275	8392.83	0.78573		8392.84	0.94375	8392.84	0.93541	8392.84	0.22526	8392.84	0.71015
8370.69	0.95638	8370.69	0.95638		8370.69	0.92993	8370.69	1.01775		8393.69	0.93444	8393.69	0.93579	8393.69	0.1446	8393.69	0.79119		8393.73	0.94845	8393.73	0.94349	8393.73	0.22819	8393.73	0.7153
8370.94	0.95257	8370.94	0.95257		8370.94	0.92905	8370.94	1.02041		8394.58	0.94215	8394.58	0.94073	8394.58	0.14621	8394.58	0.79451		8394.59	0.95841	8394.59	0.94919	8394.59	0.2306	8394.59	0.71859
8371.19	0.94957	8371.19	0.94957		8371.19	0.92901	8371.19	1.02291		8395.46	0.94889	8395.46	0.94556	8395.46	0.14752	8395.46	0.79804		8395.48	0.96285	8395.48	0.95423	8395.48	0.2326	8395.48	0.72162
8371.45	0.94639	8371.45	0.94639		8371.45	0.93402	8371.45	1.02416		8396.35	0.94898	8396.35	0.94998	8396.35	0.14851	8396.35	0.80147		8396.37	0.96207	8396.37	0.95892	8396.37	0.23411	8396.37	0.7248
8371.69	0.94711	8371.69	0.94711		8371.69	0.93089	8371.69	1.0254		8397.22	0.95597	8397.22	0.9551	8397.22	0.1492	8397.22	0.8059		8397.25	0.96796	8397.25	0.96369	8397.25	0.23514	8397.25	0.72855
8371.94	0.9434	8371.94	0.9434		8371.94	0.92869	8371.94	1.02591		8398.11	0.95756	8398.11	0.95997	8398.11	0.1495	8398.11	0.81047		8398.12	0.97394	8398.12	0.9684	8398.12	0.23553	8398.12	0.73287
8372.19	0.94406	8372.19	0.94406		8372.19	0.9301	8372.19	1.02629		8399.01	0.96669	8399.01	0.96448	8399.01	0.14934	8399.01	0.81513		8399.02	0.98127	8399.02	0.97181	8399.02	0.23518	8399.02	0.73663
8372.44	0.94058	8372.44	0.94058		8372.44	0.92795	8372.44	1.02639		8399.91	0.96799	8399.91	0.97043	8399.91	0.14863	8399.91	0.8218		8399.92	0.9842	8399.92	0.9766	8399.92	0.23394	8399.92	0.74266
8372.7	0.94316	8372.7	0.94316		8372.7	0.93235	8372.7	1.02628		8400.78	0.96569	8400.78	0.97392	8400.78	0.14742	8400.78	0.8265		8400.82	0.97696	8400.82	0.97926	8400.82	0.2319	8400.82	0.74736
8372.95	0.93921	8372.95	0.93921		8372.95	0.92973	8372.95	1.02614		8401.68	0.96909	8401.68	0.97685	8401.68	0.14582	8401.68	0.83102		8401.69	0.98107	8401.69	0.98076	8401.69	0.2294	8401.69	0.75136
8373.21	0.93409	8373.21	0.93409		8373.21	0.93026	8373.21	1.02595		8402.58	0.97505	8402.58	0.97824	8402.58	0.14395	8402.58	0.83429		8402.59	0.98465	8402.59	0.98098	8402.59	0.2264	8402.59	0.75458
8373.46	0.93395	8373.46	0.93395		8373.46	0.92892	8373.46	1.02567		8403.47	0.97975	8403.47	0.98004	8403.47	0.14196	8403.47	0.83808		8403.49	0.98331	8403.49	0.98098	8403.49	0.22323	8403.49	0.75775
8373.71	0.93469	8373.71	0.93469		8373.71	0.93058	8373.71	1.0246		8404.36	0.97904	8404.36	0.98327	8404.36	0.14	8404.36	0.84327		8404.37	0.99089	8404.37	0.9824	8404.37	0.22017	8404.37	0.76223
8373.96	0.93148	8373.96	0.93148		8373.96	0.92764	8373.96	1.02354		8405.26	0.97894	8405.26	0.98537	8405.26	0.138	8405.26	0.84737		8405.28	0.9878	8405.28	0.98343	8405.28	0.21697	8405.28	0.76646
8374.21	0.92893	8374.21	0.92893		8374.21	0.92689	8374.21	1.0213		8406.16	0.97249	8406.16	0.98584	8406.16	0.13592	8406.16	0.84992		8406.18	0.98577	8406.18	0.98255	8406.18	0.21371	8406.18	0.76884
8374.45	0.92627	8374.45	0.92627		8374.45	0.92764	8374.45	1.0189		8407.05	0.98019	8407.05	0.98563	8407.05	0.13401	8407.05	0.85163		8407.09	0.98834	8407.09	0.98137	8407.09	0.21066	8407.09	0.77072
8374.71	0.92426	8374.71	0.92426		8374.71	0.92853	8374.71	1.01592		8407.95	0.98392	8407.95	0.98501	8407.95	0.13213	8407.95	0.85288		8407.97	0.98852	8407.97	0.97933	8407.97	0.20776	8407.97	0.77157
8374.97	0.92076	8374.97	0.92076		8374.97	0.92721	8374.97	1.0126		8408.86	0.9856	8408.86	0.98588	8408.86	0.1303	8408.86	0.85558		8408.88	0.9903	8408.88	0.97902	8408.88	0.20495	8408.88	0.77407
8375.22	0.92208	8375.22	0.92208		8375.22	0.9264	8375.22	1.00921		8409.76	0.98023	8409.76	0.98483	8409.76	0.12876	8409.76	0.85608		8409.78	0.98763	8409.78	0.97735	8409.78	0.20252	8409.78	0.77482
8375.47	0.91484	8375.47	0.91484		8375.47	0.92765	8375.47	1.00577		8410.65	0.97642	8410.65	0.98419	8410.65	0.1273	8410.65	0.85689		8410.68	0.98244	8410.68	0.97573	8410.68	0.2002	8410.68	0.77553
8375.72	0.91668	8375.72	0.91668		8375.72	0.92607	8375.72	1.00232		8411.56	0.98878	8411.56	0.98201	8411.56	0.12584	8411.56	0.85618		8411.57	0.97982	8411.57	0.97311	8411.57	0.19795	8411.57	0.77516
8375.97	0.9121	8375.97	0.9121		8375.97	0.92502	8375.97	0.99914		8412.47	0.98619	8412.47	0.98147	8412.47	0.12443	8412.47	0.85704		8412.48	0.98879	8412.48	0.9712	8412.48	0.19576	8412.48	0.77544
8376.23	0.90955	8376.23	0.90955		8376.23	0.92707	8376.23	0.99595		8413.38	0.98815	8413.38	0.98041	8413.38	0.12315	8413.38	0.85726		8413.39	0.9806	8413.39	0.9699	8413.39	0.19376	8413.39	0.77614
8376.48	0.907	8376.48	0.907		8376.48	0.92526	8376.48	0.9932		8414.27	0.9883	8414.27	0.97838	8414.27	0.12201	8414.27	0.85637		8414.31	0.98739	8414.31	0.96716	8414.31	0.19194	8414.31	0.77522
8376.73	0.90234	8376.73	0.90234		8376.73	0.923	8376.73	0.99048		8415.18	0.9861	8415.18	0.97787	8415.18	0.12098	8415.18	0.85689		8415.2	0.97525	8415.2	0.96584	8415.2	0.19041	8415.2	0.77543
8376.99	0.90276	8376.99	0.90276		8376.99	0.92156	8376.99	0.98789		8416.09	0.99273	8416.09	0.97656	8416.09	0.12018	8416.09	0.85637		8416.1	0.97182	8416.1	0.96477	8416.1	0.18919	8416.1	0.77558
8377.24	0.90595	8377.24	0.90595		8377.24	0.9194	8377.24	0.98537		8417	0.98221	8417	0.97362	8417	0.11955	8417	0.85407		8417.01	0.98065	8417.01	0.9615	8417.01	0.18823	8417.01	0.77327
8377.49	0.90255	8377.49	0.90255		8377.49	0.92016	8377.49	0.98293		8417.9	0.9845	8417.9	0.97289	8417.9	0.11908	8417.9	0.85381		8417.92	0.97482	8417.92	0.96052	8417.92	0.18751	8417.92	0.77301
8377.71	0.89812	8377.71	0.89812		8377.71	0.91777	8377.71	0.98065		8418.81	0.99088	8418.81	0.97021	8418.81	0.11877	8418.81	0.85144		8418.81	0.97248	8418.81	0.95826	8418.81	0.18707	8418.81	0.77119
8377.74	0.90037	8377.74	0.90037		8377.74	0.91932	8377.74	0.97838		8419.73	0.97755	8419.73	0.96843	8419.73	0.11863	8419.73	0.8498		8419.73	0.97271	8419.73	0.9564	8419.73	0.18688	8419.73	0.76952
8377.99	0.90132	8377.99	0.90132		8377.99	0.923	8377.99	0.97636		8420.62	0.97567	8420.62	0.96607	8420.62	0.11866	8420.62	0.84741		8420.64	0.97464	8420.64	0.95453	8420.64	0.18695	8420.64	0.76759
8378.24	0.89988	8378.24	0.89988		8378.24	0.92176	8378.24	0.97437		8421.54	0.97526	8421.54	0.96309	8421.54	0.11881	8421.54	0.84428		8421.53	0.97992	8421.53	0.95208	8421.53	0.18719	8421.53	0.76488
8378.49	0.89987	8378.49	0.89987		8378.49	0.92305	8378.49	0.97285		8422.45	0.96706	8422.45	0.96013	8422.45	0.11911	8422.45	0.84103		8422.45	0.96535	8422.45	0.94962	8422.45	0.18769	8422.45	0.76192
8378.75	0.89772	8378.75	0.89772		8378.75	0.92	8378.75	0.97139		8423.37	0.96563	8423.37	0.95778	8423.37	0.11957	8423.37	0.83821		8423.36	0.96639	8423.36	0.94769	8423.36	0.18844	8423.36	0.75925
8379	0.90066	8379	0.90066		8379	0.9214	8379	0.97023		8424.26	0.96633	8424.26	0.95588	8424.26	0.12014	8424.26	0.83574		8424.27	0.96459	8424.27	0.94635	8424.27	0.18938	8424.27	0.75697
8379.25	0.89428	8379.25	0.89428		8379.25	0.92325	8379.25	0.96926		8425.18	0.9565	8425.18	0.95375	8425.18	0.1208	8425.18	0.83295		8425.16	0.96095	8425.16	0.94494	8425.16	0.19039	8425.16	0.75455
8379.51	0.89586	8379.51	0.89586		8379.51	0.92126	8379.51	0.9684		8426.09	0.96182	8426.09	0.95196	8426.09	0.12149	8426.09	0.83048		8426.08	0.95503	8426.08	0.94366	8426.08	0.19148	8426.08	0.75218
8380.07	0.90414	8380.07	0.90414		8380.07	0.91955	8380.07	0.96769		8427.01	0.96252	8427.01	0.9508	8427.01	0.12218	8427.01	0.82862		8427	0.95049	8427	0.94296	8427	0.19256	8427	0.7504
8380.86	0.90683	8380.86	0.90683		8380.86	0.91876	8380.86	0.96692		8427.9	0.95741	8427.9	0.94935	8427.9	0.12277	8427.9	0.82658		8427.92	0.96238	8427.92	0.9422	8427.92	0.19351	8427.92	0.74869
8381.68	0.91344	8381.68	0.91344		8381.68	0.91896	8381.68	0.96568		8428.82	0.96205	8428.82	0.9468	8428.82	0.12331	8428.82	0.82349		8428.82	0.96005	8428.82	0.9403	8428.82	0.19432	8428.82	0.74598
8382.52	0.91939	8382.52	0.91939		8382.52	0.91612	8382.52	0.96444		8429.74	0.9545	8429.74	0.94531	8429.74	0.12375	8429.74	0.82156		8429.73	0.95507	8429.73	0.93898	8429.73	0.195	8429.73	0.74398
8383.36	0.9294	8383.36	0.9294		8383.36	0.9175	8383.36	0.96264		8430.65	0.96978	8430.65	0.94413	8430.65	0.12408	8430.65	0.82005		8430.64	0.94971	8430.64	0.93806	8430.64	0.1955	8430.64	0.74256
8384.19	0.93431	8384.19	0.93431		8384.19	0.91641	8384.19	0.96074		8431.55	0.9448	8431.55	0.94333	8431.55	0.12433	8431.55	0.81901		8431.56	0.94577	8431.56	0.93746	8431.56	0.1959	8431.56	0.74156
8385.04	0.94475	8385.04	0.94475		8385.04	0.91432	8385.04	0.95892		8432.46	0.95446	8432.46	0.94133	8432.46	0.12454	8432.46	0.81679		8432.46	0.95391	8432.46	0.93607	8432.46	0.19623	8432.46	0.73984
8385.9	0.94988	8385.9	0.94988		8385.9	0.91494	8385.9	0.95715		8433.38	0.95763	8433.38	0.94024	8433.38	0.12476	8433.38	0.81548		8433.38	0.95563	8433.38	0.93483	8433.38	0.19657	8433.38	0.73826
8386.76	0.95719	8386.76	0.95719		8386.76	0.91893	8386.76	0.9552		8434.28	0.9623	8434.28	0.93978	8434.28	0.12497	8434.28	0.8148		8434.3	0.94971	8434.3	0.93462	8434.3	0.19692	8434.3	0.7377
8387.6	0.96544	8387.6	0.96544		8387.6	0.91919	8387.6	0.95287		8435.2	0.9519	8435.2	0.93897	8435.2	0.12525	8435.2	0.81372		8435.2	0.95189	8435.2	0.9341	8435.2	0.19735	8435.2	0.73675
8388.47	0.97259	8388.47	0.97259		8388.47	0.9145	8388.47	0.95056		8436.12	0.95466	8436.12	0.93844	8436.12	0.12556	8436.12	0.81288		8436.12	0.9593	8436.12	0.93379	8436.12	0.19785	8436.12	0.73594
8389.34	0.97656	8389.34	0.97656		8389.34	0.92246	8389.34	0.94845		8437.04	0.95545	8437.04	0.93763	8437.04	0.12591	8437.04	0.81173		8437.04	0.95188	8437.04	0.93346	8437.04	0.1984	8437.04	0.73505
8390.21	0.98587	8390.21	0.98587		8390.21	0.92236	8390.21	0.94636		8437.93	0.95772	8437.93	0.93661	8437.93	0.1263	8437.93	0.81031		8437.95	0.95551	8437.95	0.93269	8437.95	0.19904	8437.95	0.73365
8391.07	0.99479	8391.07	0.99479		8391.07	0.9242	8391.07	0.94518		8438.85	0.95887	8438.85	0.93656	8438.85	0.12678	8438.85	0.80978		8438.85	0.95049	8438.85	0.93288	8438.85	0.1998	8438.85	0.73308
8391.94	1.0007	8391.94	1.0007		8391.94	0.93022	8391.94	0.94415		8439.77	0.94994	8439.77	0.93653	8439.77	0.12733	8439.77	0.8092		8439.77	0.94661	8439.77	0.93324	8439.77	0.20068	8439.77	0.73256
8392.83	1.00675	8392.83	1.00675		8392.83	0.93014	8392.83	0.94386		8440.69	0.94734	8440.69	0.93658	8440.69	0.12799	8440.69	0.80859		8440.7	0.96091	8440.7	0.93385	8440.7	0.20175	8440.7	0.7321
8393.69	1.01378	8393.69	1.01378		8393.69	0.93232	8393.69	0.94404		8441.6	0.94931	8441.6	0.93558	8441.6	0.12871	8441.6	0.80687		8441.63	0.9439	8441.63	0.93359	8441.63	0.20291	8441.63	0.73068
8394.58	1.01736	8394.58	1.01736		8394.58	0.93739	8394.58	0.94469		8442.52	0.95325	8442.52	0.93451	8442.52	0.12944	8442.52	0.80507		8442.52	0.94357	8442.52	0.93313	8442.52	0.20404	8442.52	0.7291
8395.47	1.01627	8395.47	1.01627		8395.47	0.94239	8395.47	0.94619		8443.44	0.94389	8443.44	0.933	8443.44	0.13024	8443.44	0.80275		8443.45	0.94851	8443.45	0.9324	8443.45	0.20531	8443.45	0.72709
8396.35	1.02217	8396.35	1.02217		8396.35	0.94332	8396.35	0.94779		8444.37	0.95205	8444.37	0.93195	8444.37	0.13102	8444.37	0.80093		8444.37	0.95431	8444.37	0.93178	8444.37	0.20652	8444.37	0.72526
8397.22	1.02486	8397.22	1.02486		8397.22	0.94983	8397.22	0.95003		8445.26	0.94556	8445.26	0.93133	8445.26	0.13168	8445.26	0.79965		8445.28	0.94485	8445.28	0.93163	8445.28	0.20756	8445.28	0.72407
8398.12	1.02566	8398.12	1.02566		8398.12	0.95135	8398.12	0.9523		8446.18	0.93842	8446.18	0.92948	8446.18	0.13221	8446.18	0.79727		8446.19	0.94815	8446.19	0.93054	8446.19	0.20835	8446.19	0.72219
8399.01	1.02614	8399.01	1.02614		8399.01	0.95691	8399.01	0.9546		8447.11	0.94271	8447.11	0.92863	8447.11	0.13258	8447.11	0.79605		8447.12	0.94991	8447.12	0.92949	8447.12	0.20889	8447.12	0.7206
8399.91	1.03226	8399.91	1.03226		8399.91	0.96111	8399.91	0.95692		8448	0.92736	8448	0.92723	8448	0.13274	8448	0.79449		8448.04	0.94708	8448.04	0.92877	8448.04	0.20912	8448.04	0.71965
8400.78	1.02984	8400.78	1.02984		8400.78	0.96348	8400.78	0.95926		8448.93	0.94461	8448.93	0.92475	8448.93	0.13273	8448.93	0.79202		8448.94	0.9431	8448.94	0.92621	8448.94	0.20907	8448.94	0.71714
8401.68	1.03306	8401.68	1.03306		8401.68	0.96698	8401.68	0.96158		8449.85	0.95802	8449.85	0.92357	8449.85	0.13252	8449.85	0.79105		8449.86	0.95117	8449.86	0.92501	8449.86	0.20871	8449.86	0.7163
8402.58	1.0408	8402.58	1.0408		8402.58	0.97122	8402.58	0.96416		8450.78	0.93626	8450.78	0.92191	8450.78	0.13212	8450.78	0.7898		8450.79	0.93599	8450.79	0.92304	8450.79	0.20804	8450.79	0.715
8403.48	1.04446	8403.48	1.04446		8403.48	0.97694	8403.48	0.96714		8451.68	0.93843	8451.68	0.92179	8451.68	0.13164	8451.68	0.79015		8451.71	0.94159	8451.71	0.92234	8451.71	0.20725	8451.71	0.71509
8404.36	1.04462	8404.36	1.04462		8404.36	0.97449	8404.36	0.9703		8452.6	0.93909	8452.6	0.92179	8452.6	0.13102	8452.6	0.79078		8452.6	0.92784	8452.6	0.92197	8452.6	0.20627	8452.6	0.7157
8405.26	1.04249	8405.26	1.04249		8405.26	0.97943	8405.26	0.97462		8453.53	0.94366	8453.53	0.92124	8453.53	0.13032	8453.53	0.79092		8453.53	0.94263	8453.53	0.92105	8453.53	0.20517	8453.53	0.71588
8406.16	1.03952	8406.16	1.03952		8406.16	0.97939	8406.16	0.97899		8454.45	0.94662	8454.45	0.92115	8454.45	0.12959	8454.45	0.79156		8454.46	0.94539	8454.46	0.92031	8454.46	0.204	8454.46	0.71631
8407.05	1.04014	8407.05	1.04014		8407.05	0.98429	8407.05	0.98215		8455.36	0.94629	8455.36	0.92161	8455.36	0.12876	8455.36	0.79286		8455.38	0.95061	8455.38	0.92002	8455.38	0.20265	8455.38	0.71737
8407.96	1.03985	8407.96	1.03985		8407.96	0.98406	8407.96	0.98514		8456.28	0.95073	8456.28	0.92304	8456.28	0.12788	8456.28	0.79516		8456.29	0.94982	8456.29	0.92059	8456.29	0.20131	8456.29	0.71928
8408.86	1.03548	8408.86	1.03548		8408.86	0.9892	8408.86	0.98867		8457.21	0.9499	8457.21	0.92388	8457.21	0.12705	8457.21	0.79683		8457.21	0.95748	8457.21	0.92098	8457.21	0.20001	8457.21	0.72098
8409.77	1.03376	8409.77	1.03376		8409.77	0.99023	8409.77	0.9926		8458.13	0.94598	8458.13	0.92517	8458.13	0.1262	8458.13	0.79897		8458.14	0.95119	8458.14	0.92136	8458.14	0.19867	8458.14	0.7227
8410.65	1.031	8410.65	1.031		8410.65	0.98447	8410.65	0.99632		8459.04	0.9546	8459.04	0.9261	8459.04	0.12541	8459.04	0.80069		8459.06	0.96022	8459.06	0.92194	8459.06	0.1974	8459.06	0.72454
8411.55	1.02456	8411.55	1.02456		8411.55	0.99034	8411.55	0.99966		8459.96	0.96269	8459.96	0.92681	8459.96	0.12468	8459.96	0.80213		8459.96	0.95861	8459.96	0.92199	8459.96	0.19629	8459.96	0.7257
8412.46	1.023	8412.46	1.023		8412.46	0.99015	8412.46	1.0029		8460.89	0.96982	8460.89	0.92846	8460.89	0.12403	8460.89	0.80443		8460.89	0.95775	8460.89	0.92293	8460.89	0.19529	8460.89	0.72764
8413.37	1.01994	8413.37	1.01994		8413.37	0.99175	8413.37	1.00576		8461.81	0.9665	8461.81	0.93051	8461.81	0.12349	8461.81	0.80702		8461.81	0.97618	8461.81	0.92442	8461.81	0.19445	8461.81	0.72998
8414.26	1.01656	8414.26	1.01656		8414.26	0.98993	8414.26	1.00861		8462.72	0.96141	8462.72	0.93255	8462.72	0.12309	8462.72	0.80946		8462.72	0.97673	8462.72	0.92607	8462.72	0.19385	8462.72	0.73222
8415.17	1.01071	8415.17	1.01071		8415.17	0.99376	8415.17	1.01072		8463.64	0.96754	8463.64	0.93515	8463.64	0.12286	8463.64	0.81229		8463.65	0.96926	8463.65	0.92814	8463.65	0.19352	8463.65	0.73463
8416.08	1.00343	8416.08	1.00343		8416.08	0.9934	8416.08	1.01273		8464.57	0.97086	8464.57	0.93823	8464.57	0.12281	8464.57	0.81541		8464.57	0.97637	8464.57	0.93105	8464.57	0.19348	8464.57	0.73757
8417	1.00162	8417	1.00162		8417	0.99325	8417	1.0144		8465.46	0.98097	8465.46	0.9407	8465.46	0.12298	8465.46	0.81773		8465.51	0.98302	8465.51	0.93354	8465.51	0.1938	8465.51	0.73974
8417.88	0.99775	8417.88	0.99775		8417.88	0.98848	8417.88	1.0159		8466.4	0.98284	8466.4	0.94462	8466.4	0.12337	8466.4	0.82125		8466.41	0.97743	8466.41	0.93713	8466.41	0.19444	8466.41	0.74269
8418.8	0.99332	8418.8	0.99332		8418.8	0.99198	8418.8	1.01725		8467.32	0.98815	8467.32	0.94832	8467.32	0.12399	8467.32	0.82433		8467.33	0.98521	8467.33	0.94103	8467.33	0.19545	8467.33	0.74558
8419.71	0.98534	8419.71	0.98534		8419.71	0.98943	8419.71	1.01834		8468.25	0.98729	8468.25	0.95238	8468.25	0.1248	8468.25	0.82758		8468.26	0.98507	8468.26	0.9453	8468.26	0.19676	8468.26	0.74854
8420.6	0.98009	8420.6	0.98009		8420.6	0.9876	8420.6	1.01932		8469.16	0.98936	8469.16	0.95522	8469.16	0.12574	8469.16	0.82948		8469.19	1.00237	8469.19	0.94879	8469.19	0.1983	8469.19	0.75049
8421.52	0.98105	8421.52	0.98105		8421.52	0.98729	8421.52	1.01968		8470.08	0.99238	8470.08	0.96003	8470.08	0.12684	8470.08	0.83318		8470.1	0.9885	8470.1	0.9534	8470.1	0.20004	8470.1	0.75336
8422.43	0.9797	8422.43	0.9797		8422.43	0.98787	8422.43	1.02004		8471.02	0.99518	8471.02	0.96387	8471.02	0.12805	8471.02	0.83582		8471.03	0.99719	8471.03	0.95821	8471.03	0.20194	8471.03	0.75627
8423.35	0.97208	8423.35	0.97208		8423.35	0.98465	8423.35	1.02077		8471.94	0.99707	8471.94	0.96706	8471.94	0.12925	8471.94	0.83782		8471.95	1.00389	8471.95	0.96171	8471.95	0.20381	8471.95	0.75789
8424.24	0.96542	8424.24	0.96542		8424.24	0.98279	8424.24	1.02154		8472.85	0.99516	8472.85	0.97004	8472.85	0.13038	8472.85	0.83966		8472.89	1.00305	8472.89	0.96551	8472.89	0.20566	8472.89	0.75984
8425.16	0.96127	8425.16	0.96127		8425.16	0.98386	8425.16	1.02438		8473.77	0.99525	8473.77	0.97193	8473.77	0.13151	8473.77	0.84042		8473.79	0.9977	8473.79	0.96794	8473.79	0.20736	8473.79	0.76058
8426.08	0.95831	8426.08	0.95831		8426.08	0.9791	8426.08	1.0284		8474.7	1.00616	8474.7	0.97458	8474.7	0.13247	8474.7	0.84211		8474.72	0.98609	8474.72	0.97064	8474.72	0.20884	8474.72	0.7618
8426.99	0.95484	8426.99	0.95484		8426.99	0.98191	8426.99	1.02948		8475.64	0.99934	8475.64	0.97773	8475.64	0.13327	8475.64	0.84445		8475.66	1.00446	8475.66	0.97418	8475.66	0.21009	8475.66	0.76409
8427.88	0.95287	8427.88	0.95287		8427.88	0.97721	8427.88	1.02593		8476.54	1.00893	8476.54	0.97893	8476.54	0.13389	8476.54	0.84504		8476.59	1.00665	8476.59	0.97591	8476.59	0.21105	8476.59	0.76486
8428.81	0.94953	8428.81	0.94953		8428.81	0.97645	8428.81	1.02289		8477.48	0.99751	8477.48	0.98025	8477.48	0.13433	8477.48	0.84592		8477.5	1.00328	8477.5	0.97705	8477.5	0.21167	8477.5	0.76539
8429.72	0.94729	8429.72	0.94729		8429.72	0.97618	8429.72	1.02287		8478.42	1.00981	8478.42	0.98223	8478.42	0.13455	8478.42	0.84768		8478.43	1.01016	8478.43	0.97912	8478.43	0.21198	8478.43	0.76714
8430.64	0.94899	8430.64	0.94899		8430.64	0.97754	8430.64	1.02284		8479.33	1.00744	8479.33	0.98206	8479.33	0.13459	8479.33	0.84747		8479.35	1.0091	8479.35	0.97906	8479.35	0.212	8479.35	0.76705
8431.53	0.94551	8431.53	0.94551		8431.53	0.97264	8431.53	1.0228		8480.26	1.00986	8480.26	0.98341	8480.26	0.13447	8480.26	0.84894		8480.26	1.00596	8480.26	0.97997	8480.26	0.2118	8480.26	0.76816
8432.45	0.94536	8432.45	0.94536		8432.45	0.97294	8432.45	1.02275		8481.19	1.00601	8481.19	0.98295	8481.19	0.13424	8481.19	0.84871		8481.19	1.01745	8481.19	0.97976	8481.19	0.21143	8481.19	0.76833
8433.37	0.94529	8433.37	0.94529		8433.37	0.97073	8433.37	1.02271		8482.12	1.00854	8482.12	0.98336	8482.12	0.13392	8482.12	0.84944		8482.12	1.01073	8482.12	0.97956	8482.12	0.21091	8482.12	0.76865
8434.29	0.94608	8434.29	0.94608		8434.29	0.96639	8434.29	1.02267		8483.04	1.00912	8483.04	0.98314	8483.04	0.13357	8483.04	0.84957		8483.06	1.009	8483.06	0.97941	8483.06	0.21034	8483.06	0.76907
8435.18	0.94868	8435.18	0.94868		8435.18	0.97261	8435.18	1.02242		8483.96	1.012	8483.96	0.9828	8483.96	0.13323	8483.96	0.84957		8483.97	1.0021	8483.97	0.97876	8483.97	0.20982	8483.97	0.76895
8436.1	0.95027	8436.1	0.95027		8436.1	0.9657	8436.1	1.02185		8484.89	1.00985	8484.89	0.98205	8484.89	0.13291	8484.89	0.84914		8484.9	1.00858	8484.9	0.97811	8484.9	0.20932	8484.9	0.76879
8437.02	0.94847	8437.02	0.94847		8437.02	0.97102	8437.02	1.02128		8485.82	1.00383	8485.82	0.98148	8485.82	0.13265	8485.82	0.84883		8485.83	1.00664	8485.83	0.97717	8485.83	0.20892	8485.83	0.76825
8437.92	0.953	8437.92	0.953		8437.92	0.97057	8437.92	1.02081		8486.73	1.00435	8486.73	0.98199	8486.73	0.13247	8486.73	0.84952		8486.76	1.00698	8486.76	0.97751	8486.76	0.20864	8486.76	0.76887
8438.84	0.95574	8438.84	0.95574		8438.84	0.96666	8438.84	1.02034		8487.66	1.01037	8487.66	0.9817	8487.66	0.13237	8487.66	0.84933		8487.67	1.00899	8487.67	0.97743	8487.67	0.20851	8487.67	0.76891
8439.77	0.95704	8439.77	0.95704		8439.77	0.96303	8439.77	1.01964		8488.59	1.00991	8488.59	0.9813	8488.59	0.13236	8488.59	0.84894		8488.6	1.00432	8488.6	0.97688	8488.6	0.20851	8488.6	0.76838
8440.69	0.95398	8440.69	0.95398		8440.69	0.96339	8440.69	1.01891		8489.52	1.00099	8489.52	0.98188	8489.52	0.13244	8489.52	0.84944		8489.54	1.00063	8489.54	0.97757	8489.54	0.20867	8489.54	0.7689
8441.59	0.96067	8441.59	0.96067		8441.59	0.96256	8441.59	1.01785		8490.43	1.00833	8490.43	0.98103	8490.43	0.13261	8490.43	0.84842		8490.48	1.0016	8490.48	0.97706	8490.48	0.20894	8490.48	0.76813
8442.51	0.96189	8442.51	0.96189		8442.51	0.9607	8442.51	1.01662		8491.36	1.01725	8491.36	0.98092	8491.36	0.13279	8491.36	0.84813		8491.38	1.00554	8491.38	0.97687	8491.38	0.20922	8491.38	0.76765
8443.44	0.96453	8443.44	0.96453		8443.44	0.95789	8443.44	1.01531		8492.31	1.01104	8492.31	0.98179	8492.31	0.13303	8492.31	0.84876		8492.33	1.00722	8492.33	0.9778	8492.33	0.20961	8492.33	0.76819
8444.35	0.96721	8444.35	0.96721		8444.35	0.95572	8444.35	1.01395		8493.22	1.01206	8493.22	0.98171	8493.22	0.13327	8493.22	0.84844		8493.26	1.00483	8493.26	0.97808	8493.26	0.21	8493.26	0.76807
8445.25	0.9728	8445.25	0.9728		8445.25	0.95292	8445.25	1.01246		8494.15	1.00355	8494.15	0.98156	8494.15	0.13353	8494.15	0.84803		8494.16	1.00716	8494.16	0.97805	8494.16	0.21039	8494.16	0.76765
8446.17	0.97897	8446.17	0.97897		8446.17	0.95593	8446.17	1.01037		8495.09	1.01812	8495.09	0.98163	8495.09	0.13377	8495.09	0.84786		8495.1	1.00835	8495.1	0.97827	8495.1	0.21077	8495.1	0.7675
8447.09	0.97374	8447.09	0.97374		8447.09	0.95307	8447.09	1.00828		8496.02	1.00507	8496.02	0.98114	8496.02	0.13399	8496.02	0.84715		8496.03	1.00487	8496.03	0.97812	8496.03	0.21111	8496.03	0.76701
8448.02	0.98091	8448.02	0.98091		8448.02	0.94574	8448.02	1.00609		8496.93	1.0096	8496.93	0.97997	8496.93	0.13418	8496.93	0.84579		8496.97	0.99572	8496.97	0.97722	8496.97	0.21141	8496.97	0.76581
8448.92	0.9832	8448.92	0.9832		8448.92	0.94818	8448.92	1.00386		8497.88	1.00431	8497.88	0.97958	8497.88	0.13434	8497.88	0.84524		8497.88	0.98832	8497.88	0.97671	8497.88	0.21165	8497.88	0.76505
8449.84	0.99168	8449.84	0.99168		8449.84	0.94752	8449.84	1.00141		8498.82	1.00328	8498.82	0.9793	8498.82	0.13445	8498.82	0.84485		8498.82	0.994	8498.82	0.97675	8498.82	0.2118	8498.82	0.76495
8450.77	0.9912	8450.77	0.9912		8450.77	0.94628	8450.77	0.99888		8499.76	1.00513	8499.76	0.97813	8499.76	0.1345	8499.76	0.84363		8499.76	0.99112	8499.76	0.97569	8499.76	0.21188	8499.76	0.76381
8451.66	0.99074	8451.66	0.99074		8451.66	0.94712	8451.66	0.99622		8500.68	1.00687	8500.68	0.97664	8500.68	0.13447	8500.68	0.84217		8500.69	0.99181	8500.69	0.97452	8500.69	0.21182	8500.69	0.7627
8452.59	0.99512	8452.59	0.99512		8452.59	0.94762	8452.59	0.99332		8501.6	0.99371	8501.6	0.97448	8501.6	0.13439	8501.6	0.8401
8453.51	0.99778	8453.51	0.99778		8453.51	0.9497	8453.51	0.99043		8502.54	1.00146	8502.54	0.97381	8502.54	0.13423	8502.54	0.83958
8454.44	0.99848	8454.44	0.99848		8454.44	0.94997	8454.44	0.98773		8503.47	0.99618	8503.47	0.97287	8503.47	0.134	8503.47	0.83887
8455.34	1.00038	8455.34	1.00038		8455.34	0.95206	8455.34	0.98506		8504.39	0.99845	8504.39	0.97032	8504.39	0.13372	8504.39	0.83659
8456.26	1.00265	8456.26	1.00265		8456.26	0.95175	8456.26	0.98274		8505.33	0.99454	8505.33	0.96815	8505.33	0.13339	8505.33	0.83477
8457.19	1.00796	8457.19	1.00796		8457.19	0.95567	8457.19	0.98049		8506.26	0.97931	8506.26	0.96666	8506.26	0.13298	8506.26	0.83368
8458.12	1.00634	8458.12	1.00634		8458.12	0.95477	8458.12	0.97852		8507.18	0.98905	8507.18	0.96216	8507.18	0.13257	8507.18	0.82959
8459.01	1.01075	8459.01	1.01075		8459.01	0.95517	8459.01	0.9767		8508.12	0.98562	8508.12	0.96008	8508.12	0.13209	8508.12	0.82799
8459.94	1.01615	8459.94	1.01615		8459.94	0.95989	8459.94	0.97515		8509.07	0.9865	8509.07	0.95706	8509.07	0.13153	8509.07	0.82553
8460.86	1.01264	8460.86	1.01264		8460.86	0.96319	8460.86	0.97393		8510.02	0.99165	8510.02	0.95422	8510.02	0.13094	8510.02	0.82328
8461.79	1.01777	8461.79	1.01777		8461.79	0.96422	8461.79	0.9728		8510.93	0.98909	8510.93	0.95158	8510.93	0.13037	8510.93	0.82121
8462.7	1.01681	8462.7	1.01681		8462.7	0.96535	8462.7	0.97211		8511.86	0.97866	8511.86	0.94847	8511.86	0.12973	8511.86	0.81874
8463.63	1.0143	8463.63	1.0143		8463.63	0.97158	8463.63	0.97143		8512.8	0.98225	8512.8	0.9449	8512.8	0.12907	8512.8	0.81583
8464.56	1.0158	8464.56	1.0158		8464.56	0.97508	8464.56	0.9711		8513.74	0.9765	8513.74	0.94166	8513.74	0.1284	8513.74	0.81327
8465.46	1.02034	8465.46	1.02034		8465.46	0.97986	8465.46	0.9708		8514.66	0.97168	8514.66	0.93981	8514.66	0.12772	8514.66	0.81209
8466.39	1.02065	8466.39	1.02065		8466.39	0.9788	8466.39	0.97075		8515.6	0.97823	8515.6	0.93756	8515.6	0.12702	8515.6	0.81054
8467.32	1.0218	8467.32	1.0218		8467.32	0.98112	8467.32	0.97081		8516.53	0.97586	8516.53	0.93527	8516.53	0.12632	8516.53	0.80896
8468.24	1.02043	8468.24	1.02043		8468.24	0.98671	8468.24	0.97089		8517.48	0.97786	8517.48	0.93406	8517.48	0.12562	8517.48	0.80844
8469.15	1.02097	8469.15	1.02097		8469.15	0.98631	8469.15	0.97098		8518.39	0.98183	8518.39	0.93241	8518.39	0.12495	8518.39	0.80746
8470.08	1.01704	8470.08	1.01704		8470.08	0.99098	8470.08	0.97112		8519.33	0.97752	8519.33	0.93144	8519.33	0.12432	8519.33	0.80712
8471.01	1.0184	8471.01	1.0184		8471.01	0.98978	8471.01	0.97144		8520.27	0.98438	8520.27	0.92987	8520.27	0.12373	8520.27	0.80613
8471.94	1.01841	8471.94	1.01841		8471.94	0.99501	8471.94	0.97177		8521.21	0.97215	8521.21	0.93056	8521.21	0.12319	8521.21	0.80737
8472.84	1.01963	8472.84	1.01963		8472.84	1.0014	8472.84	0.97231		8522.13	0.98126	8522.13	0.92932	8522.13	0.12273	8522.13	0.80659
8473.77	1.01506	8473.77	1.01506		8473.77	0.99662	8473.77	0.97287		8523.06	0.97104	8523.06	0.9281	8523.06	0.12235	8523.06	0.80574
8474.7	1.01554	8474.7	1.01554		8474.7	0.99958	8474.7	0.97338		8524	0.97398	8524	0.92856	8524	0.12203	8524	0.80652
8475.63	1.01565	8475.63	1.01565		8475.63	0.99821	8475.63	0.97386		8524.92	0.98282	8524.92	0.92813	8524.92	0.12186	8524.92	0.80627
8476.54	1.01203	8476.54	1.01203		8476.54	1.00007	8476.54	0.97438		8525.86	0.97545	8525.86	0.92793	8525.86	0.12181	8525.86	0.80612
8477.47	1.01301	8477.47	1.01301		8477.47	1.00117	8477.47	0.97494		8526.81	0.97624	8526.81	0.92889	8526.81	0.12187	8526.81	0.80702
8478.4	1.01037	8478.4	1.01037		8478.4	1.00388	8478.4	0.97549		8527.75	0.9701	8527.75	0.92876	8527.75	0.12206	8527.75	0.8067
8479.31	1.00881	8479.31	1.00881		8479.31	1.00853	8479.31	0.97601		8528.67	0.97491	8528.67	0.92896	8528.67	0.12235	8528.67	0.80661
8480.24	1.01168	8480.24	1.01168		8480.24	1.00546	8480.24	0.97653		8529.62	0.98006	8529.62	0.93033	8529.62	0.12275	8529.62	0.80758
8481.17	1.00681	8481.17	1.00681		8481.17	1.00694	8481.17	0.9773		8530.56	0.97583	8530.56	0.93126	8530.56	0.1233	8530.56	0.80796
8482.1	1.0054	8482.1	1.0054		8482.1	1.00887	8482.1	0.97809		8531.5	0.98148	8531.5	0.93242	8531.5	0.12391	8531.5	0.80852
8483.01	1.00467	8483.01	1.00467		8483.01	1.01196	8483.01	0.97883		8532.43	0.97875	8532.43	0.9326	8532.43	0.12458	8532.43	0.80802
8483.94	1.00193	8483.94	1.00193		8483.94	1.01068	8483.94	0.97958		8533.37	0.98407	8533.37	0.93353	8533.37	0.12535	8533.37	0.80818
8484.88	1.00239	8484.88	1.00239		8484.88	1.01164	8484.88	0.98043		8534.32	0.98115	8534.32	0.93569	8534.32	0.12614	8534.32	0.80955
8485.81	1.00187	8485.81	1.00187		8485.81	1.00918	8485.81	0.98141		8535.27	0.98212	8535.27	0.93665	8535.27	0.12693	8535.27	0.80972
8486.73	1.00043	8486.73	1.00043		8486.73	1.01179	8486.73	0.98249		8536.19	0.98466	8536.19	0.93768	8536.19	0.12772	8536.19	0.80996
8487.66	0.99674	8487.66	0.99674		8487.66	1.01177	8487.66	0.98389		8537.13	0.99293	8537.13	0.93838	8537.13	0.12853	8537.13	0.80985
8488.59	0.99877	8488.59	0.99877		8488.59	1.0136	8488.59	0.98532		8538.07	0.98773	8538.07	0.9398	8538.07	0.12927	8538.07	0.81053
8489.52	0.99401	8489.52	0.99401		8489.52	1.01336	8489.52	0.98698		8539	0.98925	8539	0.94176	8539	0.12998	8539	0.81178
8490.43	0.99683	8490.43	0.99683		8490.43	1.01307	8490.43	0.98868		8539.95	0.98979	8539.95	0.94307	8539.95	0.13068	8539.95	0.81239
8491.37	0.99465	8491.37	0.99465		8491.37	1.01396	8491.37	0.99074		8540.89	0.99141	8540.89	0.94417	8540.89	0.13129	8540.89	0.81288
8492.3	0.99087	8492.3	0.99087		8492.3	1.01422	8492.3	0.993		8541.85	0.99279	8541.85	0.94616	8541.85	0.13187	8541.85	0.81429
8493.24	0.99213	8493.24	0.99213		8493.24	1.01662	8493.24	0.99536		8542.76	0.99594	8542.76	0.94708	8542.76	0.13238	8542.76	0.8147
8494.15	0.9863	8494.15	0.9863		8494.15	1.01446	8494.15	0.99777		8543.71	0.99718	8543.71	0.94866	8543.71	0.13282	8543.71	0.81584
8495.09	0.98857	8495.09	0.98857		8495.09	1.0142	8495.09	1.00013		8544.66	1.00142	8544.66	0.95099	8544.66	0.13319	8544.66	0.8178
8496.03	0.98858	8496.03	0.98858		8496.03	1.01278	8496.03	1.00231		8545.61	0.99857	8545.61	0.95285	8545.61	0.13353	8545.61	0.81932
8496.94	0.98608	8496.94	0.98608		8496.94	1.01043	8496.94	1.00451		8546.54	0.99828	8546.54	0.95484	8546.54	0.13377	8546.54	0.82107
8497.88	0.98542	8497.88	0.98542		8497.88	1.01507	8497.88	1.00659		8547.49	0.9982	8547.49	0.95601	8547.49	0.13396	8547.49	0.82205
8498.81	0.98241	8498.81	0.98241		8498.81	1.01423	8498.81	1.00866		8548.44	1.00266	8548.44	0.95808	8548.44	0.13409	8548.44	0.82399
8499.75	0.98139	8499.75	0.98139		8499.75	1.00883	8499.75	1.01053		8549.39	1.00793	8549.39	0.96064	8549.39	0.13415	8549.39	0.82649
8500.67	0.98476	8500.67	0.98476		8500.67	1.01259	8500.67	1.01232		8550.31	1.00781	8550.31	0.96205	8550.31	0.13416	8550.31	0.82789
8501.6	0.98572	8501.6	0.98572		8501.6	1.00822	8501.6	1.0138
8502.53	0.9827	8502.53	0.9827		8502.53	1.00962	8502.53	1.01494
8503.47	0.98593	8503.47	0.98593		8503.47	1.00534	8503.47	1.01607
8504.39	0.98455	8504.39	0.98455		8504.39	1.00682	8504.39	1.01721
8505.33	0.98139	8505.33	0.98139		8505.33	1.00331	8505.33	1.01835
8506.26	0.98336	8506.26	0.98336		8506.26	1.00143	8506.26	1.01913
8507.2	0.98273	8507.2	0.98273		8507.2	0.99632	8507.2	1.01989
8508.12	0.98325	8508.12	0.98325		8508.12	0.99808	8508.12	1.02061
8509.06	0.98478	8509.06	0.98478		8509.06	0.99224	8509.06	1.0213
8509.99	0.98712	8509.99	0.98712		8509.99	0.99916	8509.99	1.02187
8510.9	0.98569	8510.9	0.98569		8510.9	0.98881	8510.9	1.02229
8511.84	0.9832	8511.84	0.9832		8511.84	0.98726	8511.84	1.0226
8512.78	0.98569	8512.78	0.98569		8512.78	0.98235	8512.78	1.02249
8513.73	0.98606	8513.73	0.98606		8513.73	0.98379	8513.73	1.02239
8514.64	0.98658	8514.64	0.98658		8514.64	0.98043	8514.64	1.0221
8515.58	0.98232	8515.58	0.98232		8515.58	0.98361	8515.58	1.02181
8516.52	0.98641	8516.52	0.98641		8516.52	0.97815	8516.52	1.02137
8517.45	0.98464	8517.45	0.98464		8517.45	0.97856	8517.45	1.02088
8518.37	0.98326	8518.37	0.98326		8518.37	0.97573	8518.37	1.02024
8519.31	0.99296	8519.31	0.99296		8519.31	0.97996	8519.31	1.01943
8520.25	0.99434	8520.25	0.99434		8520.25	0.98116	8520.25	1.01865
8521.19	0.99095	8521.19	0.99095		8521.19	0.97864	8521.19	1.01797
8522.11	0.98933	8522.11	0.98933		8522.11	0.97897	8522.11	1.01729
8523.06	0.9859	8523.06	0.9859		8523.06	0.97384	8523.06	1.01641
8523.99	0.98729	8523.99	0.98729		8523.99	0.97756	8523.99	1.01552
8524.91	0.98838	8524.91	0.98838		8524.91	0.97623	8524.91	1.01435
8525.86	0.9952	8525.86	0.9952		8525.86	0.98011	8525.86	1.01309
8526.8	0.99411	8526.8	0.99411		8526.8	0.9777	8526.8	1.01179
8527.75	0.99413	8527.75	0.99413		8527.75	0.97765	8527.75	1.01043
8528.67	0.99688	8528.67	0.99688		8528.67	0.97952	8528.67	1.00914
8529.61	0.99751	8529.61	0.99751		8529.61	0.97919	8529.61	1.00806
8530.55	0.99876	8530.55	0.99876		8530.55	0.97938	8530.55	1.00699
8531.49	0.99703	8531.49	0.99703		8531.49	0.98264	8531.49	1.00612
8532.41	1.00135	8532.41	1.00135		8532.41	0.98112	8532.41	1.00526
8533.36	1.00279	8533.36	1.00279		8533.36	0.98129	8533.36	1.00429
8534.3	1.00138	8534.3	1.00138		8534.3	0.9832	8534.3	1.00329
8535.25	1.00464	8535.25	1.00464		8535.25	0.98533	8535.25	1.0024
8536.17	1.00521	8536.17	1.00521		8536.17	0.98591	8536.17	1.00158
8537.11	1.00773	8537.11	1.00773		8537.11	0.98713	8537.11	1.00076
8538.06	1.00895	8538.06	1.00895		8538.06	0.98646	8538.06	0.99996
8538.98	1.01185	8538.98	1.01185		8538.98	0.98823	8538.98	0.99918
8539.92	1.00515	8539.92	1.00515		8539.92	0.9898	8539.92	0.99859
8540.87	1.00465	8540.87	1.00465		8540.87	0.99154	8540.87	0.99802
8541.82	1.01391	8541.82	1.01391		8541.82	0.98847	8541.82	0.99742
8542.75	1.00727	8542.75	1.00727		8542.75	0.9902	8542.75	0.99682
8543.7	1.01474	8543.7	1.01474		8543.7	0.98969	8543.7	0.99616
8544.65	1.01332	8544.65	1.01332		8544.65	0.99178	8544.65	0.99548
8545.6	1.01181	8545.6	1.01181		8545.6	0.99325	8545.6	0.99484
8546.52	1.00921	8546.52	1.00921		8546.52	0.9983	8546.52	0.99432
8547.47	1.01094	8547.47	1.01094		8547.47	1	8547.47	0.9938
8548.42	1.01164	8548.42	1.01164		8548.42	0.99824	8548.42	0.99334
8549.37	1.01013	8549.37	1.01013		8549.37	0.99972	8549.37	0.99288
8550.29	1.01132	8550.29	1.01132		8550.29	1.00394	8550.29	0.99256
8551.24	1.01258	8551.24	1.01258		8551.24	1.00106	8551.24	0.99228
8552.19	1.00993	8552.19	1.00993		8552.19	1.00498	8552.19	0.99197
8553.14	1.01093	8553.14	1.01093		8553.14	1.00759	8553.14	0.99163
8554.06	1.00732	8554.06	1.00732		8554.06	1.00706	8554.06	0.99138
8555.02	1.00977	8555.02	1.00977		8555.02	1.01126	8555.02	0.99131
8555.97	1.00798	8555.97	1.00798		8555.97	1.0076	8555.97	0.99124
8556.89	1.00775	8556.89	1.00775		8556.89	1.01057	8556.89	0.99108
8557.85	1.00794	8557.85	1.00794		8557.85	1.01039	8557.85	0.99093
8558.79	1.00808	8558.79	1.00808		8558.79	1.01557	8558.79	0.99087
8559.75	1.00863	8559.75	1.00863		8559.75	1.01271	8559.75	0.99084
8560.68	1.0085	8560.68	1.0085		8560.68	1.01404	8560.68	0.99086
8561.63	1.00153	8561.63	1.00153		8561.63	1.0123	8561.63	0.99094
8562.59	1.00506	8562.59	1.00506		8562.59	1.01589	8562.59	0.99104
8563.55	1.00279	8563.55	1.00279		8563.55	1.01652	8563.55	0.99116
8564.48	1.00307	8564.48	1.00307		8564.48	1.0163	8564.48	0.99127
8565.43	1.00641	8565.43	1.00641		8565.43	1.0181	8565.43	0.99124
8566.37	1.00535	8566.37	1.00535		8566.37	1.01694	8566.37	0.99122
8567.32	1.00189	8567.32	1.00189		8567.32	1.01604	8567.32	0.99123
8568.25	1.00143	8568.25	1.00143		8568.25	1.01745	8568.25	0.99125
8569.2	1.00033	8569.2	1.00033		8569.2	1.01723	8569.2	0.9912
8570.16	1.00108	8570.16	1.00108		8570.16	1.01605	8570.16	0.9911
8571.08	1.0012	8571.08	1.0012		8571.08	1.01351	8571.08	0.99103
8572.04	1.00095	8572.04	1.00095		8572.04	1.01837	8572.04	0.99102
8573	1.00197	8573	1.00197		8573	1.01734	8573	0.99103
8573.95	0.99661	8573.95	0.99661		8573.95	1.01848	8573.95	0.99116
8574.88	1.00107	8574.88	1.00107		8574.88	1.01882	8574.88	0.9913
8575.83	1.00209	8575.83	1.00209		8575.83	1.01432	8575.83	0.99141
8576.79	0.99686	8576.79	0.99686		8576.79	1.0172	8576.79	0.99152
8577.75	0.99628	8577.75	0.99628		8577.75	1.0172	8577.75	0.99166
8578.67	0.99861	8578.67	0.99861		8578.67	1.012	8578.67	0.99183
8579.63	0.99602	8579.63	0.99602		8579.63	1.01473	8579.63	0.99203
8580.59	1.00121	8580.59	1.00121		8580.59	1.01088	8580.59	0.99231
8581.54	0.99584	8581.54	0.99584		8581.54	1.01074	8581.54	0.9926
8582.47	0.99442	8582.47	0.99442		8582.47	1.00924	8582.47	0.99299
8583.43	0.99728	8583.43	0.99728		8583.43	1.00924	8583.43	0.99338
8584.39	0.99651	8584.39	0.99651		8584.39	1.00863	8584.39	0.99377
8585.33	0.99908	8585.33	0.99908		8585.33	1.00843	8585.33	0.99416
8586.28	0.99945	8586.28	0.99945		8586.28	1.00853	8586.28	0.99465
8587.25	0.99669	8587.25	0.99669		8587.25	1.006	8587.25	0.99521
8588.21	0.99812	8588.21	0.99812		8588.21	1.00629	8588.21	0.99578
8589.14	0.99787	8589.14	0.99787		8589.14	1.00561	8589.14	0.99634
8590.1	0.99993	8590.1	0.99993		8590.1	1.00822	8590.1	0.99693
8591.05	0.99907	8591.05	0.99907		8591.05	1.00402	8591.05	0.99754
8592.02	0.99958	8592.02	0.99958		8592.02	1.00344	8592.02	0.99815
8592.95	0.99444	8592.95	0.99444		8592.95	1.0038	8592.95	0.99876
8593.91	1.00214	8593.91	1.00214		8593.91	1.0003	8593.91	0.99935
8594.87	0.99922	8594.87	0.99922		8594.87	1.00081	8594.87	0.99992
8595.83	0.99736	8595.83	0.99736		8595.83	0.99938	8595.83	1.00048
8596.77	0.99647	8596.77	0.99647		8596.77	0.99852	8596.77	1.00105
8597.74	0.99759	8597.74	0.99759		8597.74	0.99915	8597.74	1.00153
8598.69	0.99857	8598.69	0.99857		8598.69	0.99953	8598.69	1.00198
8599.65	0.99494	8599.65	0.99494		8599.65	1	8599.65	1.00242
8600.59	0.99416	8600.59	0.99416		8600.59	0.9999	8600.59	1.00286
8601.55	0.99819	8601.55	0.99819		8601.55	0.99831	8601.55	1.00326
8602.52	0.99946	8602.52	0.99946		8602.52	0.99744	8602.52	1.00364
8603.46	0.99993	8603.46	0.99993		8603.46	0.99489	8603.46	1.00401
8604.42	0.99835	8604.42	0.99835		8604.42	0.99405	8604.42	1.00439
8605.38	0.9998	8605.38	0.9998		8605.38	0.99655	8605.38	1.00479
8606.34	1.00059	8606.34	1.00059		8606.34	0.99231	8606.34	1.00518
8607.28	0.99999	8607.28	0.99999		8607.28	0.99348	8607.28	1.00558
8608.27	1.00197	8608.27	1.00197		8608.27	0.99753	8608.27	1.00598
8609.23	1.00536	8609.23	1.00536		8609.23	0.99585	8609.23	1.00639
8610.19	1.00202	8610.19	1.00202		8610.19	0.99521	8610.19	1.00681
8611.12	1.00318	8611.12	1.00318		8611.12	0.99635	8611.12	1.00722
8612.08	1.00734	8612.08	1.00734		8612.08	1.00301	8612.08	1.00764
8613.04	1.00563	8613.04	1.00563		8613.04	0.99586	8613.04	1.00792
8614.01	1.00496	8614.01	1.00496		8614.01	0.99492	8614.01	1.00816
8614.95	1.00225	8614.95	1.00225		8614.95	0.99484	8614.95	1.00841
8615.92	1.00581	8615.92	1.00581		8615.92	0.99774	8615.92	1.00864
8616.88	1.00834	8616.88	1.00834		8616.88	0.99663	8616.88	1.00876
8617.82	1.00496	8617.82	1.00496		8617.82	0.99419	8617.82	1.00885
8618.78	1.00314	8618.78	1.00314		8618.78	0.9952	8618.78	1.00893
8619.75	1.00411	8619.75	1.00411		8619.75	0.99557	8619.75	1.00901
8620.72	1.00455	8620.72	1.00455		8620.72	0.99465	8620.72	1.00905
8621.65	1.00202	8621.65	1.00202		8621.65	0.99347	8621.65	1.00908
8622.62	1.00393	8622.62	1.00393		8622.62	0.9954	8622.62	1.0091
8623.59	1.00486	8623.59	1.00486		8623.59	0.99428	8623.59	1.00913
8624.55	1.00678	8624.55	1.00678		8624.55	0.99607	8624.55	1.00906
8625.49	1.0039	8625.49	1.0039		8625.49	0.99711	8625.49	1.00897
8626.46	1.00683	8626.46	1.00683		8626.46	1.00084	8626.46	1.00888
8627.43	1.00244	8627.43	1.00244		8627.43	0.99537	8627.43	1.00878
8628.4	1.00352	8628.4	1.00352		8628.4	0.9964	8628.4	1.00873
8629.33	1.00268	8629.33	1.00268		8629.33	0.99386	8629.33	1.00868
8630.31	1.0038	8630.31	1.0038		8630.31	0.99958	8630.31	1.00863
8631.27	1.00346	8631.27	1.00346		8631.27	0.9941	8631.27	1.00859
8632.22	1.00705	8632.22	1.00705		8632.22	0.99688	8632.22	1.00846
8633.19	1.00817	8633.19	1.00817		8633.19	0.99664	8633.19	1.00832
8634.15	1.00486	8634.15	1.00486		8634.15	0.99593	8634.15	1.00818
8635.12	1.00771	8635.12	1.00771		8635.12	0.99839	8635.12	1.00804
8636.07	1.0047	8636.07	1.0047		8636.07	0.9986	8636.07	1.00757
8637.04	1.00432	8637.04	1.00432		8637.04	0.9975	8637.04	1.00705
8638.01	1.00523	8638.01	1.00523		8638.01	0.99914	8638.01	1.00653
8638.98	1.00638	8638.98	1.00638		8638.98	1.00003	8638.98	1.006
8639.93	1.00813	8639.93	1.00813		8639.93	1.00217	8639.93	1.00537
8640.9	1.00321	8640.9	1.00321		8640.9	0.99927	8640.9	1.00473
8641.88	1.00497	8641.88	1.00497		8641.88	0.99959	8641.88	1.00409
8642.84	1.00373	8642.84	1.00373		8642.84	0.99979	8642.84	1.00344
8643.8	1.00725	8643.8	1.00725		8643.8	0.99942	8643.8	1.00269
8644.76	1.00897	8644.76	1.00897		8644.76	0.99926	8644.76	1.00194
8645.74	1.00737	8645.74	1.00737		8645.74	1.00284	8645.74	1.00118
8646.69	1.00492	8646.69	1.00492		8646.69	0.99986	8646.69	1.00042
8647.66	1.00584	8647.66	1.00584		8647.66	1.00203	8647.66	0.99983
8648.63	1.00853	8648.63	1.00853		8648.63	1.00498	8648.63	0.99926
8649.6	1.0045	8649.6	1.0045		8649.6	1.00383	8649.6	0.99868
8650.56	1.0073	8650.56	1.0073		8650.56	1.00717	8650.56	0.99809
8651.54	1.00382	8651.54	1.00382		8651.54	1.00489	8651.54	0.99745
8652.51	1.00663	8652.51	1.00663		8652.51	1.00237	8652.51	0.99681
8653.49	1.00613	8653.49	1.00613		8653.49	1.00549	8653.49	0.99617
8654.44	1.0073	8654.44	1.0073		8654.44	1.00389	8654.44	0.99554
8655.41	1.00505	8655.41	1.00505		8655.41	1.00624	8655.41	0.99513
8656.38	1.00532	8656.38	1.00532		8656.38	1.00438	8656.38	0.99473
8657.37	1.01108	8657.37	1.01108		8657.37	1.00694	8657.37	0.99433
8658.32	1.00789	8658.32	1.00789		8658.32	1.00597	8658.32	0.99394
8659.29	1.00935	8659.29	1.00935		8659.29	1.00782	8659.29	0.99388
8660.27	1.0053	8660.27	1.0053		8660.27	1.00678	8660.27	0.99383
8661.25	1.00423	8661.25	1.00423		8661.25	1.00737	8661.25	0.99377
8662.21	1.00701	8662.21	1.00701		8662.21	1.00654	8662.21	0.99372
8663.19	1.00811	8663.19	1.00811		8663.19	1.00642	8663.19	0.99377
8664.16	1.00361	8664.16	1.00361		8664.16	1.00568	8664.16	0.99382
8665.11	1.00527	8665.11	1.00527		8665.11	1.0019	8665.11	0.99387
8666.09	1.00179	8666.09	1.00179		8666.09	1.00773	8666.09	0.99393
8667.06	1.00731	8667.06	1.00731		8667.06	1.00582	8667.06	0.99412
8668.05	1.00672	8668.05	1.00672		8668.05	1.00804	8668.05	0.99431
8669	1.00229	8669	1.00229		8669	1.00626	8669	0.9945
8669.98	1.00634	8669.98	1.00634		8669.98	1.00885	8669.98	0.99468
8670.96	1.00675	8670.96	1.00675		8670.96	1.0048	8670.96	0.99467
8671.94	1.00762	8671.94	1.00762		8671.94	1.00664	8671.94	0.99467
8672.9	1.00553	8672.9	1.00553		8672.9	1.01117	8672.9	0.99467
8673.88	1.00696	8673.88	1.00696		8673.88	1.00727	8673.88	0.99468
8674.85	1.00606	8674.85	1.00606		8674.85	1.00886	8674.85	0.99484
8675.83	1.00385	8675.83	1.00385		8675.83	1.0081	8675.83	0.99501
8676.79	1.00651	8676.79	1.00651		8676.79	1.00674	8676.79	0.99517
8677.77	1.0056	8677.77	1.0056		8677.77	1.00958	8677.77	0.99535
8678.75	1.00583	8678.75	1.00583		8678.75	1.00887	8678.75	0.99561
8679.71	1.00343	8679.71	1.00343		8679.71	1.00601	8679.71	0.99587
8680.69	1.00325	8680.69	1.00325		8680.69	1.0076	8680.69	0.99613
8681.67	1.00722	8681.67	1.00722		8681.67	1.00852	8681.67	0.99635
8682.65	1.0046	8682.65	1.0046		8682.65	1.00901	8682.65	0.99632
8683.61	1.00519	8683.61	1.00519		8683.61	1.00693	8683.61	0.99629
8684.6	1.00724	8684.6	1.00724		8684.6	1.00558	8684.6	0.99626
8685.58	1.00722	8685.58	1.00722		8685.58	1.00448	8685.58	0.99629
8686.56	1.01198	8686.56	1.01198		8686.56	1.00557	8686.56	0.99659
8687.51	1.00375	8687.51	1.00375		8687.51	1.00753	8687.51	0.99689
8688.5	1.00176	8688.5	1.00176		8688.5	1.00421	8688.5	0.9972
8689.49	1.00513	8689.49	1.00513		8689.49	1.00638	8689.49	0.99747
8690.47	1.00605	8690.47	1.00605		8690.47	1.0041	8690.47	0.99763
8691.43	1.00391	8691.43	1.00391		8691.43	1.00261	8691.43	0.99779
8692.41	1.00469	8692.41	1.00469		8692.41	1.00326	8692.41	0.99795
8693.39	1.0027	8693.39	1.0027		8693.39	1.00045	8693.39	0.99817
8694.35	1.0052	8694.35	1.0052		8694.35	1.0046	8694.35	0.9986
8695.33	1.00723	8695.33	1.00723		8695.33	1.00379	8695.33	0.99903
8696.33	1.00079	8696.33	1.00079		8696.33	1.00125	8696.33	0.99947
8697.31	1.00157	8697.31	1.00157		8697.31	1.00084	8697.31	0.9999
8698.27	1.00224	8698.27	1.00224		8698.27	1.00084	8698.27	1.0003
8699.26	1.00736	8699.26	1.00736		8699.26	0.99791	8699.26	1.0007
8700.24	1.00221	8700.24	1.00221		8700.24	0.99727	8700.24	1.0011
8701.23	1.00756	8701.23	1.00756		8701.23	0.99714	8701.23	1.00142
8702.19	1.00541	8702.19	1.00541		8702.19	0.99944	8702.19	1.00148
8703.18	1.00541	8703.18	1.00541		8703.18	0.99652	8703.18	1.00155
8704.17	1.00334	8704.17	1.00334		8704.17	0.9958	8704.17	1.00161
8705.15	1.00273	8705.15	1.00273		8705.15	0.998	8705.15	1.00166
8706.12	1.00059	8706.12	1.00059		8706.12	0.99509	8706.12	1.00168
8707.11	1.00264	8707.11	1.00264		8707.11	0.99679	8707.11	1.0017
8708.09	1.00061	8708.09	1.00061		8708.09	0.99579	8708.09	1.00173
8709.06	1.00074	8709.06	1.00074		8709.06	0.99551	8709.06	1.00176
8710.04	1.00305	8710.04	1.00305		8710.04	0.99455	8710.04	1.0018
8711.03	1.00323	8711.03	1.00323		8711.03	0.99287	8711.03	1.00184
8712.02	0.99926	8712.02	0.99926		8712.02	0.99306	8712.02	1.00189
8712.99	1.00007	8712.99	1.00007		8712.99	0.99545	8712.99	1.00192
8713.98	1.00423	8713.98	1.00423		8713.98	0.9953	8713.98	1.00193
8714.97	1.00261	8714.97	1.00261		8714.97	0.99471	8714.97	1.00194
8715.96	1.00337	8715.96	1.00337		8715.96	0.99372	8715.96	1.00195
8716.93	0.99948	8716.93	0.99948		8716.93	0.99287	8716.93	1.00196
8717.92	1.00199	8717.92	1.00199		8717.92	0.99466	8717.92	1.00196
8718.91	1.00375	8718.91	1.00375		8718.91	0.9949	8718.91	1.00196
8719.91	1.00374	8719.91	1.00374		8719.91	0.99267	8719.91	1.00196
8720.87	0.99813	8720.87	0.99813		8720.87	0.99267	8720.87	1.00197
8721.86	1.00348	8721.86	1.00348		8721.86	0.99622	8721.86	1.00197
8722.85	1.00234	8722.85	1.00234		8722.85	0.99534	8722.85	1.00198
8723.84	1.00005	8723.84	1.00005		8723.84	0.99359	8723.84	1.00198
8724.81	1.00639	8724.81	1.00639		8724.81	1.00262	8724.81	1.00202
8725.8	1.00722	8725.8	1.00722		8725.8	1.00313	8725.8	1.00212
8726.8	1.00596	8726.8	1.00596		8726.8	0.99873	8726.8	1.00221
8727.77	1.00591	8727.77	1.00591		8727.77	0.99518	8727.77	1.00231
8728.76	1.00652	8728.76	1.00652		8728.76	0.99468	8728.76	1.00238
8729.76	1.00191	8729.76	1.00191		8729.76	0.99298	8729.76	1.00244
8730.75	0.99999	8730.75	0.99999		8730.75	0.99315	8730.75	1.0025
8731.71	0.99797	8731.71	0.99797		8731.71	0.99698	8731.71	1.00255
8732.71	1.00231	8732.71	1.00231		8732.71	0.99574	8732.71	1.00255
8733.7	1.00191	8733.7	1.00191		8733.7	0.99842	8733.7	1.00247
8734.7	1.00159	8734.7	1.00159		8734.7	0.99649	8734.7	1.0024
8735.68	1.00316	8735.68	1.00316		8735.68	0.998	8735.68	1.00233
8736.67	1.00045	8736.67	1.00045		8736.67	0.99398	8736.67	1.00232
8737.67	1.00255	8737.67	1.00255		8737.67	0.99394	8737.67	1.0024
8738.65	1.00167	8738.65	1.00167		8738.65	0.99791	8738.65	1.00247
8739.63	1.00601	8739.63	1.00601		8739.63	0.99156	8739.63	1.00255
8740.63	1.00719	8740.63	1.00719		8740.63	0.99692	8740.63	1.00256
8741.62	1.002	8741.62	1.002		8741.62	0.99798	8741.62	1.00251
8742.6	1.00006	8742.6	1.00006		8742.6	0.99406	8742.6	1.00245
8743.6	0.99973	8743.6	0.99973		8743.6	0.99699	8743.6	1.0024
8744.6	1.00138	8744.6	1.00138		8744.6	0.99542	8744.6	1.00239
8745.59	1.00464	8745.59	1.00464		8745.59	0.99736	8745.59	1.00243
8746.56	1.0042	8746.56	1.0042		8746.56	0.99702	8746.56	1.00246
8747.56	1.00062	8747.56	1.00062		8747.56	1.00018	8747.56	1.0025
8748.56	1.0048	8748.56	1.0048		8748.56	0.99511	8748.56	1.00252
8749.56	1.00593	8749.56	1.00593		8749.56	0.99777	8749.56	1.00254
8750.53	1.00265	8750.53	1.00265		8750.53	0.99845	8750.53	1.00257
8751.53	1.00715	8751.53	1.00715		8751.53	0.99322	8751.53	1.00259
8752.53	0.99964	8752.53	0.99964		8752.53	0.99698	8752.53	1.00258
8753.53	1.00638	8753.53	1.00638		8753.53	0.99763	8753.53	1.00255
8754.5	1.00143	8754.5	1.00143		8754.5	1.00056	8754.5	1.00252
8755.51	1.00213	8755.51	1.00213		8755.51	0.99743	8755.51	1.0025
8756.51	1.00558	8756.51	1.00558		8756.51	0.99774	8756.51	1.00245
8757.48	1.0049	8757.48	1.0049		8757.48	0.99953	8757.48	1.00239
8758.49	1.00465	8758.49	1.00465		8758.49	1.0017	8758.49	1.00233
8759.49	1.00457	8759.49	1.00457		8759.49	0.99812	8759.49	1.00227
8760.49	1.0028	8760.49	1.0028		8760.49	1.00357	8760.49	1.00219
8761.47	0.99987	8761.47	0.99987		8761.47	0.99832	8761.47	1.00211
8762.46	1.00359	8762.46	1.00359		8762.46	1.00044	8762.46	1.00203
8763.46	1.00217	8763.46	1.00217		8763.46	0.99965	8763.46	1.00195
8764.47	1.00446	8764.47	1.00446		8764.47	1.0003	8764.47	1.00188
8765.44	0.99906	8765.44	0.99906		8765.44	0.99688	8765.44	1.00182
8766.45	1.00012	8766.45	1.00012		8766.45	0.99716	8766.45	1.00175
8767.45	1.00422	8767.45	1.00422		8767.45	1.00134	8767.45	1.00169
8768.45	0.99907	8768.45	0.99907		8768.45	0.99613	8768.45	1.0016
8769.43	0.99804	8769.43	0.99804		8769.43	1.00012	8769.43	1.00148
8770.43	0.9993	8770.43	0.9993		8770.43	1.00068	8770.43	1.00137
8771.44	1.00334	8771.44	1.00334		8771.44	0.99715	8771.44	1.00126
8772.42	1.00049	8772.42	1.00049		8772.42	0.99978	8772.42	1.00114
8773.42	1.00271	8773.42	1.00271		8773.42	1.00096	8773.42	1.00102
8774.43	1.00014	8774.43	1.00014		8774.43	0.99922	8774.43	1.0009
8775.43	1.00323	8775.43	1.00323		8775.43	0.99767	8775.43	1.00077
8776.41	1.00509	8776.41	1.00509		8776.41	1.00017	8776.41	1.00061
8777.41	1.0037	8777.41	1.0037		8777.41	1.00035	8777.41	1.00044
8778.41	1.00425	8778.41	1.00425		8778.41	0.99873	8778.41	1.00026
8779.42	1.00437	8779.42	1.00437		8779.42	0.99998	8779.42	1.00009
8780.41	1.00516	8780.41	1.00516		8780.41	0.9989	8780.41	1
8781.41	1.00542	8781.41	1.00542		8781.41	0.99697	8781.41	0.99995
8782.43	1.00087	8782.43	1.00087		8782.43	0.99968	8782.43	0.9999
8783.43	1.00074	8783.43	1.00074		8783.43	1.00225	8783.43	0.99985
8784.41	1.00504	8784.41	1.00504		8784.41	0.99851	8784.41	0.99976
8785.43	1.00306	8785.43	1.00306		8785.43	1.00061	8785.43	0.99966
8786.43	1.00134	8786.43	1.00134		8786.43	0.99944	8786.43	0.99956
8787.45	0.99715	8787.45	0.99715		8787.45	0.99841	8787.45	0.99946
8788.43	1.00198	8788.43	1.00198		8788.43	0.99925	8788.43	0.99932
8789.43	1.00327	8789.43	1.00327		8789.43	0.99997	8789.43	0.99918
8790.45	1.00347	8790.45	1.00347		8790.45	0.99846	8790.45	0.99903
8791.43	0.99662	8791.43	0.99662		8791.43	1.00046	8791.43	0.99889
8792.44	0.99746	8792.44	0.99746		8792.44	0.99854	8792.44	0.99906
8793.45	0.9997	8793.45	0.9997		8793.45	0.99753	8793.45	0.9993
8794.45	1.00215	8794.45	1.00215		8794.45	0.99725	8794.45	0.99955
8795.44	1.00226	8795.44	1.00226		8795.44	0.99463	8795.44	0.99979
8796.46	0.99514	8796.46	0.99514		8796.46	0.99499	8796.46	0.99971
8797.47	1.00147	8797.47	1.00147		8797.47	0.99887	8797.47	0.99956
8798.49	1.00217	8798.49	1.00217		8798.49	0.99808	8798.49	0.99942
8799.47	0.99933	8799.47	0.99933		8799.47	0.99661	8799.47	0.99928
8800.49	1.00175	8800.49	1.00175		8800.49	0.996	8800.49	0.99935
8801.49	1.00133	8801.49	1.00133		8801.49	1.00101	8801.49	0.99945
8802.51	1.00218	8802.51	1.00218		8802.51	0.99993	8802.51	0.99955
8803.5	0.99865	8803.5	0.99865		8803.5	0.99922	8803.5	0.99964
8804.51	0.99701	8804.51	0.99701		8804.51	0.99432	8804.51	0.99953
8805.53	1.00014	8805.53	1.00014		8805.53	0.9984	8805.53	0.99941
8806.51	0.99926	8806.51	0.99926		8806.51	0.99915	8806.51	0.99929
8807.52	1.00177	8807.52	1.00177		8807.52	0.99914	8807.52	0.99917
8808.54	1.00604	8808.54	1.00604		8808.54	0.99756	8808.54	0.99911
8809.55	1.00268	8809.55	1.00268		8809.55	0.99681	8809.55	0.99906
8810.55	0.99776	8810.55	0.99776		8810.55	0.99516	8810.55	0.999
8811.58	0.99731	8811.58	0.99731		8811.58	0.99602	8811.58	0.99895
8812.59	0.99647	8812.59	0.99647		8812.59	0.99917	8812.59	0.99917
8813.61	1.00186	8813.61	1.00186		8813.61	0.99776	8813.61	0.9994
8814.58	0.99726	8814.58	0.99726		8814.58	0.99674	8814.58	0.99964
8815.6	0.99914	8815.6	0.99914		8815.6	0.99597	8815.6	0.99988
8816.61	1.00048	8816.61	1.00048		8816.61	0.9965	8816.61	0.99996
8817.63	1.00126	8817.63	1.00126		8817.63	0.99963	8817.63	1.00004
8818.61	1.0004	8818.61	1.0004		8818.61	0.99751	8818.61	1.00013
8819.64	1.00031	8819.64	1.00031		8819.64	0.99874	8819.64	1.00021
8820.65	0.99779	8820.65	0.99779		8820.65	0.99756	8820.65	1.00043
8821.65	1.00083	8821.65	1.00083		8821.65	0.99788	8821.65	1.00065
8822.66	1.00169	8822.66	1.00169		8822.66	0.99833	8822.66	1.00086
8823.68	1.00322	8823.68	1.00322		8823.68	1.00491	8823.68	1.00107
8824.7	0.99864	8824.7	0.99864		8824.7	0.99739	8824.7	1.00115
8825.7	0.99284	8825.7	0.99284		8825.7	1.00038	8825.7	1.00123
8826.72	1.00175	8826.72	1.00175		8826.72	0.99922	8826.72	1.00131
8827.75	0.99652	8827.75	0.99652		8827.75	0.99865	8827.75	1.00139
8828.76	0.99823	8828.76	0.99823		8828.76	0.99843	8828.76	1.00148
8829.75	0.99895	8829.75	0.99895		8829.75	0.99682	8829.75	1.00157
8830.77	0.99869	8830.77	0.99869		8830.77	0.99703	8830.77	1.00165
8831.78	0.99663	8831.78	0.99663		8831.78	0.99866	8831.78	1.00175
8832.8	0.9999	8832.8	0.9999		8832.8	0.99863	8832.8	1.00197
8833.79	0.99612	8833.79	0.99612		8833.79	0.9955	8833.79	1.00218
8834.81	0.99603	8834.81	0.99603		8834.81	0.99988	8834.81	1.00239
8835.84	0.99693	8835.84	0.99693		8835.84	0.99361	8835.84	1.00259
8836.82	0.99825	8836.82	0.99825		8836.82	0.99411	8836.82	1.00262
8837.86	0.99676	8837.86	0.99676		8837.86	0.99897	8837.86	1.00264
8838.88	0.99706	8838.88	0.99706		8838.88	0.99461	8838.88	1.00267
8839.89	0.99868	8839.89	0.99868		8839.89	0.99428	8839.89	1.00269
8840.89	0.99528	8840.89	0.99528		8840.89	0.99867	8840.89	1.0027
8841.91	0.99318	8841.91	0.99318		8841.91	0.99654	8841.91	1.0027
8842.94	0.99687	8842.94	0.99687		8842.94	0.99677	8842.94	1.0027
8843.97	0.99819	8843.97	0.99819		8843.97	0.99427	8843.97	1.0027
8844.96	0.9956	8844.96	0.9956		8844.96	0.99581	8844.96	1.00267
8845.99	0.9993	8845.99	0.9993		8845.99	0.99639	8845.99	1.00265
8847	0.99616	8847	0.99616		8847	0.9967	8847	1.00262
8848.03	0.99439	8848.03	0.99439		8848.03	0.99739	8848.03	1.00263
8849.02	1.00002	8849.02	1.00002		8849.02	0.99813	8849.02	1.0028
8850.04	0.99907	8850.04	0.99907		8850.04	0.99859	8850.04	1.00298
8851.08	0.99819	8851.08	0.99819		8851.08	0.99643	8851.08	1.00315
8852.1	0.99724	8852.1	0.99724		8852.1	0.99721	8852.1	1.00325
8853.1	1.00013	8853.1	1.00013		8853.1	0.99899	8853.1	1.00308
8854.12	0.99994	8854.12	0.99994		8854.12	0.99971	8854.12	1.0029
8855.15	0.99803	8855.15	0.99803		8855.15	1.00036	8855.15	1.00273
8856.15	0.99588	8856.15	0.99588		8856.15	0.99451	8856.15	1.0026
8857.17	0.99606	8857.17	0.99606		8857.17	0.99761	8857.17	1.00261
8858.2	0.99597	8858.2	0.99597		8858.2	0.99593	8858.2	1.00262
8859.22	0.99239	8859.22	0.99239		8859.22	0.99683	8859.22	1.00263
8860.23	0.99475	8860.23	0.99475		8860.23	0.9995	8860.23	1.00259
8861.26	0.99912	8861.26	0.99912		8861.26	0.99692	8861.26	1.00244
8862.29	0.99849	8862.29	0.99849		8862.29	1.00079	8862.29	1.00228
8863.31	0.99795	8863.31	0.99795		8863.31	0.99804	8863.31	1.00213
8864.31	0.99673	8864.31	0.99673		8864.31	0.99819	8864.31	1.00201
8865.35	0.99556	8865.35	0.99556		8865.35	0.99785	8865.35	1.00196
8866.37	0.99794	8866.37	0.99794		8866.37	0.99759	8866.37	1.00191
8867.41	0.99759	8867.41	0.99759		8867.41	0.99927	8867.41	1.00186
8868.41	0.99575	8868.41	0.99575		8868.41	0.99934	8868.41	1.00184
8869.44	0.99729	8869.44	0.99729		8869.44	1.00177	8869.44	1.00186
8870.47	0.99738	8870.47	0.99738		8870.47	0.99807	8870.47	1.00188
8871.47	0.99856	8871.47	0.99856		8871.47	0.99856	8871.47	1.0019
8872.51	0.99849	8872.51	0.99849		8872.51	1.00435	8872.51	1.00189
8873.54	0.99869	8873.54	0.99869		8873.54	0.99967	8873.54	1.00184
8874.57	0.99934	8874.57	0.99934		8874.57	0.99856	8874.57	1.00179
8875.59	0.99857	8875.59	0.99857		8875.59	0.99856	8875.59	1.00173
8876.61	0.99589	8876.61	0.99589		8876.61	0.99614	8876.61	1.00169
8877.65	0.99412	8877.65	0.99412		8877.65	1.00024	8877.65	1.00166
8878.68	0.99938	8878.68	0.99938		8878.68	1.00268	8878.68	1.00164
8879.69	0.99774	8879.69	0.99774		8879.69	0.99738	8879.69	1.00161
8880.72	0.99527	8880.72	0.99527		8880.72	0.99652	8880.72	1.00156
8881.75	0.99688	8881.75	0.99688		8881.75	0.99811	8881.75	1.00148
8882.78	0.99893	8882.78	0.99893		8882.78	0.99976	8882.78	1.00139
8883.79	0.9966	8883.79	0.9966		8883.79	0.99608	8883.79	1.00131
8884.83	0.99528	8884.83	0.99528		8884.83	0.99708	8884.83	1.00125
8885.85	0.99562	8885.85	0.99562		8885.85	0.99901	8885.85	1.00122
8886.87	0.9954	8886.87	0.9954		8886.87	1.00259	8886.87	1.00119
8887.9	1.00363	8887.9	1.00363		8887.9	0.99905	8887.9	1.00116
8888.93	0.99369	8888.93	0.99369		8888.93	0.9978	8888.93	1.0011
8889.97	0.99549	8889.97	0.99549		8889.97	1.00106	8889.97	1.001
8890.98	1.00126	8890.98	1.00126		8890.98	1.00065	8890.98	1.0009
8892.02	0.99878	8892.02	0.99878		8892.02	0.99889	8892.02	1.00081
8893.06	0.99454	8893.06	0.99454		8893.06	0.99929	8893.06	1.00072
8894.09	0.99814	8894.09	0.99814		8894.09	1.0007	8894.09	1.00064
8895.12	0.99925	8895.12	0.99925		8895.12	0.99952	8895.12	1.00056
8896.17	0.99957	8896.17	0.99957		8896.17	0.9997	8896.17	1.00048
8897.2	0.99837	8897.2	0.99837		8897.2	0.99654	8897.2	1.00045
8898.24	0.9911	8898.24	0.9911		8898.24	1.00013	8898.24	1.00044
8899.24	0.99773	8899.24	0.99773		8899.24	1.0005	8899.24	1.00044
8900.28	1.01352	8900.28	1.01352		8900.28	1.01831	8900.28	1.00044
8901.31	0.99716	8901.31	0.99716		8901.31	1.00308	8901.31	1.00041
8902.32	0.99936	8902.32	0.99936		8902.32	1.00125	8902.32	1.00036
8903.36	0.99623	8903.36	0.99623		8903.36	0.99819	8903.36	1.00031
8904.39	0.99691	8904.39	0.99691		8904.39	1.00127	8904.39	1.00026
8905.43	0.99341	8905.43	0.99341		8905.43	0.99891	8905.43	1.00024
8906.44	0.99731	8906.44	0.99731		8906.44	1.00056	8906.44	1.00025
8907.48	0.99953	8907.48	0.99953		8907.48	0.99775	8907.48	1.00025
8908.52	1.0091	8908.52	1.0091		8908.52	1.01075	8908.52	1.00025
8909.56	0.99614	8909.56	0.99614		8909.56	1.00259	8909.56	1.0002
8910.58	0.99654	8910.58	0.99654		8910.58	1.00074	8910.58	1.00012
8911.63	1	8911.63	1		8911.63	0.99664	8911.63	1.00004
8912.68	0.99737	8912.68	0.99737		8912.68	0.99847	8912.68	0.99995
8913.71	0.99591	8913.71	0.99591		8913.71	0.99854	8913.71	0.99995
8914.73	0.99333	8914.73	0.99333		8914.73	0.99994	8914.73	0.99999
8915.76	0.9976	8915.76	0.9976		8915.76	0.99874	8915.76	1.00004
8916.79	0.99446	8916.79	0.99446		8916.79	1.00105	8916.79	1.00008
8917.83	0.99851	8917.83	0.99851		8917.83	0.99875	8917.83	1.00011
8918.84	0.99816	8918.84	0.99816		8918.84	0.99979	8918.84	1.00013
8919.89	0.99419	8919.89	0.99419		8919.89	1.00145	8919.89	1.00016
8920.93	0.99597	8920.93	0.99597		8920.93	1.00025	8920.93	1.00018
8921.94	0.99828	8921.94	0.99828		8921.94	1.001	8921.94	1.00015
8922.99	0.99908	8922.99	0.99908		8922.99	0.99729	8922.99	1.0001
8924.09	1.0014	8924.09	1.0014		8924.09	0.99906	8924.09	1.00005
8925.12	0.99653	8925.12	0.99653		8925.12	1.00346	8925.12	1.00001
8926.15	0.99708	8926.15	0.99708		8926.15	0.99947	8926.15	1
8927.17	0.99688	8927.17	0.99688		8927.17	1.00311	8927.17	1.00002
8928.22	0.99773	8928.22	0.99773		8928.22	0.9988	8928.22	1.00003
8929.24	0.99635	8929.24	0.99635		8929.24	0.99539	8929.24	1.00005
8930.28	0.99622	8930.28	0.99622		8930.28	0.99566	8930.28	0.99995
8931.31	0.99821	8931.31	0.99821		8931.31	1.00272	8931.31	0.99984
8932.35	1.00239	8932.35	1.00239		8932.35	1.00633	8932.35	0.99971
8933.4	0.99533	8933.4	0.99533		8933.4	0.9999	8933.4	0.99959
8934.41	0.99587	8934.41	0.99587		8934.41	0.99782	8934.41	0.99971
8935.45	0.99499	8935.45	0.99499		8935.45	0.99998	8935.45	0.99988
8936.5	0.99569	8936.5	0.99569		8936.5	1.00336	8936.5	1.00006
8937.52	0.99768	8937.52	0.99768		8937.52	0.99988	8937.52	1.00024
8938.57	1.00037	8938.57	1.00037		8938.57	1.00161	8938.57	1.00026
8939.62	0.99606	8939.62	0.99606		8939.62	0.9988	8939.62	1.00027
8940.66	0.99385	8940.66	0.99385		8940.66	0.99786	8940.66	1.00027
8941.68	1.00112	8941.68	1.00112		8941.68	0.99717	8941.68	1.00027
8942.73	0.99899	8942.73	0.99899		8942.73	0.99649	8942.73	1.00017
8943.78	0.99664	8943.78	0.99664		8943.78	0.998	8943.78	1.00006
8944.83	0.9947	8944.83	0.9947		8944.83	0.99938	8944.83	0.99996
8945.86	0.99295	8945.86	0.99295		8945.86	1.00017	8945.86	0.99985
8946.91	0.99347	8946.91	0.99347		8946.91	1.00001	8946.91	0.99991
8947.95	0.99607	8947.95	0.99607		8947.95	0.99911	8947.95	0.99998
8949.01	0.99616	8949.01	0.99616		8949.01	1.00069	8949.01	1.00006
8950.03	0.99939	8950.03	0.99939		8950.03	1.00394	8950.03	1.00014
8951.09	0.99842	8951.09	0.99842		8951.09	1.00391	8951.09	1.00016
8952.14	0.99455	8952.14	0.99455		8952.14	0.99821	8952.14	1.00018
8953.18	0.99604	8953.18	0.99604		8953.18	1.00046	8953.18	1.0002
8954.24	0.99249	8954.24	0.99249		8954.24	0.9962	8954.24	1.00021
8955.29	0.99063	8955.29	0.99063		8955.29	0.99854	8955.29	1.00017
8956.34	0.99363	8956.34	0.99363		8956.34	1.00239	8956.34	1.00012
8957.36	0.99872	8957.36	0.99872		8957.36	0.99828	8957.36	1.00008
8958.41	0.99333	8958.41	0.99333		8958.41	1.00147	8958.41	1.00004
8959.46	0.99597	8959.46	0.99597		8959.46	1.00416	8959.46	1.00063
8960.51	0.99924	8960.51	0.99924		8960.51	0.99882	8960.51	1.00122
8961.54	0.99716	8961.54	0.99716		8961.54	0.99994	8961.54	1.00181
8962.59	0.99224	8962.59	0.99224		8962.59	0.99825	8962.59	1.00237
8963.65	0.99346	8963.65	0.99346		8963.65	1.00063	8963.65	1.00167
8964.7	0.99081	8964.7	0.99081		8964.7	0.99918	8964.7	1.00097
8965.72	0.99879	8965.72	0.99879		8965.72	0.99908	8965.72	1.00028
8966.78	0.99781	8966.78	0.99781		8966.78	0.99651	8966.78	0.99962
8967.85	0.9915	8967.85	0.9915		8967.85	0.99993	8967.85	0.99963
8968.89	0.98929	8968.89	0.98929		8968.89	1.00299	8968.89	0.99964
8969.96	0.99717	8969.96	0.99717		8969.96	1.00121	8969.96	0.99964
8971.01	0.99574	8971.01	0.99574		8971.01	0.99791	8971.01	0.99965
8972.07	0.99534	8972.07	0.99534		8972.07	0.99985	8972.07	0.9996
8973.08	0.99367	8973.08	0.99367		8973.08	1.00029	8973.08	0.99954
8974.14	0.99543	8974.14	0.99543		8974.14	1.00258	8974.14	0.99949
8975.19	0.9927	8975.19	0.9927		8975.19	0.9999	8975.19	0.99944
8976.24	0.99486	8976.24	0.99486		8976.24	1.00335	8976.24	0.99948
8977.27	0.99401	8977.27	0.99401		8977.27	0.99865	8977.27	0.99951
8978.33	0.99617	8978.33	0.99617		8978.33	1.00178	8978.33	0.99955
8979.39	0.99285	8979.39	0.99285		8979.39	1.00257	8979.39	0.99958
8980.44	0.99441	8980.44	0.99441		8980.44	1.0011	8980.44	0.99957
8981.48	0.99702	8981.48	0.99702		8981.48	0.99885	8981.48	0.99955
8982.53	0.99839	8982.53	0.99839		8982.53	1.00215	8982.53	0.99954
8983.59	0.99318	8983.59	0.99318		8983.59	1.00321	8983.59	0.99953
8984.65	0.9946	8984.65	0.9946		8984.65	1.00154	8984.65	0.99953
8985.68	0.99756	8985.68	0.99756		8985.68	1.00225	8985.68	0.99953
8986.74	0.99326	8986.74	0.99326		8986.74	1.00186	8986.74	0.99952
8987.8	0.99474	8987.8	0.99474		8987.8	1.00383	8987.8	0.99951
8988.83	0.99736	8988.83	0.99736		8988.83	1.00308	8988.83	0.99944
8989.89	0.99898	8989.89	0.99898		8989.89	1.00188	8989.89	0.99937
8990.95	0.99805	8990.95	0.99805		8990.95	0.99917	8990.95	0.9993
8992.02	0.99498	8992.02	0.99498		8992.02	1.0021	8992.02	0.99925
8993.06	0.99643	8993.06	0.99643		8993.06	1.00418	8993.06	0.99925
8994.11	0.99652	8994.11	0.99652		8994.11	0.99966	8994.11	0.99925
8995.18	0.99691	8995.18	0.99691		8995.18	0.9995	8995.18	0.99926
8996.24	0.99912	8996.24	0.99912		8996.24	1.00042	8996.24	0.99928
8997.28	0.99672	8997.28	0.99672		8997.28	1.00209	8997.28	0.99936
8998.34	0.99598	8998.34	0.99598		8998.34	1.00343	8998.34	0.99944
8999.41	0.99652	8999.41	0.99652		8999.41	1.00167	8999.41	0.99952
9000.48	0.99622	9000.48	0.99622		9000.48	0.99959	9000.48	0.99956
9001.52	0.99706	9001.52	0.99706		9001.52	1.00405	9001.52	0.99951
9002.59	1.00267	9002.59	1.00267		9002.59	1.00443	9002.59	0.99947
9003.65	0.99805	9003.65	0.99805		9003.65	1.00338	9003.65	0.99942
9004.69	0.99754	9004.69	0.99754		9004.69	1.00977	9004.69	0.99939
9005.75	0.99984	9005.75	0.99984		9005.75	1.00367	9005.75	0.99938
9006.82	1.00376	9006.82	1.00376		9006.82	1.00408	9006.82	0.99938
9007.88	1.00346	9007.88	1.00346		9007.88	1.00154	9007.88	0.99937
9008.92	0.99577	9008.92	0.99577		9008.92	1.00675	9008.92	0.99931
9009.99	0.99655	9009.99	0.99655		9009.99	1.00056	9009.99	0.99915
9011.06	0.99753	9011.06	0.99753		9011.06	1.00409	9011.06	0.99899
9012.13	0.99311	9012.13	0.99311		9012.13	1.00332	9012.13	0.99884
9013.17	0.99784	9013.17	0.99784		9013.17	1.00285	9013.17	0.99871
9014.23	0.99913	9014.23	0.99913		9014.23	1.00326	9014.23	0.99863
9015.3	0.99818	9015.3	0.99818		9015.3	1.00431	9015.3	0.99855
9016.37	0.99327	9016.37	0.99327		9016.37	0.99878	9016.37	0.99847
9017.41	0.99348	9017.41	0.99348		9017.41	1.00165	9017.41	0.99843
9018.48	0.99924	9018.48	0.99924		9018.48	1.00036	9018.48	0.99844
9019.55	1.00367	9019.55	1.00367		9019.55	0.99956	9019.55	0.99845
9020.59	0.99862	9020.59	0.99862		9020.59	1.00049	9020.59	0.99846
9021.66	0.9938	9021.66	0.9938		9021.66	0.99974	9021.66	0.99847
9022.73	1.00142	9022.73	1.00142		9022.73	1.00228	9022.73	0.99849
9023.8	0.99517	9023.8	0.99517		9023.8	1.00573	9023.8	0.99851
9024.84	0.99813	9024.84	0.99813		9024.84	1.00196	9024.84	0.99852
9025.92	0.99402	9025.92	0.99402		9025.92	1.00376	9025.92	0.99851
9026.99	0.99366	9026.99	0.99366		9026.99	1.0036	9026.99	0.99846
9028.06	0.99213	9028.06	0.99213		9028.06	1.00065	9028.06	0.99841
9029.11	0.9953	9029.11	0.9953		9029.11	1.00535	9029.11	0.99837
9030.18	0.99467	9030.18	0.99467		9030.18	1.00013	9030.18	0.99832
9031.25	0.99913	9031.25	0.99913		9031.25	1.00675	9031.25	0.99826
9032.32	0.99066	9032.32	0.99066		9032.32	1.00181	9032.32	0.9982
9033.36	0.99115	9033.36	0.99115		9033.36	1.00211	9033.36	0.99815
9034.44	0.9976	9034.44	0.9976		9034.44	1.00057	9034.44	0.99809
9035.51	0.99505	9035.51	0.99505		9035.51	1.00178	9035.51	0.99802
9036.59	0.99429	9036.59	0.99429		9036.59	0.99916	9036.59	0.99796
9037.63	0.99786	9037.63	0.99786		9037.63	1.0012	9037.63	0.99789
9038.7	0.99382	9038.7	0.99382		9038.7	1.00074	9038.7	0.99781
9039.77	0.99382	9039.77	0.99382		9039.77	1.00236	9039.77	0.99771
9040.82	0.99365	9040.82	0.99365		9040.82	1.00089	9040.82	0.99761
9041.89	1.00076	9041.89	1.00076		9041.89	1.00344	9041.89	0.99752
9042.97	1.00085	9042.97	1.00085		9042.97	1.00396	9042.97	0.99745
9044.05	1.00266	9044.05	1.00266		9044.05	1.0004	9044.05	0.99741
9045.1	0.99712	9045.1	0.99712		9045.1	1.00263	9045.1	0.99737
9046.18	0.99781	9046.18	0.99781		9046.18	1.00268	9046.18	0.99733
9047.26	0.98977	9047.26	0.98977		9047.26	1.00624	9047.26	0.99731
9048.33	0.99587	9048.33	0.99587		9048.33	1.00502	9048.33	0.9973
9049.39	0.99557	9049.39	0.99557		9049.39	1.00205	9049.39	0.99729
9050.47	0.99583	9050.47	0.99583		9050.47	1.00146	9050.47	0.99727
9051.57	1.00113	9051.57	1.00113		9051.57	1.00147	9051.57	0.99724
9052.68	0.99614	9052.68	0.99614		9052.68	0.99964	9052.68	0.9972
9053.73	1.00015	9053.73	1.00015		9053.73	1.00064	9053.73	0.99716
9054.8	1.003	9054.8	1.003		9054.8	1.00209	9054.8	0.99713
9055.86	0.99882	9055.86	0.99882		9055.86	1.00153	9055.86	0.99712
9056.9	0.99971	9056.9	0.99971		9056.9	1.00245	9056.9	0.99712
9057.98	0.99625	9057.98	0.99625		9057.98	1.00415	9057.98	0.99712
9059.06	0.99468	9059.06	0.99468		9059.06	1.00439	9059.06	0.99712
9060.12	0.99982	9060.12	0.99982		9060.12	1.00463	9060.12	0.99712
9061.17	0.99518	9061.17	0.99518		9061.17	1.00517	9061.17	0.99711
9062.24	1.00067	9062.24	1.00067		9062.24	1.00209	9062.24	0.99711
9063.32	0.99838	9063.32	0.99838		9063.32	1.00271	9063.32	0.9971
9064.4	0.99919	9064.4	0.99919		9064.4	1.00017	9064.4	0.99703
9065.45	0.9938	9065.45	0.9938		9065.45	0.99929	9065.45	0.99693
9066.53	0.99788	9066.53	0.99788		9066.53	0.9996	9066.53	0.99684
9067.6	0.99855	9067.6	0.99855		9067.6	1.00054	9067.6	0.99674
9068.69	0.99618	9068.69	0.99618		9068.69	1.00263	9068.69	0.99671
9069.74	0.996	9069.74	0.996		9069.74	1.00227	9069.74	0.99668
9070.83	0.99254	9070.83	0.99254		9070.83	1.00424	9070.83	0.99666
9071.91	0.99689	9071.91	0.99689		9071.91	0.99857	9071.91	0.99663
9072.96	1.00183	9072.96	1.00183		9072.96	1.00336	9072.96	0.99655
9074.04	0.99651	9074.04	0.99651		9074.04	0.9993	9074.04	0.99647
9075.13	0.99679	9075.13	0.99679		9075.13	0.99974	9075.13	0.99639
9076.21	0.99815	9076.21	0.99815		9076.21	0.99943	9076.21	0.9963
9077.26	1.00017	9077.26	1.00017		9077.26	1.00331	9077.26	0.99628
9078.34	0.99468	9078.34	0.99468		9078.34	1.00231	9078.34	0.99627
9079.43	1.00353	9079.43	1.00353		9079.43	1.00272	9079.43	0.99626
9080.52	1.0034	9080.52	1.0034		9080.52	1.00184	9080.52	0.99626
9081.56	1.00409	9081.56	1.00409		9081.56	0.99984	9081.56	0.9962
9082.65	0.99605	9082.65	0.99605		9082.65	1.00317	9082.65	0.99615
9083.74	0.99642	9083.74	0.99642		9083.74	1.00268	9083.74	0.99609
9084.82	1.00317	9084.82	1.00317		9084.82	1.0035	9084.82	0.99604
9085.88	1.00037	9085.88	1.00037		9085.88	0.99673	9085.88	0.99603
9086.97	0.99855	9086.97	0.99855		9086.97	0.99793	9086.97	0.99603
9088.05	0.99572	9088.05	0.99572		9088.05	0.99911	9088.05	0.99603
9089.11	0.99848	9089.11	0.99848		9089.11	1.00236	9089.11	0.99603
9090.2	0.99844	9090.2	0.99844		9090.2	1.00413	9090.2	0.99606
9091.29	1.00151	9091.29	1.00151		9091.29	1.00132	9091.29	0.9961
9092.37	1.00122	9092.37	1.00122		9092.37	0.99761	9092.37	0.99613
9093.43	1.00276	9093.43	1.00276		9093.43	0.99946	9093.43	0.99616
9094.53	0.99587	9094.53	0.99587		9094.53	1.00269	9094.53	0.99594
9095.62	0.99424	9095.62	0.99424		9095.62	1.00088	9095.62	0.99572
9096.71	0.99841	9096.71	0.99841		9096.71	1.00333	9096.71	0.9955
9097.78	0.99733	9097.78	0.99733		9097.78	0.99781	9097.78	0.99536
9098.87	1.00033	9098.87	1.00033		9098.87	1.00095	9098.87	0.99626
9099.97	0.99956	9099.97	0.99956		9099.97	0.99982	9099.97	0.99716
9101.07	1.001	9101.07	1.001		9101.07	1.00055	9101.07	0.99807
9102.13	1.00527	9102.13	1.00527		9102.13	1.00257	9102.13	0.99882
9103.22	1.001	9103.22	1.001		9103.22	0.99897	9103.22	0.99818
9104.3	1.00772	9104.3	1.00772		9104.3	1.00032	9104.3	0.99753
9105.39	1.00304	9105.39	1.00304		9105.39	1.0044	9105.39	0.99688
9106.46	1.00263	9106.46	1.00263		9106.46	1.01328	9106.46	0.99642
9107.54	0.99631	9107.54	0.99631		9107.54	1.00453	9107.54	0.99709
9108.63	0.99293	9108.63	0.99293		9108.63	0.99624	9108.63	0.99777
9109.7	1.00167	9109.7	1.00167		9109.7	0.99997	9109.7	0.99845
9110.79	0.99956	9110.79	0.99956		9110.79	0.9996	9110.79	0.99892
9111.88	1.00043	9111.88	1.00043		9111.88	0.99776	9111.88	0.99863
9112.98	0.99793	9112.98	0.99793		9112.98	0.99876	9112.98	0.99835
9114.04	0.99898	9114.04	0.99898		9114.04	0.99831	9114.04	0.99806
9115.14	1.001	9115.14	1.001		9115.14	0.99975	9115.14	0.99786
9116.23	1.00263	9116.23	1.00263		9116.23	1.00039	9116.23	0.99794
9117.34	1.00082	9117.34	1.00082		9117.34	1.00165	9117.34	0.99801
9118.43	1.00092	9118.43	1.00092		9118.43	1.00041	9118.43	0.99809
9119.52	0.99784	9119.52	0.99784		9119.52	0.99796	9119.52	0.99826
9120.62	0.99373	9120.62	0.99373		9120.62	0.99912	9120.62	0.99869
9121.71	0.9996	9121.71	0.9996		9121.71	0.99878	9121.71	0.99911
9122.77	1.0088	9122.77	1.0088		9122.77	0.99986	9122.77	0.99954
9123.87	1.00189	9123.87	1.00189		9123.87	1.00179	9123.87	0.99962
9124.97	1.00387	9124.97	1.00387		9124.97	0.99779	9124.97	0.99878
9126.06	0.99989	9126.06	0.99989		9126.06	1.00081	9126.06	0.99796
9127.14	1.00263	9127.14	1.00263		9127.14	1.00243	9127.14	0.99712
9128.23	1.00778	9128.23	1.00778		9128.23	0.99879	9128.23	0.99683
9129.33	1.005	9129.33	1.005		9129.33	0.99785	9129.33	0.99778
9130.39	1.00054	9130.39	1.00054		9130.39	1.00006	9130.39	0.99873
9131.48	1.00378	9131.48	1.00378		9131.48	0.99974	9131.48	0.99966
9132.58	1.00085	9132.58	1.00085		9132.58	1.00127	9132.58	0.99994
9133.67	1.00324	9133.67	1.00324		9133.67	0.99867	9133.67	0.99893
9134.74	1.00222	9134.74	1.00222		9134.74	0.99966	9134.74	0.99792
9135.84	1.00096	9135.84	1.00096		9135.84	1.00147	9135.84	0.99692
9136.94	1.00625	9136.94	1.00625		9136.94	0.99947	9136.94	0.99658
9138.03	1.00119	9138.03	1.00119		9138.03	1.00042	9138.03	0.99739
9139.11	0.99832	9139.11	0.99832		9139.11	1.00064	9139.11	0.9982
9140.2	1.00488	9140.2	1.00488		9140.2	0.99879	9140.2	0.999
9141.3	1.00327	9141.3	1.00327		9141.3	0.99973	9141.3	0.99923
9142.38	1.0076	9142.38	1.0076		9142.38	0.99781	9142.38	0.99862
9143.48	1.00204	9143.48	1.00204		9143.48	0.99976	9143.48	0.99802
9144.59	1.00476	9144.59	1.00476		9144.59	1.00027	9144.59	0.99742
9145.69	1.00126	9145.69	1.00126		9145.69	1.00053	9145.69	0.99704
9146.78	0.99973	9146.78	0.99973		9146.78	0.99618	9146.78	0.99696
9147.9	1.0011	9147.9	1.0011		9147.9	1.0012	9147.9	0.99688
9148.99	1.0075	9148.99	1.0075		9148.99	1.00161	9148.99	0.9968
9150.1	1.00655	9150.1	1.00655		9150.1	1.00107	9150.1	0.99688
9151.17	1.00434	9151.17	1.00434		9151.17	1.0011	9151.17	0.99714
9152.27	1.00092	9152.27	1.00092		9152.27	0.99943	9152.27	0.99741
9153.37	0.99961	9153.37	0.99961		9153.37	0.99734	9153.37	0.99767
9154.47	0.99666	9154.47	0.99666		9154.47	0.99871	9154.47	0.99767
9155.55	1.00546	9155.55	1.00546		9155.55	0.99841	9155.55	0.99742
9156.65	1.00614	9156.65	1.00614		9156.65	0.99835	9156.65	0.99717
9157.76	1.00436	9157.76	1.00436		9157.76	0.99609	9157.76	0.99692
9158.84	1.00285	9158.84	1.00285		9158.84	1.00205	9158.84	0.99668
9159.94	1.00369	9159.94	1.00369		9159.94	0.99641	9159.94	0.99643
9161.05	1.00749	9161.05	1.00749		9161.05	0.999	9161.05	0.99619
9162.16	1.0044	9162.16	1.0044		9162.16	0.99953	9162.16	0.99594
9163.24	1.00127	9163.24	1.00127		9163.24	1.00113	9163.24	0.9957
9164.35	1.00143	9164.35	1.00143		9164.35	0.99921	9164.35	0.99545
9165.45	1.00004	9165.45	1.00004		9165.45	0.9971	9165.45	0.99521
9166.56	1.00879	9166.56	1.00879		9166.56	0.99849	9166.56	0.99496
9167.64	1.00415	9167.64	1.00415		9167.64	0.99793	9167.64	0.99471
9168.75	1.00521	9168.75	1.00521		9168.75	0.99584	9168.75	0.99447
9169.86	1.00419	9169.86	1.00419		9169.86	0.99874	9169.86	0.99422
9170.97	1.00583	9170.97	1.00583		9170.97	0.99862	9170.97	0.99397
9172.05	1.00091	9172.05	1.00091		9172.05	0.99701	9172.05	0.99372
9173.15	1.00477	9173.15	1.00477		9173.15	1.00032	9173.15	0.99348
9174.26	1.00869	9174.26	1.00869		9174.26	0.99621	9174.26
9175.37	1.00638	9175.37	1.00638		9175.37	0.99706	9175.37
9176.45	1.01197	9176.45	1.01197		9176.45	0.99803	9176.45
9177.57	1.00657	9177.57	1.00657		9177.57	1	9177.57
9178.67	1.00281	9178.67	1.00281		9178.67	0.99381	9178.67
9179.76	1.00762	9179.76	1.00762		9179.76	0.99661	9179.76
9180.87	1.00768	9180.87	1.00768		9180.87	0.99417	9180.87
9181.99	1.00603	9181.99	1.00603		9181.99	0.99972	9181.99
9183.1	1.0077	9183.1	1.0077		9183.1	0.99766	9183.1
9184.19	1.00795	9184.19	1.00795		9184.19	0.99677	9184.19
9185.31	1.00496	9185.31	1.00496		9185.31	0.99942	9185.31
9186.41	1.00838	9186.41	1.00838		9186.41	0.99373	9186.41
9187.52	1.00463	9187.52	1.00463		9187.52	1.00008	9187.52
9188.61	1.00596	9188.61	1.00596		9188.61	0.99357	9188.61
9189.71	1.00742	9189.71	1.00742		9189.71	0.99589	9189.71
9190.82	1.00957	9190.82	1.00957		9190.82	0.99683	9190.82
9191.93	1.00203	9191.93	1.00203		9191.93	0.99316	9191.93
9193.02	1.0031	9193.02	1.0031		9193.02	0.9981	9193.02
9194.14	1.00657	9194.14	1.00657		9194.14	0.99694	9194.14
9195.25	1.00627	9195.25	1.00627		9195.25	0.99685	9195.25
9196.34	1.009	9196.34	1.009		9196.34	0.99701	9196.34

## Sheet: Figure 2d
Region I				Region II				Region III
Potential	Coordination number	Er±		Potential	Coordination number	Er±
V vs. RHE				V vs. RHE				Potential	Coordination number	Er±	Potential	Coordination number	Er±
								V vs. RHE			V vs. RHE
	Ni-S				Ni-S				Ni-S			Ni-O
1	5.3	0.8		-0.5	4.3	0.8		0.5	3.36	0.4	0.5	0.96	0.4
0.5	6	1		-1	4.3	0.9		1	2.96	0.4	1	1.56	0.4
0	6	1		-1.5	3.3	0.7
				-1	2.9	0.8
				-0.5	2.9	0.6
				0	3	0.6

## Sheet: Figure 2e
Raman shifts	Intensity		Raman shifts	Intensity		Raman shifts	Intensity
cm-1	a.u.		cm-1	a.u.		cm-1	a.u.
	OCP			-0.2V			-0.3V
200.319	-2.23016		200.187	57.4983		200.187	78.6164
202.415	52.4913		202.301	16.0095		202.301	5.06696
204.51	-7.47503		204.413	11.5816		204.413	-7.00592
206.605	-17.8646		206.526	14.908		206.526	88.2378
208.699	26.5254		208.637	-4.89841		208.637	55.9364
210.791	63.1245		210.747	75.6247		210.747	119.04
212.884	35.0756		212.858	91.3138		212.858	72.4241
214.976	37.0619		214.967	165.545		214.967	138.955
217.067	10.6285		217.076	280.756		217.076	287.92
219.158	74.8631		219.184	334.809		219.184	320.875
221.247	17.1446		221.291	358.762		221.291	326.87
223.337	25.3566		223.398	306.678		223.398	307.607
225.425	14.3853		225.504	242.79		225.504	279.513
227.513	31.8495		227.61	191.509		227.61	197.032
229.6	51.1069		229.715	92.6628		229.715	95.3765
231.687	63.2955		231.818	69.4345		231.818	58.975
233.773	-7.52867		233.922	30.9058		233.922	28.9062
235.858	54.2582		236.025	24.0503		236.025	51.4224
237.943	40.1989		238.126	-28.5158		238.126	-24.423
240.027	-10.8598		240.228	-2.73656		240.228	2.40741
242.111	33.62		242.328	69.3671		242.328	19.9093
244.194	14.4061		244.429	45.5166		244.429	82.1798
246.276	63.9643		246.528	5.3281		246.528	-3.11647
248.357	28.077		248.628	-14.6801		248.628	-13.7977
250.438	48.1548		250.726	-5.09523		250.726	56.4084
252.519	71.0657		252.823	46.7174		252.823	96.0518
254.599	51.0969		254.92	100.128		254.92	83.2102
256.677	57.4615		257.016	23.3877		257.016	27.2755
258.756	53.3118		259.113	114.666		259.113	88.5778
260.833	96.7241		261.208	141.84		261.208	112.563
262.911	31.1052		263.303	110.947		263.303	139.788
264.987	105.773		265.395	81.7341		265.395	80.7465
267.062	90.7223		267.489	118.138		267.489	102.774
269.139	61.6647		269.581	207.428		269.581	177.661
271.213	116.616		271.673	225.089		271.673	242.028
273.287	98.375		273.765	194.775		273.765	154.475
275.36	83.8741		275.855	238.54		275.855	189.248
277.432	59.1347		277.945	273.464		277.945	208.505
279.504	100.755		280.034	345.767		280.034	279.506
281.576	92.1104		282.123	410.756		282.123	345.299
283.647	83.7096		284.21	459.783		284.21	369.458
285.717	101.589		286.298	521.332		286.298	471.098
287.787	102.137		288.384	615.942		288.384	485.558
289.855	22.5444		290.47	754.077		290.47	644.681
291.923	75.0727		292.557	997.483		292.557	808.746
293.991	61.2303		294.641	1216.05		294.641	1025.27
296.058	40.1681		296.725	1586.59		296.725	1294.32
298.125	37.9764		298.808	1740.57		298.808	1531.88
300.19	37.2302		300.891	1919.74		300.891	1600.12
302.256	50.104		302.973	1910.52		302.973	1605.22
304.319	45.3673		305.055	1778.2		305.055	1560.09
306.383	33.5517		307.136	1625.6		307.136	1445.69
308.447	23.4306		309.215	1498.62		309.215	1308.65
310.509	1.24901		311.295	1436.22		311.295	1138.32
312.571	-19.0771		313.375	1364.7		313.375	1105.49
314.632	31.4736		315.452	1367.16		315.452	1127.16
316.693	2.72135		317.53	1449.48		317.53	1081.21
318.753	17.1255		319.607	1376.26		319.607	1046.71
320.812	-9.78256		321.684	1387.58		321.684	1042.59
322.871	21.8857		323.759	1314.23		323.759	1036.94
324.93	2.03773		325.835	1181.38		325.835	924.925
326.987	9.88359		327.909	1106.25		327.909	810.472
329.043	23.0791		329.982	927.214		329.982	739.132
331.1	17.5276		332.055	858.286		332.055	720.979
333.156	20.6492		334.128	847.868		334.128	699.33
335.21	8.27608		336.199	865.736		336.199	805.689
337.265	44.0411		338.271	980.021		338.271	865.322
339.318	36.75		340.341	1074.39		340.341	937.522
341.371	-18.7742		342.411	1269.26		342.411	1099.58
343.424	4.90027		344.481	1486.54		344.481	1264.82
345.476	-2.53259		346.55	1636.04		346.55	1378.22
347.527	-8.46956		348.617	1689.38		348.617	1433.25
349.577	4.21031		350.685	1557.99		350.685	1413.45
351.628	4.42463		352.752	1298.43		352.752	1208.41
353.677	2.52748		354.818	1088.57		354.818	985.413
355.726	-13.4433		356.884	913.509		356.884	789.07
357.774	-0.44023		358.948	652.22		358.948	581.281
359.82	8.93957		361.013	490.841		361.013	436.366
361.867	1.14767		363.076	361.867		363.076	357.087
363.914	-27.0156		365.139	301.22		365.139	275.832
365.96	23.5533		367.201	257.109		367.201	243.669
368.004	-4.21377		369.262	218.797		369.262	212.035
370.049	39.6968		371.323	141.045		371.323	109.13
372.093	25.7207		373.385	136.396		373.385	91.9343
374.135	49.145		375.443	102.526		375.443	134.309
376.177	18.1532		377.502	112.971		377.502	73.2503
378.22	41.5177		379.561	78.8533		379.561	51.1031
380.261	36.0186		381.619	61.969		381.619	36.2026
382.301	69.4964		383.677	54.1236		383.677	67.9487
384.342	43.6403		385.732	17.8275		385.732	68.559
386.381	33.0472		387.789	50.8151		387.789	35.2475
388.419	29.279		389.845	25.7959		389.845	25.8848
390.457	7.01164		391.899	49.6075		391.899	26.9651
392.495	11.871		393.953	31.5724		393.953	62.4101
394.532	40.3731		396.006	26.7074		396.006	22.9704
396.568	68.7612		398.059	-10.6386		398.059	-8.62397
398.603	59.8477		400.11	44.228		400.11	16.9904
400.638	38.9983		402.163	23.3029		402.163	62.7819
402.673	19.7559		404.213	65.5528		404.213	51.6456
404.705	62.7329		406.263	58.6502		406.263	45.7725
406.739	65.1715		408.313	62.1422		408.313	75.5872
408.772	94.3614		410.362	41.2878		410.362	67.1321
410.803	51.2452		412.41	20.8698		412.41	56.4712
412.834	88.676		414.458	42.6944		414.458	50.113
414.865	57.4837		416.504	85.9139		416.504	77.829
416.895	58.2873		418.551	65.0764		418.551	42.8299
418.924	60.905		420.597	74.3313		420.597	89.1903
420.952	68.644		422.641	72.739		422.641	90.7518
422.98	101.566		424.686	102.182		424.686	94.0757
425.007	121.312		426.73	80.7755		426.73	93.1546
427.034	124.637		428.774	91.7594		428.774	70.0948
429.061	88.1017		430.816	85.262		430.816	99.3774
431.086	100.176		432.859	126.509		432.859	120.586
433.112	123.935		434.9	96.5629		434.9	125.016
435.136	159.281		436.94	104.996		436.94	98.1143
437.159	149.263		438.98	111.268		438.98	99.594
439.182	179.498		441.019	89.978		441.019	123.919
441.206	179.661		443.058	117.485		443.058	99.5824
443.227	161.369		445.096	133.125		445.096	142.866
445.249	191.585		447.134	99.9092		447.134	139.248
447.269	169.293		449.171	130.498		449.171	170.92
449.288	193.614		451.208	158.357		451.208	177.942
451.309	209.281		453.242	146.008		453.242	164.007
453.327	250.141		455.278	168.544		455.278	196.276
455.345	272.676		457.311	195.995		457.311	204.229
457.362	300.263		459.346	158.311		459.346	177.003
459.379	324.187		461.378	176.179		461.378	191.35
461.395	365.913		463.411	171.264		463.411	184.859
463.411	462.061		465.443	195.714		465.443	159.072
465.426	537.394		467.474	155.995		467.474	211.812
467.441	602.397		469.505	163.553		469.505	206.495
469.454	714.039		471.535	213.92		471.535	209.926
471.467	711.162		473.564	181.044		473.564	193.648
473.48	720.134		475.593	235.503		475.593	210.625
475.492	692.59		477.621	197.5		477.621	186.582
477.504	610.327		479.649	235.188		479.649	226.903
479.514	561.239		481.676	233.25		481.676	219.616
481.523	476.13		483.701	236.014		483.701	254.331
483.534	389.931		485.727	276.101		485.727	253.795
485.542	360.288		487.752	281.542		487.752	264.556
487.55	335.925		489.776	280.424		489.776	270.745
489.557	308.398		491.8	296.203		491.8	287.17
491.564	252.857		493.822	298.243		493.822	267.938
493.571	180.807		495.846	324.341		495.846	286.711
495.577	174.601		497.867	280.881		497.867	248.535
497.582	171.843		499.888	266.057		499.888	249.609
499.587	149.614		501.908	234.598		501.908	213.483
501.591	121.026		503.929	248		503.929	199.687
503.593	94.131		505.948	198.174		505.948	187.686
505.596	111.551		507.967	183.082		507.967	156.023
507.599	85.8213		509.985	143.17		509.985	141.959
509.6	59.7445		512.001	140.328		512.001	129.168
511.601	43.3336		514.018	97.9455		514.018	123.28
513.601	26.8785		516.035	100.363		516.035	70.7642
515.6	35.1726		518.05	87.2201		518.05	67.6807
517.599	32.0267		520.065	69.5355		520.065	53.4233
519.598	22.2846		522.079	47.5755		522.079	32.2667
521.596	0.89911		524.092	14.1152		524.092	57.7497
523.593	30.1858		526.106	49.7455		526.106	30.8312
525.589	14.9808		528.118	48.1707		528.118	45.2781
527.585	4.67927		530.131	29.2826		530.131	27.2542
529.581	28.857		532.141	35.0512		532.141	11.5726
531.574	-10.5321		534.152	29.1835		534.152	9.28318
533.569	22.1906		536.161	34.126		536.161	23.054
535.562	-29.9463		538.171	10.5964		538.171	16.8345
537.556	-18.3983		540.179	26.0192		540.179	20.1856
539.547	14.2753		542.187	44.0195		542.187	15.7677
541.54	10.9625		544.195	41.2491		544.195	6.24615
543.53	-28.2349		546.202	30.7778		546.202	16.2434
545.52	9.30271		548.207	22.2593		548.207	9.37782
547.51	2.91361		550.213	34.8584		550.213	8.80546
549.499	21.0424		552.219	23.6605		552.219	30.4964
551.488	-9.75509		554.222	34.9813		554.222	15.5171
553.475	-25.9103		556.227	41.7521		556.227	16.6012
555.463	18.2144		558.229	1.98772		558.229	29.9736
557.449	16.6475		560.231	28.1133		560.231	24.143
559.435	13.4111		562.234	30.5974		562.234	10.6551
561.421	-4.49699		564.235	33.3559		564.235	19.1168
563.406	-19.0876		566.235	53.5295		566.235	15.6769
565.391	10.4337		568.235	34.3148		568.235	24.4331
567.374	-2.31541		570.234	64.6571		570.234	7.63338
569.357	-3.66489		572.233	26.8816		572.233	25.8243
571.339	11.0996		574.231	29.3554		574.231	12.345
573.321	-3.85973		576.229	48.0517		576.229	31.6112
575.302	-28.982		578.225	35.9306		578.225	33.4066
577.284	-3.9264		580.221	66.203		580.221	31.0817
579.263	30.6955		582.217	45.1428		582.217	13.0595
581.242	-20.6001		584.212	61.8706		584.212	16.8518
583.221	-0.3242		586.207	48.7039		586.207	43.7925
585.199	-5.83377		588.2	72.5088		588.2	61.7105
587.176	20.994		590.192	68.9185		590.192	41.3504
589.153	2.44394		592.186	83.4374		592.186	76.3349
591.13	-21.0081		594.178	89.9639		594.178	89.8911
593.106	13.6051		596.169	56.06		596.169	55.9539
595.081	4.85787		598.159	53.7898		598.159	82.6117
597.055	36.5391		600.149	112.249		600.149	73.3791
599.029	-2.45581		602.139	131.35		602.139	105.946
601.002	-2.93094		604.128	118.988		604.128	124.562
602.975	4.43554		606.116	128.035		606.116	108.423
604.947	21.2983		608.102	132.224		608.102	111.353
606.919	14.2054		610.09	130.407		610.09	73.336
608.889	-3.72941		612.077	74.6355		612.077	94.0268
610.859	-14.7919		614.062	72.49		614.062	79.0127
612.829	13.0116		616.047	106.666		616.047	97.066
614.798	-13.6598		618.031	79.0303		618.031	66.9274
616.766	22.2079		620.015	66.6037		620.015	75.3766
618.734	-3.35859		621.999	84.4992		621.999	82.3717
620.701	-17.9414		623.981	28.5226		623.981	58.9816
622.668	-2.04766		625.963	80.8567		625.963	52.3495
624.635	-42.5265		627.944	20.4717		627.944	60.3346
626.6	-15.3034		629.925	30.5732		629.925	29.0278
628.564	3.83701		631.905	31.5956		631.905	26.9759
630.529	-1.36073		633.885	41.0677		633.885	7.36847
632.492	-6.82201		635.863	30.2393		635.863	33.7838
634.456	-33.4485		637.841	28.4333		637.841	10.0569
636.418	-24.803		639.82	16.1819		639.82	37.0329
638.379	-25.8007		641.796	39.3705		641.796	29.8596
640.34	-20.2599		643.773	57.3177		643.773	26.608
642.302	-17.7903		645.748	44.0797		645.748	13.696
644.261	-2.4429		647.724	45.4115		647.724	3.69732
646.221	-6.40012		649.698	41.8708		649.698	7.04247
648.179	-0.93715		651.672	-0.25222		651.672	18.5002
650.138	-22.8627		653.645	9.99475		653.645	7.32769
652.094	-8.15705		655.618	22.0539		655.618	-18.0387
654.051	-9.39922		657.59	36.6402		657.59	24.686
656.008	-10.4585		659.562	32.1153		659.562	10.9133
657.963	-14.4347		661.533	41.5551		661.533	-11.9871
659.919	-30.8817		663.503	11.8546		663.503	-1.41327
661.873	-8.99634		665.473	22.0322		665.473	-5.55543
663.827	-18.852		667.441	27.8178		667.441	20.498
665.78	-15.9845		669.41	3.96682		669.41	24.548
667.733	7.55739		671.377	17.804		671.377	-4.04971
669.686	-18.2396		673.345	7.04248		673.345	2.82498
671.637	-10.5839		675.311	12.687		675.311	21.6642
673.588	-17.2084		677.277	26.8477		677.277	4.50953
675.538	-22.1868		679.243	14.9332		679.243	40.6971
677.488	-39.8891		681.208	10.1589		681.208	16.7192
679.436	7.79497		683.172	14.5237		683.172	6.34986
681.385	-8.41017		685.135	22.8991		685.135	29.697
683.333	10.3614		687.099	39.6544		687.099	24.1507
685.281	-9.32023		689.061	13.0578		689.061	-2.02662
687.227	-0.30724		691.023	16.9064		691.023	20.497
689.173	-8.77611		692.983	22.1709		692.983	7.24716
691.118	-2.71238		694.944	21.9036		694.944	40.0928
693.063	-22.0957		696.904	-0.35642		696.904	20.713
695.008	-15.9523		698.863	37.0986		698.863	1.26781
696.951	-30.8196		700.822	32.886		700.822	31.4206
698.894	-26.8043		702.78	29.7686		702.78	40.0181
700.837	-8.68132		704.737	17.1101		704.737	21.4725
702.778	2.8822		706.693	0.94128		706.693	5.68509
704.72	-4.73424		708.651	18.7969		708.651	49.6825
706.661	-33.0393		710.606	5.21352		710.606	22.0194
708.601	-8.84393		712.561	-2.103		712.561	15.7075
710.539	-10.2503		714.515	29.553		714.515	18.2027
712.479	-19.6755		716.469	25.4103		716.469	14.432
714.418	-13.1992		718.421	8.69934		718.421	17.5761
716.355	-30.2985		720.374	17.3279		720.374	19.6985
718.292	9.77775		722.327	17.8012		722.327	24.3479
720.228	-38.5208		724.277	4.56029		724.277	27.2101
722.164	-15.6471		726.229	33.1484		726.229	43.6496
724.1	-10.2201		728.178	4.92161		728.178	20.8848
726.035	-8.01928		730.129	21.0263		730.129	49.3673
727.969	-5.81602		732.077	2.38209		732.077	7.99157
729.902	-5.10027		734.025	20.0206		734.025	19.8568
731.835	-12.1327		735.973	19.4318		735.973	29.053
733.768	-6.44037		737.919	35.0847		737.919	34.4478
735.698	-8.58048		739.866	-17.154		739.866	25.8538
737.63	-26.4687		741.812	26.0944		741.812	18.7997
739.561	-19.0422		743.757	3.84046		743.757	19.5647
741.49	-14.6532		745.702	20.6638		745.702	-3.76357
743.42	-5.38131		747.647	18.2289		747.647	24.8278
745.348	26.1855		749.589	20.8444		749.589	22.7182
747.277	-22.925		751.533	18.0647		751.533	10.7731
749.204	-13.4495		753.474	-5.73699		753.474	8.36662
751.13	-8.78156		755.417	2.71771		755.417	17.6403
753.057	-18.5261		757.357	6.30137		757.357	30.1459
754.982	-18.8642		759.297	18.7552		759.297	24.0554
756.907	-6.58225		761.237	22.5004		761.237	38.5857
758.832	8.79719		763.177	23.6208		763.177	13.0521
760.756	-10.9561		765.116	12.2148		765.116	36.1684
762.68	1.06483		767.054	25.7778		767.054	36.191
764.603	20.9492		768.99	8.11018		768.99	33.0754
766.524	-2.30948		770.927	25.375		770.927	39.9265
768.446	1.36539		772.863	25.2496		772.863	37.4966
770.367	-15.8139		774.799	33.5889		774.799	39.1339
772.288	-1.35164		776.734	39.4767		776.734	56.4291
774.207	-18.7984		778.669	78.4153		778.669	25.5559
776.126	-15.6727		780.602	36.8699		780.602	42.3367
778.046	-7.79829		782.534	44.8813		782.534	69.956
779.963	-9.33768		784.468	55.6336		784.468	75.3559
781.881	9.75965		786.4	48.9634		786.4	50.2475
783.798	5.28398		788.331	76.9854		788.331	66.6763
785.714	19.7933		790.261	70.5016		790.261	54.1789
787.63	23.3022		792.191	79.3297		792.191	68.8012
789.544	25.2554		794.121	74.6738		794.121	68.0538
791.459	-13.6501		796.05	60.8609		796.05	79.3831
793.373	2.52399		797.979	53.6473		797.979	52.4553
795.286	1.44982		799.906	69.4164		799.906	62.2353
797.199	0.43591		801.833	63.9501		801.833	72.5836
799.11	5.76924		803.759	64.648		803.759	54.8596
801.021	15.8744		805.686	61.5387		805.686	69.4309
802.933	-2.2347		807.611	32.9738		807.611	67.2278
804.844	-1.47866		809.536	50.6505		809.536	54.0651
806.753	2.44792		811.46	48.0369		811.46	50.4343
808.662	1.73149		813.383	53.0902		813.383	44.5176
810.571	18.4342		815.306	51.5275		815.306	43.7711
812.479	10.1784		817.228	32.1637		817.228	50.6827
814.385	-8.93564		819.15	66.355		819.15	49.6249
816.292	0.4051		821.071	23.9143		821.071	44.0903
818.199	-2.85919		822.991	37.4031		822.991	34.7843
820.104	-6.2492		824.911	28.9188		824.911	30.1933
822.009	-0.34629		826.831	44.531		826.831	28.5154
823.913	-10.4992		828.749	47.0038		828.749	28.0035
825.818	18.7697		830.668	35.5064		830.668	38.4639
827.721	-15.3955		832.585	45.4738		832.585	37.4109
829.623	-8.32724		834.501	58.1502		834.501	35.3683
831.525	6.79443		836.419	21.3912		836.419	31.2422
833.426	9.36082		838.334	9.94107		838.334	18.1434
835.327	-0.74757		840.249	36.5858		840.249	46.8675
837.228	-6.21829		842.164	36.5687		842.164	48.3023
839.128	3.99461		844.078	4.59679		844.078	45.7739
841.027	18.7894		845.991	4.47065		845.991	22.1679
842.925	-6.19224		847.903	-16.7784		847.903	21.0364
844.823	5.32005		849.815	19.2675		849.815	15.6055
846.72	-0.63427		851.728	0.54171		851.728	-0.21705
848.617	15.5036		853.638	-2.65526		853.638	16.0256
850.513	-9.74936		855.549	-7.21757		855.549	5.33661
852.408	15.4311		857.458	3.78976		857.458	-8.51064
854.304	-19.5952		859.367	-21.8503		859.367	0.90831
856.198	0.63912		861.275	-26.2385		861.275	-4.58135
858.092	-8.97722		863.183	-3.7565		863.183	-4.41763
859.985	22.4563		865.091	-2.55229		865.091	9.42947
861.878	16.2814		866.997	-0.10391		866.997	-3.55015
863.769	-3.9151		868.903	-11.371		868.903	8.42136
865.661	-20.8963		870.809	-22.5201		870.809	11.7639
867.552	-12.7391		872.714	4.64895		872.714	18.5068
869.442	-31.2028		874.619	-24.7384		874.619	14.1676
871.332	-7.34313		876.522	-24.7608		876.522	-6.29926
873.221	-14.8329		878.426	0.11274		878.426	21.1915
875.11	8.97015		880.328	-23.7534		880.328	-11.8815
876.998	-9.48356		882.229	8.40465		882.229	33.2482
878.885	-13.7771		884.132	-35.4308		884.132	1.48104
880.771	5.52566		886.032	-8.88268		886.032	22.0388
882.657	-32.8957		887.932	6.47008		887.932	11.4865
884.543	5.49256		889.832	-7.41747		889.832	8.42317
886.428	-12.4124		891.731	-18.7288		891.731	16.0126
888.313	4.12342		893.629	5.58163		893.629	10.0636
890.197	-4.51998		895.526	-26.1176		895.526	26.4896
892.08	-13.3051		897.424	8.52341		897.424	12.4492
893.963	2.88341		899.321	-19.077		899.321	18.4045
895.844	1.71981		901.216	-4.141		901.216	8.42013
897.726	-10.4395		903.112	7.95368		903.112	4.8907
899.607	-16.256		905.007	1.58325		905.007	1.53965
901.487	-18.8102		906.9	2.66119		906.9	8.76083
903.367	2.2993		908.794	-12.5592		908.794	20.8927
905.247	-14.1985		910.688	-15.653		910.688	16.4747
907.125	-29.1934		912.58	17.373		912.58	2.62362
909.004	18.5281		914.472	-5.34475		914.472	0.43893
910.88	1.62012		916.362	-8.30325		916.362	14.9284
912.757	-1.3051		918.253	-5.1713		918.253	12.4194
914.634	-8.97879		920.144	3.12899		920.144	-4.92492
916.508	-2.52197		922.034	-9.33847		922.034	1.89658
918.384	-27.4485		923.922	-3.9176		923.922	-2.80443
920.258	0.90806		925.811	12.6082		925.811	14.2485
922.133	7.25957		927.698	-28.679		927.698	4.85181
924.006	5.76038		929.585	8.18692		929.585	5.92907
925.878	18.3709		931.472	-5.31314		931.472	19.9989
927.751	-11.195		933.358	6.78814		933.358	46.5182
929.623	1.50369		935.243	-2.87899		935.243	53.1517
931.494	-9.25109		937.128	-19.7502		937.128	34.9969
933.363	-2.8683		939.012	-11.7241		939.012	32.9155
935.233	6.57377		940.895	6.51763		940.895	43.5403
937.103	0.38922		942.778	-0.54054		942.778	27.5934
938.972	12.9539		944.661	-3.00117		944.661	9.94625
940.839	5.3294		946.542	2.24965		946.542	10.7713
942.708	0.90697		948.424	-1.70991		948.424	7.46959
944.574	-8.13985		950.304	0.47652		950.304	9.06699
946.441	15.5191		952.185	-8.6425		952.185	-0.64541
948.307	-7.59501		954.064	-25.1227		954.064	-17.737
950.172	0.39027		955.943	-21.2361		955.943	5.72644
952.036	-0.97242		957.821	-21.0855		957.821	24.8334
953.9	-25.6156		959.698	3.62501		959.698	40.72
955.764	38.5594		961.576	18.0398		961.576	5.2467
957.627	-2.98832		963.452	4.50839		963.452	-3.19092
959.49	30.2565		965.329	7.32392		965.329	17.9954
961.35	16.7911		967.203	30.9007		967.203	-15.869
963.212	7.97229		969.078	11.9336		969.078	14.5172
965.072	16.287		970.952	-4.89851		970.952	12.9414
966.933	-3.49558		972.826	15.2099		972.826	-8.45067
968.792	-1.49581		974.699	9.89441		974.699	9.08564
970.65	-7.42149		976.571	-5.58585		976.571	-4.34832
972.509	2.0996		978.442	-3.21471		978.442	-3.09942
974.367	-18.1712		980.313	36.3441		980.313	20.8797
976.224	-2.62453		982.184	16.2963		982.184	-4.06649
978.081	-4.2152		984.054	20.1295		984.054	21.217
979.937	-25.9993		985.924	25.7665		985.924	18.8172
981.791	-8.83153		987.793	4.09414		987.793	1.67945
983.646	-21.292		989.662	-11.4604		989.662	12.5659
985.501	6.62157		991.529	21.6171		991.529	-11.0945
987.354	-26.1468		993.396	15.8347		993.396	-7.30286
989.208	-37.0981		995.262	1.45165		995.262	-9.03145
991.06	24.9987		997.128	20.9215		997.128	-4.99368
992.911	-6.00574		998.993	-2.87644		998.993	17.8446
994.764	7.98516		1000.86	13.6818		1000.86	-6.0655
996.614	-24.6507		1002.72	25.1796		1002.72	3.65985
998.464	-29.465		1004.59	7.95492		1004.59	15.7662
1000.31	-9.55631		1006.45	2.26201		1006.45	-7.84069
1002.16	2.63653		1008.31	38.6744		1008.31	11.2484
1004.01	-17.4989		1010.17	21.2547		1010.17	24.3187
1005.86	-29.6822		1012.03	31.9678		1012.03	10.2022
1007.71	-10.7409		1013.89	30.5515		1013.89	30.5428
1009.55	-25.7643		1015.76	41.0414		1015.76	6.856
1011.4	0.97648		1017.61	40.604		1017.61	20.7985
1013.24	19.8291		1019.47	48.5076		1019.47	33.7798
1015.09	-0.23968		1021.33	44.843		1021.33	17.7472
1016.93	-31.2472		1023.19	40.6304		1023.19	21.056
1018.78	-6.46193		1025.05	63.5024		1025.05	31.4976
1020.62	-17.2177		1026.9	49.1271		1026.9	66.9883
1022.46	-1.549		1028.76	61.7743		1028.76	39.8938
1024.31	-23.0362		1030.61	39.4503		1030.61	35.72
1026.15	12.7854		1032.47	52.0423		1032.47	41.5581
1027.99	-8.77704		1034.32	45.3908		1034.32	58.0101
1029.83	6.8826		1036.18	59.9481		1036.18	45.8801
1031.67	-16.1432		1038.03	67.7672		1038.03	51.2615
1033.51	13.67		1039.88	88.2659		1039.88	59.9462
1035.35	-1.48207		1041.73	77.5989		1041.73	32.4526
1037.18	12.8008		1043.59	64.88		1043.59	63.423
1039.02	12.9481		1045.44	74.0013		1045.44	53.8419
1040.86	12.9162		1047.29	59.9303		1047.29	60.4153
1042.7	8.0949		1049.14	87.292		1049.14	49.7005
1044.53	9.43782		1050.99	81.7654		1050.99	63.6466
1046.37	4.58513		1052.83	48.4138		1052.83	79.804
1048.2	-1.78228		1054.68	72.9666		1054.68	61.9654
1050.04	-9.68348		1056.53	80.8939		1056.53	75.6691
1051.87	-12.9627		1058.38	65.0007		1058.38	54.3075
1053.7	25.5242		1060.22	81.6561		1060.22	53.6272
1055.53	3.4187		1062.07	78.9905		1062.07	71.0597
1057.37	-14.1363		1063.91	52.6436		1063.91	65.4155
1059.2	-3.91398		1065.76	74.4198		1065.76	73.57
1061.03	-26.1542		1067.6	94.8138		1067.6	54.7734
1062.86	11.8327		1069.44	67.6571		1069.44	48.9364
1064.69	-2.59448		1071.29	80.9475		1071.29	74.8113
1066.52	26.1369		1073.13	71.0591		1073.13	58.8006
1068.35	8.70524		1074.97	79.7581		1074.97	63.2519
1070.17	-4.03036		1076.81	71.3571		1076.81	57.4778
1072	-21.2457		1078.65	53.2395		1078.65	51.9742
1073.83	-4.51504		1080.49	34.5702		1080.49	74.512
1075.65	20.0152		1082.33	36.288		1082.33	44.6344
1077.48	0.028		1084.17	30.9211		1084.17	36.9318
1079.3	-0.04912		1086.01	40.9314		1086.01	37.7876
1081.13	30.4934		1087.84	57.8471		1087.84	28.8039
1082.95	17.9179		1089.68	36.505		1089.68	31.7668
1084.78	8.39124		1091.52	38.0006		1091.52	27.189
1086.6	-13.3724		1093.35	50.6057		1093.35	35.578
1088.42	-19.7004		1095.19	24.905		1095.19	16.1681
1090.24	-24.3983		1097.02	30.2196		1097.02	-1.32331
1092.06	-12.1129		1098.86	31.7458		1098.86	4.00178
1093.88	9.47984		1100.69	2.43796		1100.69	21.8088
1095.7	12.6913		1102.52	24.3053		1102.52	3.38359
1097.52	-1.03152		1104.35	19.4815		1104.35	25.367
1099.34	0.53972		1106.18	16.6433		1106.18	-8.22396
1101.16	-8.78526		1108.02	15.4485		1108.02	26.0666
1102.98	-8.99305		1109.85	7.21174		1109.85	16.1845
1104.79	-4.64912		1111.68	26.0117		1111.68	5.48077
1106.61	-4.91202		1113.51	8.73195		1113.51	11.9567
1108.43	8.74341		1115.33	6.8521		1115.33	5.96664
1110.24	13.2507		1117.16	7.4228		1117.16	24.077
1112.06	-28.3893		1118.99	-3.40095		1118.99	-6.37429
1113.87	-6.97165		1120.82	3.59236		1120.82	2.588
1115.69	12.775		1122.64	-21.1851		1122.64	0.80132
1117.5	0.01478		1124.47	26.0689		1124.47	1.57897
1119.31	2.48496		1126.29	7.59339		1126.29	-0.74755
1121.12	1.76861		1128.12	3.27772		1128.12	-8.15738
1122.93	28.6273		1129.94	-17.1159		1129.94	-1.11628
1124.74	4.83718		1131.77	-10.6634		1131.77	3.52133
1126.55	-3.56328		1133.59	-0.32478		1133.59	13.8886
1128.36	43.1729		1135.41	-10.9418		1135.41	13.2428
1130.17	14.9402		1137.23	-16.1769		1137.23	-9.50235
1131.98	-4.07536		1139.05	-14.7848		1139.05	-27.5909
1133.79	16.602		1140.88	-14.2414		1140.88	4.06709
1135.6	-10.0718		1142.7	-27.1985		1142.7	-2.16101
1137.41	5.92271		1144.52	-1.68956		1144.52	3.10399
1139.21	20.355		1146.34	-17.9334		1146.34	16.2801
1141.02	-7.78034		1148.15	-18.833		1148.15	4.57975
1142.82	8.24136		1149.97	-0.58748		1149.97	-3.7665
1144.63	-3.02461		1151.79	5.09812		1151.79	30.7416
1146.43	2.46448		1153.6	-7.89127		1153.6	18.2033
1148.23	3.45282		1155.42	-6.08892		1155.42	7.16821
1150.04	15.1237		1157.24	-16.6398		1157.24	8.19153
1151.84	2.63575		1159.05	-26.2476		1159.05	16.6143
1153.64	2.37124		1160.86	-7.59714		1160.86	0.5514
1155.44	-14.4973		1162.68	1.87504		1162.68	11.8358
1157.24	-16.1815		1164.49	-2.24238		1164.49	1.30576
1159.04	9.43778		1166.3	-7.69516		1166.3	-1.0441
1160.84	27.506		1168.12	-22.0782		1168.12	-15.499
1162.64	12.2682		1169.93	-13.0018		1169.93	-6.49787
1164.44	-4.38781		1171.74	-3.30406		1171.74	-2.59104
1166.24	-8.7703		1173.55	-6.28001		1173.55	-40.5205
1168.04	3.71091		1175.36	-30.6378		1175.36	-9.84646
1169.83	22.4209		1177.17	-9.58302		1177.17	-20.6085
1171.63	-1.49719		1178.98	-18.4303		1178.98	-15.1031
1173.42	-17.8686		1180.79	-27.9758		1180.79	-29.9715
1175.22	-0.70077		1182.59	-28.2705		1182.59	-7.16697
1177.01	4.16931		1184.4	-18.4682		1184.4	-5.89843
1178.81	19.7543		1186.21	-18.7901		1186.21	-41.9081
1180.6	-12.1324		1188.01	-25.8057		1188.01	-20.2147
1182.39	0.61351		1189.82	-6.70597		1189.82	-2.74694
1184.19	11.9855		1191.62	-14.4093		1191.62	-36.6538
1185.98	-4.36025		1193.43	-43.4526		1193.43	-13.3289
1187.77	-11.661		1195.23	-14.5546		1195.23	-30.209
1189.56	3.90857		1197.03	-26.8876		1197.03	-2.91954
1191.35	-28.72		1198.84	6.80076		1198.84	5.0897
1193.14	-24.4348		1200.64	-26.9267		1200.64	2.04489
1194.93	-7.79742		1202.44	-17.6733		1202.44	-0.68107
1196.72	-23.4725		1204.24	18.7877		1204.24	-4.37797
1198.5	-6.57109		1206.04	23.8961		1206.04	3.03223
1200.29	-9.70789		1207.84	17.2067		1207.84	-8.288
