# Supplementary material for: Dynamic restructuring of nickel sulfides for electrocatalytic hydrogen evolution reaction
Source: Nat Commun. 2024 Jun 24;15:5336. doi: 10.1038/s41467-024-49015-4 (PMC11196257; doi:10.1038/s41467-024-49015-4)
Supplement: Supplementary file 5 — Source data [file 41467_2024_49015_MOESM5_ESM.zip › Figure 3.xlsx]

## Sheet: Figure 3a
Photon energy	Normalized absorption		Photon energy	Normalized absorption		Photon energy	Normalized absorption		Photon energy	Normalized absorption
eV	arb. units		eV	arb. units		eV	arb. units		eV	arb. units
	0.00 V-30 min (NiS)			-1.00 V-30mn (Ni3S2)			0.50 V-30mn (NiO/Ni3S2)			back -1.00 V-30mn (NiO/Ni3S2)
8199.05	9.6475e-05		8199.05	-3.21125e-05		8199.05	-7.99287e-05		8199.05	-9.54448e-05
8200.11	0.000819003		8200.11	0.000760341		8200.11	0.000760515		8200.11	0.000740835
8201.6	0.000809445		8201.6	0.000675575		8201.6	0.000654292		8201.6	0.00057159
8202.48	0.000746718		8202.48	0.000850047		8202.48	0.000698344		8202.48	0.000707115
8203.38	0.000691355		8203.38	0.000557857		8203.38	0.000589677		8203.38	0.000752022
8204.26	0.000596563		8204.26	0.000596757		8204.26	0.000666896		8204.26	0.000499119
8205.18	0.000608853		8205.18	0.000732802		8205.18	0.00057205		8205.18	0.000496373
8206.11	0.000576759		8206.11	0.00063952		8206.11	0.000514669		8206.11	0.000655932
8207.04	0.000585968		8207.04	0.000545506		8207.04	0.000532678		8207.04	0.00059916
8207.96	0.000613441		8207.96	0.000578358		8207.96	0.000492357		8207.96	0.000611953
8208.9	0.00059644		8208.9	0.000519281		8208.9	0.000483879		8208.9	0.000515367
8209.83	0.000519986		8209.83	0.000587662		8209.83	0.000501655		8209.83	0.000415619
8210.78	0.000334398		8210.78	0.000365806		8210.78	0.000385502		8210.78	0.000533877
8211.7	0.000449531		8211.7	0.000434164		8211.7	0.000437369		8211.7	0.000575449
8212.65	0.000509772		8212.65	0.000344646		8212.65	0.000467477		8212.65	0.000461033
8213.61	0.000461482		8213.61	0.00049132		8213.61	0.000397752		8213.61	0.000404253
8214.55	0.000371918		8214.55	0.000277157		8214.55	0.000341785		8214.55	0.000246136
8215.51	0.000467908		8215.51	0.000405179		8215.51	0.000464189		8215.51	0.000299864
8216.47	0.00043247		8216.47	0.000183966		8216.47	0.000256544		8216.47	0.000162568
8217.44	0.000211588		8217.44	0.000264644		8217.44	0.000242267		8217.44	0.000295163
8218.39	0.000211562		8218.39	0.000303831		8218.39	0.000293382		8218.39	7.67914e-05
8219.36	0.000222909		8219.36	0.000158335		8219.36	0.000262185		8219.36	0.000269969
8220.34	0.000151836		8220.34	0.00020547		8220.34	0.00021787		8220.34	0.00028021
8221.32	0.000180671		8221.32	0.000167808		8221.32	0.000227619		8221.32	0.000137841
8222.27	7.75874e-05		8222.27	0.000125253		8222.27	8.83869e-05		8222.27	9.04328e-05
8223.25	0.000237564		8223.25	0.000182733		8223.25	0.000137801		8223.25	8.48091e-05
8224.24	0.000105252		8224.24	0.000123283		8224.24	4.73046e-05		8224.24	0.000121507
8225.22	8.79068e-05		8225.22	3.66425e-05		8225.22	5.84108e-05		8225.22	0.000167536
8226.18	4.32502e-05		8226.18	-3.37111e-05		8226.18	-4.13539e-05		8226.18	5.12785e-05
8227.17	6.804e-05		8227.17	-3.47687e-05		8227.17	-2.08459e-05		8227.17	5.85643e-05
8228.15	-2.33932e-06		8228.15	-2.49199e-05		8228.15	-6.05492e-05		8228.15	-2.81969e-05
8229.11	-7.07971e-05		8229.11	-9.89665e-05		8229.11	-6.59995e-05		8229.11	-0.000166316
8230.1	-0.000137332		8230.1	-5.60887e-05		8230.1	-5.65605e-05		8230.1	-4.45486e-05
8231.09	-7.82201e-05		8231.09	-0.000154483		8231.09	1.64097e-05		8231.09	-8.98201e-05
8232.08	-0.000105161		8232.08	-3.86293e-05		8232.08	-0.000213484		8232.08	-0.000183324
8233.04	-4.66564e-05		8233.04	-0.000131055		8233.04	-0.000239251		8233.04	-0.000325443
8234.04	-6.55271e-05		8234.04	-0.000195593		8234.04	-0.000131597		8234.04	-0.000269352
8235.03	-0.000141915		8235.03	-0.000222487		8235.03	-0.000144947		8235.03	-0.000266931
8236.03	-0.000213593		8236.03	-0.000237401		8236.03	-0.000192216		8236.03	-0.000205574
8237	-0.000339206		8237	-0.000307217		8237	-0.000158283		8237	-0.00021975
8237.99	-0.000225592		8237.99	-0.000249519		8237.99	-0.000189959		8237.99	-0.000340861
8238.99	-0.000253716		8238.99	-0.000287835		8238.99	-0.000233988		8238.99	-4.42099e-05
8239.99	-0.000223928		8239.99	-0.000330873		8239.99	-0.000340423		8239.99	-0.000207448
8240.96	-0.000298908		8240.96	-0.000257915		8240.96	-0.000350818		8240.96	-0.000226246
8241.96	-0.000496301		8241.96	-0.000287926		8241.96	-0.000252625		8241.96	-0.000519396
8242.96	-0.000353363		8242.96	-0.000443038		8242.96	-0.000375825		8242.96	-0.000259401
8243.96	-0.000347438		8243.96	-0.000425452		8243.96	-0.000347635		8243.96	-0.00022512
8244.93	-0.000378572		8244.93	-0.000267336		8244.93	-0.00044399		8244.93	-0.000327103
8245.93	-0.000425395		8245.93	-0.000479422		8245.93	-0.000434874		8245.93	-0.000216476
8246.93	-0.000480851		8246.93	-0.000468463		8246.93	-0.000549056		8246.93	-0.00050069
8247.91	-0.000444509		8247.91	-0.000512485		8247.91	-0.00037609		8247.91	-0.000460893
8248.9	-0.000493044		8248.9	-0.00045615		8248.9	-0.000508186		8248.9	-0.000421783
8249.91	-0.000586723		8249.91	-0.000445062		8249.91	-0.000507187		8249.91	-0.000565042
8250.92	-0.000471918		8250.92	-0.000438006		8250.92	-0.000587826		8250.92	-0.000724575
8251.91	-0.000527381		8251.91	-0.000483594		8251.91	-0.000437718		8251.91	-0.000462026
8252.91	-0.000564109		8252.91	-0.000591192		8252.91	-0.000576559		8252.91	-0.000535303
8253.91	-0.000563947		8253.91	-0.000536807		8253.91	-0.000582804		8253.91	-0.000737475
8254.92	-0.000434296		8254.92	-0.000669399		8254.92	-0.000429897		8254.92	-0.000559153
8255.9	-0.000502374		8255.9	-0.000610694		8255.9	-0.000522796		8255.9	-0.000815746
8256.9	-0.000525266		8256.9	-0.000607067		8256.9	-0.000602928		8256.9	-0.000498069
8257.91	-0.000625992		8257.91	-0.000582946		8257.91	-0.000443719		8257.91	-0.000605866
8258.92	-0.000636758		8258.92	-0.000656079		8258.92	-0.000497878		8258.92	-0.000549103
8259.91	-0.000541599		8259.91	-0.000466849		8259.91	-0.000456531		8259.91	-0.000411044
8260.91	-0.000543749		8260.91	-0.000548508		8260.91	-0.00062784		8260.91	-0.000349902
8261.92	-0.000627861		8261.92	-0.00054974		8261.92	-0.000551738		8261.92	-0.000592559
8262.9	-0.000750269		8262.9	-0.00062343		8262.9	-0.000525323		8262.9	-0.000640114
8263.9	-0.000692959		8263.9	-0.000620882		8263.9	-0.000589192		8263.9	-0.000678175
8264.91	-0.000539659		8264.91	-0.000577513		8264.91	-0.000575514		8264.91	-0.000657585
8265.92	-0.000720531		8265.92	-0.000537792		8265.92	-0.000719815		8265.92	-0.000541247
8266.9	-0.000829463		8266.9	-0.000613586		8266.9	-0.000580988		8266.9	-0.000452409
8267.91	-0.000783735		8267.91	-0.000619637		8267.91	-0.000579808		8267.91	-0.000529076
8268.93	-0.000710675		8268.93	-0.00064115		8268.93	-0.000289209		8268.93	-0.000361269
8269.94	-0.000577591		8269.94	-0.000667401		8269.94	-0.000447516		8269.94	-0.000589261
8270.92	-0.000791693		8270.92	-0.000619746		8270.92	-0.000522062		8270.92	-0.00063991
8271.94	-0.000620346		8271.94	-0.000614297		8271.94	-0.000623491		8271.94	-0.000270814
8272.94	-0.000681859		8272.94	-0.000551957		8272.94	-0.00057513		8272.94	-0.000523363
8273.96	-0.000625844		8273.96	-0.000528449		8273.96	-0.000597862		8273.96	-0.000552914
8274.94	-0.000489646		8274.94	-0.000533104		8274.94	-0.000508992		8274.94	-0.000572394
8275.96	-0.000536792		8275.96	-0.000533672		8275.96	-0.000489089		8275.96	-0.000627316
8276.96	-0.000598479		8276.96	-0.000358323		8276.96	-0.000646981		8276.96	-0.000462435
8277.95	-0.000635209		8277.95	-0.000435127		8277.95	-0.000413322		8277.95	-0.00025709
8278.96	-0.000520302		8278.96	-0.000365798		8278.96	-0.000503886		8278.96	-0.000251105
8279.98	-0.000423338		8279.98	-0.00046079		8279.98	-0.000536334		8279.98	-0.000536318
8280.99	-0.000598918		8280.99	-0.000516017		8280.99	-0.000411789		8280.99	-0.000377132
8281.98	-0.000318166		8281.98	-0.000285485		8281.98	-0.000251077		8281.98	-0.000441541
8282.99	-0.000545992		8282.99	-0.000368271		8282.99	-0.000385428		8282.99	-0.000339118
8284.01	-0.000491965		8284.01	-0.000200531		8284.01	-0.000254249		8284.01	-0.000274174
8285.02	-0.000279386		8285.02	-0.000240117		8285.02	-0.000250511		8285.02	-0.000319896
8286.01	-0.000174564		8286.01	-2.10011e-05		8286.01	-0.000176424		8286.01	2.86736e-05
8287.02	-0.00022864		8287.02	-6.45973e-05		8287.02	-0.000310568		8287.02	-8.80476e-05
8288.04	-0.000264191		8288.04	-0.00028107		8288.04	-5.70008e-05		8288.04	-0.000174544
8289.06	-0.000162127		8289.06	-0.000101822		8289.06	-0.000107114		8289.06	6.2478e-05
8290.05	2.42314e-05		8290.05	5.40137e-05		8290.05	0.000142824		8290.05	-0.000252546
8291.07	-0.000102143		8291.07	0.0002079		8291.07	7.02499e-05		8291.07	4.54341e-06
8292.09	0.000240798		8292.09	0.000184101		8292.09	-6.65698e-05		8292.09	0.000115189
8293.08	2.83166e-06		8293.08	0.000235742		8293.08	0.000198287		8293.08	0.000230578
8294.1	9.03472e-05		8294.1	0.000424278		8294.1	0.000260752		8294.1	0.000208758
8295.11	0.000327563		8295.11	0.000571848		8295.11	0.000433645		8295.11	0.000473599
8296.13	0.000518078		8296.13	0.000490929		8296.13	0.000492051		8296.13	0.000643722
8297.12	0.000469077		8297.12	0.000532226		8297.12	0.000586532		8297.12	0.000671322
8298.14	0.0006375		8298.14	0.000772305		8298.14	0.000795118		8298.14	0.000780178
8299.16	0.000712495		8299.16	0.000747647		8299.16	0.000766602		8299.16	0.000635885
8300.18	0.0007986		8300.18	0.000956067		8300.18	0.00078661		8300.18	0.00111
8301.18	0.000946183		8301.18	0.000898428		8301.18	0.00106		8301.18	0.00119
8302.2	0.00103		8302.2	0.0012		8302.2	0.00112		8302.2	0.00137
8303.22	0.0012		8303.22	0.00131		8303.22	0.00157		8303.22	0.0013
8304.23	0.00119		8304.23	0.00161		8304.23	0.00175		8304.23	0.00127
8305.22	0.00158		8305.22	0.00175		8305.22	0.0017		8305.22	0.00161
8306.24	0.00194		8306.24	0.00218		8306.24	0.00218		8306.24	0.00194
8307.27	0.00171		8307.27	0.00214		8307.27	0.00201		8307.27	0.00198
8308.29	0.00216		8308.29	0.00242		8308.29	0.00237		8308.29	0.0022
8310.01	0.00245		8310.01	0.00294		8310.01	0.00268		8310.01	0.00309
8310.15	0.00252		8310.15	0.00294		8310.15	0.0026		8310.15	0.00279
8310.3	0.00274		8310.3	0.00309		8310.3	0.00281		8310.3	0.00266
8310.48	0.00282		8310.48	0.0031		8310.48	0.00284		8310.48	0.00272
8310.68	0.00277		8310.68	0.003		8310.68	0.00287		8310.68	0.00289
8310.87	0.00284		8310.87	0.00303		8310.87	0.00292		8310.87	0.00302
8311.07	0.00288		8311.07	0.00302		8311.07	0.00306		8311.07	0.0029
8311.27	0.00293		8311.27	0.00321		8311.27	0.00307		8311.27	0.00298
8311.46	0.00288		8311.46	0.0031		8311.46	0.00306		8311.46	0.00306
8311.66	0.00295		8311.66	0.00306		8311.66	0.00322		8311.66	0.00311
8311.85	0.00291		8311.85	0.00344		8311.85	0.00342		8311.85	0.00343
8312.05	0.00293		8312.05	0.00347		8312.05	0.00338		8312.05	0.00334
8312.25	0.00307		8312.25	0.00342		8312.25	0.00336		8312.25	0.00319
8312.46	0.00329		8312.46	0.0035		8312.46	0.00344		8312.46	0.00359
8312.66	0.00298		8312.66	0.00369		8312.66	0.00354		8312.66	0.00364
8312.87	0.00332		8312.87	0.00372		8312.87	0.00355		8312.87	0.00383
8313.07	0.00354		8313.07	0.00395		8313.07	0.00348		8313.07	0.00382
8313.27	0.0036		8313.27	0.00392		8313.27	0.00377		8313.27	0.00394
8313.47	0.00355		8313.47	0.00408		8313.47	0.00373		8313.47	0.00377
8313.67	0.00354		8313.67	0.00406		8313.67	0.00377		8313.67	0.00397
8313.88	0.00375		8313.88	0.00399		8313.88	0.00399		8313.88	0.00385
8314.08	0.00364		8314.08	0.00401		8314.08	0.00403		8314.08	0.00422
8314.28	0.00391		8314.28	0.00444		8314.28	0.00437		8314.28	0.00421
8314.48	0.00389		8314.48	0.0044		8314.48	0.00423		8314.48	0.00421
8314.69	0.00412		8314.69	0.00423		8314.69	0.00442		8314.69	0.0045
8314.88	0.00409		8314.88	0.00443		8314.88	0.00413		8314.88	0.00412
8315.08	0.00417		8315.08	0.00455		8315.08	0.00421		8315.08	0.00461
8315.29	0.00417		8315.29	0.00459		8315.29	0.00435		8315.29	0.00453
8315.49	0.00433		8315.49	0.00484		8315.49	0.00476		8315.49	0.00458
8315.69	0.00437		8315.69	0.00483		8315.69	0.00481		8315.69	0.00494
8315.89	0.00412		8315.89	0.00492		8315.89	0.00476		8315.89	0.00509
8316.09	0.00452		8316.09	0.00493		8316.09	0.005		8316.09	0.00517
8316.29	0.00469		8316.29	0.00511		8316.29	0.00518		8316.29	0.00489
8316.48	0.00496		8316.48	0.00513		8316.48	0.00476		8316.48	0.00518
8316.68	0.00479		8316.68	0.00547		8316.68	0.00497		8316.68	0.00557
8316.89	0.00475		8316.89	0.00546		8316.89	0.00534		8316.89	0.00535
8317.09	0.00528		8317.09	0.00551		8317.09	0.00523		8317.09	0.00526
8317.29	0.00507		8317.29	0.0057		8317.29	0.00554		8317.29	0.00594
8317.5	0.00529		8317.5	0.00562		8317.5	0.00523		8317.5	0.00606
8317.69	0.00532		8317.69	0.00605		8317.69	0.00587		8317.69	0.00575
8317.89	0.00569		8317.89	0.00585		8317.89	0.00544		8317.89	0.0059
8318.09	0.00533		8318.09	0.00587		8318.09	0.00583		8318.09	0.00603
8318.29	0.00583		8318.29	0.00612		8318.29	0.00587		8318.29	0.00591
8318.49	0.00555		8318.49	0.00619		8318.49	0.00623		8318.49	0.00641
8318.69	0.00584		8318.69	0.0063		8318.69	0.00635		8318.69	0.00661
8318.89	0.00603		8318.89	0.00682		8318.89	0.00622		8318.89	0.00674
8319.09	0.00624		8319.09	0.00661		8319.09	0.00654		8319.09	0.00654
8319.29	0.00624		8319.29	0.00712		8319.29	0.00676		8319.29	0.00703
8319.49	0.00632		8319.49	0.00718		8319.49	0.00702		8319.49	0.00701
8319.69	0.00647		8319.69	0.00732		8319.69	0.00718		8319.69	0.0067
8319.89	0.00664		8319.89	0.00751		8319.89	0.00709		8319.89	0.00732
8320.09	0.00698		8320.09	0.00785		8320.09	0.00709		8320.09	0.00736
8320.29	0.00677		8320.29	0.00801		8320.29	0.00735		8320.29	0.00804
8320.49	0.00684		8320.49	0.00786		8320.49	0.00758		8320.49	0.00766
8320.69	0.00697		8320.69	0.00819		8320.69	0.00791		8320.69	0.00759
8320.88	0.00721		8320.88	0.00808		8320.88	0.00808		8320.88	0.00808
8321.08	0.00781		8321.08	0.00856		8321.08	0.00743		8321.08	0.00825
8321.28	0.00788		8321.28	0.00864		8321.28	0.00815		8321.28	0.00867
8321.48	0.00779		8321.48	0.00851		8321.48	0.00838		8321.48	0.00862
8321.68	0.00814		8321.68	0.00889		8321.68	0.00867		8321.68	0.00896
8321.88	0.00828		8321.88	0.00912		8321.88	0.00872		8321.88	0.00878
8322.09	0.00853		8322.09	0.00993		8322.09	0.00907		8322.09	0.00882
8322.28	0.00877		8322.28	0.00972		8322.28	0.00892		8322.28	0.01003
8322.48	0.00886		8322.48	0.00993		8322.48	0.00956		8322.48	0.01004
8322.68	0.00929		8322.68	0.01016		8322.68	0.00936		8322.68	0.00957
8322.88	0.00923		8322.88	0.01052		8322.88	0.00919		8322.88	0.0098
8323.08	0.0097		8323.08	0.01094		8323.08	0.01008		8323.08	0.01054
8323.28	0.00992		8323.28	0.01108		8323.28	0.01006		8323.28	0.01059
8323.48	0.00995		8323.48	0.0108		8323.48	0.01056		8323.48	0.01067
8323.7	0.01015		8323.7	0.01119		8323.7	0.01061		8323.7	0.01108
8323.89	0.01039		8323.89	0.01144		8323.89	0.01095		8323.89	0.011
8324.09	0.01028		8324.09	0.01178		8324.09	0.01115		8324.09	0.01151
8324.29	0.01082		8324.29	0.01207		8324.29	0.01183		8324.29	0.01216
8324.49	0.01086		8324.49	0.01236		8324.49	0.01146		8324.49	0.01187
8324.69	0.01139		8324.69	0.01248		8324.69	0.01186		8324.69	0.01236
8324.89	0.01167		8324.89	0.01288		8324.89	0.0125		8324.89	0.01296
8325.09	0.01185		8325.09	0.01354		8325.09	0.01243		8325.09	0.01277
8325.29	0.01233		8325.29	0.01388		8325.29	0.01262		8325.29	0.01319
8325.48	0.01239		8325.48	0.01441		8325.48	0.0132		8325.48	0.01382
8325.68	0.01335		8325.68	0.0146		8325.68	0.01366		8325.68	0.01479
8325.88	0.01315		8325.88	0.01503		8325.88	0.01422		8325.88	0.01499
8326.08	0.01355		8326.08	0.01562		8326.08	0.01424		8326.08	0.01502
8326.28	0.01408		8326.28	0.016		8326.28	0.01443		8326.28	0.01604
8326.48	0.01393		8326.48	0.01608		8326.48	0.01549		8326.48	0.01604
8326.68	0.0143		8326.68	0.01676		8326.68	0.01573		8326.68	0.01622
8326.88	0.01525		8326.88	0.01729		8326.88	0.01576		8326.88	0.01675
8327.08	0.01534		8327.08	0.01799		8327.08	0.01564		8327.08	0.0165
8327.27	0.01612		8327.27	0.0181		8327.27	0.01694		8327.27	0.01782
8327.47	0.01634		8327.47	0.01873		8327.47	0.01738		8327.47	0.01863
8327.67	0.01653		8327.67	0.01969		8327.67	0.01852		8327.67	0.01879
8327.87	0.01739		8327.87	0.02012		8327.87	0.01859		8327.87	0.01984
8328.08	0.0179		8328.08	0.02149		8328.08	0.01957		8328.08	0.02021
8328.27	0.01797		8328.27	0.02189		8328.27	0.01994		8328.27	0.02127
8328.47	0.01857		8328.47	0.02264		8328.47	0.02018		8328.47	0.02199
8328.67	0.01945		8328.67	0.02356		8328.67	0.02158		8328.67	0.02272
8328.87	0.01997		8328.87	0.0241		8328.87	0.02253		8328.87	0.02455
8329.07	0.0212		8329.07	0.02552		8329.07	0.02274		8329.07	0.02465
8329.27	0.02175		8329.27	0.026		8329.27	0.0234		8329.27	0.02541
8329.47	0.02239		8329.47	0.02767		8329.47	0.02517		8329.47	0.02623
8329.67	0.02293		8329.67	0.02893		8329.67	0.02586		8329.67	0.02834
8329.87	0.02472		8329.87	0.03037		8329.87	0.027		8329.87	0.02932
8330.07	0.0248		8330.07	0.03217		8330.07	0.02807		8330.07	0.03099
8330.27	0.0261		8330.27	0.03368		8330.27	0.02979		8330.27	0.03275
8330.47	0.02785		8330.47	0.03518		8330.47	0.03158		8330.47	0.03457
8330.66	0.02907		8330.66	0.03821		8330.66	0.03388		8330.66	0.03673
8330.87	0.03147		8330.87	0.04064		8330.87	0.03626		8330.87	0.03892
8331.07	0.03308		8331.07	0.04411		8331.07	0.03859		8331.07	0.04169
8331.27	0.03579		8331.27	0.04755		8331.27	0.04125		8331.27	0.04588
8331.47	0.03854		8331.47	0.05261		8331.47	0.04572		8331.47	0.05119
8331.67	0.04176		8331.67	0.05815		8331.67	0.04945		8331.67	0.05617
8331.87	0.04491		8331.87	0.06478		8331.87	0.05458		8331.87	0.06217
8332.07	0.04963		8332.07	0.07341		8332.07	0.06131		8332.07	0.06891
8332.26	0.05495		8332.26	0.08394		8332.26	0.06935		8332.26	0.07948
8332.47	0.06334		8332.47	0.09677		8332.47	0.08062		8332.47	0.09074
8332.67	0.07193		8332.67	0.11122		8332.67	0.09234		8332.67	0.10624
8332.87	0.08332		8332.87	0.12468		8332.87	0.10317		8332.87	0.119
8333.07	0.09138		8333.07	0.13706		8333.07	0.11401		8333.07	0.12942
8333.27	0.09905		8333.27	0.14477		8333.27	0.11859		8333.27	0.13788
8333.46	0.1036		8333.46	0.14961		8333.46	0.12027		8333.46	0.14186
8333.66	0.10462		8333.66	0.15207		8333.66	0.12019		8333.66	0.14187
8333.86	0.10514		8333.86	0.15493		8333.86	0.11929		8333.86	0.14549
8334.07	0.10572		8334.07	0.15698		8334.07	0.11959		8334.07	0.14833
8334.27	0.10626		8334.27	0.16237		8334.27	0.12275		8334.27	0.15295
8334.47	0.10543		8334.47	0.16994		8334.47	0.12786		8334.47	0.1596
8334.67	0.10666		8334.67	0.17937		8334.67	0.13484		8334.67	0.168
8334.87	0.10823		8334.87	0.18881		8334.87	0.14289		8334.87	0.17882
8335.07	0.11037		8335.07	0.20248		8335.07	0.15455		8335.07	0.1888
8335.26	0.1126		8335.26	0.21789		8335.26	0.16954		8335.26	0.20371
8335.47	0.11559		8335.47	0.23723		8335.47	0.18753		8335.47	0.2218
8335.67	0.12187		8335.67	0.25999		8335.67	0.20916		8335.67	0.24489
8335.87	0.12773		8335.87	0.28297		8335.87	0.23103		8335.87	0.26993
8336.07	0.13458		8336.07	0.30805		8336.07	0.25639		8336.07	0.29221
8336.27	0.14507		8336.27	0.33409		8336.27	0.2817		8336.27	0.3165
8336.47	0.15623		8336.47	0.36051		8336.47	0.30539		8336.47	0.33918
8336.66	0.16831		8336.66	0.38274		8336.66	0.32932		8336.66	0.36365
8336.86	0.1846		8336.86	0.4031		8336.86	0.35156		8336.86	0.3816
8337.07	0.20224		8337.07	0.42137		8337.07	0.37027		8337.07	0.4007
8337.27	0.22122		8337.27	0.43785		8337.27	0.38453		8337.27	0.41783
8337.47	0.24339		8337.47	0.45293		8337.47	0.39842		8337.47	0.43039
8337.67	0.26499		8337.67	0.46571		8337.67	0.41139		8337.67	0.4417
8337.87	0.29066		8337.87	0.47654		8337.87	0.42515		8337.87	0.45724
8338.07	0.31682		8338.07	0.49192		8338.07	0.43455		8338.07	0.46672
8338.27	0.3431		8338.27	0.50401		8338.27	0.45079		8338.27	0.48191
8338.47	0.37655		8338.47	0.51986		8338.47	0.46318		8338.47	0.49561
8338.67	0.40979		8338.67	0.5359		8338.67	0.47947		8338.67	0.50958
8338.87	0.44193		8338.87	0.54951		8338.87	0.49334		8338.87	0.52523
8339.07	0.47719		8339.07	0.56327		8339.07	0.50881		8339.07	0.5352
8339.27	0.5076		8339.27	0.57443		8339.27	0.5223		8339.27	0.55198
8339.47	0.53934		8339.47	0.58571		8339.47	0.5325		8339.47	0.56098
8339.66	0.5725		8339.66	0.5973		8339.66	0.54361		8339.66	0.57317
8339.87	0.60696		8339.87	0.60697		8339.87	0.55297		8339.87	0.58425
8340.07	0.63859		8340.07	0.61294		8340.07	0.56099		8340.07	0.58995
8340.27	0.66835		8340.27	0.61867		8340.27	0.5695		8340.27	0.59184
8340.47	0.69624		8340.47	0.62443		8340.47	0.57552		8340.47	0.59949
8340.67	0.71714		8340.67	0.63186		8340.67	0.58253		8340.67	0.60646
8340.88	0.73808		8340.88	0.63733		8340.88	0.58861		8340.88	0.61618
8341.07	0.75531		8341.07	0.64813		8341.07	0.59939		8341.07	0.6249
8341.27	0.7696		8341.27	0.65534		8341.27	0.60922		8341.27	0.63294
8341.47	0.78103		8341.47	0.66382		8341.47	0.62297		8341.47	0.64478
8341.67	0.79297		8341.67	0.67201		8341.67	0.63373		8341.67	0.65549
8341.88	0.80243		8341.88	0.68652		8341.88	0.64757		8341.88	0.66909
8342.08	0.80784		8342.08	0.69795		8342.08	0.66205		8342.08	0.684
8342.28	0.81147		8342.28	0.71533		8342.28	0.67807		8342.28	0.69549
8342.48	0.81422		8342.48	0.72698		8342.48	0.69029		8342.48	0.70848
8342.68	0.81389		8342.68	0.73795		8342.68	0.7069		8342.68	0.72346
8342.87	0.81905		8342.87	0.75036		8342.87	0.71923		8342.87	0.73774
8343.08	0.81744		8343.08	0.76024		8343.08	0.73163		8343.08	0.74846
8343.28	0.81925		8343.28	0.76948		8343.28	0.74338		8343.28	0.75931
8343.48	0.82049		8343.48	0.77639		8343.48	0.75173		8343.48	0.76543
8343.68	0.81908		8343.68	0.78583		8343.68	0.76377		8343.68	0.77733
8343.89	0.81516		8343.89	0.7923		8343.89	0.77359		8343.89	0.78213
8344.09	0.81384		8344.09	0.79671		8344.09	0.77983		8344.09	0.78394
8344.28	0.81645		8344.28	0.79785		8344.28	0.78535		8344.28	0.78982
8344.48	0.81489		8344.48	0.80033		8344.48	0.78959		8344.48	0.79602
8344.68	0.81654		8344.68	0.80318		8344.68	0.79319		8344.68	0.79868
8344.89	0.82001		8344.89	0.80563		8344.89	0.80097		8344.89	0.80398
8345.09	0.82415		8345.09	0.80794		8345.09	0.80197		8345.09	0.80761
8345.29	0.82514		8345.29	0.81015		8345.29	0.80996		8345.29	0.8131
8345.49	0.82554		8345.49	0.8156		8345.49	0.8172		8345.49	0.81841
8345.68	0.83208		8345.68	0.82112		8345.68	0.82648		8345.68	0.82642
8345.88	0.83758		8345.88	0.82301		8345.88	0.83565		8345.88	0.83046
8346.08	0.83865		8346.08	0.83352		8346.08	0.84478		8346.08	0.84094
8346.28	0.84571		8346.28	0.83942		8346.28	0.85554		8346.28	0.84981
8346.49	0.84777		8346.49	0.84054		8346.49	0.86656		8346.49	0.8604
8346.69	0.85402		8346.69	0.8495		8346.69	0.8773		8346.69	0.86587
8346.89	0.85898		8346.89	0.85721		8346.89	0.89119		8346.89	0.87714
8347.09	0.86111		8347.09	0.86485		8347.09	0.90145		8347.09	0.88881
8347.29	0.87071		8347.29	0.86854		8347.29	0.9098		8347.29	0.89648
8347.48	0.87247		8347.48	0.87478		8347.48	0.92052		8347.48	0.90061
8347.69	0.88236		8347.69	0.87894		8347.69	0.92858		8347.69	0.90604
8347.89	0.88538		8347.89	0.88163		8347.89	0.93225		8347.89	0.91811
8348.09	0.89404		8348.09	0.88586		8348.09	0.93929		8348.09	0.91928
8348.29	0.89633		8348.29	0.88857		8348.29	0.94749		8348.29	0.92006
8348.5	0.89986		8348.5	0.89247		8348.5	0.95347		8348.5	0.92437
8348.7	0.9062		8348.7	0.89494		8348.7	0.95949		8348.7	0.93
8348.9	0.91151		8348.9	0.89509		8348.9	0.96372		8348.9	0.93671
8349.09	0.9175		8349.09	0.89957		8349.09	0.96548		8349.09	0.94164
8349.3	0.92391		8349.3	0.90019		8349.3	0.96638		8349.3	0.94259
8349.49	0.93268		8349.49	0.90087		8349.49	0.97178		8349.49	0.94387
8349.7	0.93725		8349.7	0.90585		8349.7	0.97572		8349.7	0.94609
8349.9	0.94291		8349.9	0.90678		8349.9	0.97888		8349.9	0.9506
8350.1	0.94754		8350.1	0.91005		8350.1	0.98494		8350.1	0.95663
8350.3	0.95688		8350.3	0.91401		8350.3	0.98468		8350.3	0.95877
8350.5	0.9599		8350.5	0.91431		8350.5	0.99157		8350.5	0.95921
8350.7	0.96444		8350.7	0.91714		8350.7	0.99286		8350.7	0.95865
8350.9	0.9753		8350.9	0.92066		8350.9	0.99736		8350.9	0.96257
8351.1	0.9794		8351.1	0.92232		8351.1	0.99752		8351.1	0.96465
8351.31	0.98917		8351.31	0.92237		8351.31	1.00006		8351.31	0.97366
8351.51	0.98881		8351.51	0.92597		8351.51	1.00193		8351.51	0.96971
8351.71	0.9952		8351.71	0.92913		8351.71	1.00532		8351.71	0.97483
8351.91	0.99911		8351.91	0.93023		8351.91	1.00614		8351.91	0.97597
8352.11	0.99811		8352.11	0.93252		8352.11	1.00659		8352.11	0.97538
8352.31	1.00431		8352.31	0.93276		8352.31	1.0029		8352.31	0.97563
8352.5	1.00713		8352.5	0.93637		8352.5	1.0028		8352.5	0.97651
8352.71	1.00764		8352.71	0.93669		8352.71	1.00331		8352.71	0.98
8352.91	1.00636		8352.91	0.94291		8352.91	0.99966		8352.91	0.98
8353.12	1.0119		8353.12	0.94382		8353.12	1.00407		8353.12	0.97992
8353.31	1.01127		8353.31	0.94907		8353.31	0.99984		8353.31	0.98235
8353.51	1.01252		8353.51	0.95199		8353.51	1.00037		8353.51	0.97955
8353.72	1.01259		8353.72	0.95411		8353.72	0.99909		8353.72	0.9813
8353.91	1.0148		8353.91	0.95938		8353.91	0.99887		8353.91	0.98818
8354.11	1.01348		8354.11	0.96061		8354.11	0.99837		8354.11	0.98388
8354.32	1.01338		8354.32	0.96372		8354.32	0.99966		8354.32	0.98821
8354.52	1.01268		8354.52	0.97108		8354.52	1.00136		8354.52	0.99308
8354.72	1.01169		8354.72	0.97265		8354.72	1.0043		8354.72	0.98846
8354.92	1.01234		8354.92	0.97695		8354.92	1.00459		8354.92	0.99038
8355.12	1.00783		8355.12	0.97993		8355.12	1.00278		8355.12	0.99335
8355.32	1.01116		8355.32	0.98174		8355.32	1.00436		8355.32	0.99695
8355.52	1.0082		8355.52	0.98887		8355.52	1.00802		8355.52	0.9992
8355.72	1.00659		8355.72	0.99074		8355.72	1.00588		8355.72	1.00088
8355.93	1.00441		8355.93	0.99042		8355.93	1.00922		8355.93	1.0055
8356.14	1.004		8356.14	0.99552		8356.14	1.01577		8356.14	1.00214
8356.33	1.00301		8356.33	0.99814		8356.33	1.0142		8356.33	1.0084
8356.53	1.00278		8356.53	0.99851		8356.53	1.0148		8356.53	1.00333
8356.73	1.00332		8356.73	0.99814		8356.73	1.00932		8356.73	1.0118
8356.94	1.00477		8356.94	0.99848		8356.94	1.01046		8356.94	1.0099
8357.13	1.00076		8357.13	1.00073		8357.13	1.00935		8357.13	1.00761
8357.34	0.99913		8357.34	0.99847		8357.34	1.01197		8357.34	1.01059
8357.54	0.99626		8357.54	1.00047		8357.54	1.00756		8357.54	1.00879
8357.74	0.99999		8357.74	1.0017		8357.74	1.00931		8357.74	1.00582
8357.94	0.99932		8357.94	1.00169		8357.94	1.00912		8357.94	1.00526
8358.14	0.99697		8358.14	1.00024		8358.14	1.00254		8358.14	1.0088
8358.34	0.9975		8358.34	1.00112		8358.34	1.00176		8358.34	1.00321
8358.55	0.99757		8358.55	1.00138		8358.55	1.00239		8358.55	1.0057
8358.74	0.99636		8358.74	1.00038		8358.74	0.99946		8358.74	1.00127
8358.95	0.99567		8358.95	0.99967		8358.95	1.00144		8358.95	0.99902
8359.15	0.99163		8359.15	1.00163		8359.15	0.99688		8359.15	1.00211
8359.35	0.99476		8359.35	0.99987		8359.35	0.99779		8359.35	1.00036
8359.55	0.99146		8359.55	0.9995		8359.55	0.99773		8359.55	0.99936
8359.75	0.99229		8359.75	0.99929		8359.75	0.99512		8359.75	0.99552
8359.95	0.99386		8359.95	0.99918		8359.95	0.99292		8359.95	0.99476
8360.15	0.99494		8360.15	0.99823		8360.15	0.99519		8360.15	0.99923
8360.35	0.99189		8360.35	0.99958		8360.35	0.99195		8360.35	0.99442
8360.56	0.99004		8360.56	0.99906		8360.56	0.99294		8360.56	0.99628
8360.76	0.99076		8360.76	0.99826		8360.76	0.99014		8360.76	0.99478
8360.96	0.98727		8360.96	0.99568		8360.96	0.99126		8360.96	0.98998
8361.16	0.99175		8361.16	0.99725		8361.16	0.98763		8361.16	0.99649
8361.36	0.99114		8361.36	0.99425		8361.36	0.98486		8361.36	0.99598
8361.56	0.99106		8361.56	0.99245		8361.56	0.98459		8361.56	0.9928
8361.76	0.98912		8361.76	0.9916		8361.76	0.98432		8361.76	0.99304
8361.97	0.98587		8361.97	0.98975		8361.97	0.9863		8361.97	0.98754
8362.17	0.98759		8362.17	0.98916		8362.17	0.98071		8362.17	0.98663
8362.37	0.98472		8362.37	0.98719		8362.37	0.97804		8362.37	0.98603
8362.57	0.98428		8362.57	0.98339		8362.57	0.98026		8362.57	0.98045
8362.77	0.98519		8362.77	0.9836		8362.77	0.97649		8362.77	0.9819
8362.97	0.98877		8362.97	0.98033		8362.97	0.97363		8362.97	0.98014
8363.17	0.98756		8363.17	0.97688		8363.17	0.97133		8363.17	0.97971
8363.37	0.98664		8363.37	0.97148		8363.37	0.97095		8363.37	0.97489
8363.58	0.98429		8363.58	0.97256		8363.58	0.97124		8363.58	0.97269
8363.78	0.98259		8363.78	0.97025		8363.78	0.96833		8363.78	0.97455
8363.98	0.97981		8363.98	0.96826		8363.98	0.96586		8363.98	0.96944
8364.18	0.9806		8364.18	0.966		8364.18	0.96357		8364.18	0.96669
8364.38	0.98032		8364.38	0.96536		8364.38	0.9626		8364.38	0.96734
8364.58	0.98189		8364.58	0.96129		8364.58	0.96003		8364.58	0.96477
8364.78	0.97883		8364.78	0.96278		8364.78	0.95589		8364.78	0.96035
8364.98	0.97456		8364.98	0.95701		8364.98	0.95526		8364.98	0.96069
8365.19	0.97421		8365.19	0.95804		8365.19	0.95781		8365.19	0.95931
8365.39	0.97691		8365.39	0.9549		8365.39	0.95414		8365.39	0.95543
8365.59	0.97729		8365.59	0.95558		8365.59	0.95391		8365.59	0.95846
8365.79	0.97657		8365.79	0.95362		8365.79	0.95492		8365.79	0.95752
8365.99	0.97199		8365.99	0.95451		8365.99	0.95095		8365.99	0.95587
8366.19	0.97177		8366.19	0.95168		8366.19	0.95263		8366.19	0.9581
8366.39	0.96848		8366.39	0.95212		8366.39	0.9538		8366.39	0.95305
8366.6	0.96738		8366.6	0.95106		8366.6	0.95214		8366.6	0.9574
8366.8	0.96583		8366.8	0.95135		8366.8	0.94959		8366.8	0.95112
8367	0.96426		8367	0.95236		8367	0.94778		8367	0.94984
8367.2	0.96481		8367.2	0.95122		8367.2	0.94945		8367.2	0.95036
8367.4	0.96229		8367.4	0.95099		8367.4	0.945		8367.4	0.95147
8367.61	0.96329		8367.61	0.95104		8367.61	0.94615		8367.61	0.95204
8367.8	0.96173		8367.8	0.94901		8367.8	0.9467		8367.8	0.94891
8368.01	0.95975		8368.01	0.95023		8368.01	0.94777		8368.01	0.95136
8368.22	0.95865		8368.22	0.95043		8368.22	0.94942		8368.22	0.95179
8368.42	0.95394		8368.42	0.95339		8368.42	0.95021		8368.42	0.9439
8368.62	0.95455		8368.62	0.95143		8368.62	0.94796		8368.62	0.94685
8368.82	0.95442		8368.82	0.95438		8368.82	0.94673		8368.82	0.95328
8369.02	0.94892		8369.02	0.9505		8369.02	0.94705		8369.02	0.95144
8369.22	0.94863		8369.22	0.9528		8369.22	0.94504		8369.22	0.95162
8369.42	0.94549		8369.42	0.95297		8369.42	0.94709		8369.42	0.94782
8369.63	0.94566		8369.63	0.95265		8369.63	0.95246		8369.63	0.94628
8369.83	0.94156		8369.83	0.9527		8369.83	0.94672		8369.83	0.94769
8370.03	0.94431		8370.03	0.95386		8370.03	0.94638		8370.03	0.94986
8370.23	0.93905		8370.23	0.95397		8370.23	0.94848		8370.23	0.9549
8370.43	0.9381		8370.43	0.95391		8370.43	0.94643		8370.43	0.95196
8370.63	0.93701		8370.63	0.95171		8370.63	0.94416		8370.63	0.95438
8370.83	0.93709		8370.83	0.95302		8370.83	0.94462		8370.83	0.95322
8371.04	0.93801		8371.04	0.95506		8371.04	0.94533		8371.04	0.95216
8371.24	0.93329		8371.24	0.95633		8371.24	0.94635		8371.24	0.95441
8371.45	0.93273		8371.45	0.95737		8371.45	0.94659		8371.45	0.95139
8371.65	0.93191		8371.65	0.95823		8371.65	0.94909		8371.65	0.94835
8371.85	0.9308		8371.85	0.956		8371.85	0.94139		8371.85	0.94826
8372.05	0.93019		8372.05	0.9559		8372.05	0.94313		8372.05	0.95268
8372.25	0.9274		8372.25	0.95873		8372.25	0.9417		8372.25	0.95494
8372.45	0.92694		8372.45	0.95511		8372.45	0.94397		8372.45	0.94723
8372.65	0.92742		8372.65	0.95542		8372.65	0.94255		8372.65	0.95149
8372.86	0.9243		8372.86	0.95732		8372.86	0.93975		8372.86	0.95092
8373.06	0.92448		8373.06	0.95768		8373.06	0.93994		8373.06	0.94839
8373.26	0.9197		8373.26	0.95548		8373.26	0.93924		8373.26	0.94807
8373.46	0.92302		8373.46	0.95349		8373.46	0.93564		8373.46	0.95056
8373.67	0.91859		8373.67	0.95297		8373.67	0.93692		8373.67	0.94749
8373.86	0.91624		8373.86	0.9519		8373.86	0.93622		8373.86	0.9483
8374.07	0.91359		8374.07	0.95204		8374.07	0.9365		8374.07	0.94543
8374.27	0.91669		8374.27	0.953		8374.27	0.93534		8374.27	0.94631
8374.48	0.91293		8374.48	0.95127		8374.48	0.93676		8374.48	0.95072
8374.68	0.91029		8374.68	0.95106		8374.68	0.93292		8374.68	0.94407
8374.88	0.90734		8374.88	0.95069		8374.88	0.92926		8374.88	0.9472
8375.09	0.90625		8375.09	0.95068		8375.09	0.9293		8375.09	0.94614
8375.28	0.90838		8375.28	0.94984		8375.28	0.92849		8375.28	0.94096
8375.48	0.90407		8375.48	0.94804		8375.48	0.92803		8375.48	0.9369
8375.68	0.89893		8375.68	0.95032		8375.68	0.92904		8375.68	0.94048
8375.89	0.89997		8375.89	0.94884		8375.89	0.925		8375.89	0.94066
8376.09	0.89442		8376.09	0.95015		8376.09	0.9273		8376.09	0.9426
8376.29	0.89637		8376.29	0.94858		8376.29	0.92412		8376.29	0.93908
8376.5	0.89244		8376.5	0.94552		8376.5	0.92458		8376.5	0.94088
8376.7	0.89117		8376.7	0.94633		8376.7	0.92433		8376.7	0.93877
8376.9	0.88792		8376.9	0.94458		8376.9	0.92217		8376.9	0.93679
8377.1	0.88788		8377.1	0.94263		8377.1	0.92055		8377.1	0.9349
8377.3	0.88445		8377.3	0.94476		8377.3	0.92382		8377.3	0.93409
8377.51	0.88357		8377.51	0.94573		8377.51	0.92151		8377.51	0.93477
8377.71	0.88007		8377.71	0.94411		8377.71	0.91596		8377.71	0.93538
8377.92	0.88017		8377.92	0.94121		8377.92	0.9163		8377.92	0.92994
8378.12	0.88309		8378.12	0.93974		8378.12	0.91734		8378.12	0.93713
8378.31	0.87977		8378.31	0.93945		8378.31	0.91928		8378.31	0.93457
8378.52	0.88351		8378.52	0.93879		8378.52	0.9183		8378.52	0.93473
8378.72	0.87742		8378.72	0.93922		8378.72	0.91635		8378.72	0.93622
8378.93	0.87508		8378.93	0.93957		8378.93	0.91697		8378.93	0.93195
8379.12	0.87739		8379.12	0.93781		8379.12	0.91545		8379.12	0.93059
8379.33	0.87886		8379.33	0.94096		8379.33	0.91586		8379.33	0.93036
8379.54	0.8756		8379.54	0.93647		8379.54	0.9119		8379.54	0.9294
8379.73	0.88027		8379.73	0.9353		8379.73	0.91294		8379.73	0.92954
8379.94	0.87587		8379.94	0.93443		8379.94	0.91264		8379.94	0.92784
8380.11	0.87959		8380.11	0.93404		8380.11	0.91272		8380.11	0.92827
8381.44	0.88453		8381.44	0.93156		8381.44	0.91116		8381.44	0.92588
8382.25	0.88477		8382.25	0.93086		8382.25	0.91341		8382.25	0.92542
8383.08	0.88911		8383.08	0.92537		8383.08	0.91056		8383.08	0.92524
8383.92	0.90015		8383.92	0.92247		8383.92	0.91077		8383.92	0.92217
8384.76	0.90573		8384.76	0.92137		8384.76	0.90765		8384.76	0.91926
8385.58	0.91619		8385.58	0.92193		8385.58	0.91309		8385.58	0.91843
8386.44	0.92151		8386.44	0.9238		8386.44	0.9133		8386.44	0.9176
8387.3	0.92875		8387.3	0.92217		8387.3	0.91816		8387.3	0.9215
8388.18	0.93444		8388.18	0.92203		8388.18	0.92056		8388.18	0.92195
8389.01	0.94374		8389.01	0.92138		8389.01	0.92337		8389.01	0.92547
8389.88	0.95401		8389.88	0.92504		8389.88	0.92714		8389.88	0.928
8390.75	0.9643		8390.75	0.92737		8390.75	0.93063		8390.75	0.93168
8391.62	0.97342		8391.62	0.92926		8391.62	0.9364		8391.62	0.93256
8392.47	0.97951		8392.47	0.93312		8392.47	0.94179		8392.47	0.93686
8393.35	0.98514		8393.35	0.93653		8393.35	0.946		8393.35	0.9457
8394.23	0.9941		8394.23	0.93974		8394.23	0.95165		8394.23	0.94804
8395.09	0.99545		8395.09	0.94324		8395.09	0.95767		8395.09	0.9531
8395.97	1.00213		8395.97	0.94618		8395.97	0.9623		8395.97	0.95764
8396.86	1.00562		8396.86	0.95128		8396.86	0.96583		8396.86	0.95955
8397.76	1.00688		8397.76	0.95659		8397.76	0.97337		8397.76	0.96492
8398.62	1.01113		8398.62	0.9621		8398.62	0.98043		8398.62	0.9718
8399.51	1.01138		8399.51	0.96698		8399.51	0.98403		8399.51	0.97854
8400.41	1.01855		8400.41	0.97204		8400.41	0.988		8400.41	0.98301
8401.31	1.02079		8401.31	0.97759		8401.31	0.99326		8401.31	0.98851
8402.19	1.02433		8402.19	0.98088		8402.19	0.99814		8402.19	0.99249
8403.09	1.03028		8403.09	0.98538		8403.09	1.00227		8403.09	0.99416
8403.99	1.02966		8403.99	0.99017		8403.99	1.0056		8403.99	0.99563
8404.89	1.03422		8404.89	0.99448		8404.89	1.00863		8404.89	0.99564
8405.77	1.03523		8405.77	0.99877		8405.77	1.01314		8405.77	1.00414
8406.67	1.0369		8406.67	1.00279		8406.67	1.01502		8406.67	1.01155
8407.57	1.03454		8407.57	1.00784		8407.57	1.01416		8407.57	1.0123
8408.45	1.03711		8408.45	1.00925		8408.45	1.01584		8408.45	1.01297
8409.36	1.03184		8409.36	1.01006		8409.36	1.01746		8409.36	1.01542
8410.26	1.02845		8410.26	1.01038		8410.26	1.01832		8410.26	1.01459
8411.18	1.02592		8411.18	1.01318		8411.18	1.01792		8411.18	1.01195
8412.06	1.02444		8412.06	1.012		8412.06	1.01748		8412.06	1.01878
8412.97	1.01831		8412.97	1.01371		8412.97	1.01819		8412.97	1.01863
8413.87	1.01553		8413.87	1.01502		8413.87	1.01592		8413.87	1.01943
8414.78	1.01296		8414.78	1.01586		8414.78	1.01351		8414.78	1.01486
8415.68	1.01187		8415.68	1.01734		8415.68	1.01641		8415.68	1.01395
8416.59	1.00698		8416.59	1.01692		8416.59	1.01643		8416.59	1.01405
8417.51	0.99999		8417.51	1.01621		8417.51	1.01494		8417.51	1.01521
8418.42	0.99489		8418.42	1.01136		8418.42	1.01464		8418.42	1.01329
8419.31	0.99432		8419.31	1.01222		8419.31	1.01319		8419.31	1.01283
8420.22	0.98842		8420.22	1.01275		8420.22	1.00962		8420.22	1.01491
8421.13	0.9822		8421.13	1.00733		8421.13	1.00623		8421.13	1.00704
8422.02	0.97606		8422.02	1.00959		8422.02	1.00244		8422.02	1.00492
8422.94	0.97299		8422.94	1.00538		8422.94	0.99845		8422.94	1.00051
8423.85	0.96552		8423.85	0.99988		8423.85	0.99422		8423.85	0.99964
8424.77	0.96202		8424.77	1.00073		8424.77	0.99437		8424.77	0.99955
8425.66	0.95706		8425.66	1.00021		8425.66	0.99217		8425.66	1.0004
8426.57	0.95564		8426.57	0.99454		8426.57	0.98753		8426.57	0.99634
8427.49	0.94853		8427.49	0.99377		8427.49	0.98465		8427.49	0.99524
8428.4	0.94581		8428.4	0.99132		8428.4	0.98475		8428.4	0.98845
8429.3	0.94397		8429.3	0.98865		8429.3	0.98236		8429.3	0.98651
8430.22	0.9457		8430.22	0.98781		8430.22	0.97913		8430.22	0.98825
8431.14	0.94006		8431.14	0.9855		8431.14	0.97857		8431.14	0.98393
8432.06	0.93825		8432.06	0.98294		8432.06	0.97689		8432.06	0.98421
8432.96	0.94065		8432.96	0.9817		8432.96	0.97084		8432.96	0.98083
8433.88	0.93962		8433.88	0.98067		8433.88	0.96833		8433.88	0.97932
8434.8	0.9392		8434.8	0.97943		8434.8	0.96851		8434.8	0.97889
8435.72	0.93679		8435.72	0.97787		8435.72	0.96963		8435.72	0.97754
8436.62	0.93834		8436.62	0.97652		8436.62	0.96982		8436.62	0.97748
8437.54	0.94068		8437.54	0.97575		8437.54	0.96874		8437.54	0.97862
8438.46	0.94401		8438.46	0.97439		8438.46	0.96839		8438.46	0.97668
8439.36	0.94413		8439.36	0.97245		8439.36	0.96679		8439.36	0.97375
8440.27	0.94458		8440.27	0.97164		8440.27	0.96615		8440.27	0.97189
8441.19	0.94886		8441.19	0.97106		8441.19	0.96579		8441.19	0.97073
8442.11	0.94941		8442.11	0.96761		8442.11	0.96233		8442.11	0.97185
8443	0.95634		8443	0.96508		8443	0.96108		8443	0.97133
8443.93	0.95999		8443.93	0.964		8443.93	0.96029		8443.93	0.96715
8444.85	0.96392		8444.85	0.96025		8444.85	0.95812		8444.85	0.96219
8445.77	0.96404		8445.77	0.96062		8445.77	0.95811		8445.77	0.95785
8446.68	0.96617		8446.68	0.95723		8446.68	0.95686		8446.68	0.95521
8447.6	0.97423		8447.6	0.95674		8447.6	0.95472		8447.6	0.95668
8448.54	0.97522		8448.54	0.95379		8448.54	0.95161		8448.54	0.953
8449.46	0.97871		8449.46	0.95233		8449.46	0.94889		8449.46	0.95164
8450.36	0.97812		8450.36	0.95187		8450.36	0.94903		8450.36	0.95267
8451.28	0.98109		8451.28	0.9502		8451.28	0.94859		8451.28	0.95131
8452.21	0.9858		8452.21	0.94787		8452.21	0.94413		8452.21	0.95507
8453.1	0.98755		8453.1	0.94873		8453.1	0.94618		8453.1	0.95066
8454.02	0.99227		8454.02	0.94996		8454.02	0.94703		8454.02	0.9504
8454.94	0.99747		8454.94	0.94922		8454.94	0.94765		8454.94	0.9499
8455.86	0.9982		8455.86	0.95		8455.86	0.95181		8455.86	0.9506
8456.76	0.99759		8456.76	0.95495		8456.76	0.95509		8456.76	0.96071
8457.69	1.0028		8457.69	0.9587		8457.69	0.95616		8457.69	0.95658
8458.62	1.0084		8458.62	0.95691		8458.62	0.9586		8458.62	0.96203
8459.55	1.00834		8459.55	0.96109		8459.55	0.95873		8459.55	0.96069
8460.45	1.00995		8460.45	0.96198		8460.45	0.96074		8460.45	0.96265
8461.38	1.0092		8461.38	0.96481		8461.38	0.96563		8461.38	0.96342
8462.31	1.01011		8462.31	0.96638		8462.31	0.96716		8462.31	0.97021
8463.28	1.01462		8463.28	0.96921		8463.28	0.97157		8463.28	0.97542
8464.19	1.01863		8464.19	0.97215		8464.19	0.97435		8464.19	0.97744
8465.13	1.01344		8465.13	0.97539		8465.13	0.98204		8465.13	0.97978
8466.03	1.01523		8466.03	0.97938		8466.03	0.98456		8466.03	0.97715
8466.94	1.01832		8466.94	0.9822		8466.94	0.98727		8466.94	0.98565
8467.85	1.0185		8467.85	0.98663		8467.85	0.99152		8467.85	0.99068
8468.78	1.01804		8468.78	0.99		8468.78	0.99518		8468.78	0.99443
8469.69	1.01928		8469.69	0.99483		8469.69	0.99941		8469.69	0.99604
8470.6	1.02183		8470.6	0.99666		8470.6	1.0031		8470.6	1.00145
8471.53	1.02086		8471.53	0.99983		8471.53	1.00502		8471.53	1.00438
8472.45	1.02156		8472.45	1.00126		8472.45	1.00627		8472.45	1.00884
8473.38	1.02021		8473.38	1.00411		8473.38	1.011		8473.38	1.00919
8474.29	1.01588		8474.29	1.00732		8474.29	1.01327		8474.29	1.00665
8475.22	1.01552		8475.22	1.01019		8475.22	1.01341		8475.22	1.00889
8476.15	1.01435		8476.15	1.01228		8476.15	1.01476		8476.15	1.01059
8477.09	1.01633		8477.09	1.01322		8477.09	1.01838		8477.09	1.01228
8478	1.01781		8478	1.01492		8478	1.01896		8478	1.01782
8478.93	1.01319		8478.93	1.0162		8478.93	1.01839		8478.93	1.02158
8479.85	1.01068		8479.85	1.01675		8479.85	1.01995		8479.85	1.02069
8480.77	1.01188		8480.77	1.01796		8480.77	1.02101		8480.77	1.02014
8481.69	1.00729		8481.69	1.01951		8481.69	1.02369		8481.69	1.02037
8482.62	1.00758		8482.62	1.01972		8482.62	1.0229		8482.62	1.01801
8483.54	1.00459		8483.54	1.01769		8483.54	1.02193		8483.54	1.01924
8484.45	1.00453		8484.45	1.01767		8484.45	1.0224		8484.45	1.0225
8485.38	1.00111		8485.38	1.01771		8485.38	1.02334		8485.38	1.02255
8486.32	1.00476		8486.32	1.01957		8486.32	1.02507		8486.32	1.02407
8487.25	1.00116		8487.25	1.02259		8487.25	1.02332		8487.25	1.02352
8488.16	0.99996		8488.16	1.02162		8488.16	1.02384		8488.16	1.01792
8489.1	0.99956		8489.1	1.02247		8489.1	1.02192		8489.1	1.01947
8490.02	0.99798		8490.02	1.02056		8490.02	1.02174		8490.02	1.02156
8490.96	0.99316		8490.96	1.02175		8490.96	1.02289		8490.96	1.02304
8491.86	0.99293		8491.86	1.02009		8491.86	1.02356		8491.86	1.02431
8492.8	0.99407		8492.8	1.02122		8492.8	1.02341		8492.8	1.02452
8493.73	0.99176		8493.73	1.02284		8493.73	1.01885		8493.73	1.02704
8494.67	0.9914		8494.67	1.02062		8494.67	1.0213		8494.67	1.02373
8495.58	0.98766		8495.58	1.0233		8495.58	1.01841		8495.58	1.01857
8496.51	0.99106		8496.51	1.01916		8496.51	1.01857		8496.51	1.01823
8497.44	0.9886		8497.44	1.01951		8497.44	1.01875		8497.44	1.02253
8498.36	0.99252		8498.36	1.02287		8498.36	1.01646		8498.36	1.02026
8499.29	0.98732		8499.29	1.01889		8499.29	1.013		8499.29	1.01898
8500.23	0.98915		8500.23	1.01593		8500.23	1.01578		8500.23	1.01561
8501.17	0.98771		8501.17	1.0169		8501.17	1.0125		8501.17	1.01394
8502.08	0.98375		8502.08	1.01425		8502.08	1.01176		8502.08	1.01226
8503.02	0.9888		8503.02	1.01261		8503.02	1.00994		8503.02	1.01021
8503.96	0.98506		8503.96	1.01031		8503.96	1.00798		8503.96	1.00903
8504.89	0.98984		8504.89	1.00994		8504.89	1.00517		8504.89	1.00934
8505.81	0.98562		8505.81	1.00778		8505.81	1.00439		8505.81	1.00491
8506.75	0.98599		8506.75	1.00351		8506.75	1.00138		8506.75	1.00175
8507.69	0.98422		8507.69	1.00189		8507.69	0.99802		8507.69	1.0021
8508.63	0.98548		8508.63	1.0004		8508.63	0.99484		8508.63	1.00161
8509.56	0.9838		8509.56	0.99777		8509.56	0.99217		8509.56	0.99699
8510.5	0.9859		8510.5	0.99433		8510.5	0.99235		8510.5	0.99187
8511.44	0.98465		8511.44	0.99199		8511.44	0.99074		8511.44	0.98944
8512.35	0.98455		8512.35	0.98829		8512.35	0.98698		8512.35	0.99152
8513.29	0.98689		8513.29	0.98495		8513.29	0.98331		8513.29	0.98792
8514.23	0.98772		8514.23	0.98345		8514.23	0.98117		8514.23	0.98044
8515.17	0.98482		8515.17	0.98145		8515.17	0.97869		8515.17	0.98011
8516.09	0.98522		8516.09	0.97745		8516.09	0.97713		8516.09	0.98004
8517.04	0.98583		8517.04	0.97607		8517.04	0.97704		8517.04	0.97638
8517.98	0.98364		8517.98	0.97737		8517.98	0.97608		8517.98	0.9747
8518.92	0.98395		8518.92	0.97724		8518.92	0.97446		8518.92	0.9759
8519.84	0.98654		8519.84	0.97697		8519.84	0.97416		8519.84	0.97761
8520.78	0.98833		8520.78	0.97506		8520.78	0.97596		8520.78	0.9759
8521.72	0.986		8521.72	0.97288		8521.72	0.97547		8521.72	0.97323
8522.69	0.98804		8522.69	0.97164		8522.69	0.97391		8522.69	0.97275
8523.62	0.99017		8523.62	0.97332		8523.62	0.97402		8523.62	0.97456
8524.55	0.9895		8524.55	0.97329		8524.55	0.97325		8524.55	0.97357
8525.5	0.98979		8525.5	0.97378		8525.5	0.97532		8525.5	0.9751
8526.41	0.99057		8526.41	0.97492		8526.41	0.97485		8526.41	0.97472
8527.35	0.99279		8527.35	0.97334		8527.35	0.97437		8527.35	0.97628
8528.29	0.99558		8528.29	0.97226		8528.29	0.97482		8528.29	0.97447
8529.23	0.99252		8529.23	0.97362		8529.23	0.97411		8529.23	0.97339
8530.15	0.9948		8530.15	0.97572		8530.15	0.97728		8530.15	0.97721
8531.1	0.99796		8531.1	0.97728		8531.1	0.97679		8531.1	0.97749
8532.04	1.00069		8532.04	0.97764		8532.04	0.97972		8532.04	0.98095
8532.98	1.00462		8532.98	0.97698		8532.98	0.97756		8532.98	0.9814
8533.9	1.00379		8533.9	0.97773		8533.9	0.97765		8533.9	0.97691
8534.84	1.00597		8534.84	0.97745		8534.84	0.97788		8534.84	0.98045
8535.79	1.00561		8535.79	0.98085		8535.79	0.98053		8535.79	0.97747
8536.73	1.0075		8536.73	0.9777		8536.73	0.98219		8536.73	0.97849
8537.65	1.00426		8537.65	0.97941		8537.65	0.98134		8537.65	0.98047
8538.6	1.00702		8538.6	0.9823		8538.6	0.98086		8538.6	0.98186
8539.54	1.00982		8539.54	0.98131		8539.54	0.9848		8539.54	0.98383
8540.47	1.01029		8540.47	0.98302		8540.47	0.98277		8540.47	0.98315
8541.42	1.01412		8541.42	0.98389		8541.42	0.98717		8541.42	0.98512
8542.36	1.01316		8542.36	0.98445		8542.36	0.98693		8542.36	0.98985
8543.31	1.0122		8543.31	0.98384		8543.31	0.98645		8543.31	0.99022
8544.24	1.00844		8544.24	0.98988		8544.24	0.98971		8544.24	0.9886
8545.18	1.01343		8545.18	0.99194		8545.18	0.99161		8545.18	0.99222
8546.13	1.01276		8546.13	0.99258		8546.13	0.99377		8546.13	0.99276
8547.08	1.0151		8547.08	0.9925		8547.08	0.99516		8547.08	0.99436
8548	1.01665		8548	0.99434		8548	0.99627		8548	0.99565
8548.94	1.01486		8548.94	0.99612		8548.94	0.99867		8548.94	0.99839
8549.88	1.01368		8549.88	0.99786		8549.88	1.00085		8549.88	1.00268
8550.84	1.01531		8550.84	1.00004		8550.84	1.00149		8550.84	1.004
8551.76	1.01422		8551.76	1.00035		8551.76	1.00117		8551.76	1.00236
8552.71	1.01386		8552.71	1.00176		8552.71	1.00364		8552.71	1.00402
8553.66	1.01382		8553.66	1.00407		8553.66	1.00836		8553.66	1.00572
8554.61	1.01371		8554.61	1.00596		8554.61	1.00953		8554.61	1.00562
8555.54	1.01466		8555.54	1.00799		8555.54	1.00977		8555.54	1.00816
8556.49	1.01354		8556.49	1.0098		8556.49	1.01216		8556.49	1.01279
8557.44	1.01042		8557.44	1.01131		8557.44	1.01453		8557.44	1.01514
8558.37	1.01073		8558.37	1.01183		8558.37	1.01479		8558.37	1.01451
8559.32	1.00956		8559.32	1.01273		8559.32	1.01377		8559.32	1.0134
8560.27	1.01299		8560.27	1.0162		8560.27	1.01631		8560.27	1.01407
8561.22	1.01155		8561.22	1.01742		8561.22	1.01901		8561.22	1.01701
8562.15	1.00977		8562.15	1.0158		8562.15	1.01734		8562.15	1.01912
8563.1	1.0114		8563.1	1.01792		8563.1	1.01848		8563.1	1.02103
8564.06	1.00511		8564.06	1.01897		8564.06	1.02283		8564.06	1.021
8565.06	1.00433		8565.06	1.01954		8565.06	1.02302		8565.06	1.01603
8565.98	1.00546		8565.98	1.01932		8565.98	1.01859		8565.98	1.01008
8566.94	1.00672		8566.94	1.01923		8566.94	1.01713		8566.94	1.01463
8567.87	1.00407		8567.87	1.01977		8567.87	1.01837		8567.87	1.01824
8568.82	1.00295		8568.82	1.02063		8568.82	1.02048		8568.82	1.01745
8569.73	1.00601		8569.73	1.01986		8569.73	1.02262		8569.73	1.01579
8570.69	1.00555		8570.69	1.02057		8570.69	1.02087		8570.69	1.01561
8571.63	1.00425		8571.63	1.02073		8571.63	1.01754		8571.63	1.01652
8572.56	1.00208		8572.56	1.02109		8572.56	1.01775		8572.56	1.02094
8573.52	1.00225		8573.52	1.01975		8573.52	1.01946		8573.52	1.0171
8574.47	1.00188		8574.47	1.02137		8574.47	1.01405		8574.47	1.01659
8575.42	1.00257		8575.42	1.01788		8575.42	1.01946		8575.42	1.01642
8576.35	1.00077		8576.35	1.01746		8576.35	1.01636		8576.35	1.01777
8577.3	1.00229		8577.3	1.01525		8577.3	1.01556		8577.3	1.01845
8578.25	1.00464		8578.25	1.01533		8578.25	1.01451		8578.25	1.01418
8579.2	0.99979		8579.2	1.01317		8579.2	1.01487		8579.2	1.01271
8580.14	1.0003		8580.14	1.01272		8580.14	1.01153		8580.14	1.01323
8581.09	0.99939		8581.09	1.01146		8581.09	1.0109		8581.09	1.01455
8582.05	1.0009		8582.05	1.00963		8582.05	1.01012		8582.05	1.01077
8583.01	0.99978		8583.01	1.0091		8583.01	1.00764		8583.01	1.00976
8583.94	1.00398		8583.94	1.00886		8583.94	1.00888		8583.94	1.01149
8584.89	1.00109		8584.89	1.00668		8584.89	1.00591		8584.89	1.01125
8585.84	0.99933		8585.84	1.00661		8585.84	1.00539		8585.84	1.00741
8586.78	1.00046		8586.78	1.00648		8586.78	1.00536		8586.78	1.0032
8587.74	0.99929		8587.74	1.00602		8587.74	1.00329		8587.74	1.00414
8588.71	0.99971		8588.71	1.0031		8588.71	1.00127		8588.71	1.00398
8589.66	1.00165		8589.66	1.00183		8589.66	0.99967		8589.66	1.00259
8590.6	0.99863		8590.6	1.00195		8590.6	1.00022		8590.6	0.99988
8591.56	0.99934		8591.56	1.00137		8591.56	1.00209		8591.56	0.99908
8592.53	1.00162		8592.53	0.99964		8592.53	0.99996		8592.53	1.0016
8593.49	0.99806		8593.49	0.9986		8593.49	0.99873		8593.49	1.00226
8594.42	0.9992		8594.42	0.99845		8594.42	0.99918		8594.42	1.00139
8595.37	0.99838		8595.37	0.99788		8595.37	0.99793		8595.37	0.99846
8596.34	0.99797		8596.34	0.99633		8596.34	0.99821		8596.34	0.99547
8597.3	1.00247		8597.3	0.99507		8597.3	0.99792		8597.3	0.99541
8598.24	1.00172		8598.24	0.99485		8598.24	0.99628		8598.24	0.99532
8599.2	1.00057		8599.2	0.99408		8599.2	0.99742		8599.2	0.99493
8600.16	0.99756		8600.16	0.99358		8600.16	0.99866		8600.16	0.99429
8601.09	0.9977		8601.09	0.99323		8601.09	0.99776		8601.09	0.99573
8602.06	0.99936		8602.06	0.99304		8602.06	0.99661		8602.06	0.99564
8603.02	0.99703		8603.02	0.99195		8603.02	0.99403		8603.02	0.99385
8603.99	0.99819		8603.99	0.99036		8603.99	0.99264		8603.99	0.99177
8604.92	0.99923		8604.92	0.99194		8604.92	0.99327		8604.92	0.99432
8605.88	1.00036		8605.88	0.99235		8605.88	0.99385		8605.88	0.99633
8606.84	1.00144		8606.84	0.99163		8606.84	0.9928		8606.84	0.99411
8607.81	1.00104		8607.81	0.99013		8607.81	0.98995		8607.81	0.99571
8608.74	1.00116		8608.74	0.99166		8608.74	0.99347		8608.74	0.99303
8609.71	1.00147		8609.71	0.99003		8609.71	0.99398		8609.71	0.98905
8610.67	1.00167		8610.67	0.99131		8610.67	0.99127		8610.67	0.99529
8611.64	1.00645		8611.64	0.99062		8611.64	0.99951		8611.64	0.9932
8612.58	0.9974		8612.58	0.98809		8612.58	0.99175		8612.58	0.99527
8613.54	1.00353		8613.54	0.99105		8613.54	0.99563		8613.54	0.99369
8614.5	1.00219		8614.5	0.98916		8614.5	0.99206		8614.5	0.99367
8615.46	1.00217		8615.46	0.99083		8615.46	0.9939		8615.46	0.9965
8616.4	1.00125		8616.4	0.9901		8616.4	0.99418		8616.4	0.99288
8617.37	1.00265		8617.37	0.9905		8617.37	0.9917		8617.37	0.9894
8618.34	1.00088		8618.34	0.98831		8618.34	0.99116		8618.34	0.98922
8619.28	1.0008		8619.28	0.98981		8619.28	0.9909		8619.28	0.98976
8620.25	1.00248		8620.25	0.98937		8620.25	0.99274		8620.25	0.99031
8621.22	1.00298		8621.22	0.99163		8621.22	0.99252		8621.22	0.99061
8622.19	1.0023		8622.19	0.99093		8622.19	0.99059		8622.19	0.99112
8623.15	1.00281		8623.15	0.98982		8623.15	0.99422		8623.15	0.99207
8624.15	1.00336		8624.15	0.99213		8624.15	0.99417		8624.15	0.99353
8625.1	1.0017		8625.1	0.99137		8625.1	0.99119		8625.1	0.99165
8626.08	1.00626		8626.08	0.99264		8626.08	0.99374		8626.08	0.99172
8627.01	1.00285		8627.01	0.9943		8627.01	0.99167		8627.01	0.99093
8627.97	1.00371		8627.97	0.99297		8627.97	0.99153		8627.97	0.98998
8628.93	1.00441		8628.93	0.9946		8628.93	0.99209		8628.93	0.99237
8629.9	1.00411		8629.9	0.99372		8629.9	0.99105		8629.9	0.99238
8630.84	1.00319		8630.84	0.99271		8630.84	0.99189		8630.84	0.99265
8631.81	1.00221		8631.81	0.99354		8631.81	0.99294		8631.81	0.99114
8632.77	1.00269		8632.77	0.99313		8632.77	0.99103		8632.77	0.99101
8633.72	1.00428		8633.72	0.99352		8633.72	0.99212		8633.72	0.99456
8634.69	1.00241		8634.69	0.99458		8634.69	0.99356		8634.69	0.99581
8635.66	1.00409		8635.66	0.99524		8635.66	0.9925		8635.66	0.99459
8636.63	1.00475		8636.63	0.99556		8636.63	0.9939		8636.63	0.99446
8637.58	1.00441		8637.58	0.9958		8637.58	0.99443		8637.58	0.99501
8638.55	1.00303		8638.55	0.99579		8638.55	0.99432		8638.55	0.99435
8639.53	1.00134		8639.53	0.99604		8639.53	0.99523		8639.53	0.99244
8640.49	1.00425		8640.49	0.99902		8640.49	0.99424		8640.49	0.99345
8641.44	1.00398		8641.44	0.99986		8641.44	0.99525		8641.44	0.99721
8642.41	1.00713		8642.41	0.99905		8642.41	0.99704		8642.41	0.99988
8643.37	1.0056		8643.37	0.99875		8643.37	0.99928		8643.37	0.99881
8644.35	1.00397		8644.35	1.00019		8644.35	0.99989		8644.35	0.99833
8645.29	1.00327		8645.29	1.00013		8645.29	0.99732		8645.29	0.99516
8646.26	1.00634		8646.26	1.00055		8646.26	0.99893		8646.26	0.99696
8647.24	1.0068		8647.24	1.00165		8647.24	1.00038		8647.24	0.99668
8648.18	1.00533		8648.18	1.00251		8648.18	1.00036		8648.18	0.99952
8649.16	1.00717		8649.16	1.00152		8649.16	1.00167		8649.16	1.00309
8650.13	1.0073		8650.13	1.00286		8650.13	1.00208		8650.13	0.99802
8651.11	1.00567		8651.11	1.0036		8651.11	1.00233		8651.11	0.99953
8652.06	1.00472		8652.06	1.0031		8652.06	1.0015		8652.06	1.00006
8653.03	1.01013		8653.03	1.00304		8653.03	1.00266		8653.03	1.0046
8654	1.00793		8654	1.00356		8654	1.00108		8654	1.00052
8654.98	1.0073		8654.98	1.00417		8654.98	1.00572		8654.98	1.00365
8655.93	1.00628		8655.93	1.00463		8655.93	1.00564		8655.93	1.00299
8656.91	1.00668		8656.91	1.00191		8656.91	1.00601		8656.91	1.00449
8657.88	1.00645		8657.88	1.00459		8657.88	1.00555		8657.88	1.00334
8658.87	1.00697		8658.87	1.0087		8658.87	1.00485		8658.87	1.00083
8659.82	1.00456		8659.82	1.00642		8659.82	1.00469		8659.82	1.00288
8660.79	1.00419		8660.79	1.00856		8660.79	1.0032		8660.79	1.00698
8661.77	1.00335		8661.77	1.00769		8661.77	1.0062		8661.77	1.00978
8662.73	1.00352		8662.73	1.00879		8662.73	1.00596		8662.73	1.00973
8663.71	1.00356		8663.71	1.00965		8663.71	1.00509		8663.71	1.00535
8664.68	1.00409		8664.68	1.01026		8664.68	1.00724		8664.68	1.00477
8665.66	1.00343		8665.66	1.00888		8665.66	1.00782		8665.66	1.00514
8666.61	1.00507		8666.61	1.00829		8666.61	1.00758		8666.61	1.00747
8667.59	1.00234		8667.59	1.0084		8667.59	1.00799		8667.59	1.00769
8668.57	1.00589		8668.57	1.00987		8668.57	1.0077		8668.57	1.00951
8669.55	1.00209		8669.55	1.00891		8669.55	1.00804		8669.55	1.00777
8670.51	1.00327		8670.51	1.0075		8670.51	1.00902		8670.51	1.00793
8671.48	1.00121		8671.48	1.00836		8671.48	1.00954		8671.48	1.00982
8672.46	1.00354		8672.46	1.00918		8672.46	1.00892		8672.46	1.00957
8673.44	1.00308		8673.44	1.0085		8673.44	1.00939		8673.44	1.00938
8674.39	1.00323		8674.39	1.01012		8674.39	1.01009		8674.39	1.00935
8675.37	1.00121		8675.37	1.0111		8675.37	1.00935		8675.37	1.00823
8676.35	1.00339		8676.35	1.01015		8676.35	1.00923		8676.35	1.00912
8677.33	1.00177		8677.33	1.01058		8677.33	1.00972		8677.33	1.01118
8678.29	1.00231		8678.29	1.00931		8678.29	1.00889		8678.29	1.00995
8679.27	1.00097		8679.27	1.00842		8679.27	1.00705		8679.27	1.00801
8680.26	1.00295		8680.26	1.00981		8680.26	1.00859		8680.26	1.00745
8681.23	1.00323		8681.23	1.0096		8681.23	1.01099		8681.23	1.00532
8682.21	1.00327		8682.21	1.00895		8682.21	1.00828		8682.21	1.00549
8683.18	1.00259		8683.18	1.00918		8683.18	1.00845		8683.18	1.0104
8684.16	1.00268		8684.16	1.00763		8684.16	1.00588		8684.16	1.01004
8685.12	1.00247		8685.12	1.00848		8685.12	1.00937		8685.12	1.00571
8686.1	1.00395		8686.1	1.00834		8686.1	1.00886		8686.1	1.00564
8687.08	1.00184		8687.08	1.00713		8687.08	1.00827		8687.08	1.00683
8688.06	1.00144		8688.06	1.0057		8688.06	1.00691		8688.06	1.00857
8689.02	1.00272		8689.02	1.00431		8689.02	1.00688		8689.02	1.00471
8690	1.00333		8690	1.00537		8690	1.00498		8690	1.00273
8690.99	1.00025		8690.99	1.00348		8690.99	1.0012		8690.99	1.00588
8691.97	1.00078		8691.97	1.00361		8691.97	1.00569		8691.97	1.00152
8692.93	1.00079		8692.93	1.00284		8692.93	1.00153		8692.93	1.00257
8693.93	0.99882		8693.93	0.99922		8693.93	0.99951		8693.93	1.0001
8694.92	1.00149		8694.92	1.00174		8694.92	1.00429		8694.92	0.99978
8695.88	1.00342		8695.88	0.99904		8695.88	1.00141		8695.88	0.99972
8696.86	1.00385		8696.86	1.00058		8696.86	1.00112		8696.86	1.00367
8697.84	1.00508		8697.84	1.0001		8697.84	1.00026		8697.84	1.00021
8698.83	1.00098		8698.83	0.99776		8698.83	0.99809		8698.83	0.9992
8699.79	1.00277		8699.79	0.9997		8699.79	0.9967		8699.79	0.99872
8700.78	1.00421		8700.78	0.99675		8700.78	0.99847		8700.78	0.99729
8701.77	1.00115		8701.77	0.99537		8701.77	0.99525		8701.77	0.9963
8702.75	1.00265		8702.75	0.99661		8702.75	0.99682		8702.75	0.99788
8703.72	1.00079		8703.72	0.99559		8703.72	0.99585		8703.72	0.99657
8704.71	1.00185		8704.71	0.99609		8704.71	0.99505		8704.71	0.9953
8705.7	1.00229		8705.7	0.99613		8705.7	0.99438		8705.7	0.99527
8706.69	1.00241		8706.69	0.99602		8706.69	0.9937		8706.69	0.99562
8707.66	1.00275		8707.66	0.9949		8707.66	0.99316		8707.66	0.99571
8708.64	1.00252		8708.64	0.99419		8708.64	0.99301		8708.64	0.99358
8709.63	1.00182		8709.63	0.99331		8709.63	0.99414		8709.63	0.99383
8710.59	1.00068		8710.59	0.99408		8710.59	0.99382		8710.59	0.99346
8711.59	0.99976		8711.59	0.99476		8711.59	0.99386		8711.59	0.99069
8712.59	0.99821		8712.59	0.99519		8712.59	0.99389		8712.59	0.99198
8713.57	0.99912		8713.57	0.99626		8713.57	0.99495		8713.57	0.99257
8714.54	1.00031		8714.54	0.99645		8714.54	0.9952		8714.54	0.99393
8715.53	1.00151		8715.53	0.99499		8715.53	0.99547		8715.53	0.99588
8716.51	1.00146		8716.51	0.9945		8716.51	0.99585		8716.51	0.99617
8717.51	0.99971		8717.51	0.99434		8717.51	0.99444		8717.51	0.99705
8718.47	1.00031		8718.47	0.99517		8718.47	0.99417		8718.47	0.99686
8719.46	1.00019		8719.46	0.99688		8719.46	0.99472		8719.46	0.99513
8720.45	0.99849		8720.45	0.99518		8720.45	0.99495		8720.45	0.9947
8721.44	0.99817		8721.44	0.99454		8721.44	0.99426		8721.44	0.99695
8722.47	0.99893		8722.47	0.99637		8722.47	0.9936		8722.47	0.99425
8723.43	0.99874		8723.43	0.99791		8723.43	0.9941		8723.43	0.9951
8724.43	0.99838		8724.43	0.9976		8724.43	0.99572		8724.43	0.99691
8725.39	0.99952		8725.39	0.99634		8725.39	0.99513		8725.39	0.99651
8726.38	0.99965		8726.38	0.99671		8726.38	0.99568		8726.38	0.99776
8727.35	0.99985		8727.35	0.99617		8727.35	0.99657		8727.35	0.99611
8728.35	0.99985		8728.35	0.99782		8728.35	0.9962		8728.35	0.99718
8729.31	0.99764		8729.31	0.99721		8729.31	0.9971		8729.31	0.99429
8730.3	0.99668		8730.3	0.99699		8730.3	0.99532		8730.3	0.99526
8731.29	1.00197		8731.29	0.99795		8731.29	0.99836		8731.29	0.99545
8732.29	1.00301		8732.29	0.99845		8732.29	0.99702		8732.29	0.99779
8733.25	0.99855		8733.25	0.99666		8733.25	0.99641		8733.25	1.00018
8734.24	0.99898		8734.24	0.99924		8734.24	1.00022		8734.24	0.99749
8735.23	0.99926		8735.23	1.0025		8735.23	0.99935		8735.23	1.00129
8736.23	0.99855		8736.23	1.00065		8736.23	0.99974		8736.23	0.99882
8737.2	0.99948		8737.2	0.99906		8737.2	0.99608		8737.2	1.00114
8738.19	0.99941		8738.19	0.99869		8738.19	0.99795		8738.19	0.99848
8739.19	1.00181		8739.19	0.99901		8739.19	0.99815		8739.19	0.99525
8740.19	0.99932		8740.19	0.99846		8740.19	0.99716		8740.19	0.99127
8741.16	1.00135		8741.16	0.99815		8741.16	0.99842		8741.16	0.99811
8742.15	0.99968		8742.15	1.00071		8742.15	0.99871		8742.15	0.99785
8743.15	1.0008		8743.15	1.00175		8743.15	0.99968		8743.15	0.99782
8744.12	0.99995		8744.12	1.00012		8744.12	0.99963		8744.12	1.00023
8745.12	1.00117		8745.12	0.99935		8745.12	1.00159		8745.12	1.0021
8746.12	0.99991		8746.12	1.00013		8746.12	1.0014		8746.12	1.00022
8747.12	1.00231		8747.12	0.99911		8747.12	1.00183		8747.12	1.00477
8748.1	1.00028		8748.1	1.00028		8748.1	1.00235		8748.1	1.00399
8749.09	0.99498		8749.09	1.00038		8749.09	1.00389		8749.09	1.00275
8750.09	0.99971		8750.09	1.00241		8750.09	1.00401		8750.09	1.0004
8751.09	1.00068		8751.09	1.00405		8751.09	1.00275		8751.09	0.99905
8752.06	1.00131		8752.06	1.00392		8752.06	1.00392		8752.06	1.00089
8753.07	1.00173		8753.07	1.00404		8753.07	1.00531		8753.07	1.003
8754.07	1.00358		8754.07	1.00329		8754.07	1.00484		8754.07	1.00102
8755.07	1.00534		8755.07	1.00325		8755.07	1.00461		8755.07	1.00119
8756.05	1.00353		8756.05	1.00215		8756.05	1.00192		8756.05	1.00196
8757.05	1.00026		8757.05	0.99975		8757.05	1.00012		8757.05	1.00213
8758.04	1.00031		8758.04	1.00034		8758.04	1.00071		8758.04	1.00378
8759.02	0.99948		8759.02	1.00112		8759.02	1.00065		8759.02	1.00176
8760.02	0.99881		8760.02	1.00041		8760.02	1.00126		8760.02	1.00049
8761.02	0.99972		8761.02	1.00134		8761.02	0.99919		8761.02	1.00111
8762.03	1.00028		8762.03	1.00177		8762.03	0.99921		8762.03	0.99944
8763	1.00045		8763	1.00006		8763	1.00138		8763	1.00083
8764.01	1.00316		8764.01	1.0023		8764.01	0.99995		8764.01	1.00373
8765.01	0.99794		8765.01	1.00102		8765.01	1.00072		8765.01	1.00492
8766	1.00083		8766	0.99957		8766	1.00085		8766	1.00292
8766.98	1.0028		8766.98	1.00065		8766.98	0.99935		8766.98	1.00329
8767.98	1.0003		8767.98	0.99893		8767.98	1.00138		8767.98	1.00394
8768.99	0.99665		8768.99	1.00014		8768.99	0.99736		8768.99	0.9983
8770	1.00411		8770	0.99958		8770	0.99847		8770	1.00102
8770.98	1.0007		8770.98	1.00054		8770.98	1.00023		8770.98	1.00209
8771.98	1.00166		8771.98	1.0005		8771.98	1.00127		8771.98	1.00004
8772.99	0.99937		8772.99	1.00301		8772.99	1.00108		8772.99	1.00187
8773.97	1.00123		8773.97	1.0017		8773.97	0.9986		8773.97	1.00272
8774.97	0.99999		8774.97	1.00169		8774.97	1.00189		8774.97	1.00287
8775.98	1.00055		8775.98	0.99846		8775.98	0.99972		8775.98	1.00515
8776.99	1.00069		8776.99	0.99902		8776.99	1.00423		8776.99	0.99814
8777.98	1.00123		8777.98	1.00058		8777.98	1.00075		8777.98	1.00444
8778.98	0.99598		8778.98	1.00161		8778.98	1.00264		8778.98	1.00105
8779.99	0.99895		8779.99	1.00206		8779.99	1.00449		8779.99	1.0018
8780.99	0.99638		8780.99	1.00298		8780.99	1.00135		8780.99	1.00211
8781.97	0.99837		8781.97	1.00296		8781.97	1.00277		8781.97	1.00273
8782.98	0.99891		8782.98	1.00119		8782.98	1.00249		8782.98	1.00564
8783.99	0.99845		8783.99	1.00177		8783.99	1.00366		8783.99	1.00171
8785	0.998		8785	1.00331		8785	1.00105		8785	1.00281
8785.98	0.9965		8785.98	1.0016		8785.98	1.00134		8785.98	1.00129
8787	1.0002		8787	1.00213		8787	1.00418		8787	1.00022
8788	0.99903		8788	1.00291		8788	1.00405		8788	1.0005
8789.02	1.00011		8789.02	1.00262		8789.02	1.00281		8789.02	0.99929
8790	1.0007		8790	1.00278		8790	1.00146		8790	1.00216
8791.01	1.00086		8791.01	1.0028		8791.01	1.00102		8791.01	1.00108
8792.02	0.99872		8792.02	1.00161		8792.02	0.99982		8792.02	1.00037
8793.01	0.99838		8793.01	1.00131		8793.01	1.00105		8793.01	1.00316
8794.02	0.99915		8794.02	1.00008		8794.02	1.00221		8794.02	1.0032
8795.02	0.99628		8795.02	0.9997		8795.02	1.0008		8795.02	1.00201
8796.04	0.99843		8796.04	0.9989		8796.04	1.00128		8796.04	1.00401
8797.02	0.99646		8797.02	0.99956		8797.02	1.00321		8797.02	1.00482
8798.03	0.99542		8798.03	0.99963		8798.03	1.00367		8798.03	1.00339
8799.04	1.00243		8799.04	0.99931		8799.04	1.00285		8799.04	1.0039
8800.05	1.00004		8800.05	0.99987		8800.05	1.00149		8800.05	1.00293
8801.04	1.00012		8801.04	0.99859		8801.04	0.99976		8801.04	1.0004
8802.06	0.99877		8802.06	0.99976		8802.06	1.00012		8802.06	0.99984
8803.07	1.0008		8803.07	1.00118		8803.07	1.00149		8803.07	0.99875
8804.08	0.99769		8804.08	1.00129		8804.08	0.99968		8804.08	1.00089
8805.07	0.99808		8805.07	1.0002		8805.07	0.99998		8805.07	1.00248
8806.08	0.99824		8806.08	1.0007		8806.08	1.00047		8806.08	1.0026
8807.1	1.00018		8807.1	1.00225		8807.1	1.00222		8807.1	1.00219
8808.09	0.99769		8808.09	1.00179		8808.09	1.00099		8808.09	0.99915
8809.1	0.9993		8809.1	1.00039		8809.1	1.00098		8809.1	1.00074
8810.12	0.99905		8810.12	0.99924		8810.12	1.00106		8810.12	1.00381
8811.13	0.99815		8811.13	1.00025		8811.13	1.00121		8811.13	1.00278
8812.12	0.99859		8812.12	1.00194		8812.12	0.99998		8812.12	1.00321
8813.14	0.99892		8813.14	0.99841		8813.14	1.00076		8813.14	1.0017
8814.15	1.00012		8814.15	0.99972		8814.15	1.00005		8814.15	0.99857
8815.18	0.99681		8815.18	1.00092		8815.18	1.00315		8815.18	1.00309
8816.16	0.99778		8816.16	0.99804		8816.16	0.99841		8816.16	1.00456
8817.18	0.99726		8817.18	0.99772		8817.18	1		8817.18	1.00233
8818.19	0.99885		8818.19	1.00071		8818.19	1.0001		8818.19	1.00241
8819.2	0.9977		8819.2	0.99927		8819.2	1.00231		8819.2	1.00069
8820.19	0.99964		8820.19	0.9981		8820.19	0.9993		8820.19	1.00351
8821.2	0.99865		8821.2	1.00083		8821.2	0.99858		8821.2	1.00151
8822.22	0.99811		8822.22	0.99769		8822.22	1.00215		8822.22	1.00174
8823.21	0.99921		8823.21	0.99842		8823.21	1.00169		8823.21	0.99855
8824.23	0.99531		8824.23	0.9984		8824.23	0.9988		8824.23	0.99794
8825.25	0.9954		8825.25	0.99827		8825.25	0.99778		8825.25	1.00021
8826.26	0.99799		8826.26	0.99869		8826.26	0.99909		8826.26	0.99967
8827.27	0.99544		8827.27	1.00008		8827.27	0.99995		8827.27	1.00134
8828.29	0.998		8828.29	0.99955		8828.29	0.99723		8828.29	0.99907
8829.33	0.99616		8829.33	1.00057		8829.33	0.99665		8829.33	0.99993
8830.36	0.99874		8830.36	1.00051		8830.36	1.00057		8830.36	1.00065
8831.35	1.00028		8831.35	1.0017		8831.35	0.99727		8831.35	0.99898
8832.38	0.99787		8832.38	1.0019		8832.38	0.99805		8832.38	0.99727
8833.4	0.99862		8833.4	1.00092		8833.4	0.99764		8833.4	0.99647
8834.42	0.99599		8834.42	0.99963		8834.42	0.99723		8834.42	0.99815
8835.42	0.99699		8835.42	0.99818		8835.42	0.99896		8835.42	0.99929
8836.45	0.99566		8836.45	0.99753		8836.45	0.99767		8836.45	0.99988
8837.48	0.99572		8837.48	0.99887		8837.48	0.99829		8837.48	0.99937
8838.46	0.99585		8838.46	0.99942		8838.46	0.99869		8838.46	0.99904
8839.48	0.99658		8839.48	0.99949		8839.48	0.99947		8839.48	0.99924
8840.5	0.99432		8840.5	0.99982		8840.5	0.99991		8840.5	0.99923
8841.51	0.99869		8841.51	0.99947		8841.51	0.99881		8841.51	0.99947
8842.51	0.99795		8842.51	0.9986		8842.51	0.99696		8842.51	0.99825
8843.52	0.99734		8843.52	0.9973		8843.52	0.99612		8843.52	0.99756
8844.54	0.99523		8844.54	0.9964		8844.54	0.99753		8844.54	0.99682
8845.56	0.99709		8845.56	0.99714		8845.56	0.99662		8845.56	0.9942
8846.56	0.99897		8846.56	0.99832		8846.56	0.99856		8846.56	0.99699
8847.58	0.9945		8847.58	0.999		8847.58	0.9986		8847.58	0.99941
8848.6	0.99759		8848.6	0.99914		8848.6	0.99873		8848.6	0.99819
8849.62	0.99573		8849.62	0.99897		8849.62	0.99659		8849.62	0.99631
8850.62	0.99818		8850.62	0.99711		8850.62	0.99793		8850.62	0.99825
8851.64	0.99726		8851.64	0.9979		8851.64	0.99918		8851.64	0.99616
8852.66	0.99618		8852.66	0.9976		8852.66	0.99977		8852.66	0.99678
8853.69	0.99469		8853.69	0.99732		8853.69	0.99859		8853.69	0.99468
8854.69	0.99421		8854.69	0.99746		8854.69	0.99809		8854.69	0.99826
8855.72	0.9967		8855.72	0.99694		8855.72	0.99925		8855.72	0.99646
8856.74	0.99414		8856.74	0.99962		8856.74	0.99947		8856.74	0.99788
8857.74	0.9976		8857.74	0.99857		8857.74	0.99903		8857.74	0.99824
8858.77	0.99972		8858.77	0.998		8858.77	0.99762		8858.77	0.9997
8859.79	0.99986		8859.79	1.00305		8859.79	1.00076		8859.79	1.00332
8860.82	0.99756		8860.82	0.99898		8860.82	0.9965		8860.82	1.00075
8861.82	0.9978		8861.82	0.99688		8861.82	0.99738		8861.82	0.99851
8862.86	0.99781		8862.86	0.9955		8862.86	0.9984		8862.86	0.99805
8863.89	0.99803		8863.89	0.99858		8863.89	0.99768		8863.89	0.99868
8864.92	0.99856		8864.92	0.99835		8864.92	0.99851		8864.92	0.99527
8865.92	0.99685		8865.92	0.99882		8865.92	0.99888		8865.92	0.99955
8866.95	0.99745		8866.95	0.99764		8866.95	1.00021		8866.95	1.00063
8867.97	0.99535		8867.97	0.9976		8867.97	0.9984		8867.97	0.9994
8869.01	0.99787		8869.01	0.99874		8869.01	0.99791		8869.01	1.00232
8870.02	0.99612		8870.02	0.99913		8870.02	0.99881		8870.02	0.99811
8871.04	0.99707		8871.04	0.99936		8871.04	1		8871.04	1.00005
8872.07	0.99539		8872.07	0.99793		8872.07	1.00065		8872.07	0.99849
8873.08	0.99381		8873.08	0.99951		8873.08	0.99879		8873.08	0.99792
8874.12	0.99744		8874.12	0.99952		8874.12	0.99779		8874.12	0.99779
8875.14	0.99611		8875.14	0.99861		8875.14	0.99877		8875.14	1.00005
8876.17	0.99879		8876.17	0.99883		8876.17	0.99972		8876.17	1.00085
8877.18	0.99637		8877.18	0.99913		8877.18	1.00061		8877.18	0.9974
8878.21	0.99763		8878.21	1.00075		8878.21	1.00208		8878.21	0.99958
8879.25	0.99557		8879.25	1.00102		8879.25	1.00097		8879.25	0.99957
8880.28	0.99959		8880.28	1.00053		8880.28	1.00204		8880.28	1.00196
8881.28	1.00029		8881.28	1.00036		8881.28	1.0025		8881.28	1.00365
8882.31	0.99795		8882.31	1.00041		8882.31	1.00266		8882.31	1.00027
8883.35	0.99673		8883.35	1.00061		8883.35	1.0023		8883.35	0.99839
8884.38	0.9956		8884.38	1.00115		8884.38	0.99883		8884.38	0.99808
8885.4	0.99955		8885.4	1.00104		8885.4	0.99927		8885.4	1.00009
8886.44	0.99717		8886.44	1.00029		8886.44	1.00063		8886.44	1.00233
8887.47	0.99717		8887.47	1.00108		8887.47	0.99983		8887.47	1.00094
8888.48	0.99721		8888.48	1.00088		8888.48	0.99965		8888.48	0.99746
8889.51	0.99699		8889.51	1.00119		8889.51	1.00046		8889.51	0.99749
8890.54	0.99651		8890.54	1.00177		8890.54	0.99895		8890.54	0.99827
8891.58	0.99882		8891.58	1.00118		8891.58	0.99988		8891.58	0.99953
8892.59	0.99788		8892.59	1.00197		8892.59	1.00014		8892.59	1.0007
8893.62	0.99997		8893.62	1.00363		8893.62	1.00391		8893.62	1.00199
8894.65	0.99745		8894.65	1.0012		8894.65	1.00082		8894.65	1.00101
8895.69	0.99696		8895.69	1.00237		8895.69	1.00206		8895.69	1.0005
8896.71	0.9945		8896.71	0.99999		8896.71	1.00113		8896.71	0.99904
8897.74	0.99739		8897.74	1.00013		8897.74	1.00193		8897.74	0.99946
8898.8	0.99536		8898.8	1.00119		8898.8	1.00101		8898.8	0.99772
8899.85	0.99694		8899.85	1.00282		8899.85	1.00225		8899.85	0.99916
8900.86	0.995		8900.86	1.0032		8900.86	1.00103		8900.86	1.00308
8901.92	0.99528		8901.92	1.00215		8901.92	1.00332		8901.92	1.00531
8902.95	1.01123		8902.95	1.01361		8902.95	1.0163		8902.95	1.01312
8903.96	0.99778		8903.96	1.00533		8903.96	1.00204		8903.96	0.99789
8904.99	0.99899		8904.99	1.00237		8904.99	1.00269		8904.99	1.00181
8906.02	0.99864		8906.02	1.00267		8906.02	0.99906		8906.02	1.00058
8907.05	0.99846		8907.05	1.0023		8907.05	1.00109		8907.05	1.00189
8908.07	0.99543		8908.07	1.00271		8908.07	1.00112		8908.07	1.00384
8909.1	0.99711		8909.1	1.0021		8909.1	1.00247		8909.1	1.00516
8910.15	0.99721		8910.15	1.00164		8910.15	0.99898		8910.15	1.00318
8911.18	1.00555		8911.18	1.01464		8911.18	1.00838		8911.18	1.01554
8912.19	1.00345		8912.19	1.00679		8912.19	1.00524		8912.19	1.00729
8913.24	0.99861		8913.24	1.00293		8913.24	1.00365		8913.24	1.00132
8914.27	0.99453		8914.27	1.00225		8914.27	1.00179		8914.27	1.00091
8915.31	0.99867		8915.31	1.00064		8915.31	1.00268		8915.31	1.00164
8916.33	0.9984		8916.33	1.00145		8916.33	1.0015		8916.33	1.0018
8917.37	0.99626		8917.37	1.00248		8917.37	0.99963		8917.37	1.00223
8918.41	0.99844		8918.41	1.00291		8918.41	1.00137		8918.41	1.00161
8919.45	0.99708		8919.45	1.00268		8919.45	1.00257		8919.45	1.00112
8920.47	0.99768		8920.47	1.00276		8920.47	1.0005		8920.47	1.00229
8921.51	0.99763		8921.51	1.00171		8921.51	0.9987		8921.51	1.00121
8922.56	0.99512		8922.56	1.00051		8922.56	0.99928		8922.56	1.00317
8923.57	0.99422		8923.57	0.99994		8923.57	0.99994		8923.57	1.00316
8924.61	1.00167		8924.61	1.00022		8924.61	0.99934		8924.61	0.99962
8925.66	0.99814		8925.66	1.00099		8925.66	0.99925		8925.66	0.9981
8926.7	1.00353		8926.7	1.00241		8926.7	1.00124		8926.7	0.99996
8927.72	0.997		8927.72	1.00304		8927.72	1.00167		8927.72	1.00182
8928.76	0.99782		8928.76	1.00185		8928.76	0.9997		8928.76	1.00072
8929.81	0.99844		8929.81	1.00293		8929.81	1.00161		8929.81	1.00111
8930.86	0.99902		8930.86	1.0049		8930.86	1.0048		8930.86	1.00213
8931.88	1.00574		8931.88	1.00643		8931.88	1.00559		8931.88	1.00294
8932.92	0.99724		8932.92	1.00265		8932.92	1.00221		8932.92	1.00116
8933.97	0.99584		8933.97	1.00339		8933.97	1.00532		8933.97	0.99902
8935.02	0.99589		8935.02	1.00568		8935.02	1.00483		8935.02	1.00116
8936.04	0.99994		8936.04	1.00599		8936.04	1.00173		8936.04	0.99901
8937.09	0.99568		8937.09	1.00558		8937.09	1.00095		8937.09	1.00186
8938.14	0.99738		8938.14	1.00537		8938.14	1.00337		8938.14	1.00035
8939.16	0.99844		8939.16	1.00414		8939.16	1.00258		8939.16	1.00453
8940.21	0.99782		8940.21	1.001		8940.21	1.00239		8940.21	1.00318
8941.25	0.99795		8941.25	0.99898		8941.25	1.00059		8941.25	1.00395
8942.3	0.99759		8942.3	0.99863		8942.3	1.00493		8942.3	1.00157
8943.33	0.99592		8943.33	1.00201		8943.33	1.00153		8943.33	1.00183
8944.38	0.99817		8944.38	1.00284		8944.38	0.99921		8944.38	1.0028
8945.42	0.99832		8945.42	1.00392		8945.42	1.00048		8945.42	0.99943
8946.48	0.99578		8946.48	1.00027		8946.48	1.00129		8946.48	0.9997
8947.5	0.99608		8947.5	1.0013		8947.5	1.00254		8947.5	1.00248
8948.55	0.99697		8948.55	1.00309		8948.55	1.00241		8948.55	1.00164
8949.59	0.99892		8949.59	1.00488		8949.59	1.0055		8949.59	1.00241
8950.65	0.99958		8950.65	1.00522		8950.65	1.00299		8950.65	0.99935
8951.67	0.9949		8951.67	0.99881		8951.67	1.00241		8951.67	0.99793
8952.72	0.99519		8952.72	1.00104		8952.72	1.00294		8952.72	0.99761
8953.78	0.99533		8953.78	1.0013		8953.78	1.00517		8953.78	0.99709
8954.81	0.99506		8954.81	1.00246		8954.81	1.00329		8954.81	1.00247
8955.86	0.99497		8955.86	1.00099		8955.86	1.00062		8955.86	1.00225
8956.91	0.99636		8956.91	0.99823		8956.91	1.00006		8956.91	0.99811
8957.97	0.9945		8957.97	1.00192		8957.97	1.00215		8957.97	1.00012
8959	0.99691		8959	1.00092		8959	1.00382		8959	1.00224
8960.05	0.99715		8960.05	1.00041		8960.05	1.00135		8960.05	1.00207
8961.1	0.99577		8961.1	1.00075		8961.1	1.00125		8961.1	0.99853
8962.15	0.99446		8962.15	1.00141		8962.15	1.00186		8962.15	0.99691
8963.18	0.99508		8963.18	1.0012		8963.18	1.00122		8963.18	0.99391
8964.22	0.99378		8964.22	1.00077		8964.22	0.99993		8964.22	0.99309
8965.27	0.99513		8965.27	1.0007		8965.27	0.99906		8965.27	0.99724
8966.33	0.99695		8966.33	1.0012		8966.33	1.00112		8966.33	1.00036
8967.36	0.99697		8967.36	1.00179		8967.36	1.00348		8967.36	1.00157
8968.41	0.99575		8968.41	1.00003		8968.41	1.00317		8968.41	1.00205
8969.47	0.99164		8969.47	0.9987		8969.47	1.00113		8969.47	1.00079
8970.5	0.99403		8970.5	0.99951		8970.5	0.99969		8970.5	0.99818
8971.56	0.99541		8971.56	0.99958		8971.56	0.99992		8971.56	0.99718
8972.62	0.99618		8972.62	1.00028		8972.62	1.00153		8972.62	0.99948
8973.69	0.99718		8973.69	1.00118		8973.69	1.00392		8973.69	0.99999
8974.71	0.99719		8974.71	1.00156		8974.71	1.00401		8974.71	1.00208
8975.77	0.99835		8975.77	1.00141		8975.77	1.00342		8975.77	1.00298
8976.82	0.99574		8976.82	1.00044		8976.82	1.00103		8976.82	1.00362
8977.88	0.99519		8977.88	0.99916		8977.88	1.00109		8977.88	1.00574
8978.91	0.99928		8978.91	0.99904		8978.91	1.00047		8978.91	1.00245
8979.97	0.99777		8979.97	1.00061		8979.97	1.00205		8979.97	1.00164
8981.02	0.99731		8981.02	1.0006		8981.02	1.00322		8981.02	1.00244
8982.09	0.9982		8982.09	1.00215		8982.09	1.00469		8982.09	1.00498
8983.13	0.99762		8983.13	1.00393		8983.13	1.00576		8983.13	1.00131
8984.18	0.99824		8984.18	1.00061		8984.18	1.00452		8984.18	1.00011
8985.25	1.00019		8985.25	1.00052		8985.25	1.00335		8985.25	0.99988
8986.31	1.00053		8986.31	1.00024		8986.31	1.0026		8986.31	1.00282
8987.35	1.00242		8987.35	0.99853		8987.35	1.00359		8987.35	1.00424
8988.41	1.001		8988.41	1.0023		8988.41	1.00431		8988.41	0.99772
8989.46	1.0027		8989.46	1.00544		8989.46	1.00054		8989.46	1.00079
8990.49	1.00083		8990.49	1.00276		8990.49	1.00222		8990.49	1.00319
8991.55	1.00018		8991.55	1.0026		8991.55	1.00262		8991.55	0.99996
8992.62	1.00434		8992.62	1.00499		8992.62	1.00373		8992.62	1.0038
8993.68	1.00809		8993.68	1.00617		8993.68	1.00633		8993.68	1.00425
8994.7	1.00055		8994.7	1.00359		8994.7	1.00151		8994.7	1.00335
8995.77	0.99948		8995.77	1.00306		8995.77	1.00503		8995.77	0.99971
8996.83	0.99958		8996.83	1.00248		8996.83	1.00318		8996.83	1.00181
8997.89	1.00112		8997.89	1.00259		8997.89	1.003		8997.89	1.00144
8998.93	1.00097		8998.93	1.00301		8998.93	1.00222		8998.93	1.00102
9000	0.99814		9000	1.00349		9000	1.00116		9000	1.00068
9001.07	1.00093		9001.07	1.00397		9001.07	1.0001		9001.07	1.00034
9002.16	0.99793		9002.16	1.00446		9002.16	0.99902		9002.16	0.99999
9003.24	1.00191		9003.24	1.00495		9003.24	0.99794		9003.24	0.99964
9004.28	1.00012		9004.28	1.00541		9004.28	0.99691		9004.28	0.99931
9005.34	0.99734		9005.34	1.00589		9005.34	0.99586		9005.34	0.99897
9006.37	1.0026		9006.37	1.00635		9006.37	0.99483		9006.37	0.99864
9007.43	0.99774		9007.43	1.00683		9007.43	0.99377		9007.43	0.99829
9008.47	0.99916		9008.47	1.00729		9008.47	0.99274		9008.47	0.99796
9009.55	0.99947		9009.55	1.00777		9009.55	0.99167		9009.55	0.99762
9010.58	0.99863		9010.58	1.00824		9010.58	0.99064		9010.58	0.99728
9011.64	0.99958		9011.64	1.00872		9011.64	0.98959		9011.64	0.99694
9012.7	0.99946		9012.7	1.00919		9012.7	0.98854		9012.7	0.99661
9013.77	0.99875		9013.77	1.00967		9013.77	0.98748		9013.77	0.99626
9014.81	0.99884		9014.81	1.01013		9014.81	0.98644		9014.81	0.99593
9015.88	1.00148		9015.88	1.01062		9015.88	0.98537		9015.88	0.99558
9016.95	0.99879		9016.95	1.0111		9016.95	0.98431		9016.95	0.99524
9018.02	0.99777		9018.02	1.01157		9018.02	0.98325		9018.02	0.9949
9019.06	1.00106		9019.06	1.01204		9019.06	0.98222		9019.06	0.99456
9020.12	1.00201		9020.12	1.01252		9020.12	0.98116		9020.12	0.99422
9021.19	1.0006		9021.19	1.013		9021.19	0.9801		9021.19	0.99388
9022.23	1.00203		9022.23	1.01346		9022.23	0.97907		9022.23	0.99355
9023.3	1.00202		9023.3	1.01394		9023.3	0.978		9023.3	0.9932
9024.37	0.99869		9024.37	1.01442		9024.37	0.97694		9024.37	0.99286
9025.44	1.00244		9025.44	1.0149		9025.44	0.97587		9025.44	0.99252
9026.48	1.00314		9026.48	1.01537		9026.48	0.97483		9026.48	0.99218
9027.55	1.00197		9027.55	1.01585		9027.55	0.97377		9027.55	0.99184
9028.62	1.00098		9028.62	1.01633		9028.62	0.97271		9028.62	0.99149
9029.69	1.0021		9029.69	1.01681		9029.69	0.97164		9029.69	0.99115
9030.74	1.00285		9030.74	1.01728		9030.74	0.9706		9030.74	0.99081
9031.81	1.00203		9031.81	1.01776		9031.81	0.96953		9031.81	0.99047
9032.89	1.00081		9032.89	1.01825		9032.89	0.96846		9032.89	0.99012
9033.97	1.00497		9033.97	1.01873		9033.97	0.96739		9033.97	0.98978
9035.02	0.99981		9035.02	1.0192		9035.02	0.96635		9035.02	0.98944
9036.09	1.0027		9036.09	1.01968		9036.09	0.96528		9036.09	0.9891
9037.16	1.00184		9037.16	1.02016		9037.16	0.96422		9037.16	0.98875
9038.21	1.00111		9038.21	1.02063		9038.21	0.96318		9038.21	0.98842
9039.28	1.00141		9039.28	1.02111		9039.28	0.96211		9039.28	0.98807
9040.35	1.00113		9040.35	1.02159		9040.35	0.96104		9040.35	0.98773
9041.43	1.00541		9041.43	1.02208		9041.43	0.95997		9041.43	0.98738
9042.48	0.99981		9042.48	1.02255		9042.48	0.95893		9042.48	0.98704
9043.55	1.00072		9043.55	1.02303		9043.55	0.95786		9043.55	0.9867
9044.63	1.0011		9044.63	1.02351		9044.63	0.95679		9044.63	0.98635
9045.69	1.00227		9045.69	1.02399		9045.69	0.95573		9045.69	0.98601
9046.75	1.00403		9046.75	1.02446		9046.75	0.95469		9046.75	0.98568
9047.82	1.00174		9047.82	1.02494		9047.82	0.95362		9047.82	0.98533
9048.9	1.00341		9048.9	1.02543		9048.9	0.95255		9048.9	0.98498
9049.97	1.00251		9049.97	1.02591		9049.97	0.95148		9049.97	0.98464
9051.03	1.00204		9051.03	1.02638		9051.03	0.95043		9051.03	0.9843
9052.1	1.00246		9052.1	1.02686		9052.1	0.94936		9052.1	0.98396
9053.18	1.00256		9053.18	1.02735		9053.18	0.9483		9053.18	0.98361
9054.25	1.00259		9054.25	1.02783		9054.25	0.94723		9054.25	0.98327
9055.3	1.00203		9055.3	1.0283		9055.3	0.94618		9055.3	0.98293
9056.39	1.00268		9056.39	1.02879		9056.39	0.9451		9056.39	0.98258
9057.46	1.00244		9057.46	1.02927		9057.46	0.94403		9057.46	0.98223
9058.52	1.00142		9058.52	1.02975		9058.52	0.94298		9058.52	0.98189
9059.6	1.00369		9059.6	1.03023		9059.6	0.94191		9059.6	0.98155
9060.68	1.00421		9060.68	1.03071		9060.68	0.94084		9060.68	0.9812
9061.76	1.00376		9061.76	1.0312		9061.76	0.93976		9061.76	0.98086
9062.81	1.00418		9062.81	1.03167		9062.81	0.93872		9062.81	0.98052
9063.89	1.00253		9063.89	1.03215		9063.89	0.93764		9063.89	0.98017
9064.98	1.00444		9064.98	1.03264		9064.98	0.93656		9064.98	0.97982
9066.06	1.00114		9066.06	1.03313		9066.06	0.93549		9066.06	0.97948
9067.12	1.00373		9067.12	1.0336		9067.12	0.93444		9067.12	0.97914
9068.2	1.00262		9068.2	1.03409		9068.2	0.93336		9068.2	0.97879
9069.27	1.00056		9069.27	1.03457		9069.27	0.93229		9069.27	0.97844
9070.35	1.00065		9070.35	1.03505		9070.35	0.93122		9070.35	0.9781
9071.41	1.00086		9071.41	1.03553		9071.41	0.93017		9071.41	0.97776
9072.5	1.00285		9072.5	1.03602		9072.5	0.92909		9072.5	0.97741
9073.58	1.00065		9073.58	1.0365		9073.58	0.92801		9073.58	0.97706
9074.64	1.00453		9074.64	1.03698		9074.64	0.92695		9074.64	0.97672
9075.73	1.00141		9075.73	1.03746		9075.73	0.92588		9075.73	0.97637
9076.8	1.00158		9076.8	1.03795		9076.8	0.9248		9076.8	0.97603
9077.89	1.00108		9077.89	1.03843		9077.89	0.92373		9077.89	0.97568
9078.95	1.00328		9078.95	1.03891		9078.95	0.92268		9078.95	0.97534
9080.03	1.00007		9080.03	1.03939		9080.03	0.9216		9080.03	0.97499
9081.11	1.00098		9081.11	1.03988		9081.11	0.92052		9081.11	0.97464
9082.2	1.00321		9082.2	1.04037		9082.2	0.91944		9082.2	0.97429
9083.26	1.00281		9083.26	1.04084		9083.26	0.91839		9083.26	0.97395
9084.35	0.99899		9084.35	1.04133		9084.35	0.9173		9084.35	0.9736
9085.43	1.0039		9085.43	1.04182		9085.43	0.91622		9085.43	0.97326
9086.51	1.00557		9086.51	1.0423		9086.51	0.91515		9086.51	0.97291
9087.58	1.00266		9087.58	1.04278		9087.58	0.91409		9087.58	0.97257
9088.67	1.00397		9088.67	1.04327		9088.67	0.91301		9088.67	0.97222
9089.75	1.00527		9089.75	1.04376		9089.75	0.91193		9089.75	0.97187
9090.82	1.00434		9090.82	1.04423		9090.82	0.91087		9090.82	0.97153
9091.92	1.00484		9091.92	1.04473		9091.92	0.90978		9091.92	0.97118
9093.01	1.00103		9093.01	1.04522		9093.01	0.9087		9093.01	0.97083
9094.09	1.00309		9094.09	1.0457		9094.09	0.90762		9094.09	0.97048
9095.16	1.00478		9095.16	1.04618		9095.16	0.90656		9095.16	0.97014
9096.24	1.01359		9096.24	1.04667		9096.24	0.90548		9096.24	0.96979
9097.33	1.00924		9097.33	1.04715		9097.33	0.9044		9097.33	0.96944
9098.43	1.00465		9098.43	1.04765		9098.43	0.90331		9098.43	0.96909
9099.48	1.00388		9099.48	1.04812		9099.48	0.90226		9099.48	0.96875
9100.57	1.00633		9100.57	1.04861		9100.57	0.90117		9100.57	0.9684
9101.66	1.00471		9101.66	1.0491		9101.66	0.90009		9101.66	0.96805
9102.74	1.00302		9102.74	1.04958		9102.74	0.89902		9102.74	0.9677
9103.81	1.00317		9103.81	1.05006		9103.81	0.89796		9103.81	0.96736
9104.89	1.00105		9104.89	1.05055		9104.89	0.89688		9104.89	0.96701
9105.99	1.00419		9105.99	1.05104		9105.99	0.89579		9105.99	0.96666
9107.06	1.00455		9107.06	1.05152		9107.06	0.89473		9107.06	0.96632
9108.15	1.00581		9108.15	1.05201		9108.15	0.89364		9108.15	0.96597
9109.24	1.00325		9109.24	1.0525		9109.24	0.89255		9109.24	0.96561
9110.34	1.00117		9110.34	1.05299		9110.34	0.89146		9110.34	0.96526
9111.43	1.00377		9111.43	1.05348		9111.43	0.89038		9111.43	0.96491
9112.54	1.00284		9112.54	1.05398		9112.54	0.88927		9112.54	0.96455
9113.63	1.00558		9113.63	1.05447		9113.63	0.88819		9113.63	0.96421
9114.71	1.00457		9114.71	1.05495		9114.71	0.88712		9114.71	0.96386
9115.77	1.00609		9115.77	1.05543		9115.77	0.88606		9115.77	0.96352
9116.86	1.00903		9116.86	1.05592		9116.86	0.88498		9116.86	0.96317
9117.95	1.00479		9117.95	1.0564		9117.95	0.8839		9117.95	0.96282
9119.04	1.00443		9119.04	1.05689		9119.04	0.88282		9119.04	0.96247
9120.1	1.00582		9120.1	1.05737		9120.1	0.88176		9120.1	0.96213
9121.2	1.00458		9121.2	1.05786		9121.2	0.88067		9121.2	0.96178
9122.29	1.00383		9122.29	1.05835		9122.29	0.87959		9122.29	0.96143
9123.38	1.0047		9123.38	1.05884		9123.38	0.8785		9123.38	0.96108
9124.45	1.00985		9124.45	1.05932		9124.45	0.87743		9124.45	0.96073
9125.54	1.00579		9125.54	1.05981		9125.54	0.87635		9125.54	0.96038
9126.64	1.00551		9126.64	1.0603		9126.64	0.87526		9126.64	0.96003
9127.71	1.00666		9127.71	1.06078		9127.71	0.8742		9127.71	0.95969
9128.8	1.00571		9128.8	1.06127		9128.8	0.87311		9128.8	0.95934
9129.9	1.00341		9129.9	1.06177		9129.9	0.87201		9129.9	0.95898
9131	1.00165		9131	1.06226		9131	0.87092		9131	0.95863
9132.09	1.00576		9132.09	1.06275		9132.09	0.86984		9132.09	0.95828
9133.19	1.00598		9133.19	1.06324		9133.19	0.86875		9133.19	0.95793
9134.29	1.00749		9134.29	1.06373		9134.29	0.86766		9134.29	0.95758
9135.38	1.003		9135.38	1.06422		9135.38	0.86657		9135.38	0.95723
9136.45	1.00589		9136.45	1.0647		9136.45	0.86551		9136.45	0.95688
9137.54	1.00584		9137.54	1.06519		9137.54	0.86442		9137.54	0.95653
9138.64	1.00717		9138.64	1.06569		9138.64	0.86333		9138.64	0.95618
9139.74	1.00478		9139.74	1.06618		9139.74	0.86224		9139.74	0.95583
9140.81	1.00749		9140.81	1.06666		9140.81	0.86117		9140.81	0.95548
9141.91	1.00762		9141.91	1.06715		9141.91	0.86008		9141.91	0.95513
9143.01	1.00963		9143.01	1.06764		9143.01	0.85899		9143.01	0.95478
9144.08	1.00786		9144.08	1.06813		9144.08	0.85792		9144.08	0.95443
9145.18	1.00641		9145.18	1.06862		9145.18	0.85682		9145.18	0.95408
9146.27	1.00548		9146.27	1.06911		9146.27	0.85574		9146.27	0.95373
9147.38	1.00663		9147.38	1.06961		9147.38	0.85464		9147.38	0.95337
9148.46	1.00602		9148.46	1.07009		9148.46	0.85357		9148.46	0.95303
9149.56	1.00634		9149.56	1.07058		9149.56	0.85247		9149.56	0.95267
9150.67	1.00635		9150.67	1.07108		9150.67	0.85137		9150.67	0.95232
9151.76	1.00516		9151.76	1.07157		9151.76	0.85029		9151.76	0.95197
9152.84	1.00739		9152.84	1.07205		9152.84	0.84921		9152.84	0.95162
9153.94	1.00578		9153.94	1.07255		9153.94	0.84812		9153.94	0.95127
9155.04	1.00618		9155.04	1.07304		9155.04	0.84702		9155.04	0.95091
9156.15	1.00962		9156.15	1.07354		9156.15	0.84592		9156.15	0.95056
9157.23	1.00665		9157.23	1.07403		9157.23	0.84485		9157.23	0.95021
9158.34	1.00798		9158.34	1.07452		9158.34	0.84374		9158.34	0.94985
9159.44	1.00948		9159.44	1.07502		9159.44	0.84264		9159.44	0.9495
9160.52	1.00832		9160.52	1.0755		9160.52	0.84157		9160.52	0.94915
9161.63	1.00484		9161.63	1.076		9161.63	0.84047		9161.63	0.9488
9162.74	1.00453		9162.74	1.0765		9162.74	0.83937		9162.74	0.94844
9163.86	1.00976		9163.86	1.077		9163.86	0.83826		9163.86	0.94808
9164.94	1.00802		9164.94	1.07748		9164.94	0.83718		9164.94	0.94774
9166.05	1.0084		9166.05	1.07798		9166.05	0.83608		9166.05	0.94738
9167.16	1.00722		9167.16	1.07848		9167.16	0.83497		9167.16	0.94702
9168.28	1.00332		9168.28	1.07898		9168.28	0.83386		9168.28	0.94666
9169.35	1.00597		9169.35	1.07946		9169.35	0.83279		9169.35	0.94632
9170.46	1.00805		9170.46	1.07996		9170.46	0.8317		9170.46	0.94596
9171.56	1.00839		9171.56	1.08046		9171.56	0.83059		9171.56	0.94561
9172.67	1.00881		9172.67	1.08095		9172.67	0.8295		9172.67	0.94526
9173.75	1.01003		9173.75	1.08144		9173.75	0.82842		9173.75	0.94491
9174.86	1.00792		9174.86	1.08193		9174.86	0.82732		9174.86	0.94455
9175.97	1.00826		9175.97	1.08243		9175.97	0.82622		9175.97	0.9442
9177.05	1.01161		9177.05	1.08292		9177.05	0.82514		9177.05	0.94385
9178.15	1.00781		9178.15	1.08341		9178.15	0.82405		9178.15	0.94349
9179.26	1.0089		9179.26	1.08391		9179.26	0.82294		9179.26	0.94314
9180.38	1.00926		9180.38	1.08441		9180.38	0.82183		9180.38	0.94278
9181.46	1.00768		9181.46	1.08489		9181.46	0.82076		9181.46	0.94243
9182.57	1.00684		9182.57	1.08539		9182.57	0.81965		9182.57	0.94208
9183.69	1.00568		9183.69	1.0859		9183.69	0.81854		9183.69	0.94172
9184.81	1.0098		9184.81	1.0864		9184.81	0.81742		9184.81	0.94136
9185.91	1.0082		9185.91	1.08689		9185.91	0.81633		9185.91	0.941
9187.02	1.00858		9187.02	1.08739		9187.02	0.81522		9187.02	0.94065
9188.13	1.00982		9188.13	1.08789		9188.13	0.81412		9188.13	0.94029
9189.24	1.00776		9189.24	1.08838		9189.24	0.81302		9189.24	0.93994
9190.32	1.00794		9190.32	1.08887		9190.32	0.81195		9190.32	0.93959
9191.43	1.00832		9191.43	1.08937		9191.43	0.81084		9191.43	0.93923
9192.55	1.00931		9192.55	1.08987		9192.55	0.80973		9192.55	0.93887
9193.66	1.00811		9193.66	1.09037		9193.66	0.80863		9193.66	0.93852
9194.75	1.00868		9194.75	1.09086		9194.75	0.80754		9194.75	0.93817
9195.86	1.00888		9195.86	1.09135		9195.86	0.80644		9195.86	0.93781
9196.97	1.00511		9196.97	1.09185		9196.97	0.80533		9196.97	0.93745
9198.07	1.00812		9198.07	1.09235		9198.07	0.80424		9198.07	0.9371
9199.19	1.00656		9199.19	1.09285		9199.19	0.80313		9199.19	0.93674

## Sheet: Figure 3b
Raman shifts	Intensity		Raman shifts	Intensity		Raman shifts	Intensity
cm-1	a.u.		cm-1	a.u.		cm-1	a.u.
	-0.3 V-10 min			-0.3 V-20 min			-0.3 V-30 min
200.187	60.5126		200.187	35.7389		200.187	31.6977
202.301	22.4411		202.301	42.156		202.301	8.78206
204.413	12.4343		204.413	2.3517		204.413	9.25622
206.526	52.1377		206.526	35.2787		206.526	12.9399
208.637	71.5077		208.637	102.561		208.637	48.8085
210.747	147.838		210.747	115.212		210.747	25
212.858	115.852		212.858	96.2743		212.858	49.0797
214.967	151.429		214.967	118.712		214.967	107.249
217.076	201.139		217.076	94.4592		217.076	131.387
219.184	281.652		219.184	245.111		219.184	211.799
221.291	303.92		221.291	256.173		221.291	160.72
223.398	258.385		223.398	269.694		223.398	173.937
225.504	221.943		225.504	211.893		225.504	170.651
227.61	122.892		227.61	149.653		227.61	157.862
229.715	119.942		229.715	63.0069		229.715	67.5728
231.818	111.739		231.818	65.4706		231.818	62.3566
233.922	96.7525		233.922	43.9417		233.922	51.3126
236.025	49.786		236.025	53.6827		236.025	-37.9171
238.126	12.7228		238.126	-2.91175		238.126	-44.2053
240.228	25.1025		240.228	34.2547		240.228	26.6102
242.328	57.8819		242.328	-5.89348		242.328	24.835
244.429	18.3108		244.429	22.5303		244.429	29.1921
246.528	30.7204		246.528	38.9986		246.528	-16.9547
248.628	-8.72768		248.628	24.3868		248.628	6.73519
250.726	109.08		250.726	-4.77849		250.726	35.6918
252.823	110.892		252.823	46.9506		252.823	31.7534
254.92	76.6203		254.92	38.0395		254.92	40.4816
257.016	49.9376		257.016	51.4475		257.016	-0.55271
259.113	89.2353		259.113	76.8029		259.113	50.8124
261.208	130.377		261.208	62.8051		261.208	24.506
263.303	100.53		263.303	89.1285		263.303	110.895
265.395	131.098		265.395	72.4613		265.395	53.1285
267.489	122.448		267.489	90.3063		267.489	30.502
269.581	203.269		269.581	129.865		269.581	124.571
271.673	188.039		271.673	118.824		271.673	126.118
273.765	207.772		273.765	148.899		273.765	113.801
275.855	231.651		275.855	182.485		275.855	128.816
277.945	197.887		277.945	131.985		277.945	116.918
280.034	229.582		280.034	185.056		280.034	122.325
282.123	282.004		282.123	186.272		282.123	123.53
284.21	330.134		284.21	297.82		284.21	180.975
286.298	365.849		286.298	294.704		286.298	221.316
288.384	382.087		288.384	334.272		288.384	300.855
290.47	495.862		290.47	430.872		290.47	302.048
292.557	656.378		292.557	490.874		292.557	430.981
294.641	819.01		294.641	647.862		294.641	543.979
296.725	1008.05		296.725	904.965		296.725	750.502
298.808	1221.35		298.808	1020.6		298.808	923.599
300.891	1393.33		300.891	1233.01		300.891	1051.38
302.973	1412.97		302.973	1244.11		302.973	1067.7
305.055	1343.53		305.055	1204.25		305.055	1057.85
307.136	1238.98		307.136	1102.44		307.136	991.429
309.215	1146.62		309.215	1027.53		309.215	878.934
311.295	1087.31		311.295	961.532		311.295	785.407
313.375	1039.6		313.375	905.091		313.375	818.683
315.452	1029.66		315.452	896.427		315.452	828.096
317.53	1030.5		317.53	935.393		317.53	779.938
319.607	1075.71		319.607	922.909		319.607	788.938
321.684	1065.5		321.684	863.123		321.684	803.598
323.759	979.463		323.759	854.813		323.759	749.149
325.835	848.083		325.835	723.452		325.835	676.115
327.909	764.464		327.909	663.257		327.909	613.328
329.982	718.575		329.982	619.38		329.982	531.487
332.055	693.155		332.055	570.619		332.055	516.888
334.128	630.321		334.128	525.818		334.128	490.184
336.199	610.516		336.199	526.618		336.199	485.1
338.271	616.63		338.271	529.965		338.271	505.172
340.341	716.302		340.341	630.119		340.341	571.586
342.411	840.767		342.411	752.375		342.411	632.939
344.481	989.031		344.481	877.189		344.481	760.577
346.55	1092.11		346.55	964.777		346.55	879.488
348.617	1171.96		348.617	1043.7		348.617	906.885
350.685	1088.88		350.685	981.528		350.685	954.813
352.752	980.819		352.752	834.101		352.752	801.547
354.818	858.616		354.818	784.951		354.818	661.85
356.884	665.053		356.884	557.766		356.884	553.276
358.948	493.838		358.948	454.899		358.948	435.309
361.013	344.453		361.013	304.981		361.013	291.481
363.076	265.373		363.076	237.309		363.076	227.899
365.139	215.544		365.139	196.901		365.139	178.291
367.201	158.414		367.201	141.224		367.201	143.269
369.262	210.681		369.262	141.192		369.262	67.6411
371.323	80.8509		371.323	70.5282		371.323	91.2306
373.385	122.942		373.385	52.3807		373.385	67.1341
375.443	88.725		375.443	83.1964		375.443	81.391
377.502	37.2506		377.502	53.6216		377.502	49.8308
379.561	49.1642		379.561	24.5318		379.561	6.17204
381.619	33.9034		381.619	7.30231		381.619	29.2718
383.677	56.0434		383.677	-2.98523		383.677	16.9803
385.732	-0.55956		385.732	32.9316		385.732	40.3115
387.789	18.0364		387.789	5.81364		387.789	35.6562
389.845	26.8767		389.845	-9.29032		389.845	25.1703
391.899	27.6415		391.899	34.3824		391.899	27.7479
393.953	23.0257		393.953	13.0809		393.953	55.3853
396.006	32.9485		396.006	32.1447		396.006	21.3541
398.059	0.07607		398.059	23.9389		398.059	-35.988
400.11	20.4361		400.11	0.21703		400.11	35.7762
402.163	46.5749		402.163	16.0151		402.163	26.8766
404.213	58.2629		404.213	5.37137		404.213	-0.54984
406.263	36.0391		406.263	27.2356		406.263	51.6813
408.313	38.1736		408.313	26.2881		408.313	72.4799
410.362	37.9502		410.362	36.2823		410.362	33.6712
412.41	28.2098		412.41	8.79418		412.41	21.9008
414.458	43.4242		414.458	52.8633		414.458	77.0134
416.504	74.0704		416.504	23.1223		416.504	68.2783
418.551	78.628		418.551	19.2345		418.551	67.3936
420.597	46.6846		420.597	42.7553		420.597	69.9336
422.641	94.462		422.641	70.08		422.641	86.2485
424.686	98.7216		424.686	71.8621		424.686	92.3127
426.73	76.1154		426.73	106.651		426.73	109.405
428.774	105.197		428.774	103.299		428.774	85.6959
430.816	56.3201		430.816	63.8833		430.816	113.64
432.859	128.956		432.859	123.383		432.859	124.192
434.9	119.058		434.9	114.286		434.9	124.6
436.94	85.1425		436.94	130.913		436.94	133.473
438.98	114.101		438.98	120.838		438.98	125.581
441.019	137.372		441.019	99.1424		441.019	113.336
443.058	88.137		443.058	112.967		443.058	104.794
445.096	128.403		445.096	100.971		445.096	159.22
447.134	128.4		447.134	110.302		447.134	146.867
449.171	171.656		449.171	140.326		449.171	169.795
451.208	146.475		451.208	165.6		451.208	174.027
453.242	138.155		453.242	148.69		453.242	179.204
455.278	149.457		455.278	175.321		455.278	162.119
457.311	186.307		457.311	174.307		457.311	178.514
459.346	177.351		459.346	151.418		459.346	192.977
461.378	211.98		461.378	178.749		461.378	183.824
463.411	175.874		463.411	181.915		463.411	195.766
465.443	171.749		465.443	193.799		465.443	195.104
467.474	160.127		467.474	177.53		467.474	186.273
469.505	204.517		469.505	193.228		469.505	174.691
471.535	173.543		471.535	192.989		471.535	225.283
473.564	212.353		473.564	172.388		473.564	184.661
475.593	184.903		475.593	191.723		475.593	179.969
477.621	196.549		477.621	204.074		477.621	224.357
479.649	195.817		479.649	218.056		479.649	238.308
481.676	222.173		481.676	207.794		481.676	248.658
483.701	235.212		483.701	229.551		483.701	199.765
485.727	252.292		485.727	277.96		485.727	251.481
487.752	263.357		487.752	259.801		487.752	253.907
489.776	284.47		489.776	296.252		489.776	296.958
491.8	295.22		491.8	261.215		491.8	276.485
493.822	310.161		493.822	301.447		493.822	283.74
495.846	280.784		495.846	275.44		495.846	277.481
497.867	274.785		497.867	270.154		497.867	273.33
499.888	258.263		499.888	251.691		499.888	232.925
501.908	229.095		501.908	231.203		501.908	221.018
503.929	199.697		503.929	204.519		503.929	204.23
505.948	155.521		505.948	191.576		505.948	158.068
507.967	187.839		507.967	163.621		507.967	169.18
509.985	136.978		509.985	97.5737		509.985	132.263
512.001	121.869		512.001	96.4583		512.001	102.591
514.018	57.2985		514.018	110.877		514.018	94.4062
516.035	85.3126		516.035	77.3371		516.035	95.9071
518.05	61.334		518.05	56.7917		518.05	63.9903
520.065	66.5763		520.065	56.8641		520.065	23.5999
522.079	71.4911		522.079	44.7317		522.079	78.8195
524.092	53.6412		524.092	30.3556		524.092	20.7035
526.106	31.6343		526.106	47.4512		526.106	28.4482
528.118	19.3525		528.118	-4.87353		528.118	-1.58473
530.131	35.8578		530.131	24.3432		530.131	23.5398
532.141	34.232		532.141	55.1182		532.141	16.717
534.152	25.6052		534.152	16.4959		534.152	19.9653
536.161	23.2334		536.161	22.8739		536.161	-8.53465
538.171	21.828		538.171	28.2391		538.171	14.9901
540.179	11.7196		540.179	11.2003		540.179	-10.6936
542.187	29.663		542.187	13.7998		542.187	29.4646
544.195	35.2716		544.195	19.0594		544.195	21.5214
546.202	-10.1458		546.202	1.05511		546.202	16.2731
548.207	0.6681		548.207	13.1417		548.207	-7.58407
550.213	21.4225		550.213	7.3969		550.213	24.702
552.219	21.443		552.219	21.5668		552.219	2.12252
554.222	-2.27154		554.222	13.8703		554.222	0.20705
556.227	7.41032		556.227	45.9123		556.227	9.1905
558.229	4.42214		558.229	8.95023		558.229	12.5574
560.231	14.2117		560.231	21.8968		560.231	17.2269
562.234	8.67194		562.234	-11.7429		562.234	9.16441
564.235	5.96249		564.235	-4.91243		564.235	40.9207
566.235	12.3897		566.235	4.6753		566.235	-2.90506
568.235	16.3662		568.235	24.5484		568.235	17.732
570.234	25.9769		570.234	55.1467		570.234	3.91068
572.233	39.387		572.233	22.0964		572.233	4.10215
574.231	37.0438		574.231	21.0295		574.231	29.9167
576.229	32.4683		576.229	20.2744		576.229	-15.8302
578.225	20.6047		578.225	21.7829		578.225	29.1653
580.221	10.3456		580.221	51.0419		580.221	10.8846
582.217	33.4945		582.217	39.8082		582.217	0.5117
584.212	51.103		584.212	29.348		584.212	12.0031
586.207	42.0166		586.207	56.7246		586.207	64.6052
588.2	57.7504		588.2	18.7196		588.2	46.1398
590.192	58.9186		590.192	75.7061		590.192	68.184
592.186	81.4381		592.186	55.3173		592.186	58.9897
594.178	51.0216		594.178	80.8737		594.178	76.4837
596.169	86.2078		596.169	76.9736		596.169	75.454
598.159	99.0982		598.159	81.6043		598.159	78.4741
600.149	60.6032		600.149	107.029		600.149	88.1218
602.139	114.173		602.139	103.358		602.139	78.3199
604.128	131.213		604.128	113.438		604.128	64.1619
606.116	104.429		606.116	95.8697		606.116	83.0911
608.102	121.277		608.102	105.788		608.102	84.9156
610.09	88.1283		610.09	126.56		610.09	107.299
612.077	76.7741		612.077	92.1274		612.077	86.7886
614.062	102.249		614.062	78.9631		614.062	55.8201
616.047	94.0643		616.047	93.6931		616.047	70.2415
618.031	109.001		618.031	69.965		618.031	58.5319
620.015	104.804		620.015	80.294		620.015	82.8344
621.999	85.512		621.999	82.6882		621.999	64.1694
623.981	72.1796		623.981	46.9147		623.981	37.8523
625.963	84.0562		625.963	83.1107		625.963	20.5113
627.944	42.3261		627.944	59.883		627.944	14.5386
629.925	64.6017		629.925	42.8445		629.925	47.2567
631.905	73.9062		631.905	42.0774		631.905	-1.86643
633.885	61.1131		633.885	53.6714		633.885	38.7207
635.863	50.7733		635.863	53.4361		635.863	9.62508
637.841	33.8506		637.841	37.5265		637.841	28.5905
639.82	28.5976		639.82	55.4179		639.82	39.0951
641.796	37.9774		641.796	50.2186		641.796	40.1692
643.773	55.1586		643.773	50.8815		643.773	34.7313
645.748	43.1326		645.748	8.71941		645.748	26.1169
647.724	36.6007		647.724	33.1645		647.724	6.11652
649.698	68.0423		649.698	22.8783		649.698	33.2092
651.672	-6.5132		651.672	32.381		651.672	22.2477
653.645	1.80439		653.645	15.2302		653.645	5.40223
655.618	41.307		655.618	14.5008		655.618	23.7438
657.59	27.4996		657.59	-0.7411		657.59	37.1987
659.562	24.929		659.562	-3.43727		659.562	23.839
661.533	-6.10475		661.533	-3.09123		661.533	26.4167
663.503	14.9624		663.503	37.1389		663.503	26.4666
665.473	18.2967		665.473	-33.1593		665.473	16.3355
667.441	6.1478		667.441	-6.51705		667.441	31.9593
669.41	21.2935		669.41	26.2411		669.41	24.9629
671.377	19.1133		671.377	10.3481		671.377	42.865
673.345	19.1595		673.345	17.1361		673.345	36.1691
675.311	-11.5296		675.311	21.8486		675.311	-12.0796
677.277	8.38327		677.277	30.0136		677.277	2.42209
679.243	38.9843		679.243	10.8622		679.243	6.71418
681.208	2.47402		681.208	0.77503		681.208	9.86347
683.172	28.3091		683.172	10.5844		683.172	27.1938
685.135	17.0372		685.135	6.06683		685.135	16.9311
687.099	2.82271		687.099	19.4144		687.099	24.5616
689.061	10.8668		689.061	15.888		689.061	9.66758
691.023	9.607		691.023	-7.00427		691.023	20.1693
692.983	-4.0907		692.983	5.54855		692.983	38.3872
694.944	-3.86912		694.944	19.4838		694.944	40.7037
696.904	3.05146		696.904	39.7456		696.904	7.94195
698.863	17.4407		698.863	18.389		698.863	33.0198
700.822	0.871		700.822	15.7993		700.822	10.7808
702.78	-7.04563		702.78	33.1801		702.78	21.7304
704.737	5.67582		704.737	35.9793		704.737	28.1624
706.693	-1.47685		706.693	28.9693		706.693	17.2541
708.651	-0.37691		708.651	20.7884		708.651	-6.13035
710.606	1.96142		710.606	-1.2318		710.606	16.98
712.561	-10.1741		712.561	41.4588		712.561	16.195
714.515	-9.73434		714.515	18.8039		714.515	13.5386
716.469	10.2049		716.469	-8.86192		716.469	34.7874
718.421	-2.53716		718.421	41.4088		718.421	10.7909
720.374	-10.0432		720.374	14.5848		720.374	29.1002
722.327	10.7394		722.327	-10.9587		722.327	28.5708
724.277	5.86007		724.277	13.8648		724.277	28.7802
726.229	-4.93063		726.229	10.1614		726.229	11.7635
728.178	4.09662		728.178	9.9522		728.178	10.168
730.129	14.1209		730.129	28.9513		730.129	15.2235
732.077	-4.95186		732.077	1.91734		732.077	23.7855
734.025	-10.2929		734.025	9.30052		734.025	4.68927
735.973	-2.57256		735.973	19.7046		735.973	3.09174
737.919	-6.18015		737.919	4.99858		737.919	20.2385
739.866	31.3451		739.866	22.6556		739.866	40.9183
741.812	12.734		741.812	6.74319		741.812	29.8839
743.757	23.2047		743.757	31.455		743.757	1.4103
745.702	17.3409		745.702	5.45919		745.702	5.0141
747.647	16.4998		747.647	-27.078		747.647	39.4743
749.589	11.6723		749.589	25.0619		749.589	-16.8584
751.533	7.67498		751.533	6.82829		751.533	41.8821
753.474	-2.37656		753.474	24.3477		753.474	-26.4942
755.417	-10.7511		755.417	9.22283		755.417	30.9793
757.357	-16.5156		757.357	0.45099		757.357	31.1572
759.297	0.30824		759.297	13.0167		759.297	-3.48522
761.237	20.2778		761.237	13.7452		761.237	35.5305
763.177	3.91506		763.177	28.6997		763.177	15.7377
765.116	8.1034		765.116	9.27567		765.116	30.8463
767.054	-9.56091		767.054	13.5643		767.054	24.0971
768.99	10.2022		768.99	39.0491		768.99	47.2782
770.927	19.9488		770.927	26.4262		770.927	16.1173
772.863	17.2912		772.863	26.364		772.863	41.2116
774.799	40.5687		774.799	45.3616		774.799	37.9328
776.734	40.16		776.734	51.2862		776.734	55.9189
778.669	42.7986		778.669	50.8877		778.669	65.0825
780.602	39.937		780.602	44.3692		780.602	51.2255
782.534	45.3898		782.534	47.4221		782.534	82.5136
784.468	66.6875		784.468	88.1667		784.468	54.7109
786.4	48.0948		786.4	55.3194		786.4	78.7372
788.331	43.633		788.331	77.7398		788.331	81.3302
790.261	69.4621		790.261	56.2883		790.261	83.69
792.191	68.2173		792.191	50.7455		792.191	85.1494
794.121	57.2124		794.121	68.4673		794.121	94.9251
796.05	59.4935		796.05	60.8389		796.05	75.5744
797.979	51.54		797.979	80.9936		797.979	63.4262
799.906	44.1387		799.906	83.6133		799.906	66.1476
801.833	64.0823		801.833	81.81		801.833	82.495
803.759	33.5278		803.759	51.3073		803.759	88.164
805.686	72.5883		805.686	83.5747		805.686	98.7071
807.611	23.355		807.611	61.1181		807.611	83.761
809.536	42.7405		809.536	64.3786		809.536	72.1624
811.46	44.9302		811.46	65.3567		811.46	80.0357
813.383	49.806		813.383	35.4736		813.383	82.5163
815.306	41.2228		815.306	69.7699		815.306	65.9444
817.228	66.398		817.228	65.7566		817.228	48.3279
819.15	33.8886		819.15	63.0838		819.15	77.4134
821.071	71.4077		821.071	73.2705		821.071	70.8412
822.991	57.3449		822.991	66.0409		822.991	112.741
824.911	35.5874		824.911	41.1628		824.911	82.9591
826.831	11.1471		826.831	41.5819		826.831	72.2741
828.749	37.0113		828.749	36.3023		828.749	53.9901
830.668	19.0313		830.668	15.7983		830.668	59.6862
832.585	44.3195		832.585	56.0104		832.585	78.7287
834.501	28.089		834.501	34.7719		834.501	64.9402
836.419	21.5898		836.419	64.3572		836.419	30.9724
838.334	39.7472		838.334	59.4419		838.334	47.1968
840.249	50.5513		840.249	44.6834		840.249	47.3448
842.164	33.4437		842.164	42.464		842.164	22.6827
844.078	7.40131		844.078	14.4927		844.078	46.3536
845.991	11.9564		845.991	27.6994		845.991	42.725
847.903	4.10987		847.903	35.9835		847.903	8.60716
849.815	8.785		849.815	24.3818		849.815	56.7977
851.728	6.00721		851.728	5.30679		851.728	43.3022
853.638	-10.5579		853.638	17.3512		853.638	30.9683
855.549	0.20662		855.549	23.0372		855.549	6.00423
857.458	17.5286		857.458	8.70744		857.458	17.1809
859.367	-2.90486		859.367	-1.72723		859.367	35.407
861.275	12.2593		861.275	23.3534		861.275	16.0493
863.183	-3.13628		863.183	20.9825		863.183	17.8555
865.091	6.37986		865.091	17.9246		865.091	10.851
866.997	1.53429		866.997	-5.72156		866.997	0.09111
868.903	7.29033		868.903	-6.29613		868.903	-18.7831
870.809	3.04251		870.809	-18.6127		870.809	0.46025
872.714	28.5232		872.714	-5.71069		872.714	11.8982
874.619	0.55721		874.619	12.3074		874.619	-24.5081
876.522	10.0532		876.522	-8.23339		876.522	6.44777
878.426	31.9771		878.426	-2.6441		878.426	-9.37887
880.328	2.66536		880.328	-17.1365		880.328	-12.2752
882.229	32.4892		882.229	16.9081		882.229	6.56569
884.132	11.8481		884.132	-41.2437		884.132	-15.7225
886.032	17.9918		886.032	2.7405		886.032	-60.4216
887.932	29.7522		887.932	-46.651		887.932	-9.23218
889.832	2.31318		889.832	-22.5812		889.832	1.48218
891.731	-4.50603		891.731	-8.40663		891.731	-16.3568
893.629	12.4041		893.629	5.29398		893.629	-7.90938
895.526	8.40544		895.526	22.07		895.526	-10.6975
897.424	-4.91447		897.424	-18.9923		897.424	-17.8402
899.321	-5.077		899.321	-13.3156		899.321	-10.5877
901.216	3.09021		901.216	-40.9854		901.216	1.88898
903.112	1.56435		903.112	-3.71642		903.112	7.79215
905.007	6.45873		905.007	11.3672		905.007	-2.90957
906.9	10.0917		906.9	-32.114		906.9	-13.6541
908.794	1.78994		908.794	1.54422		908.794	-3.95047
910.688	28.0764		910.688	-10.6192		910.688	-11.3964
912.58	10.6344		912.58	-24.7513		912.58	4.77716
914.472	-10.157		914.472	3.97996		914.472	-4.23133
916.362	-3.69226		916.362	1.28919		916.362	9.00917
918.253	7.61486		918.253	15.927		918.253	10.8402
920.144	-9.63957		920.144	-0.49639		920.144	12.2222
922.034	-8.93618		922.034	-7.08921		922.034	-0.2713
923.922	7.17592		923.922	19.8557		923.922	-1.74199
925.811	5.5998		925.811	-0.30927		925.811	17.2611
927.698	1.34591		927.698	7.53137		927.698	5.39821
929.585	13.8234		929.585	10.7928		929.585	12.1248
931.472	7.91012		931.472	1.93044		931.472	4.83522
933.358	10.0313		933.358	-5.80171		933.358	14.9847
935.243	10.4687		935.243	-2.04784		935.243	-9.18002
937.128	1.83647		937.128	6.4512		937.128	-14.7915
939.012	-5.14387		939.012	-0.98274		939.012	13.3474
940.895	-12.6513		940.895	11.2073		940.895	-6.18498
942.778	18.1786		942.778	15.7428		942.778	-12.6457
944.661	-13.8614		944.661	-16.7603		944.661	13.2527
946.542	-4.75195		946.542	13.3614		946.542	12.1387
948.424	11.5662		948.424	15.9728		948.424	-0.09886
950.304	-8.26646		950.304	25.9926		950.304	5.17088
952.185	3.52113		952.185	11.4555		952.185	-11.5853
954.064	-2.14433		954.064	-31.0094		954.064	4.70962
955.943	-0.05573		955.943	11.4538		955.943	7.94615
957.821	7.14434		957.821	16.1092		957.821	18.1972
959.698	-11.6321		959.698	9.32008		959.698	-13.3198
961.576	12.3595		961.576	-6.50825		961.576	-5.86825
963.452	0.19605		963.452	4.06607		963.452	-27.6208
965.329	1.2245		965.329	21.516		965.329	16.6141
967.203	-2.25281		967.203	11.0833		967.203	13.5237
969.078	-10.9885		969.078	11.8194		969.078	-13.7778
970.952	1.97767		970.952	24.7796		970.952	-1.06199
972.826	32.917		972.826	15.3551		972.826	15.1213
974.699	17.6247		974.699	10.8097		974.699	17.8613
976.571	26.7948		976.571	15.6064		976.571	17.3461
978.442	13.5571		978.442	26.2829		978.442	12.0593
980.313	18.0752		980.313	22.0192		980.313	-6.24271
982.184	-4.94938		982.184	13.4502		982.184	32.6903
984.054	15.9913		984.054	19.3488		984.054	20.806
985.924	8.00178		985.924	17.0274		985.924	25.1795
987.793	6.55696		987.793	13.1022		987.793	30.4333
989.662	1.18285		989.662	8.38492		989.662	4.21355
991.529	3.79575		991.529	1.03105		991.529	21.6603
993.396	21.7983		993.396	11.1083		993.396	22.7759
995.262	9.02592		995.262	-9.26553		995.262	2.21165
997.128	-11.0116		997.128	6.0149		997.128	12.4314
998.993	-14.6833		998.993	12.0168		998.993	27.7932
1000.86	-2.81892		1000.86	19.8534		1000.86	18.2113
1002.72	-4.71195		1002.72	17.6751		1002.72	8.96357
1004.59	27.508		1004.59	29.7133		1004.59	7.10699
1006.45	17.1321		1006.45	7.26612		1006.45	18.6331
1008.31	30.8787		1008.31	11.4369		1008.31	26.9692
1010.17	31.1938		1010.17	19.5726		1010.17	31.8451
1012.03	41.643		1012.03	11.122		1012.03	26.3755
1013.89	20.08		1013.89	-16.3069		1013.89	43.6444
1015.76	25.9648		1015.76	14.2177		1015.76	39.8504
1017.61	9.73326		1017.61	12.0647		1017.61	37.5784
1019.47	40.4256		1019.47	30.0912		1019.47	15.668
1021.33	58.3127		1021.33	42.7824		1021.33	49.4118
1023.19	31.5063		1023.19	25.7117		1023.19	14.2289
1025.05	57.3029		1025.05	56.8983		1025.05	27.941
1026.9	54.5761		1026.9	52.1014		1026.9	18.7307
1028.76	42.7778		1028.76	34.5053		1028.76	45.8971
1030.61	28.3876		1030.61	40.4603		1030.61	36.2473
1032.47	65.1023		1032.47	14.1468		1032.47	24.8417
1034.32	35.3001		1034.32	-0.28149		1034.32	46.4988
1036.18	54.099		1036.18	52.5682		1036.18	48.3377
1038.03	66.8008		1038.03	53.2731		1038.03	51.5686
1039.88	46.0988		1039.88	36.763		1039.88	49.4542
1041.73	70.2568		1041.73	55.1478		1041.73	61.072
1043.59	51.8667		1043.59	70.296		1043.59	51.9788
1045.44	75.3071		1045.44	43.0235		1045.44	59.1486
1047.29	79.9673		1047.29	63.772		1047.29	52.5311
1049.14	67.9306		1049.14	47.8453		1049.14	65.4778
1050.99	87.41		1050.99	65.3198		1050.99	71.8099
1052.83	78.4467		1052.83	61.2394		1052.83	65.3405
1054.68	72.3751		1054.68	44.4294		1054.68	49.8963
1056.53	55.3367		1056.53	64.7775		1056.53	78.4778
1058.38	84.4483		1058.38	77.5422		1058.38	64.5155
1060.22	58.088		1060.22	45.465		1060.22	38.8345
1062.07	79.2086		1062.07	60.2523		1062.07	53.7924
1063.91	62.3058		1063.91	62.5972		1063.91	48.8398
1065.76	59.2356		1065.76	66.924		1065.76	73.96
1067.6	69.7689		1067.6	52.4222		1067.6	72.7745
1069.44	70.188		1069.44	58.9989		1069.44	63.3601
1071.29	49.3267		1071.29	58.0157		1071.29	56.3788
1073.13	64.5416		1073.13	44.4747		1073.13	26.8766
1074.97	65.9343		1074.97	56.3965		1074.97	45.9169
1076.81	55.8529		1076.81	71.1718		1076.81	60.3336
1078.65	55.3711		1078.65	30.1395		1078.65	66.8831
1080.49	35.6638		1080.49	35.27		1080.49	61.0637
1082.33	38.2225		1082.33	50.1989		1082.33	61.3305
1084.17	56.07		1084.17	34.4239		1084.17	40.2349
1086.01	37.7505		1086.01	2.40723		1086.01	41.3922
1087.84	39.4259		1087.84	32.5726		1087.84	51.3676
1089.68	50.6005		1089.68	28.8132		1089.68	35.5297
1091.52	25.7431		1091.52	29.9211		1091.52	59.2668
1093.35	51.0411		1093.35	19.8647		1093.35	42.7284
1095.19	7.09525		1095.19	19.8033		1095.19	32.496
1097.02	21.4103		1097.02	6.20903		1097.02	16.7951
1098.86	26.9967		1098.86	35.2322		1098.86	37.5343
1100.69	40.0974		1100.69	35.275		1100.69	45.3868
1102.52	26.2048		1102.52	12.6507		1102.52	15.1321
1104.35	17.5168		1104.35	15.0162		1104.35	29.2926
1106.18	37.4403		1106.18	13.813		1106.18	12.2306
1108.02	26.8455		1108.02	4.96958		1108.02	45.0936
1109.85	-0.01857		1109.85	12.3874		1109.85	8.9923
1111.68	21.8351		1111.68	12.3166		1111.68	1.15798
1113.51	-0.43146		1113.51	20.1293		1113.51	0.58781
1115.33	23.0408		1115.33	-10.5167		1115.33	28.4054
1117.16	5.02814		1117.16	-12.0893		1117.16	36.9997
1118.99	-1.46625		1118.99	10.8306		1118.99	18.7625
1120.82	-4.98221		1120.82	22.5026		1120.82	24.5667
1122.64	8.06928		1122.64	-15.5523		1122.64	53.7908
1124.47	5.13415		1124.47	15.2872		1124.47	39.133
1126.29	-4.00007		1126.29	6.44242		1126.29	28.1689
1128.12	11.6244		1128.12	-6.26726		1128.12	27.0036
1129.94	4.97107		1129.94	-2.72518		1129.94	9.08107
1131.77	-10.2956		1131.77	2.77672		1131.77	10.5248
1133.59	10.6944		1133.59	-4.66382		1133.59	-0.35725
1135.41	-7.9471		1135.41	0.55965		1135.41	7.65379
1137.23	1.87809		1137.23	-7.53536		1137.23	-1.38186
1139.05	-1.61415		1139.05	-2.77619		1139.05	20.5668
1140.88	26.5998		1140.88	-20.1587		1140.88	1.66041
1142.7	-5.62105		1142.7	15.3032		1142.7	-13.579
1144.52	11.2174		1144.52	8.44153		1144.52	27.0079
1146.34	12.6901		1146.34	0.60442		1146.34	1.27282
1148.15	-5.73368		1148.15	2.4248		1148.15	-3.54851
1149.97	-6.92053		1149.97	-4.97179		1149.97	28.3678
1151.79	4.51353		1151.79	-1.67204		1151.79	31.2966
1153.6	-5.24355		1153.6	-23.3884		1153.6	-12.2479
1155.42	2.9514		1155.42	-29.0979		1155.42	2.45275
1157.24	2.59449		1157.24	-8.03961		1157.24	1.61074
1159.05	17.0796		1159.05	8.27149		1159.05	51.5587
1160.86	4.73808		1160.86	-0.38648		1160.86	19.7149
1162.68	5.72546		1162.68	11.2402		1162.68	18.7821
1164.49	0.69979		1164.49	-11.7188		1164.49	26.3287
1166.3	26.0957		1166.3	10.8869		1166.3	4.81993
1168.12	-4.23505		1168.12	-4.05136		1168.12	16.2437
1169.93	7.28388		1169.93	-1.93911		1169.93	9.11877
1171.74	-11.0485		1171.74	-8.14462		1171.74	10.1229
1173.55	-15.4103		1173.55	0.1953		1173.55	21.8035
1175.36	-6.96165		1175.36	-23.0631		1175.36	22.0982
1177.17	-4.43505		1177.17	6.8494		1177.17	11.3343
1178.98	-17.8837		1178.98	-19.8934		1178.98	32.6038
1180.79	-9.90092		1180.79	-3.74749		1180.79	15.7331
1182.59	9.83986		1182.59	-8.16044		1182.59	-21.1013
1184.4	-30.5453		1184.4	-7.62188		1184.4	-15.7284
1186.21	-9.64316		1186.21	-13.4986		1186.21	14.7362
1188.01	-14.4316		1188.01	0.34846		1188.01	31.3493
1189.82	-13.9355		1189.82	-8.9852		1189.82	22.7464
1191.62	8.85981		1191.62	-14.9423		1191.62	0.79445
1193.43	-13.0369		1193.43	-30.3996		1193.43	24.0068
1195.23	-7.79753		1195.23	13.2208		1195.23	16.3541
1197.03	-11.784		1197.03	9.07		1197.03	-5.68422
1198.84	-3.65831		1198.84	-19.3315		1198.84	1.18055
1200.64	-26.6249		1200.64	-14.3503		1200.64	25.592
