# Supplementary material for: Dynamic restructuring of nickel sulfides for electrocatalytic hydrogen evolution reaction
Source: Nat Commun. 2024 Jun 24;15:5336. doi: 10.1038/s41467-024-49015-4 (PMC11196257; doi:10.1038/s41467-024-49015-4)
Supplement: Supplementary file 5 — Source data [file 41467_2024_49015_MOESM5_ESM.zip › Figure 4.xlsx]

## Sheet: Figure 4a
	Current density	Current density	Current density			Current density	Current density	Current density
	mA cm-2	mA cm-2	mA cm-2			mA cm-2	mA cm-2	mA cm-2
	Pristine	Block Ni	Block S			Pristine	Block Ni	Block S
NiS	4.9	4.4	1.1		NiS-40	9.7	7.7	0.25

## Sheet: Figure 4b
NiS											NiS-40
Binding energy	Intensity	Binding energy	Intensity	Binding energy	Intensity	Binding energy	Intensity	Binding energy	Intensity		Binding energy	Intensity	Binding energy	Intensity	Binding energy	Intensity	Binding energy	Intensity	Binding energy	Intensity	Binding energy	Intensity
eV	a.u.	eV	a.u.	eV	a.u.	eV	a.u.	eV	a.u.		eV	a.u.	eV	a.u.	eV	a.u.	eV	a.u.	eV	a.u.	eV	a.u.
	NiS		Fit		OH*		H2O*		H2Ovap			NiS-40		Fit		Lattice O		OH*		H2O*		H2Ovap
542.356	0.10162	542.356	0.10395	542.356	0.10211	542.356	0.06298	542.356	0.1021		540.242	0.08726	540.242	0.08969	540.242	0.08764	540.242	0.08785	540.242	0.0582	540.242	0.08778
542.256	0.11191	542.256	0.11432	542.256	0.11242	542.256	0.07331	542.256	0.11242		540.142	0.08622	540.142	0.08875	540.142	0.08661	540.142	0.08683	540.142	0.05719	540.142	0.08678
542.156	0.11211	542.156	0.1146	542.156	0.11263	542.156	0.07355	542.156	0.11264		540.042	0.08936	540.042	0.09199	540.042	0.08977	540.042	0.08999	540.042	0.06036	540.042	0.08996
542.056	0.09118	542.056	0.09376	542.056	0.09171	542.056	0.05266	542.056	0.09174		539.942	0.08138	539.942	0.08412	539.942	0.0818	539.942	0.08203	539.942	0.05242	539.942	0.08202
541.956	0.04717	541.956	0.04984	541.956	0.04772	541.956	0.0087	541.956	0.04776		539.842	0.08841	539.842	0.09127	539.842	0.08884	539.842	0.08908	539.842	0.05949	539.842	0.08909
541.856	0.03443	541.856	0.03719	541.856	0.035	541.856	-0.004	541.856	0.03505		539.742	0.09601	539.742	0.099	539.742	0.09645	539.742	0.09671	539.742	0.06713	539.742	0.09674
541.756	0.07479	541.756	0.07764	541.756	0.07537	541.756	0.03641	541.756	0.07544		539.642	0.08327	539.642	0.08639	539.642	0.08373	539.642	0.08399	539.642	0.05443	539.642	0.08405
541.656	0.10495	541.656	0.10791	541.656	0.10555	541.656	0.06662	541.656	0.10564		539.542	0.08036	539.542	0.08362	539.542	0.08083	539.542	0.08111	539.542	0.05156	539.542	0.0812
541.556	0.09681	541.556	0.09987	541.556	0.09743	541.556	0.05853	541.556	0.09753		539.442	0.08435	539.442	0.08656	539.442	0.08364	539.442	0.08393	539.442	0.0544	539.442	0.08405
541.456	0.07616	541.456	0.08658	541.456	0.08405	541.456	0.04519	541.456	0.08417		539.342	0.08475	539.342	0.08604	539.342	0.08297	539.342	0.08327	539.342	0.05376	539.342	0.08343
541.356	0.07726	541.356	0.08634	541.356	0.0837	541.356	0.04488	541.356	0.08385		539.242	0.09013	539.242	0.08551	539.242	0.08229	539.242	0.0826	539.242	0.05311	539.242	0.08281
541.256	0.09606	541.256	0.08609	541.256	0.08335	541.256	0.04457	541.256	0.08352		539.142	0.0867	539.142	0.08498	539.142	0.08159	539.142	0.08192	539.142	0.05245	539.142	0.08218
541.156	0.06946	541.156	0.08584	541.156	0.083	541.156	0.04425	541.156	0.08319		539.042	0.08143	539.042	0.08447	539.042	0.08089	539.042	0.08124	539.042	0.05179	539.042	0.08156
541.056	0.05758	541.056	0.08559	541.056	0.08264	541.056	0.04394	541.056	0.08286		538.942	0.08089	538.942	0.08395	538.942	0.08018	538.942	0.08054	538.942	0.05112	538.942	0.08093
540.956	0.0299	540.956	0.08534	540.956	0.08227	540.956	0.04361	540.956	0.08252		538.842	0.08871	538.842	0.08344	538.842	0.07945	538.842	0.07983	538.842	0.05044	538.842	0.0803
540.856	0.06267	540.856	0.08509	540.856	0.08189	540.856	0.04328	540.856	0.08218		538.742	0.08451	538.742	0.08294	538.742	0.07872	538.742	0.07912	538.742	0.04976	538.742	0.07968
540.756	0.06305	540.756	0.08484	540.756	0.08151	540.756	0.04295	540.756	0.08183		538.642	0.08758	538.642	0.08246	538.642	0.07798	538.642	0.07839	538.642	0.04907	538.642	0.07906
540.656	0.12682	540.656	0.0846	540.656	0.08112	540.656	0.04262	540.656	0.08148		538.542	0.08452	538.542	0.08199	538.542	0.07722	538.542	0.07766	538.542	0.04837	538.542	0.07846
540.556	0.12979	540.556	0.08435	540.556	0.08073	540.556	0.04228	540.556	0.08113		538.442	0.08139	538.442	0.08154	538.442	0.07646	538.442	0.07692	538.442	0.04767	538.442	0.07786
540.456	0.0636	540.456	0.0841	540.456	0.08033	540.456	0.04193	540.456	0.08078		538.342	0.07441	538.342	0.08112	538.342	0.07569	538.342	0.07617	538.342	0.04697	538.342	0.07728
540.356	0.09795	540.356	0.08387	540.356	0.07992	540.356	0.04159	540.356	0.08042		538.242	0.08637	538.242	0.08074	538.242	0.07491	538.242	0.07541	538.242	0.04626	538.242	0.07673
540.256	0.12499	540.256	0.08364	540.256	0.07951	540.256	0.04125	540.256	0.08006		538.142	0.08913	538.142	0.08039	538.142	0.07411	538.142	0.07465	538.142	0.04554	538.142	0.07621
540.156	0.12349	540.156	0.0834	540.156	0.07909	540.156	0.0409	540.156	0.07971		538.042	0.08215	538.042	0.08011	538.042	0.07331	538.042	0.07388	538.042	0.04482	538.042	0.07574
540.056	0.03369	540.056	0.08318	540.056	0.07867	540.056	0.04055	540.056	0.07935		537.942	0.10276	537.942	0.07989	537.942	0.0725	537.942	0.0731	537.942	0.04411	537.942	0.07531
539.956	0.05157	539.956	0.08297	539.956	0.07824	539.956	0.0402	539.956	0.079		537.842	0.10406	537.842	0.07976	537.842	0.07169	537.842	0.07231	537.842	0.04339	537.842	0.07497
539.856	0.07259	539.856	0.08277	539.856	0.07781	539.856	0.03985	539.856	0.07864		537.742	0.09376	537.742	0.07977	537.742	0.07086	537.742	0.07152	537.742	0.04267	537.742	0.07476
539.756	0.10799	539.756	0.08256	539.756	0.07737	539.756	0.03949	539.756	0.07829		537.642	0.09899	537.642	0.07995	537.642	0.07003	537.642	0.07072	537.642	0.04196	537.642	0.07468
539.656	0.08076	539.656	0.08239	539.656	0.07693	539.656	0.03915	539.656	0.07794		537.542	0.08581	537.542	0.08034	537.542	0.06918	537.542	0.06992	537.542	0.04125	537.542	0.0748
539.556	0.0677	539.556	0.08223	539.556	0.07648	539.556	0.0388	539.556	0.0776		537.442	0.09807	537.442	0.08109	537.442	0.06833	537.442	0.06911	537.442	0.04053	537.442	0.07529
539.456	0.0998	539.456	0.08207	539.456	0.07602	539.456	0.03845	539.456	0.07726		537.342	0.10398	537.342	0.08265	537.342	0.06748	537.342	0.0683	537.342	0.03985	537.342	0.07652
539.356	0.08037	539.356	0.08194	539.356	0.07556	539.356	0.0381	539.356	0.07693		537.242	0.11404	537.242	0.08541	537.242	0.06661	537.242	0.06748	537.242	0.03917	537.242	0.07893
539.256	0.05991	539.256	0.08184	539.256	0.0751	539.256	0.03777	539.256	0.07661		537.142	0.1459	537.142	0.09013	537.142	0.06574	537.142	0.06666	537.142	0.03848	537.142	0.08331
539.156	0.08514	539.156	0.08175	539.156	0.07463	539.156	0.03743	539.156	0.0763		537.042	0.14949	537.042	0.09843	537.042	0.06486	537.042	0.06584	537.042	0.03785	537.042	0.09118
539.056	0.10012	539.056	0.08169	539.056	0.07415	539.056	0.03708	539.056	0.07602		536.942	0.18381	536.942	0.11586	536.942	0.06398	536.942	0.06501	536.942	0.03725	536.942	0.10815
538.956	0.07578	538.956	0.08168	538.956	0.07368	538.956	0.03677	538.956	0.07574		536.842	0.21249	536.842	0.14533	536.842	0.06309	536.842	0.0642	536.842	0.03665	536.842	0.13714
538.856	0.09821	538.856	0.0817	538.856	0.0732	538.856	0.03646	538.856	0.07549		536.742	0.253	536.742	0.18669	536.742	0.0622	536.742	0.06337	536.742	0.03609	536.742	0.17797
538.756	0.09353	538.756	0.08176	538.756	0.07271	538.756	0.03615	538.756	0.07527		536.642	0.31739	536.642	0.254	536.642	0.06131	536.642	0.06257	536.642	0.03568	536.642	0.24456
538.656	0.0918	538.656	0.08186	538.656	0.07223	538.656	0.03584	538.656	0.07508		536.542	0.37977	536.542	0.34365	536.542	0.06042	536.542	0.06176	536.542	0.03528	536.542	0.33349
538.556	0.12389	538.556	0.08206	538.556	0.07174	538.556	0.03558	538.556	0.07491		536.442	0.46225	536.442	0.44833	536.442	0.05954	536.442	0.06096	536.442	0.03488	536.442	0.43744
538.456	0.07747	538.456	0.08232	538.456	0.07124	538.456	0.03533	538.456	0.07482		536.342	0.55233	536.342	0.55236	536.342	0.05866	536.342	0.06018	536.342	0.03487	536.342	0.54032
538.356	0.05091	538.356	0.08265	538.356	0.07075	538.356	0.03506	538.356	0.07477		536.242	0.6423	536.242	0.63366	536.242	0.05779	536.242	0.05942	536.242	0.03495	536.242	0.62038
538.256	0.05271	538.256	0.08308	538.256	0.07025	538.256	0.03485	538.256	0.07478		536.142	0.68596	536.142	0.67207	536.142	0.05692	536.142	0.05868	536.142	0.03503	536.142	0.65754
538.156	0.14456	538.156	0.08367	538.156	0.06975	538.156	0.03468	538.156	0.07489		536.042	0.67912	536.042	0.65781	536.042	0.05608	536.042	0.05796	536.042	0.03564	536.042	0.64151
538.056	0.12685	538.056	0.08439	538.056	0.06925	538.056	0.03452	538.056	0.07511		535.942	0.57142	535.942	0.59511	535.942	0.05524	535.942	0.05728	535.942	0.03683	535.942	0.57642
537.956	0.08791	537.956	0.08521	537.956	0.06875	537.956	0.03434	537.956	0.07544		535.842	0.43371	535.842	0.50006	535.842	0.05443	535.842	0.05661	535.842	0.03803	535.842	0.47897
537.856	0.06923	537.856	0.0864	537.856	0.06825	537.856	0.03434	537.856	0.07595		535.742	0.30695	535.742	0.39497	535.742	0.05361	535.742	0.05599	535.742	0.03946	535.742	0.37122
537.756	0.0877	537.756	0.08788	537.756	0.06775	537.756	0.03435	537.756	0.07673		535.642	0.20947	535.642	0.30096	535.642	0.0528	535.642	0.05538	535.642	0.043	535.642	0.27241
537.656	0.10264	537.656	0.08961	537.656	0.06724	537.656	0.03436	537.656	0.07775		535.542	0.17782	535.542	0.2272	535.542	0.052	535.542	0.0548	535.542	0.04654	535.542	0.19381
537.556	0.11918	537.556	0.09184	537.556	0.06675	537.556	0.03447	537.556	0.07915		535.442	0.16836	535.442	0.17878	535.442	0.05119	535.442	0.05424	535.442	0.05007	535.442	0.14052
537.456	0.14103	537.456	0.09516	537.456	0.06625	537.456	0.03486	537.456	0.08136		535.342	0.15781	535.342	0.14907	535.342	0.05039	535.342	0.05371	535.342	0.05674	535.342	0.10276
537.356	0.12824	537.356	0.0994	537.356	0.06575	537.356	0.03525	537.356	0.08449		535.242	0.15757	535.242	0.13779	535.242	0.04959	535.242	0.05325	535.242	0.06461	535.242	0.08215
537.256	0.18359	537.256	0.10476	537.256	0.06527	537.256	0.03563	537.256	0.08871		535.142	0.16444	535.142	0.13383	535.142	0.04879	535.142	0.05278	535.142	0.07247	535.142	0.06885
537.156	0.17858	537.156	0.1148	537.156	0.06479	537.156	0.0366	537.156	0.09702		535.042	0.1816	535.042	0.13625	535.042	0.048	535.042	0.05246	535.042	0.08148	535.042	0.06064
537.056	0.20585	537.056	0.13027	537.056	0.06431	537.056	0.03785	537.056	0.11048		534.942	0.17552	534.942	0.14528	534.942	0.04721	534.942	0.05212	534.942	0.09398	534.942	0.05553
536.956	0.29467	536.956	0.15173	536.956	0.06385	536.956	0.0391	536.956	0.1299		534.842	0.20334	534.842	0.15854	534.842	0.04643	534.842	0.05195	534.842	0.1086	534.842	0.05236
536.856	0.24883	536.856	0.19337	536.856	0.06339	536.856	0.04051	536.856	0.16934		534.742	0.19348	534.742	0.17466	534.742	0.04566	534.742	0.05184	534.742	0.12538	534.742	0.04981
536.756	0.2976	536.756	0.26041	536.756	0.06294	536.756	0.04377	536.756	0.2323		534.642	0.20486	534.642	0.19349	534.642	0.0449	534.642	0.05188	534.642	0.14427	534.642	0.0477
536.656	0.41153	536.656	0.34747	536.656	0.06252	536.656	0.04704	536.656	0.31526		534.542	0.21937	534.542	0.21481	534.542	0.04416	534.542	0.05215	534.542	0.16512	534.542	0.04587
536.556	0.51858	536.556	0.48468	536.556	0.06209	536.556	0.0503	536.556	0.44837		534.442	0.2515	534.442	0.23816	534.442	0.04342	534.442	0.05253	534.442	0.18765	534.442	0.04427
536.456	0.65169	536.456	0.66847	536.456	0.06171	536.456	0.05565	536.456	0.62596		534.342	0.26818	534.342	0.26361	534.342	0.04271	534.342	0.05357	534.342	0.21146	534.342	0.0428
536.356	0.82753	536.356	0.89138	536.356	0.06134	536.356	0.06328	536.356	0.84036		534.242	0.28536	534.242	0.28989	534.242	0.04201	534.242	0.05461	534.242	0.23601	534.242	0.04142
536.256	1.02213	536.256	1.12954	536.256	0.06099	536.256	0.07091	536.256	1.07002		534.142	0.3126	534.142	0.31785	534.142	0.04134	534.142	0.05714	534.142	0.26065	534.142	0.04011
536.156	1.18629	536.156	1.34911	536.156	0.06071	536.156	0.07856	536.156	1.28102		534.042	0.33152	534.042	0.34549	534.042	0.0407	534.042	0.0599	534.042	0.28464	534.042	0.03887
536.056	1.37108	536.056	1.51826	536.056	0.06045	536.056	0.09326	536.056	1.43456		533.942	0.3461	533.942	0.37404	533.942	0.04006	533.942	0.06499	533.942	0.30716	533.942	0.03768
535.956	1.61057	535.956	1.5989	535.956	0.06023	535.956	0.10902	535.956	1.49852		533.842	0.38735	533.842	0.40206	533.842	0.03951	533.842	0.07174	533.842	0.3274	533.842	0.03654
535.856	1.56264	535.856	1.57579	535.856	0.06011	535.856	0.12479	535.856	1.45866		533.742	0.41828	533.742	0.42965	533.742	0.03896	533.742	0.08109	533.742	0.34457	533.742	0.03543
535.756	1.46641	535.756	1.45916	535.756	0.06001	535.756	0.14217	535.756	1.3237		533.642	0.4508	533.642	0.4595	533.642	0.03848	533.642	0.09642	533.642	0.35795	533.642	0.03435
535.656	1.28448	535.656	1.28267	535.656	0.06001	535.656	0.16612	535.656	1.12224		533.542	0.47701	533.542	0.48543	533.542	0.03806	533.542	0.11212	533.542	0.36697	533.542	0.0333
535.556	1.04037	535.556	1.08172	535.556	0.06011	535.556	0.19375	535.556	0.89258		533.442	0.53679	533.442	0.52212	533.442	0.03766	533.442	0.14335	533.442	0.3712	533.442	0.03228
535.456	0.74859	535.456	0.89237	535.456	0.06022	535.456	0.22515	535.456	0.67075		533.342	0.58356	533.342	0.55399	533.342	0.03743	533.342	0.1746	533.342	0.37042	533.342	0.03129
535.356	0.60697	535.356	0.73975	535.356	0.06053	535.356	0.26028	535.356	0.48174		533.242	0.63905	533.242	0.59184	533.242	0.03723	533.242	0.21681	533.242	0.36465	533.242	0.03032
535.256	0.54519	535.256	0.63451	535.256	0.06094	535.256	0.29895	535.256	0.33649		533.142	0.6939	533.142	0.63876	533.142	0.03719	533.142	0.27275	533.142	0.35408	533.142	0.02938
535.156	0.57635	535.156	0.58428	535.156	0.06135	535.156	0.3408	535.156	0.24308		533.042	0.75961	533.042	0.69312	533.042	0.03734	533.042	0.34033	533.042	0.33913	533.042	0.02846
535.056	0.54412	535.056	0.55683	535.056	0.0623	535.056	0.38524	535.056	0.16933		532.942	0.8059	532.942	0.75455	532.942	0.0375	532.942	0.4188	532.942	0.32038	532.942	0.02757
534.956	0.55515	534.956	0.56449	534.956	0.06328	534.956	0.43152	534.956	0.12881		532.842	0.86983	532.842	0.8222	532.842	0.0383	532.842	0.50598	532.842	0.29854	532.842	0.0267
534.856	0.63942	534.856	0.58802	534.856	0.06449	534.856	0.47868	534.856	0.10309		532.742	0.93873	532.742	0.89256	532.742	0.03913	532.742	0.59818	532.742	0.27441	532.742	0.02587
534.756	0.65238	534.756	0.62113	534.756	0.06674	534.756	0.5256	534.756	0.08615		532.642	0.98021	532.642	0.96204	532.642	0.04069	532.642	0.69027	532.642	0.2488	532.642	0.02506
534.656	0.68331	534.656	0.66015	534.656	0.06901	534.656	0.57102	534.656	0.07662		532.542	1.01672	532.542	1.02528	532.542	0.04297	532.542	0.77611	532.542	0.22252	532.542	0.02429
534.556	0.67132	534.556	0.7009	534.556	0.07246	534.556	0.61362	534.556	0.07047		532.442	1.07085	532.442	1.07587	532.442	0.04537	532.442	0.84915	532.442	0.19633	532.442	0.02354
534.456	0.70516	534.456	0.74073	534.456	0.07765	534.456	0.65206	534.456	0.06585		532.342	1.09841	532.342	1.11143	532.342	0.05094	532.342	0.90329	532.342	0.17089	532.342	0.02283
534.356	0.78798	534.356	0.77638	534.356	0.08285	534.356	0.68505	534.356	0.06249		532.242	1.09285	532.242	1.1245	532.242	0.05655	532.242	0.93369	532.242	0.14673	532.242	0.02215
534.256	0.84242	534.256	0.81031	534.256	0.0921	534.256	0.71144	534.256	0.05998		532.142	1.08443	532.142	1.11648	532.142	0.06599	532.142	0.9375	532.142	0.12428	532.142	0.02151
534.156	0.83609	534.156	0.83925	534.156	0.10359	534.156	0.73027	534.156	0.05783		532.042	1.06752	532.042	1.08658	532.042	0.07864	532.042	0.9143	532.042	0.1038	532.042	0.02089
534.056	0.82035	534.056	0.86024	534.056	0.11509	534.056	0.74083	534.056	0.05601		531.942	1.02985	531.942	1.03473	531.942	0.09215	531.942	0.86621	531.942	0.08547	531.942	0.02031
533.956	0.84921	533.956	0.88316	533.956	0.13687	533.956	0.74273	533.956	0.05453		531.842	0.9884	531.842	0.97649	531.842	0.1178	531.842	0.79745	531.842	0.06933	531.842	0.01976
533.856	0.85524	533.856	0.89882	533.856	0.16002	533.856	0.73586	533.856	0.05321		531.742	0.92628	531.742	0.90552	531.742	0.14348	531.742	0.71384	531.742	0.05532	531.742	0.01923
533.756	0.90039	533.756	0.9071	533.756	0.18417	533.756	0.72048	533.756	0.05202		531.642	0.85302	531.642	0.8361	531.642	0.17568	531.642	0.62185	531.642	0.04479	531.642	0.01874
533.656	0.93226	533.656	0.91852	533.656	0.21929	533.656	0.69714	533.656	0.051		531.542	0.82035	531.542	0.77726	531.542	0.21919	531.542	0.52786	531.542	0.03556	531.542	0.01827
533.556	0.92017	533.556	0.92982	533.556	0.26134	533.556	0.66668	533.556	0.05008		531.442	0.76794	531.442	0.73065	531.442	0.27144	531.442	0.43737	531.442	0.02637	531.442	0.01782
533.456	0.9453	533.456	0.94218	533.456	0.31044	533.456	0.63016	533.456	0.04923		531.342	0.75193	531.342	0.70123	531.342	0.3322	531.342	0.35456	531.342	0.01821	531.342	0.0174
533.356	0.98673	533.356	0.95651	533.356	0.36628	533.356	0.58882	533.356	0.04848		531.242	0.71894	531.242	0.69286	531.242	0.40037	531.242	0.28209	531.242	0.0134	531.242	0.01699
533.256	1.00698	533.256	0.97321	533.256	0.42796	533.256	0.54398	533.256	0.04779		531.142	0.70878	531.142	0.7014	531.142	0.47392	531.142	0.22117	531.142	0.0086	531.142	0.01661
533.156	1.01621	533.156	0.99209	533.156	0.49395	533.156	0.49697	533.156	0.04716		531.042	0.74621	531.042	0.72382	531.042	0.54985	531.042	0.17177	531.042	0.00382	531.042	0.01625
533.056	0.99846	533.056	1.0123	533.056	0.56212	533.056	0.44909	533.056	0.04658		530.942	0.76724	530.942	0.76304	530.942	0.62435	530.942	0.1386	530.942	0.00109	530.942	0.01591
532.956	1.01552	532.956	1.03234	532.956	0.62975	532.956	0.40154	532.956	0.04606		530.842	0.77163	530.842	0.7975	530.842	0.69304	530.842	0.10618	530.842	-0.00131	530.842	0.0156
532.856	1.05183	532.856	1.05014	532.856	0.69376	532.856	0.35537	532.856	0.04558		530.742	0.81435	530.742	0.83204	530.742	0.75142	530.742	0.08416	530.742	-0.00368	530.742	0.0153
532.756	1.05787	532.756	1.06327	532.756	0.75086	532.756	0.31144	532.756	0.04513		530.642	0.83077	530.642	0.85815	530.642	0.79534	530.642	0.06768	530.642	-0.0055	530.642	0.01503
532.656	1.02884	532.656	1.06927	532.656	0.79789	532.656	0.27043	532.656	0.04473		530.542	0.87965	530.542	0.87024	530.542	0.82148	530.542	0.05441	530.542	-0.00674	530.542	0.01479
532.556	1.08878	532.556	1.06578	532.556	0.83204	532.556	0.2328	532.556	0.04436		530.442	0.87729	530.442	0.8679	530.442	0.82781	530.442	0.04654	530.442	-0.00795	530.442	0.01457
532.456	0.97074	532.456	1.05099	532.456	0.85124	532.456	0.19883	532.456	0.04402		530.342	0.86947	530.342	0.84563	530.342	0.81381	530.342	0.03906	530.342	-0.00909	530.342	0.01437
532.356	0.96646	532.356	1.02377	532.356	0.85422	532.356	0.16864	532.356	0.04372		530.242	0.82683	530.242	0.80815	530.242	0.78055	530.242	0.03522	530.242	-0.00978	530.242	0.0142
532.256	0.92758	532.256	0.98391	532.256	0.84083	532.256	0.14219	532.256	0.04344		530.142	0.75258	530.142	0.75396	530.142	0.73059	530.142	0.0314	530.142	-0.01045	530.142	0.01406
532.156	0.96126	532.156	0.93317	532.156	0.81186	532.156	0.12043	532.156	0.04318		530.042	0.70532	530.042	0.68812	530.042	0.66759	530.042	0.029	530.042	-0.0111	530.042	0.01394
532.056	0.89675	532.056	0.87401	532.056	0.76915	532.056	0.104	532.056	0.04295		529.942	0.61117	529.942	0.61406	529.942	0.59588	529.942	0.02694	529.942	-0.01158	529.942	0.01383
531.956	0.85662	531.956	0.80365	531.956	0.71523	531.956	0.08759	531.956	0.04274		529.842	0.53267	529.842	0.53627	529.842	0.51998	529.842	0.02531	529.842	-0.01198	529.842	0.01375
531.856	0.76433	531.856	0.72516	531.856	0.65317	531.856	0.07118	531.856	0.04255		529.742	0.45538	529.742	0.45885	529.742	0.4441	529.742	0.02405	529.742	-0.01237	529.742	0.01368
531.756	0.657	531.756	0.64677	531.756	0.58623	531.756	0.05976	531.756	0.04239		529.642	0.36318	529.642	0.38513	529.642	0.37177	529.642	0.02291	529.642	-0.0127	529.642	0.01362
531.656	0.56149	531.656	0.56982	531.656	0.51762	531.656	0.05145	531.656	0.04224		529.542	0.28979	529.542	0.31798	529.542	0.30565	529.542	0.02206	529.542	-0.01296	529.542	0.01358
531.556	0.5559	531.556	0.49407	531.556	0.4502	531.556	0.04315	531.556	0.0421		529.442	0.22272	529.442	0.25873	529.442	0.24744	529.442	0.02122	529.442	-0.01321	529.442	0.01354
531.456	0.47862	531.456	0.42193	531.456	0.38635	531.456	0.0349	531.456	0.04198		529.342	0.16356	529.342	0.20835	529.342	0.19789	529.342	0.0206	529.342	-0.01346	529.342	0.01351
531.356	0.40164	531.356	0.35945	531.356	0.32783	531.356	0.03097	531.356	0.04186		529.242	0.12223	529.242	0.1667	529.242	0.15699	529.242	0.01999	529.242	-0.01364	529.242	0.01349
531.256	0.33189	531.256	0.30342	531.256	0.27576	531.256	0.02705	531.256	0.04176		529.142	0.10602	529.142	0.13769	529.142	0.12863	529.142	0.01949	529.142	-0.01382	529.142	0.01346
531.156	0.23988	531.156	0.25438	531.156	0.23068	531.156	0.02313	531.156	0.04167		529.042	0.09389	529.042	0.11089	529.042	0.10245	529.042	0.01903	529.042	-0.01399	529.042	0.01345
531.056	0.18378	531.056	0.21318	531.056	0.19262	531.056	0.02003	531.056	0.04159		528.942	0.06232	528.942	0.08798	528.942	0.08008	528.942	0.01861	528.942	-0.01414	528.942	0.01343
530.956	0.20535	530.956	0.18297	530.956	0.16434	530.956	0.01813	530.956	0.04151		528.842	0.05771	528.842	0.07427	528.842	0.06685	528.842	0.01825	528.842	-0.01427	528.842	0.01341
530.856	0.206	530.856	0.15752	530.856	0.14081	530.856	0.01624	530.856	0.04143		528.742	0.03987	528.742	0.06057	528.742	0.05362	528.742	0.01791	528.742	-0.0144	528.742	0.0134
530.756	0.16439	530.756	0.13208	530.756	0.1173	530.756	0.01435	530.756	0.04137		528.642	0.03379	528.642	0.05263	528.642	0.04607	528.642	0.01762	528.642	-0.01453	528.642	0.01339
530.656	0.18092	530.656	0.11591	530.656	0.10234	530.656	0.01316	530.656	0.0413		528.542	0.03046	528.542	0.046	528.542	0.03982	528.542	0.01734	528.542	-0.01463	528.542	0.01338
530.556	0.06866	530.556	0.10298	530.556	0.09045	530.556	0.01215	530.556	0.04125		528.442	0.03665	528.442	0.0405	528.442	0.03465	528.442	0.0171	528.442	-0.01473	528.442	0.01337
530.456	0.10122	530.456	0.09005	530.456	0.07856	530.456	0.01114	530.456	0.04119		528.342	0.03368	528.342	0.03717	528.342	0.03164	528.342	0.01686	528.342	-0.01483	528.342	0.01336
530.356	0.08972	530.356	0.08331	530.356	0.07278	530.356	0.01021	530.356	0.04114		528.242	0.02599	528.242	0.03387	528.242	0.02864	528.242	0.01665	528.242	-0.01492	528.242	0.01335
530.256	0.07794	530.256	0.07705	530.256	0.06717	530.256	0.00959	530.256	0.04109		528.142	0.03213	528.142	0.0318	528.142	0.02682	528.142	0.01646	528.142	-0.015	528.142	0.01334
530.156	0.03667	530.156	0.07141	530.156	0.06217	530.156	0.00897	530.156	0.04105		528.042	0.02627	528.042	0.02994	528.042	0.02522	528.042	0.01628	528.042	-0.01508	528.042	0.01333
530.056	0.08964	530.056	0.06806	530.056	0.05946	530.056	0.00835	530.056	0.041		527.942	0.02848	527.942	0.02834	527.942	0.02385	527.942	0.01612	527.942	-0.01515	527.942	0.01332
529.956	0.06389	529.956	0.06483	529.956	0.05675	529.956	0.00785	529.956	0.04096		527.842	0.02523	527.842	0.02714	527.842	0.02287	527.842	0.01596	527.842	-0.01522	527.842	0.01331
529.856	0.06837	529.856	0.06225	529.856	0.05462	529.856	0.00743	529.856	0.04092		527.742	0.00958	527.742	0.02597	527.742	0.02189	527.742	0.01583	527.742	-0.01528	527.742	0.01331
529.756	0.06199	529.756	0.06037	529.756	0.05317	529.756	0.007	529.756	0.04088		527.642	0.01656	527.642	0.02508	527.642	0.0212	527.642	0.01569	527.642	-0.01535	527.642	0.0133
529.656	0.05829	529.656	0.05849	529.656	0.05172	529.656	0.00658	529.656	0.04085		527.542	0.02501	527.542	0.02424	527.542	0.02053	527.542	0.01557	527.542	-0.0154	527.542	0.0133
529.556	0.08315	529.556	0.0571	529.556	0.05066	529.556	0.00627	529.556	0.04081		527.442	0.01542	527.442	0.02349	527.442	0.01994	527.442	0.01545	527.442	-0.01545	527.442	0.01329
529.456	0.07739	529.456	0.0559	529.456	0.04978	529.456	0.00597	529.456	0.04078		527.342	0.01233	527.342	0.02285	527.342	0.01946	527.342	0.01535	527.342	-0.01551	527.342	0.01328
529.356	0.06861	529.356	0.05469	529.356	0.0489	529.356	0.00566	529.356	0.04075		527.242	0.01435	527.242	0.02222	527.242	0.01898	527.242	0.01525	527.242	-0.01556	527.242	0.01328
529.256	0.07827	529.256	0.05378	529.256	0.04828	529.256	0.00538	529.256	0.04072		527.142	0.01869	527.142	0.02171	527.142	0.0186	527.142	0.01515	527.142	-0.0156	527.142	0.01327
529.156	0.05092	529.156	0.05293	529.156	0.04768	529.156	0.00515	529.156	0.04069		527.042	0.01129	527.042	0.02122	527.042	0.01824	527.042	0.01506	527.042	-0.01565	527.042	0.01327
529.056	0.03101	529.056	0.05211	529.056	0.0471	529.056	0.00491	529.056	0.04066		526.942	0.0228	526.942	0.02076	526.942	0.01791	526.942	0.01498	526.942	-0.01569	526.942	0.01326
528.956	0.05097	528.956	0.05143	528.956	0.04667	528.956	0.00468	528.956	0.04064		526.842	0.02405	526.842	0.02036	526.842	0.01762	526.842	0.0149	526.842	-0.01573	526.842	0.01326
528.856	0	528.856	0.05079	528.856	0.04623	528.856	0.00448	528.856	0.04061		526.742	0.02307	526.742	0.01997	526.742	0.01734	526.742	0.01482	526.742	-0.01577	526.742	0.01326
528.756	0.02933	528.756	0.0502	528.756	0.04583	528.756	0.0043	528.756	0.04059		526.642	0.03255	526.642	0.01963	526.642	0.01711	526.642	0.01475	526.642	-0.01581	526.642	0.01325
528.656	0.00711	528.656	0.04967	528.656	0.0455	528.656	0.00412	528.656	0.04057		526.542	0.011	526.542	0.01931	526.542	0.01688	526.542	0.01469	526.542	-0.01584	526.542	0.01325
528.556	0.05741	528.556	0.04915	528.556	0.04517	528.556	0.00394	528.556	0.04055		526.442	0.014	526.442	0.01901	526.442	0.01667	526.442	0.01463	526.442	-0.01587	526.442	0.01325
528.456	0.02598	528.456	0.04871	528.456	0.04488	528.456	0.00379	528.456	0.04052		526.342	0.00947	526.342	0.01873	526.342	0.01648	526.342	0.01457	526.342	-0.0159	526.342	0.01324
528.356	0.04721	528.356	0.0483	528.356	0.04462	528.356	0.00364	528.356	0.0405		526.242	0.02876	526.242	0.01846	526.242	0.0163	526.242	0.01451	526.242	-0.01593	526.242	0.01324
528.256	0.05185	528.256	0.04788	528.256	0.04435	528.256	0.00349	528.256	0.04048		526.142	0.01463	526.142	0.01823	526.142	0.01615	526.142	0.01446	526.142	-0.01596	526.142	0.01324
528.156	0.04204	528.156	0.04753	528.156	0.04414	528.156	0.00336	528.156	0.04046		526.042	0.01546	526.042	0.018	526.042	0.01599	526.042	0.01441	526.042	-0.01599	526.042	0.01324
528.056	0.05507	528.056	0.04719	528.056	0.04393	528.056	0.00324	528.056	0.04045		525.942	0.01549	525.942	0.01779	525.942	0.01585	525.942	0.01436	525.942	-0.01601	525.942	0.01323
527.956	0.05183	527.956	0.04686	527.956	0.04372	527.956	0.00312	527.956	0.04043		525.842	0.00767	525.842	0.01759	525.842	0.01573	525.842	0.01432	525.842	-0.01604	525.842	0.01323
527.856	0.01557	527.856	0.04656	527.856	0.04355	527.856	0.003	527.856	0.04041		525.742	0.01027	525.742	0.0174	525.742	0.0156	525.742	0.01427	525.742	-0.01606	525.742	0.01323
527.756	0.04138	527.756	0.04628	527.756	0.04338	527.756	0.00289	527.756	0.04039		525.642	0.01941	525.642	0.01723	525.642	0.01549	525.642	0.01423	525.642	-0.01609	525.642	0.01323
527.656	0.07573	527.656	0.04602	527.656	0.04322	527.656	0.00279	527.656	0.04038		525.542	0.03074	525.542	0.01706	525.542	0.01538	525.542	0.01419	525.542	-0.01611	525.542	0.01323
527.556	0.04313	527.556	0.04577	527.556	0.04308	527.556	0.00269	527.556	0.04036		525.442	0.02517	525.442	0.01691	525.442	0.01528	525.442	0.01416	525.442	-0.01613	525.442	0.01322
527.456	0.0493	527.456	0.04553	527.456	0.04293	527.456	0.0026	527.456	0.04035		525.342	0.01369	525.342	0.01676	525.342	0.01519	525.342	0.01412	525.342	-0.01615	525.342	0.01322
527.356	0.01622	527.356	0.04532	527.356	0.0428	527.356	0.00251	527.356	0.04033		525.242	0.01138	525.242	0.01662	525.242	0.0151	525.242	0.01409	525.242	-0.01617	525.242	0.01322
527.256	0.06566	527.256	0.04511	527.256	0.04268	527.256	0.00243	527.256	0.04032		525.142	0.00903	525.142	0.01649	525.142	0.01503	525.142	0.01406	525.142	-0.01618	525.142	0.01322
527.156	0.06259	527.156	0.0449	527.156	0.04257	527.156	0.00234	527.156	0.04031		525.042	0.01042	525.042	0.01636	525.042	0.01495	525.042	0.01403	525.042	-0.0162	525.042	0.01322
527.056	0.03555	527.056	0.04472	527.056	0.04246	527.056	0.00227	527.056	0.04029		524.942	0.02018	524.942	0.02321	524.942	0.02184	524.942	0.02097	524.942	-0.00925	524.942	0.02019
526.956	0.07314	526.956	0.04455	526.956	0.04236	526.956	0.00219	526.956	0.04028		524.842	0.01148	524.842	0.0144	524.842	0.01308	524.842	0.01224	524.842	-0.01796	524.842	0.01149
526.856	0.03936	526.856	0.04437	526.856	0.04226	526.856	0.00212	526.856	0.04027		524.742	0.000209796	524.742	0.00302	524.742	0.00174	524.742	0.000941826	524.742	-0.02925	524.742	0.000219275
526.756	0.02081	526.756	0.04422	526.756	0.04217	526.756	0.00205	526.756	0.04026		524.642	0	524.642	0.00271	524.642	0.00147	524.642	0.000705939	524.642	-0.02947	524.642	8.96106e-06
526.656	0.02708	526.656	0.04407	526.656	0.04209	526.656	0.00199	526.656	0.04025		524.542	0.01948	524.542	0.02209	524.542	0.02089	524.542	0.02016	524.542	-0.01001	524.542	0.01949
526.556	0.05337	526.556	0.04392	526.556	0.042	526.556	0.00193	526.556	0.04024		524.442	0.01363	524.442	0.01615	524.442	0.01499	524.442	0.01429	524.442	-0.01587	524.442	0.01364
526.456	0.05326	526.456	0.04378	526.456	0.04193	526.456	0.00187	526.456	0.04023		524.342	0.01334	524.342	0.01577	524.342	0.01464	524.342	0.01398	524.342	-0.01617	524.342	0.01335
526.356	0.05948	526.356	0.04365	526.356	0.04185	526.356	0.00181	526.356	0.04022		524.242	0.02086	524.242	0.02321	524.242	0.02211	524.242	0.02147	524.242	-0.00867	524.242	0.02087
526.256	0.08423	526.256	0.04353	526.256	0.04178	526.256	0.00176	526.256	0.04021
526.156	0.06423	526.156	0.04341	526.156	0.04172	526.156	0.0017	526.156	0.0402
526.056	0.1267	526.056	0.04329	526.056	0.04165	526.056	0.00165	526.056	0.04019
525.956	0.09049	525.956	0.04319	525.956	0.0416	525.956	0.00161	525.956	0.04019
525.856	0.08531	525.856	0.04309	525.856	0.04154	525.856	0.00156	525.856	0.04018
525.756	0.04165	525.756	0.04299	525.756	0.04149	525.756	0.00152	525.756	0.04018
525.656	0.02513	525.656	0.0429	525.656	0.04144	525.656	0.00148	525.656	0.04017
525.556	0.04048	525.556	0.04281	525.556	0.0414	525.556	0.00144	525.556	0.04017
525.456	0.04659	525.456	0.04272	525.456	0.04135	525.456	0.00141	525.456	0.04017
525.356	0.05244	525.356	0.04264	525.356	0.04131	525.356	0.00137	525.356	0.04016
525.256	0.03054	525.256	0.04256	525.256	0.04127	525.256	0.00134	525.256	0.04016
525.156	0.03732	525.156	0.03971	525.156	0.03845	525.156	-0.00148	525.156	0.03738
525.056	0.09235	525.056	0.09467	525.056	0.09344	525.056	0.05352	525.056	0.09241
524.956	0.13315	524.956	0.1354	524.956	0.13421	524.956	0.09429	524.956	0.1332
524.856	0.07518	524.856	0.07736	524.856	0.0762	524.856	0.03629	524.856	0.07523
524.756	0.07779	524.756	0.07991	524.756	0.07878	524.756	0.03887	524.756	0.07784
524.656	0.03599	524.656	0.03805	524.656	0.03695	524.656	-0.00296	524.656	0.03604
524.556	0.04797	524.556	0.04997	524.556	0.0489	524.556	0.009	524.556	0.04801
524.456	0.0626	524.456	0.06454	524.456	0.0635	524.456	0.0236	524.456	0.06264
524.356	0.06423	524.356	0.06611	524.356	0.0651	524.356	0.02521	524.356	0.06427

## Sheet: Figure 4c
Water pressure	Rdis	yEr±		Water pressure	Rdis	yEr±
mbar				mbar
	NiS				NiS-40
0	0.54487	0.0284		0	0.69231	0.0223
0.5	0.45808	0.0257		0.5	0.62719	0.0188
1	0.45104	0.0257		1	0.62609	0.0185
2	0.44479	0.0251		2	0.61181	0.0182

## Sheet: Figure 4d
NiS-40
Binding energy	Intensity		Binding energy	Intensity
eV	a.u.		eV	a.u.
	Vacuum			Water
868.25	0.45737		868.242	0.49145
868.15	0.46233		868.142	0.50068
868.05	0.46662		868.042	0.50875
867.95	0.47023		867.942	0.51566
867.85	0.47318		867.842	0.52141
867.75	0.47546		867.742	0.52601
867.65	0.47707		867.642	0.52945
867.55	0.47801		867.542	0.53174
867.45	0.47902		867.442	0.53301
867.35	0.47682		867.342	0.53155
867.25	0.47435		867.242	0.53244
867.15	0.47218		867.142	0.53134
867.05	0.47354		867.042	0.52724
866.95	0.47422		866.942	0.52284
866.85	0.47288		866.842	0.52426
866.75	0.47322		866.742	0.52493
866.65	0.47318		866.642	0.52774
866.55	0.47891		866.542	0.52831
866.45	0.48446		866.442	0.52844
866.35	0.48983		866.342	0.53003
866.25	0.49114		866.242	0.53438
866.15	0.49537		866.142	0.53811
866.05	0.4987		866.042	0.54314
865.95	0.50325		865.942	0.5466
865.85	0.50939		865.842	0.55107
865.75	0.51835		865.742	0.55843
865.65	0.52788		865.642	0.56441
865.55	0.53751		865.542	0.57285
865.45	0.54136		865.442	0.58131
865.35	0.54275		865.342	0.58907
865.25	0.54843		865.242	0.5947
865.15	0.55549		865.142	0.59757
865.05	0.56003		865.042	0.60305
864.95	0.56755		864.942	0.61145
864.85	0.56938		864.842	0.62177
864.75	0.56886		864.742	0.62888
864.65	0.57433		864.642	0.63777
864.55	0.58084		864.542	0.64449
864.45	0.58854		864.442	0.65359
864.35	0.59799		864.342	0.66321
864.25	0.60903		864.242	0.6723
864.15	0.61774		864.142	0.68449
864.05	0.6231		864.042	0.69342
863.95	0.62779		863.942	0.69828
863.85	0.63719		863.842	0.70409
863.75	0.64228		863.742	0.71077
863.65	0.6519		863.642	0.72174
863.55	0.66243		863.542	0.73528
863.45	0.67086		863.442	0.74553
863.35	0.67986		863.342	0.74865
863.25	0.69283		863.242	0.75844
863.15	0.70051		863.142	0.76959
863.05	0.70847		863.042	0.78121
862.95	0.718		862.942	0.79181
862.85	0.72736		862.842	0.80405
862.75	0.73523		862.742	0.8196
862.65	0.74127		862.642	0.83144
862.55	0.74611		862.542	0.83748
862.45	0.74954		862.442	0.84596
862.35	0.74976		862.342	0.8541
862.25	0.75862		862.242	0.86509
862.15	0.76297		862.142	0.87411
862.05	0.76788		862.042	0.87413
861.95	0.76888		861.942	0.86861
861.85	0.76428		861.842	0.86693
861.75	0.75962		861.742	0.86006
861.65	0.7576		861.642	0.84985
861.55	0.75297		861.542	0.83938
861.45	0.74377		861.442	0.82681
861.35	0.7337		861.342	0.81475
861.25	0.72536		861.242	0.80058
861.15	0.71598		861.142	0.78579
861.05	0.70472		861.042	0.77439
860.95	0.69422		860.942	0.76392
860.85	0.68627		860.842	0.75821
860.75	0.67726		860.742	0.75046
860.65	0.67299		860.642	0.73979
860.55	0.66507		860.542	0.73016
860.45	0.65626		860.442	0.72544
860.35	0.65126		860.342	0.71863
860.25	0.64677		860.242	0.71289
860.15	0.63729		860.142	0.70499
860.05	0.62828		860.042	0.69555
859.95	0.62423		859.942	0.69057
859.85	0.62177		859.842	0.68251
859.75	0.61613		859.742	0.67708
859.65	0.61277		859.642	0.67291
859.55	0.61247		859.542	0.67088
859.45	0.61114		859.442	0.66818
859.35	0.61301		859.342	0.66663
859.25	0.61919		859.242	0.66803
859.15	0.62317		859.142	0.67414
859.05	0.62998		859.042	0.6851
858.95	0.63756		858.942	0.69254
858.85	0.64592		858.842	0.70433
858.75	0.65379		858.742	0.71363
858.65	0.66509		858.642	0.72674
858.55	0.68016		858.542	0.74229
858.45	0.69096		858.442	0.7572
858.35	0.70229		858.342	0.77693
858.25	0.71715		858.242	0.79887
858.15	0.7344		858.142	0.82258
858.05	0.75296		858.042	0.84368
857.95	0.77186		857.942	0.87041
857.85	0.7942		857.842	0.89909
857.75	0.81751		857.742	0.92854
857.65	0.84114		857.642	0.95745
857.55	0.86424		857.542	0.98426
857.45	0.88629		857.442	1.01362
857.35	0.90785		857.342	1.04057
857.25	0.92865		857.242	1.0653
857.15	0.94535		857.142	1.08512
857.05	0.95854		857.042	1.1069
856.95	0.97461		856.942	1.12777
856.85	0.99051		856.842	1.14551
856.75	1.00633		856.742	1.16283
856.65	1.01466		856.642	1.17306
856.55	1.01766		856.542	1.17959
856.45	1.02047		856.442	1.18481
856.35	1.02466		856.342	1.18639
856.25	1.02912		856.242	1.18928
856.15	1.03578		856.142	1.19274
856.05	1.03892		856.042	1.19636
855.95	1.04439		855.942	1.19853
855.85	1.04621		855.842	1.19755
855.75	1.04987		855.742	1.19767
855.65	1.05638		855.642	1.20344
855.55	1.06659		855.542	1.20812
855.45	1.07449		855.442	1.20985
855.35	1.0801		855.342	1.20687
855.25	1.07651		855.242	1.19478
855.15	1.06811		855.142	1.1757
855.05	1.05481		855.042	1.14929
854.95	1.03828		854.942	1.11531
854.85	1.01324		854.842	1.07752
854.75	0.98255		854.742	1.03311
854.65	0.94277		854.642	0.98607
854.55	0.90058		854.542	0.93743
854.45	0.85772		854.442	0.89265
854.35	0.82971		854.342	0.85519
854.25	0.80777		854.242	0.8277
854.15	0.79928		854.142	0.81111
854.05	0.80276		854.042	0.80743
853.95	0.81857		853.942	0.81786
853.85	0.84544		853.842	0.84351
853.75	0.88089		853.742	0.87648
853.65	0.92058		853.642	0.91276
853.55	0.95415		853.542	0.94325
853.45	0.97401		853.442	0.96288
853.35	0.97163		853.342	0.96152
853.25	0.94316		853.242	0.93691
853.15	0.89106		853.142	0.88447
853.05	0.82051		853.042	0.81033
852.95	0.7359		852.942	0.72031
852.85	0.63561		852.842	0.62047
852.75	0.53523		852.742	0.51601
852.65	0.4367		852.642	0.41602
852.55	0.34755		852.542	0.3297
852.45	0.27332		852.442	0.25931
852.35	0.21685		852.342	0.20464
852.25	0.17315		852.242	0.16403
852.15	0.14456		852.142	0.13512
852.05	0.12421		852.042	0.11724
851.95	0.10668		851.942	0.09943
851.85	0.09548		851.842	0.08712
851.75	0.08823		851.742	0.07655
851.65	0.0811		851.642	0.07079
851.55	0.07243		851.542	0.06716
851.45	0.06546		851.442	0.06337
851.35	0.05968		851.342	0.06147
851.25	0.05349		851.242	0.06041
851.15	0.05037		851.142	0.06077
851.05	0.04781		851.042	0.06027
850.95	0.04781		850.942	0.05864
850.85	0.04437		850.842	0.05624
850.75	0.04434		850.742	0.05422
850.65	0.04184		850.642	0.05125
850.55	0.04148		850.542	0.04533
850.45	0.04366		850.442	0.04281
850.35	0.04011		850.342	0.04125
850.25	0.03559		850.242	0.03967
850.15	0.03162		850.142	0.03762
850.05	0.02895		850.042	0.03707
849.95	0.02702		849.942	0.03937
849.85	0.02453		849.842	0.03856
849.75	0.02512		849.742	0.03831
849.65	0.02797		849.642	0.03838
849.55	0.02976		849.542	0.03913
849.45	0.02951		849.442	0.04015
849.35	0.02891		849.342	0.04078
849.25	0.02962		849.242	0.0397
849.15	0.03173		849.142	0.03935
849.05	0.03249		849.042	0.03831
848.95	0.03162		848.942	0.03648
848.85	0.03301		848.842	0.03282
848.75	0.03543		848.742	0.03028
848.65	0.03445		848.642	0.02951
848.55	0.03311		848.542	0.03005
848.45	0.03098		848.442	0.02912
848.35	0.03083		848.342	0.02687
848.25	0.03209		848.242	0.02799
848.15	0.03132		848.142	0.03088
848.05	0.03108		848.042	0.03388
847.95	0.03056		847.942	0.03965
847.85	0.02923		847.842	0.03953
847.75	0.0278		847.742	0.0384
847.65	0.02626		847.642	0.03624
847.55	0.02463		847.542	0.03308
847.45	0.02289		847.442	0.02889
847.35	0.02104		847.342	0.02369
847.25	0.0191		847.242	0.01748
--	--		--	--
--	--		--	--
--	--		--	--
--	--		--	--
--	--		--	--
--	--		--	--
--	--		--	--
--	--		--	--
--	--		--	--
--	--		--	--

## Sheet: Figure 4e
NiS-40
Binding energy	Intensity		Binding energy	Intensity
eV	a.u.		eV	a.u.
	Vacuum			Water
174.25	0.11503		174.242	0.09952
174.15	0.1057		174.142	0.10282
174.05	0.0988		174.042	0.10523
173.95	0.09433		173.942	0.10675
173.85	0.09228		173.842	0.10737
173.75	0.09265		173.742	0.10709
173.65	0.10151		173.642	0.10306
173.55	0.10576		173.542	0.09711
173.45	0.10348		173.442	0.09804
173.35	0.10359		173.342	0.1011
173.25	0.1105		173.242	0.10077
173.15	0.11632		173.142	0.10342
173.05	0.11591		173.042	0.11117
172.95	0.10519		172.942	0.11118
172.85	0.11338		172.842	0.10794
172.75	0.11882		172.742	0.10505
172.65	0.11627		172.642	0.10053
172.55	0.11291		172.542	0.09422
172.45	0.10417		172.442	0.09433
172.35	0.09531		172.342	0.08935
172.25	0.09719		172.242	0.08414
172.15	0.10243		172.142	0.08329
172.05	0.10869		172.042	0.08532
171.95	0.1042		171.942	0.08362
171.85	0.11014		171.842	0.0822
171.75	0.111		171.742	0.0872
171.65	0.11211		171.642	0.09179
171.55	0.11749		171.542	0.09838
171.45	0.11191		171.442	0.10147
171.35	0.10759		171.342	0.10201
171.25	0.10966		171.242	0.10575
171.15	0.11478		171.142	0.11084
171.05	0.11325		171.042	0.10931
170.95	0.10654		170.942	0.10728
170.85	0.11189		170.842	0.10847
170.75	0.11558		170.742	0.11039
170.65	0.12699		170.642	0.11489
170.55	0.13328		170.542	0.11661
170.45	0.13147		170.442	0.11711
170.35	0.12907		170.342	0.12058
170.25	0.13		170.242	0.12493
170.15	0.13733		170.142	0.12852
170.05	0.14099		170.042	0.1284
169.95	0.14509		169.942	0.13146
169.85	0.15719		169.842	0.13458
169.75	0.16214		169.742	0.13677
169.65	0.16979		169.642	0.14399
169.55	0.17289		169.542	0.14303
169.45	0.16684		169.442	0.142
169.35	0.16019		169.342	0.14422
169.25	0.15738		169.242	0.14989
169.15	0.1528		169.142	0.15218
169.05	0.15403		169.042	0.14965
168.95	0.15375		168.942	0.14847
168.85	0.15553		168.842	0.14674
168.75	0.14779		168.742	0.14395
168.65	0.13713		168.642	0.13775
168.55	0.12927		168.542	0.12614
168.45	0.12123		168.442	0.11676
168.35	0.10902		168.342	0.11482
168.25	0.10335		168.242	0.11687
168.15	0.10478		168.142	0.11667
168.05	0.11439		168.042	0.11767
167.95	0.11981		167.942	0.12068
167.85	0.12529		167.842	0.12492
167.75	0.12322		167.742	0.12225
167.65	0.12298		167.642	0.12073
167.55	0.12183		167.542	0.11733
167.45	0.12468		167.442	0.11837
167.35	0.11451		167.342	0.12002
167.25	0.11322		167.242	0.12293
167.15	0.12187		167.142	0.12587
167.05	0.13159		167.042	0.13138
166.95	0.14133		166.942	0.13552
166.85	0.14766		166.842	0.13968
166.75	0.15251		166.742	0.13934
166.65	0.15937		166.642	0.14291
166.55	0.16078		166.542	0.14211
166.45	0.16351		166.442	0.14311
166.35	0.15585		166.342	0.14536
166.25	0.15472		166.242	0.14582
166.15	0.16301		166.142	0.14909
166.05	0.17364		166.042	0.15597
165.95	0.17938		165.942	0.16053
165.85	0.18014		165.842	0.16718
165.75	0.17485		165.742	0.17563
165.65	0.16919		165.642	0.18059
165.55	0.17238		165.542	0.18507
165.45	0.17419		165.442	0.1954
165.35	0.17712		165.342	0.21176
165.25	0.18995		165.242	0.22225
165.15	0.21258		165.142	0.23436
165.05	0.23269		165.042	0.25133
164.95	0.25522		164.942	0.27049
164.85	0.2756		164.842	0.28871
164.75	0.29973		164.742	0.31086
164.65	0.33113		164.642	0.33636
164.55	0.36113		164.542	0.36954
164.45	0.39029		164.442	0.41127
164.35	0.44122		164.342	0.46837
164.25	0.51049		164.242	0.52413
164.15	0.57284		164.142	0.57579
164.05	0.61795		164.042	0.62227
163.95	0.65004		163.942	0.64901
163.85	0.64676		163.842	0.65031
163.75	0.62464		163.742	0.63876
163.65	0.5903		163.642	0.62525
163.55	0.54188		163.542	0.61537
163.45	0.51881		163.442	0.61503
163.35	0.53731		163.342	0.63939
163.25	0.58871		163.242	0.69069
163.15	0.67532		163.142	0.76009
163.05	0.77999		163.042	0.84306
162.95	0.86433		162.942	0.91299
162.85	0.90637		162.842	0.95142
162.75	0.89599		162.742	0.9431
162.65	0.83405		162.642	0.89651
162.55	0.72439		162.542	0.81616
162.45	0.59688		162.442	0.70915
162.35	0.46731		162.342	0.60382
162.25	0.35697		162.242	0.51796
162.15	0.2907		162.142	0.44871
162.05	0.25874		162.042	0.40448
161.95	0.23938		161.942	0.37011
161.85	0.22917		161.842	0.33452
161.75	0.21327		161.742	0.28433
161.65	0.19105		161.642	0.23753
161.55	0.1581		161.542	0.19131
161.45	0.13226		161.442	0.15168
161.35	0.11648		161.342	0.12207
161.25	0.09268		161.242	0.09442
161.15	0.07508		161.142	0.07067
161.05	0.07099		161.042	0.05724
160.95	0.07283		160.942	0.04984
160.85	0.06656		160.842	0.04619
160.75	0.06569		160.742	0.0391
160.65	0.05765		160.642	0.04055
160.55	0.0431		160.542	0.03722
160.45	0.0443		160.442	0.03804
160.35	0.04929		160.342	0.03919
160.25	0.04118		160.242	0.03728
160.15	0.04863		160.142	0.0365
160.05	0.05864		160.042	0.03768
159.95	0.06266		159.942	0.04174
159.85	0.05687		159.842	0.04581
159.75	0.06359		159.742	0.05022
159.65	0.0665		159.642	0.0523
159.55	0.06404		159.542	0.04973
159.45	0.06474		159.442	0.05092
159.35	0.06984		159.342	0.0538
159.25	0.06832		159.242	0.05401
159.15	0.06796		159.142	0.05585
159.05	0.06024		159.042	0.0504
158.95	0.04952		158.942	0.0503
158.85	0.04253		158.842	0.04893
158.75	0.05195		158.742	0.05195
158.65	0.05955		158.642	0.04561
158.55	0.06774		158.542	0.04231
158.45	0.07205		158.442	0.04107
158.35	0.07004		158.342	0.04046
158.25	0.05831		158.242	0.03606
158.15	0.05418		158.142	0.03045
158.05	0.05122		158.042	0.02267
157.95	0.04249		157.942	0.02392
157.85	0.03623		157.842	0.02403
157.75	0.03992		157.742	0.0252
157.65	0.04301		157.642	0.02127
157.55	0.04928		157.542	0.0234
157.45	0.04842		157.442	0.02533
157.35	0.04407		157.342	0.0273
157.25	0.05		157.242	0.02441
157.15	0.06381		157.142	0.02176
157.05	0.0752		157.042	0.0273
156.95	0.06925		156.942	0.02847
156.85	0.06996		156.842	0.02749
156.75	0.0736		156.742	0.02675
156.65	0.07262		156.642	0.02654
156.55	0.07		156.542	0.02615
156.45	0.06573		156.442	0.02557
156.35	0.05981		156.342	0.02479
156.25	0.05225		156.242	0.02383
--	--
--	--
--	--
--	--
--	--
--	--
--	--
--	--
--	--
--	--
