# Supplementary material for: Dynamic restructuring of nickel sulfides for electrocatalytic hydrogen evolution reaction
Source: Nat Commun. 2024 Jun 24;15:5336. doi: 10.1038/s41467-024-49015-4 (PMC11196257; doi:10.1038/s41467-024-49015-4)
Supplement: Supplementary file 5 — Source data [file 41467_2024_49015_MOESM5_ESM.zip › Figure 5.xlsx]

## Sheet: Figure 5a
Ni3S2/NiO					Ni3S2					NiO
∆G	∆G	∆G	∆G		∆G	∆G	∆G	∆G		∆G	∆G	∆G	∆G
eV	eV	eV	eV		eV	eV	eV	eV		eV	eV	eV	eV
H2O*	OH*+H*	H*	H2		H2O*	OH*+H*	H*	H2		H2O*	OH*+H*	H*	H2
0	0.11	-0.18	0		0	0.42	-0.31	0		0	0.51	0.39	0

## Sheet: Figure 5b
NiO
Energy	DOS	DOS	Energy	DOS	DOS	Energy	DOS	DOS	Energy	DOS	DOS		Energy	DOS	DOS	Energy	DOS	DOS	Energy	DOS	DOS
eV	a.u.	a.u.	eV	a.u.	a.u.	eV	a.u.	a.u.	eV	a.u.	a.u.		eV	a.u.	a.u.	eV	a.u.	a.u.	eV	a.u.	a.u.
	Total			Ni 3d			O 2p			H 1s				Total			Ni 3d			S 3p
-23.8386	0	0	-23.8386	0	0	-23.8386	0	0	-23.8386	0	0		-17.2078	0	0	-17.2078	0	0	-17.2078	0	0
-23.8206	0	0	-23.8206	0	0	-23.8206	0	0	-23.8206	0	0		-17.1948	0	0	-17.1948	0	0	-17.1948	0	0
-23.8036	0	0	-23.8036	0	0	-23.8036	0	0	-23.8036	0	0		-17.1808	0	0	-17.1808	0	0	-17.1808	0	0
-23.7856	0	0	-23.7856	0	0	-23.7856	0	0	-23.7856	0	0		-17.1678	0	0	-17.1678	0	0	-17.1678	0	0
-23.7686	0	0	-23.7686	0	0	-23.7686	0	0	-23.7686	0	0		-17.1548	0	0	-17.1548	0	0	-17.1548	0	0
-23.7516	0	0	-23.7516	0	0	-23.7516	0	0	-23.7516	0	0		-17.1418	0	0	-17.1418	0	0	-17.1418	0	0
-23.7336	0	0	-23.7336	0	0	-23.7336	0	0	-23.7336	0	0		-17.1288	0	0	-17.1288	0	0	-17.1288	0	0
-23.7166	0	0	-23.7166	0	0	-23.7166	0	0	-23.7166	0	0		-17.1158	0	0	-17.1158	0	0	-17.1158	0	0
-23.6986	0	0	-23.6986	0	0	-23.6986	0	0	-23.6986	0	0		-17.1028	0	0	-17.1028	0	0	-17.1028	0	0
-23.6816	0	0	-23.6816	0	0	-23.6816	0	0	-23.6816	0	0		-17.0898	0	0	-17.0898	0	0	-17.0898	0	0
-23.6646	0	0	-23.6646	0	0	-23.6646	0	0	-23.6646	0	0		-17.0758	0	0	-17.0758	0	0	-17.0758	0	0
-23.6466	0	0	-23.6466	0	0	-23.6466	0	0	-23.6466	0	0		-17.0628	0	0	-17.0628	0	0	-17.0628	0	0
-23.6296	0	0	-23.6296	0	0	-23.6296	0	0	-23.6296	0	0		-17.0498	0	0	-17.0498	0	0	-17.0498	0	0
-23.6116	0	0	-23.6116	0	0	-23.6116	0	0	-23.6116	0	0		-17.0368	0	0	-17.0368	0	0	-17.0368	0	0
-23.5946	0	0	-23.5946	0	0	-23.5946	0	0	-23.5946	0	0		-17.0238	0	0	-17.0238	0	0	-17.0238	0	0
-23.5766	0	0	-23.5766	0	0	-23.5766	0	0	-23.5766	0	0		-17.0108	0	0	-17.0108	0	0	-17.0108	0	0
-23.5596	0	0	-23.5596	0	0	-23.5596	0	0	-23.5596	0	0		-16.9978	0	0	-16.9978	0	0	-16.9978	0	0
-23.5426	0	0	-23.5426	0	0	-23.5426	0	0	-23.5426	0	0		-16.9848	0	0	-16.9848	0	0	-16.9848	0	0
-23.5246	0	0	-23.5246	0	0	-23.5246	0	0	-23.5246	0	0		-16.9708	0	0	-16.9708	0	0	-16.9708	0	0
-23.5076	0	0	-23.5076	0	0	-23.5076	0	0	-23.5076	0	0		-16.9578	0	0	-16.9578	0	0	-16.9578	0	0
-23.4896	0	0	-23.4896	0	0	-23.4896	0	0	-23.4896	0	0		-16.9448	0	0	-16.9448	0	0	-16.9448	0	0
-23.4726	0	0	-23.4726	0	0	-23.4726	0	0	-23.4726	0	0		-16.9318	0	0	-16.9318	0	0	-16.9318	0	0
-23.4546	0	0	-23.4546	0	0	-23.4546	0	0	-23.4546	0	0		-16.9188	0	0	-16.9188	0	0	-16.9188	0	0
-23.4376	0	0	-23.4376	0	0	-23.4376	0	0	-23.4376	0	0		-16.9058	0	0	-16.9058	0	0	-16.9058	0	0
-23.4206	0	0	-23.4206	0	0	-23.4206	0	0	-23.4206	0	0		-16.8928	0	0	-16.8928	0	0	-16.8928	0	0
-23.4026	0	0	-23.4026	0	0	-23.4026	0	0	-23.4026	0	0		-16.8798	0	0	-16.8798	0	0	-16.8798	0	0
-23.3856	0	0	-23.3856	0	0	-23.3856	0	0	-23.3856	0	0		-16.8658	0	0	-16.8658	0	0	-16.8658	0	0
-23.3676	0	0	-23.3676	0	0	-23.3676	0	0	-23.3676	0	0		-16.8528	0	0	-16.8528	0	0	-16.8528	0	0
-23.3506	0	0	-23.3506	0	0	-23.3506	0	0	-23.3506	0	0		-16.8398	0	0	-16.8398	0	0	-16.8398	0	0
-23.3336	0	0	-23.3336	0	0	-23.3336	0	0	-23.3336	0	0		-16.8268	0	0	-16.8268	0	0	-16.8268	0	0
-23.3156	0	0	-23.3156	0	0	-23.3156	0	0	-23.3156	0	0		-16.8138	0	0	-16.8138	0	0	-16.8138	0	0
-23.2986	0	0	-23.2986	0	0	-23.2986	0	0	-23.2986	0	0		-16.8008	0	0	-16.8008	0	0	-16.8008	0	0
-23.2806	0	0	-23.2806	0	0	-23.2806	0	0	-23.2806	0	0		-16.7878	0	0	-16.7878	0	0	-16.7878	0	0
-23.2636	0	0	-23.2636	0	0	-23.2636	0	0	-23.2636	0	0		-16.7738	0	0	-16.7738	0	0	-16.7738	0	0
-23.2456	0	0	-23.2456	0	0	-23.2456	0	0	-23.2456	0	0		-16.7608	0	0	-16.7608	0	0	-16.7608	0	0
-23.2286	0	0	-23.2286	0	0	-23.2286	0	0	-23.2286	0	0		-16.7478	0	0	-16.7478	0	0	-16.7478	0	0
-23.2116	0	0	-23.2116	0	0	-23.2116	0	0	-23.2116	0	0		-16.7348	0	0	-16.7348	0	0	-16.7348	0	0
-23.1936	0	0	-23.1936	0	0	-23.1936	0	0	-23.1936	0	0		-16.7218	0	0	-16.7218	0	0	-16.7218	0	0
-23.1766	0	0	-23.1766	0	0	-23.1766	0	0	-23.1766	0	0		-16.7088	0	0	-16.7088	0	0	-16.7088	0	0
-23.1586	0	0	-23.1586	0	0	-23.1586	0	0	-23.1586	0	0		-16.6958	0	0	-16.6958	0	0	-16.6958	0	0
-23.1416	0	0	-23.1416	0	0	-23.1416	0	0	-23.1416	0	0		-16.6828	0	0	-16.6828	0	0	-16.6828	0	0
-23.1246	0	0	-23.1246	0	0	-23.1246	0	0	-23.1246	0	0		-16.6688	0	0	-16.6688	0	0	-16.6688	0	0
-23.1066	0	0	-23.1066	0	0	-23.1066	0	0	-23.1066	0	0		-16.6558	0	0	-16.6558	0	0	-16.6558	0	0
-23.0896	0	0	-23.0896	0	0	-23.0896	0	0	-23.0896	0	0		-16.6428	0	0	-16.6428	0	0	-16.6428	0	0
-23.0716	0	0	-23.0716	0	0	-23.0716	0	0	-23.0716	0	0		-16.6298	0	0	-16.6298	0	0	-16.6298	0	0
-23.0546	0	0	-23.0546	0	0	-23.0546	0	0	-23.0546	0	0		-16.6168	0	0	-16.6168	0	0	-16.6168	0	0
-23.0366	0	0	-23.0366	0	0	-23.0366	0	0	-23.0366	0	0		-16.6038	0	0	-16.6038	0	0	-16.6038	0	0
-23.0196	0	0	-23.0196	0	0	-23.0196	0	0	-23.0196	0	0		-16.5908	0	0	-16.5908	0	0	-16.5908	0	0
-23.0026	0	0	-23.0026	0	0	-23.0026	0	0	-23.0026	0	0		-16.5778	0	0	-16.5778	0	0	-16.5778	0	0
-22.9846	0	0	-22.9846	0	0	-22.9846	0	0	-22.9846	0	0		-16.5638	0	0	-16.5638	0	0	-16.5638	0	0
-22.9676	0	0	-22.9676	0	0	-22.9676	0	0	-22.9676	0	0		-16.5508	0	0	-16.5508	0	0	-16.5508	0	0
-22.9496	0	0	-22.9496	0	0	-22.9496	0	0	-22.9496	0	0		-16.5378	0	0	-16.5378	0	0	-16.5378	0	0
-22.9326	0	0	-22.9326	0	0	-22.9326	0	0	-22.9326	0	0		-16.5248	0	0	-16.5248	0	0	-16.5248	0	0
-22.9156	0	0	-22.9156	0	0	-22.9156	0	0	-22.9156	0	0		-16.5118	0	0	-16.5118	0	0	-16.5118	0	0
-22.8976	0	0	-22.8976	0	0	-22.8976	0	0	-22.8976	0	0		-16.4988	0	0	-16.4988	0	0	-16.4988	0	0
-22.8806	0	0	-22.8806	0	0	-22.8806	0	0	-22.8806	0	0		-16.4858	0	0	-16.4858	0	0	-16.4858	0	0
-22.8626	0	0	-22.8626	0	0	-22.8626	0	0	-22.8626	0	0		-16.4728	0	0	-16.4728	0	0	-16.4728	0	0
-22.8456	0	0	-22.8456	0	0	-22.8456	0	0	-22.8456	0	0		-16.4588	0	0	-16.4588	0	0	-16.4588	0	0
-22.8276	0	0	-22.8276	0	0	-22.8276	0	0	-22.8276	0	0		-16.4458	0	0	-16.4458	0	0	-16.4458	0	0
-22.8106	0	0	-22.8106	0	0	-22.8106	0	0	-22.8106	0	0		-16.4328	0	0	-16.4328	0	0	-16.4328	0	0
-22.7936	0	0	-22.7936	0	0	-22.7936	0	0	-22.7936	0	0		-16.4198	0	0	-16.4198	0	0	-16.4198	0	0
-22.7756	0	0	-22.7756	0	0	-22.7756	0	0	-22.7756	0	0		-16.4068	0	0	-16.4068	0	0	-16.4068	0	0
-22.7586	0	0	-22.7586	0	0	-22.7586	0	0	-22.7586	0	0		-16.3938	0	0	-16.3938	0	0	-16.3938	0	0
-22.7406	0	0	-22.7406	0	0	-22.7406	0	0	-22.7406	0	0		-16.3808	0	0	-16.3808	0	0	-16.3808	0	0
-22.7236	0	0	-22.7236	0	0	-22.7236	0	0	-22.7236	0	0		-16.3678	0	0	-16.3678	0	0	-16.3678	0	0
-22.7066	0	0	-22.7066	0	0	-22.7066	0	0	-22.7066	0	0		-16.3538	0	0	-16.3538	0	0	-16.3538	0	0
-22.6886	0	0	-22.6886	0	0	-22.6886	0	0	-22.6886	0	0		-16.3408	0	0	-16.3408	0	0	-16.3408	0	0
-22.6716	0	0	-22.6716	0	0	-22.6716	0	0	-22.6716	0	0		-16.3278	0	0	-16.3278	0	0	-16.3278	0	0
-22.6536	0	0	-22.6536	0	0	-22.6536	0	0	-22.6536	0	0		-16.3148	0	0	-16.3148	0	0	-16.3148	0	0
-22.6366	0	0	-22.6366	0	0	-22.6366	0	0	-22.6366	0	0		-16.3018	0	0	-16.3018	0	0	-16.3018	0	0
-22.6186	0	0	-22.6186	0	0	-22.6186	0	0	-22.6186	0	0		-16.2888	0	0	-16.2888	0	0	-16.2888	0	0
-22.6016	0	0	-22.6016	0	0	-22.6016	0	0	-22.6016	0	0		-16.2758	0	0	-16.2758	0	0	-16.2758	0	0
-22.5846	0	0	-22.5846	0	0	-22.5846	0	0	-22.5846	0	0		-16.2618	0	0	-16.2618	0	0	-16.2618	0	0
-22.5666	0	0	-22.5666	0	0	-22.5666	0	0	-22.5666	0	0		-16.2488	0	0	-16.2488	0	0	-16.2488	0	0
-22.5496	0	0	-22.5496	0	0	-22.5496	0	0	-22.5496	0	0		-16.2358	0	0	-16.2358	0	0	-16.2358	0	0
-22.5316	0	0	-22.5316	0	0	-22.5316	0	0	-22.5316	0	0		-16.2228	0	0	-16.2228	0	0	-16.2228	0	0
-22.5146	0	0	-22.5146	0	0	-22.5146	0	0	-22.5146	0	0		-16.2098	0	0	-16.2098	0	0	-16.2098	0	0
-22.4976	1e-05	0	-22.4976	0	0	-22.4976	0	0	-22.4976	0	0		-16.1968	0	0	-16.1968	0	0	-16.1968	0	0
-22.4796	1e-05	0	-22.4796	0	0	-22.4796	1e-05	0	-22.4796	0	0		-16.1838	0	0	-16.1838	0	0	-16.1838	0	0
-22.4626	2e-05	0	-22.4626	0	0	-22.4626	2e-05	0	-22.4626	0	0		-16.1708	0	0	-16.1708	0	0	-16.1708	0	0
-22.4446	4e-05	0	-22.4446	0	0	-22.4446	3e-05	0	-22.4446	0	0		-16.1568	0	0	-16.1568	0	0	-16.1568	0	0
-22.4276	7e-05	0	-22.4276	0	0	-22.4276	5e-05	0	-22.4276	0	0		-16.1438	0	0	-16.1438	0	0	-16.1438	0	0
-22.4096	0.00012	0	-22.4096	1e-05	0	-22.4096	8e-05	0	-22.4096	1e-05	0		-16.1308	0	0	-16.1308	0	0	-16.1308	0	0
-22.3926	0.00019	0	-22.3926	1e-05	0	-22.3926	0.00014	0	-22.3926	1e-05	0		-16.1178	0	0	-16.1178	0	0	-16.1178	0	0
-22.3756	0.00032	0	-22.3756	2e-05	0	-22.3756	0.00023	0	-22.3756	2e-05	0		-16.1048	0	0	-16.1048	0	0	-16.1048	0	0
-22.3576	0.00053	-1e-05	-22.3576	4e-05	0	-22.3576	0.00037	0	-22.3576	3e-05	0		-16.0918	0	0	-16.0918	0	0	-16.0918	0	0
-22.3406	0.00085	-1e-05	-22.3406	6e-05	0	-22.3406	0.00061	-1e-05	-22.3406	5e-05	0		-16.0788	0	0	-16.0788	0	0	-16.0788	0	0
-22.3226	0.00136	-2e-05	-22.3226	9e-05	0	-22.3226	0.00097	-1e-05	-22.3226	8e-05	0		-16.0658	0	0	-16.0658	0	0	-16.0658	0	0
-22.3056	0.00214	-3e-05	-22.3056	0.00014	0	-22.3056	0.00152	-2e-05	-22.3056	0.00013	0		-16.0518	0	0	-16.0518	0	0	-16.0518	0	0
-22.2876	0.00332	-5e-05	-22.2876	0.00022	0	-22.2876	0.00235	-4e-05	-22.2876	0.0002	0		-16.0388	0	0	-16.0388	0	0	-16.0388	0	0
-22.2706	0.00507	-9e-05	-22.2706	0.00034	-1e-05	-22.2706	0.0036	-6e-05	-22.2706	0.00031	-1e-05		-16.0258	0	0	-16.0258	0	0	-16.0258	0	0
-22.2536	0.00765	-0.00015	-22.2536	0.00052	-1e-05	-22.2536	0.00543	-0.00011	-22.2536	0.00047	-1e-05		-16.0128	0	0	-16.0128	0	0	-16.0128	0	0
-22.2356	0.01138	-0.00026	-22.2356	0.00077	-2e-05	-22.2356	0.00808	-0.00018	-22.2356	0.0007	-2e-05		-15.9998	0	0	-15.9998	0	0	-15.9998	0	0
-22.2186	0.0167	-0.00042	-22.2186	0.00112	-3e-05	-22.2186	0.01185	-0.0003	-22.2186	0.00103	-3e-05		-15.9868	0	0	-15.9868	0	0	-15.9868	0	0
-22.2006	0.02417	-0.00069	-22.2006	0.00162	-4e-05	-22.2006	0.01715	-0.00049	-22.2006	0.00149	-4e-05		-15.9738	0	0	-15.9738	0	0	-15.9738	0	0
-22.1836	0.03451	-0.00111	-22.1836	0.00232	-7e-05	-22.1836	0.0245	-0.00079	-22.1836	0.00213	-7e-05		-15.9608	0	0	-15.9608	0	0	-15.9608	0	0
-22.1666	0.04861	-0.00175	-22.1666	0.00326	-0.00011	-22.1666	0.03451	-0.00124	-22.1666	0.00301	-0.00011		-15.9468	0	0	-15.9468	0	0	-15.9468	0	0
-22.1486	0.06755	-0.00274	-22.1486	0.00452	-0.00018	-22.1486	0.04797	-0.00194	-22.1486	0.00418	-0.00017		-15.9338	0	0	-15.9338	0	0	-15.9338	0	0
-22.1316	0.09263	-0.00421	-22.1316	0.00619	-0.00027	-22.1316	0.06581	-0.00299	-22.1316	0.00574	-0.00027		-15.9208	1e-05	0	-15.9208	0	0	-15.9208	0	0
-22.1136	0.1254	-0.0064	-22.1136	0.00836	-0.00041	-22.1136	0.08907	-0.00454	-22.1136	0.00777	-0.0004		-15.9078	1e-05	-1e-05	-15.9078	0	0	-15.9078	1e-05	0
-22.0966	0.1674	-0.00958	-22.0966	0.01115	-0.00061	-22.0966	0.11897	-0.00681	-22.0966	0.01038	-0.00061		-15.8948	2e-05	-1e-05	-15.8948	0	0	-15.8948	1e-05	-1e-05
-22.0786	0.2207	-0.01416	-22.0786	0.01467	-0.0009	-22.0786	0.15686	-0.01006	-22.0786	0.01368	-0.00089		-15.8818	3e-05	-2e-05	-15.8818	0	0	-15.8818	1e-05	-1e-05
-22.0616	0.2871	-0.02063	-22.0616	0.01905	-0.00132	-22.0616	0.20415	-0.01466	-22.0616	0.01781	-0.0013		-15.8688	4e-05	-3e-05	-15.8688	1e-05	-1e-05	-15.8688	2e-05	-2e-05
-22.0446	0.3689	-0.02965	-22.0446	0.02443	-0.00189	-22.0446	0.26235	-0.02108	-22.0446	0.0229	-0.00187		-15.8558	6e-05	-4e-05	-15.8558	1e-05	-1e-05	-15.8558	4e-05	-2e-05
-22.0266	0.4679	-0.04205	-22.0266	0.03092	-0.00268	-22.0266	0.33286	-0.0299	-22.0266	0.02906	-0.00266		-15.8418	0.0001	-7e-05	-15.8418	2e-05	-1e-05	-15.8418	5e-05	-4e-05
-22.0096	0.5861	-0.05882	-22.0096	0.03864	-0.00374	-22.0096	0.41711	-0.04183	-22.0096	0.03643	-0.00372		-15.8288	0.00015	-0.0001	-15.8288	3e-05	-2e-05	-15.8288	8e-05	-6e-05
-21.9916	0.7253	-0.08119	-21.9916	0.04769	-0.00515	-21.9916	0.51633	-0.05775	-21.9916	0.0451	-0.00514		-15.8158	0.00022	-0.00015	-15.8158	4e-05	-3e-05	-15.8158	0.00012	-9e-05
-21.9746	0.8867	-0.1106	-21.9746	0.05815	-0.007	-21.9746	0.63149	-0.07867	-21.9746	0.05518	-0.007		-15.8028	0.00033	-0.00023	-15.8028	6e-05	-4e-05	-15.8028	0.00018	-0.00013
-21.9576	1.071	-0.1486	-21.9576	0.07006	-0.00939	-21.9576	0.76328	-0.10572	-21.9576	0.06672	-0.00941		-15.7898	0.00049	-0.00035	-15.7898	9e-05	-6e-05	-15.7898	0.00027	-0.00019
-21.9396	1.28	-0.1971	-21.9396	0.08342	-0.01244	-21.9396	0.91213	-0.14025	-21.9396	0.07976	-0.01249		-15.7768	0.00072	-0.00051	-15.7768	0.00013	-9e-05	-15.7768	0.0004	-0.00028
-21.9226	1.512	-0.258	-21.9226	0.09819	-0.01625	-21.9226	1.07789	-0.18364	-21.9226	0.09428	-0.01635		-15.7638	0.00104	-0.00075	-15.7638	0.00019	-0.00014	-15.7638	0.00058	-0.00042
-21.9046	1.766	-0.3333	-21.9046	0.11429	-0.02095	-21.9046	1.26008	-0.23735	-21.9046	0.11026	-0.02114		-15.7498	0.0015	-0.00109	-15.7498	0.00027	-0.0002	-15.7498	0.00083	-0.0006
-21.8876	2.042	-0.4252	-21.8876	0.13162	-0.02668	-21.8876	1.45804	-0.30286	-21.8876	0.12763	-0.02698		-15.7368	0.00214	-0.00156	-15.7368	0.00039	-0.00028	-15.7368	0.00119	-0.00087
-21.8696	2.338	-0.5356	-21.8696	0.14999	-0.03352	-21.8696	1.67015	-0.38159	-21.8696	0.14627	-0.03401		-15.7238	0.00303	-0.00223	-15.7238	0.00055	-0.0004	-15.7238	0.00168	-0.00124
-21.8526	2.651	-0.6662	-21.8526	0.16925	-0.0416	-21.8526	1.89544	-0.47485	-21.8526	0.16605	-0.04233		-15.7108	0.00426	-0.00316	-15.7108	0.00077	-0.00057	-15.7108	0.00236	-0.00175
-21.8356	2.98	-0.8187	-21.8356	0.18919	-0.05099	-21.8356	2.13189	-0.5837	-21.8356	0.18686	-0.05204		-15.6978	0.00593	-0.00443	-15.6978	0.00107	-0.0008	-15.6978	0.00329	-0.00246
-21.8176	3.321	-0.994	-21.8176	0.20961	-0.06173	-21.8176	2.37821	-0.70895	-21.8176	0.20855	-0.06323		-15.6848	0.00818	-0.00616	-15.6848	0.00148	-0.00111	-15.6848	0.00454	-0.00341
-21.8006	3.673	-1.193	-21.8006	0.23031	-0.07384	-21.8006	2.63258	-0.85106	-21.8006	0.23098	-0.07592		-15.6718	0.01119	-0.00849	-15.6718	0.00203	-0.00154	-15.6718	0.00621	-0.00471
-21.7826	4.033	-1.415	-21.7826	0.25112	-0.0873	-21.7826	2.89353	-1.00997	-21.7826	0.25404	-0.09013		-15.6588	0.01519	-0.01161	-15.6588	0.00275	-0.0021	-15.6588	0.00842	-0.00644
-21.7656	4.4	-1.66	-21.7656	0.27185	-0.10203	-21.7656	3.16013	-1.18544	-21.7656	0.27765	-0.10582		-15.6448	0.02043	-0.01573	-15.6448	0.0037	-0.00284	-15.6448	0.01133	-0.00872
-21.7486	4.773	-1.926	-21.7486	0.29243	-0.11793	-21.7486	3.43186	-1.37647	-21.7486	0.30173	-0.12292		-15.6318	0.02725	-0.02114	-15.6318	0.00493	-0.00382	-15.6318	0.01511	-0.01172
-21.7306	5.151	-2.213	-21.7306	0.31278	-0.13486	-21.7306	3.70778	-1.58203	-21.7306	0.32626	-0.14131		-15.6188	0.03604	-0.02817	-15.6188	0.00652	-0.00509	-15.6188	0.01999	-0.01562
-21.7136	5.534	-2.516	-21.7136	0.33287	-0.15262	-21.7136	3.98888	-1.80068	-21.7136	0.35129	-0.16089		-15.6058	0.04726	-0.03722	-15.6058	0.00855	-0.00673	-15.6058	0.02622	-0.02064
-21.6956	5.923	-2.835	-21.6956	0.35266	-0.17104	-21.6956	4.27516	-2.03021	-21.6956	0.37685	-0.18146		-15.5928	0.06145	-0.04876	-15.5928	0.01112	-0.00882	-15.5928	0.03409	-0.02704
-21.6786	6.319	-3.166	-21.6786	0.37228	-0.18987	-21.6786	4.56782	-2.26865	-21.6786	0.40302	-0.2029		-15.5798	0.07924	-0.06334	-15.5798	0.01434	-0.01145	-15.5798	0.04396	-0.03512
-21.6606	6.724	-3.506	-21.6606	0.39172	-0.20893	-21.6606	4.86768	-2.51464	-21.6606	0.4299	-0.22499		-15.5668	0.1013	-0.08159	-15.5668	0.01833	-0.01475	-15.5668	0.05621	-0.04525
-21.6436	7.139	-3.853	-21.6436	0.41113	-0.22799	-21.6436	5.17624	-2.76582	-21.6436	0.45758	-0.24761		-15.5538	0.1285	-0.1042	-15.5538	0.02324	-0.01884	-15.5538	0.07128	-0.0578
-21.6266	7.565	-4.204	-21.6266	0.4306	-0.24687	-21.6266	5.49442	-3.02084	-21.6266	0.4862	-0.27056		-15.5398	0.1615	-0.132	-15.5398	0.02922	-0.02386	-15.5398	0.08963	-0.07322
-21.6086	8.005	-4.558	-21.6086	0.45023	-0.26542	-21.6086	5.82334	-3.27827	-21.6086	0.5158	-0.2938		-15.5268	0.2014	-0.1658	-15.5268	0.03644	-0.02997	-15.5268	0.11177	-0.09197
-21.5916	8.458	-4.912	-21.5916	0.4701	-0.28348	-21.5916	6.16349	-3.53717	-21.5916	0.5464	-0.31721		-15.5138	0.2491	-0.2066	-15.5138	0.04506	-0.03734	-15.5138	0.13823	-0.11458
-21.5736	8.926	-5.266	-21.5736	0.49023	-0.30098	-21.5736	6.51469	-3.79682	-21.5736	0.57798	-0.34071		-15.5008	0.3055	-0.2552	-15.5008	0.05526	-0.04612	-15.5008	0.16955	-0.14155
-21.5566	9.406	-5.62	-21.5566	0.5107	-0.31787	-21.5566	6.87745	-4.0569	-21.5566	0.61052	-0.36433		-15.4878	0.3717	-0.3127	-15.4878	0.06722	-0.0565	-15.4878	0.20628	-0.17345
-21.5396	9.897	-5.973	-21.5396	0.53139	-0.33414	-21.5396	7.24812	-4.31762	-21.5396	0.64375	-0.38806		-15.4748	0.4485	-0.38	-15.4748	0.0811	-0.06866	-15.4748	0.24893	-0.21082
-21.5216	10.4	-6.326	-21.5216	0.55223	-0.34975	-21.5216	7.62522	-4.57936	-21.5216	0.67746	-0.41193		-15.4618	0.5368	-0.458	-15.4618	0.09706	-0.08276	-15.4618	0.29799	-0.25413
-21.5046	10.9	-6.68	-21.5046	0.57304	-0.36479	-21.5046	8.00348	-4.84243	-21.5046	0.71127	-0.43598		-15.4488	0.6375	-0.5477	-15.4488	0.11524	-0.09895	-15.4488	0.35389	-0.30391
-21.4866	11.39	-7.035	-21.4866	0.59361	-0.37927	-21.4866	8.38158	-5.10776	-21.4866	0.74468	-0.46028		-15.4348	0.751	-0.6497	-15.4348	0.13574	-0.11736	-15.4348	0.41695	-0.36054
-21.4696	11.88	-7.392	-21.4696	0.61358	-0.39323	-21.4696	8.74775	-5.37573	-21.4696	0.77717	-0.48489		-15.4218	0.8778	-0.7646	-15.4218	0.15863	-0.1381	-15.4218	0.48743	-0.42439
-21.4516	12.34	-7.753	-21.4516	0.63263	-0.40674	-21.4516	9.10043	-5.64669	-21.4516	0.808	-0.50982		-15.4088	1.018	-0.8928	-15.4088	0.18395	-0.16122	-15.4088	0.56545	-0.4956
-21.4346	12.78	-8.116	-21.4346	0.65036	-0.41985	-21.4346	9.43195	-5.921	-21.4346	0.83659	-0.53508		-15.3958	1.172	-1.035	-15.3958	0.2117	-0.18676	-15.3958	0.65101	-0.57437
-21.4176	13.17	-8.483	-21.4176	0.66626	-0.43258	-21.4176	9.73344	-6.19851	-21.4176	0.86222	-0.56066		-15.3828	1.339	-1.19	-15.3828	0.24181	-0.21472	-15.3828	0.74393	-0.66062
-21.3996	13.51	-8.852	-21.3996	0.67983	-0.44489	-21.3996	9.99243	-6.47841	-21.3996	0.88406	-0.58649		-15.3698	1.519	-1.358	-15.3698	0.27417	-0.24501	-15.3698	0.84395	-0.75416
-21.3826	13.78	-9.221	-21.3826	0.69057	-0.45686	-21.3826	10.2045	-6.75939	-21.3826	0.90102	-0.61239		-15.3568	1.71	-1.538	-15.3568	0.30864	-0.27752	-15.3568	0.95062	-0.85471
-21.3646	13.98	-9.59	-21.3646	0.69799	-0.46832	-21.3646	10.3603	-7.04244	-21.3646	0.91303	-0.63823		-15.3438	1.912	-1.731	-15.3438	0.34499	-0.31209	-15.3438	1.06328	-0.96173
-21.3476	14.09	-9.954	-21.3476	0.70163	-0.47934	-21.3476	10.4541	-7.31953	-21.3476	0.91907	-0.66381		-15.3298	2.124	-1.933	-15.3298	0.38301	-0.34851	-15.3298	1.18133	-1.07467
-21.3306	14.11	-10.31	-21.3306	0.7011	-0.48968	-21.3306	10.4785	-7.59387	-21.3306	0.91882	-0.68881		-15.3168	2.343	-2.145	-15.3168	0.42241	-0.38653	-15.3168	1.30395	-1.19281
-21.3126	14.04	-10.65	-21.3126	0.69611	-0.49933	-21.3126	10.4292	-7.85748	-21.3126	0.91198	-0.71285		-15.3038	2.569	-2.365	-15.3038	0.46288	-0.42585	-15.3038	1.4302	-1.31529
-21.2956	13.86	-10.98	-21.2956	0.68644	-0.50806	-21.2956	10.3021	-8.11038	-21.2956	0.89823	-0.73566		-15.2908	2.8	-2.59	-15.2908	0.5041	-0.4662	-15.2908	1.55922	-1.44131
-21.2776	13.57	-11.28	-21.2776	0.67197	-0.5157	-21.2776	10.0952	-8.34618	-21.2776	0.8776	-0.75672		-15.2778	3.033	-2.82	-15.2778	0.54579	-0.5073	-15.2778	1.69009	-1.56986
-21.2606	13.19	-11.56	-21.2606	0.65272	-0.52214	-21.2606	9.8136	-8.56057	-21.2606	0.85045	-0.77574		-15.2648	3.268	-3.052	-15.2648	0.58767	-0.54868	-15.2648	1.82197	-1.70005
-21.2426	12.71	-11.8	-21.2426	0.62891	-0.5272	-21.2426	9.46052	-8.75211	-21.2426	0.81705	-0.7923		-15.2518	3.503	-3.285	-15.2518	0.6294	-0.59025	-15.2518	1.95404	-1.83106
-21.2256	12.14	-12.01	-21.2256	0.60087	-0.53067	-21.2256	9.03822	-8.91225	-21.2256	0.77798	-0.80592		-15.2388	3.736	-3.518	-15.2388	0.67076	-0.63157	-15.2388	2.08556	-1.96206
-21.2086	11.49	-12.16	-21.2086	0.56898	-0.53236	-21.2086	8.5563	-9.04065	-21.2086	0.73395	-0.81641		-15.2248	3.967	-3.749	-15.2248	0.7115	-0.67249	-15.2248	2.21589	-2.09231
-21.1906	10.77	-12.27	-21.1906	0.53381	-0.5322	-21.1906	8.02268	-9.13402	-21.1906	0.68595	-0.82335		-15.2118	4.194	-3.978	-15.2118	0.75149	-0.71274	-15.2118	2.34459	-2.22126
-21.1736	9.995	-12.33	-21.1736	0.49603	-0.53004	-21.1736	7.44977	-9.18672	-21.1736	0.6347	-0.82646		-15.1988	4.417	-4.202	-15.1988	0.79064	-0.75219	-15.1988	2.47119	-2.34827
-21.1556	9.185	-12.33	-21.1556	0.45636	-0.52584	-21.1556	6.849	-9.19601	-21.1556	0.58152	-0.8257		-15.1858	4.635	-4.422	-15.1858	0.82876	-0.7907	-15.1858	2.59568	-2.47317
-21.1386	8.354	-12.28	-21.1386	0.41555	-0.51944	-21.1386	6.22937	-9.16202	-21.1386	0.52727	-0.82089		-15.1728	4.848	-4.637	-15.1728	0.86586	-0.8282	-15.1728	2.71765	-2.59593
-21.1206	7.517	-12.16	-21.1206	0.37437	-0.51091	-21.1206	5.60753	-9.08362	-21.1206	0.47304	-0.81188		-15.1598	5.056	-4.847	-15.1598	0.9019	-0.86462	-15.1598	2.83725	-2.71583
-21.1036	6.691	-11.98	-21.1036	0.33363	-0.50014	-21.1036	4.99198	-8.96035	-21.1036	0.41976	-0.79875		-15.1468	5.259	-5.051	-15.1468	0.93689	-0.89998	-15.1468	2.95427	-2.83336
-21.0866	5.888	-11.75	-21.0866	0.29399	-0.48723	-21.0866	4.39302	-8.78967	-21.0866	0.3684	-0.78151		-15.1328	5.458	-5.251	-15.1328	0.97087	-0.93425	-15.1328	3.06876	-2.94825
-21.0686	5.123	-11.45	-21.0686	0.25611	-0.4722	-21.0686	3.82216	-8.57397	-21.0686	0.31961	-0.76027		-15.1198	5.651	-5.445	-15.1198	1.00385	-0.96753	-15.1198	3.181	-3.06085
-21.0516	4.405	-11.09	-21.0516	0.22048	-0.45515	-21.0516	3.28674	-8.31451	-21.0516	0.2741	-0.73533		-15.1068	5.839	-5.635	-15.1068	1.03587	-0.99977	-15.1068	3.29091	-3.17106
-21.0336	3.742	-10.68	-21.0336	0.18755	-0.43619	-21.0336	2.79303	-8.01307	-21.0336	0.23228	-0.70674		-15.0938	6.023	-5.819	-15.0938	1.06688	-1.03103	-15.0938	3.39837	-3.27874
-21.0166	3.14	-10.22	-21.0166	0.15759	-0.41544	-21.0166	2.34406	-7.67186	-21.0166	0.19447	-0.67479		-15.0808	6.202	-5.999	-15.0808	1.097	-1.06132	-15.0808	3.50383	-3.38407
-20.9996	2.603	-9.714	-20.9996	0.13077	-0.39312	-20.9996	1.94293	-7.29573	-20.9996	0.16083	-0.64011		-15.0678	6.377	-6.174	-15.0678	1.12618	-1.09069	-15.0678	3.60678	-3.48701
-20.9816	2.13	-9.165	-20.9816	0.10715	-0.36944	-20.9816	1.59034	-6.88714	-20.9816	0.13134	-0.60279		-15.0548	6.546	-6.345	-15.0548	1.15436	-1.11906	-15.0548	3.70732	-3.58734
-20.9646	1.721	-8.582	-20.9646	0.08667	-0.34472	-20.9646	1.28503	-6.45406	-20.9646	0.1059	-0.56346		-15.0418	6.711	-6.51	-15.0418	1.18163	-1.14647	-15.0418	3.80545	-3.68583
-20.9466	1.373	-7.973	-20.9466	0.06919	-0.31919	-20.9466	1.02493	-5.99925	-20.9466	0.08431	-0.52263		-15.0278	6.872	-6.671	-15.0278	1.20794	-1.17291	-15.0278	3.90122	-3.78117
-20.9296	1.08	-7.346	-20.9296	0.05451	-0.29318	-20.9296	0.80674	-5.53056	-20.9296	0.06623	-0.48077		-15.0148	7.027	-6.826	-15.0148	1.23335	-1.19837	-15.0148	3.99438	-3.87435
-20.9116	0.8391	-6.71	-20.9116	0.04238	-0.26702	-20.9116	0.62662	-5.05396	-20.9116	0.05136	-0.43853		-15.0018	7.178	-6.977	-15.0018	1.25789	-1.22281	-15.0018	4.08581	-3.96485
-20.8946	0.643	-6.074	-20.8946	0.0325	-0.24105	-20.8946	0.48013	-4.57755	-20.8946	0.03929	-0.39645		-14.9888	7.326	-7.123	-14.9888	1.28162	-1.24641	-14.9888	4.17539	-4.05294
-20.8776	0.486	-5.447	-20.8776	0.02459	-0.21562	-20.8776	0.363	-4.10678	-20.8776	0.02966	-0.35509		-14.9758	7.47	-7.264	-14.9758	1.30468	-1.26908	-14.9758	4.26351	-4.13879
-20.8596	0.3624	-4.837	-20.8596	0.01835	-0.19102	-20.8596	0.27066	-3.64842	-20.8596	0.02208	-0.315		-14.9628	7.612	-7.402	-14.9628	1.32731	-1.291	-14.9628	4.35051	-4.22314
-20.8426	0.2665	-4.252	-20.8426	0.0135	-0.16756	-20.8426	0.19902	-3.20883	-20.8426	0.01622	-0.27665		-14.9498	7.754	-7.538	-14.9498	1.34955	-1.31232	-14.9498	4.43797	-4.30588
-20.8246	0.1933	-3.699	-20.8246	0.0098	-0.14547	-20.8246	0.14433	-2.79266	-20.8246	0.01175	-0.2405		-14.9368	7.897	-7.671	-14.9368	1.37192	-1.33324	-14.9368	4.52609	-4.38877
-20.8076	0.1382	-3.184	-20.8076	0.00701	-0.12495	-20.8076	0.10322	-2.40435	-20.8076	0.00839	-0.20683		-14.9228	8.042	-7.805	-14.9228	1.39457	-1.354	-14.9228	4.61644	-4.47148
-20.7906	0.09744	-2.71	-20.7906	0.00495	-0.10616	-20.7906	0.07277	-2.04714	-20.7906	0.00591	-0.17594		-14.9098	8.192	-7.94	-14.9098	1.41791	-1.37495	-14.9098	4.71033	-4.55573
-20.7726	0.06774	-2.28	-20.7726	0.00344	-0.08918	-20.7726	0.05059	-1.72343	-20.7726	0.00411	-0.14798		-14.8968	8.35	-8.08	-14.8968	1.44231	-1.39633	-14.8968	4.80804	-4.64268
-20.7556	0.04642	-1.897	-20.7556	0.00236	-0.07406	-20.7556	0.03467	-1.43402	-20.7556	0.00281	-0.12305		-14.8838	8.517	-8.225	-14.8838	1.46821	-1.41861	-14.8838	4.91254	-4.7335
-20.7376	0.03136	-1.559	-20.7376	0.0016	-0.06079	-20.7376	0.02342	-1.1789	-20.7376	0.0019	-0.1011		-14.8708	8.696	-8.379	-14.8708	1.49596	-1.44212	-14.8708	5.0237	-4.82956
-20.7206	0.02088	-1.266	-20.7206	0.00106	-0.04929	-20.7206	0.0156	-0.95775	-20.7206	0.00126	-0.08209		-14.8578	8.89	-8.543	-14.8578	1.526	-1.46727	-14.8578	5.1442	-4.93208
-20.7026	0.01371	-1.016	-20.7026	0.0007	-0.03948	-20.7026	0.01024	-0.76838	-20.7026	0.00083	-0.06584		-14.8448	9.1	-8.719	-14.8448	1.55864	-1.49443	-14.8448	5.27476	-5.04229
-20.6856	0.00887	-0.8044	-20.6856	0.00045	-0.03123	-20.6856	0.00662	-0.60877	-20.6856	0.00054	-0.05213		-14.8318	9.328	-8.911	-14.8318	1.59425	-1.52397	-14.8318	5.41607	-5.16178
-20.6686	0.00565	-0.6291	-20.6686	0.00029	-0.0244	-20.6686	0.00422	-0.47617	-20.6686	0.00034	-0.04077		-14.8178	9.577	-9.12	-14.8178	1.63314	-1.55618	-14.8178	5.56954	-5.29107
-20.6506	0.00355	-0.4856	-20.6506	0.00018	-0.01881	-20.6506	0.00265	-0.36765	-20.6506	0.00021	-0.03147		-14.8048	9.846	-9.347	-14.8048	1.67544	-1.59141	-14.8048	5.73635	-5.43178
-20.6336	0.0022	-0.37	-20.6336	0.00011	-0.01432	-20.6336	0.00164	-0.28022	-20.6336	0.00013	-0.02398		-14.7918	10.14	-9.593	-14.7918	1.72141	-1.62983	-14.7918	5.91654	-5.58465
-20.6156	0.00134	-0.2782	-20.6156	7e-05	-0.01076	-20.6156	0.001	-0.21073	-20.6156	8e-05	-0.01803		-14.7788	10.45	-9.861	-14.7788	1.77106	-1.67166	-14.7788	6.1102	-5.75009
-20.5986	0.00081	-0.2064	-20.5986	4e-05	-0.00797	-20.5986	0.0006	-0.15636	-20.5986	5e-05	-0.01338		-14.7658	10.79	-10.15	-14.7658	1.8245	-1.71704	-14.7658	6.31824	-5.92868
-20.5816	0.00048	-0.1511	-20.5816	2e-05	-0.00583	-20.5816	0.00036	-0.11447	-20.5816	3e-05	-0.00979		-14.7528	11.15	-10.46	-14.7528	1.88165	-1.76608	-14.7528	6.54035	-6.12078
-20.5636	0.00028	-0.1091	-20.5636	1e-05	-0.00421	-20.5636	0.00021	-0.08267	-20.5636	2e-05	-0.00707		-14.7398	11.54	-10.8	-14.7398	1.94245	-1.81869	-14.7398	6.77607	-6.3267
-20.5466	0.00016	-0.07768	-20.5466	1e-05	-0.00299	-20.5466	0.00012	-0.05888	-20.5466	1e-05	-0.00504		-14.7268	11.94	-11.16	-14.7268	2.00668	-1.87493	-14.7268	7.02578	-6.54606
-20.5286	9e-05	-0.05456	-20.5286	0	-0.0021	-20.5286	7e-05	-0.04136	-20.5286	1e-05	-0.00354		-14.7128	12.37	-11.53	-14.7128	2.0742	-1.93469	-14.7128	7.28736	-6.77938
-20.5116	5e-05	-0.03779	-20.5116	0	-0.00145	-20.5116	4e-05	-0.02864	-20.5116	0	-0.00245		-14.6998	12.82	-11.94	-14.6998	2.14471	-1.99791	-14.6998	7.56202	-7.0256
-20.4936	3e-05	-0.02581	-20.4936	0	-0.00099	-20.4936	2e-05	-0.01957	-20.4936	0	-0.00167		-14.6868	13.28	-12.36	-14.6868	2.21791	-2.06432	-14.6868	7.84684	-7.28435
-20.4766	3e-05	-0.01738	-20.4766	0	-0.00067	-20.4766	2e-05	-0.01318	-20.4766	0	-0.00113		-14.6738	13.76	-12.8	-14.6738	2.29342	-2.13377	-14.6738	8.14177	-7.55559
-20.4596	3e-05	-0.01154	-20.4596	0	-0.00044	-20.4596	2e-05	-0.00875	-20.4596	0	-0.00075		-14.6608	14.25	-13.26	-14.6608	2.37091	-2.20596	-14.6608	8.44544	-7.83813
-20.4416	4e-05	-0.00755	-20.4416	0	-0.00029	-20.4416	2e-05	-0.00573	-20.4416	0	-0.00049		-14.6478	14.75	-13.73	-14.6478	2.4498	-2.28055	-14.6478	8.75657	-8.13142
-20.4246	6e-05	-0.00487	-20.4246	1e-05	-0.00019	-20.4246	4e-05	-0.0037	-20.4246	0	-0.00032		-14.6348	15.26	-14.22	-14.6348	2.52976	-2.35724	-14.6348	9.07291	-8.43381
-20.4066	9e-05	-0.0031	-20.4066	1e-05	-0.00012	-20.4066	6e-05	-0.00235	-20.4066	0	-0.0002		-14.6208	15.78	-14.73	-14.6208	2.61017	-2.43576	-14.6208	9.3937	-8.74445
-20.3896	0.00015	-0.00194	-20.3896	2e-05	-7e-05	-20.3896	0.00011	-0.00147	-20.3896	0	-0.00013		-14.6078	16.3	-15.24	-14.6078	2.69064	-2.51551	-14.6078	9.71657	-9.06207
-20.3726	0.00025	-0.0012	-20.3726	3e-05	-5e-05	-20.3726	0.00017	-0.00091	-20.3726	0	-8e-05		-14.5948	16.82	-15.76	-14.5948	2.77048	-2.59616	-14.5948	10.0408	-9.38517
-20.3546	0.00041	-0.00073	-20.3546	4e-05	-3e-05	-20.3546	0.00028	-0.00055	-20.3546	0	-5e-05		-14.5818	17.34	-16.28	-14.5818	2.84928	-2.6772	-14.5818	10.3635	-9.71238
-20.3376	0.00066	-0.00044	-20.3376	7e-05	-2e-05	-20.3376	0.00045	-0.00033	-20.3376	0	-3e-05		-14.5688	17.84	-16.81	-14.5688	2.92648	-2.75805	-14.5688	10.6833	-10.0421
-20.3196	0.00104	-0.00026	-20.3196	0.00011	-1e-05	-20.3196	0.00071	-0.0002	-20.3196	0	-2e-05		-14.5558	18.35	-17.34	-14.5558	3.00166	-2.83837	-14.5558	11	-10.3728
-20.3026	0.00161	-0.00015	-20.3026	0.00017	-1e-05	-20.3026	0.00111	-0.00011	-20.3026	0	-1e-05		-14.5428	18.84	-17.87	-14.5428	3.07441	-2.91761	-14.5428	11.311	-10.7026
-20.2846	0.00248	-9e-05	-20.2846	0.00027	0	-20.2846	0.00171	-7e-05	-20.2846	0	-1e-05		-14.5298	19.32	-18.39	-14.5298	3.14443	-2.99539	-14.5298	11.6157	-11.0313
-20.2676	0.00375	-5e-05	-20.2676	0.0004	0	-20.2676	0.00259	-4e-05	-20.2676	1e-05	0		-14.5158	19.78	-18.9	-14.5158	3.21147	-3.07125	-14.5158	11.9144	-11.3561
-20.2506	0.00561	-3e-05	-20.2506	0.0006	0	-20.2506	0.00387	-2e-05	-20.2506	1e-05	0		-14.5028	20.24	-19.41	-14.5028	3.2755	-3.14486	-14.5028	12.206	-11.6773
-20.2326	0.00828	-2e-05	-20.2326	0.00089	0	-20.2326	0.00571	-1e-05	-20.2326	1e-05	0		-14.4898	20.68	-19.9	-14.4898	3.33645	-3.21602	-14.4898	12.4914	-11.9939
-20.2156	0.01206	-1e-05	-20.2156	0.00129	0	-20.2156	0.00831	-1e-05	-20.2156	2e-05	0		-14.4768	21.1	-20.39	-14.4768	3.39456	-3.28468	-14.4768	12.7712	-12.3059
-20.1976	0.01733	0	-20.1976	0.00185	0	-20.1976	0.01194	0	-20.1976	2e-05	0		-14.4638	21.52	-20.86	-14.4638	3.45011	-3.35064	-14.4638	13.0471	-12.613
-20.1806	0.02457	0	-20.1806	0.00262	0	-20.1806	0.01694	0	-20.1806	3e-05	0		-14.4508	21.94	-21.33	-14.4508	3.50352	-3.41414	-14.4508	13.3211	-12.9169
-20.1636	0.0344	0	-20.1636	0.00367	0	-20.1636	0.02372	0	-20.1636	5e-05	0		-14.4378	22.35	-21.79	-14.4378	3.55532	-3.47528	-14.4378	13.5951	-13.2167
-20.1456	0.04754	0	-20.1456	0.00507	0	-20.1456	0.03278	0	-20.1456	7e-05	0		-14.4248	22.76	-22.24	-14.4248	3.60628	-3.53444	-14.4248	13.8723	-13.5159
-20.1286	0.06485	0	-20.1286	0.00691	0	-20.1286	0.04474	0	-20.1286	9e-05	0		-14.4108	23.18	-22.69	-14.4108	3.65705	-3.59213	-14.4108	14.1551	-13.8154
-20.1106	0.08736	0	-20.1106	0.00929	0	-20.1106	0.06028	0	-20.1106	0.00012	0		-14.3978	23.62	-23.15	-14.3978	3.70853	-3.64866	-14.3978	14.4477	-14.1176
-20.0936	0.1162	-1e-05	-20.0936	0.01235	0	-20.0936	0.0802	0	-20.0936	0.00016	0		-14.3848	24.07	-23.61	-14.3848	3.76136	-3.70492	-14.3848	14.7523	-14.4247
-20.0756	0.1526	-1e-05	-20.0756	0.0162	0	-20.0756	0.10537	-1e-05	-20.0756	0.00021	0		-14.3718	24.54	-24.07	-14.3718	3.81642	-3.76128	-14.3718	15.0715	-14.7398
-20.0586	0.1979	-2e-05	-20.0586	0.02099	0	-20.0586	0.13671	-1e-05	-20.0586	0.00027	0		-14.3588	25.04	-24.56	-14.3588	3.87449	-3.81855	-14.3588	15.4091	-15.0652
-20.0416	0.2536	-4e-05	-20.0416	0.02686	0	-20.0416	0.17519	-2e-05	-20.0416	0.00035	0		-14.3458	25.56	-25.06	-14.3458	3.93612	-3.87736	-14.3458	15.7668	-15.4032
-20.0236	0.3209	-6e-05	-20.0236	0.03394	-1e-05	-20.0236	0.22177	-4e-05	-20.0236	0.00044	0		-14.3328	26.13	-25.58	-14.3328	4.00172	-3.93828	-14.3328	16.1463	-15.7556
-20.0066	0.4012	-0.0001	-20.0066	0.04238	-1e-05	-20.0066	0.27733	-7e-05	-20.0066	0.00055	0		-14.3198	26.72	-26.12	-14.3198	4.07164	-4.00177	-14.3198	16.5481	-16.1251
-19.9886	0.4954	-0.00017	-19.9886	0.05227	-2e-05	-19.9886	0.34261	-0.00012	-19.9886	0.00068	0		-14.3058	27.35	-26.69	-14.3058	4.14598	-4.06804	-14.3058	16.9721	-16.5118
-19.9716	0.6046	-0.00028	-19.9716	0.0637	-3e-05	-19.9716	0.41825	-0.00019	-19.9716	0.00083	0		-14.2928	28.01	-27.29	-14.2928	4.22454	-4.13769	-14.2928	17.417	-16.9165
-19.9536	0.7291	-0.00045	-19.9536	0.0767	-5e-05	-19.9536	0.50453	-0.00031	-19.9536	0.00099	0		-14.2798	28.7	-27.92	-14.2798	4.30699	-4.21039	-14.2798	17.8805	-17.3391
-19.9366	0.8689	-0.00072	-19.9366	0.09128	-8e-05	-19.9366	0.60158	-0.00049	-19.9366	0.00118	0		-14.2668	29.41	-28.57	-14.2668	4.39248	-4.2861	-14.2668	18.3592	-17.7777
-19.9196	1.024	-0.00114	-19.9196	0.10738	-0.00012	-19.9196	0.70905	-0.00078	-19.9196	0.00138	0		-14.2538	30.14	-29.24	-14.2538	4.48009	-4.36431	-14.2538	18.848	-18.2303
-19.9016	1.192	-0.00176	-19.9016	0.12487	-0.00019	-19.9016	0.82626	-0.00121	-19.9016	0.0016	0		-14.2408	30.88	-29.92	-14.2408	4.56876	-4.44446	-14.2408	19.3414	-18.6933
-19.8846	1.374	-0.0027	-19.8846	0.14359	-0.00029	-19.8846	0.95221	-0.00185	-19.8846	0.00184	0		-14.2278	31.61	-30.62	-14.2278	4.65687	-4.5257	-14.2278	19.8326	-19.1622
-19.8666	1.565	-0.00408	-19.8666	0.1633	-0.00044	-19.8666	1.08552	-0.0028	-19.8666	0.00208	-1e-05		-14.2148	32.32	-31.31	-14.2148	4.74298	-4.60676	-14.2148	20.3137	-19.6317
-19.8496	1.765	-0.00609	-19.8496	0.18374	-0.00065	-19.8496	1.22453	-0.00417	-19.8496	0.00234	-1e-05		-14.2008	33.01	-32	-14.2008	4.82525	-4.68658	-14.2008	20.7767	-20.0951
-19.8326	1.969	-0.00896	-19.8326	0.20461	-0.00096	-19.8326	1.36738	-0.00614	-19.8326	0.00259	-1e-05		-14.1878	33.65	-32.66	-14.1878	4.90173	-4.76353	-14.1878	21.2119	-20.5456
-19.8146	2.176	-0.013	-19.8146	0.22557	-0.00139	-19.8146	1.51184	-0.00891	-19.8146	0.00285	-2e-05		-14.1748	34.24	-33.29	-14.1748	4.97055	-4.83633	-14.1748	21.6113	-20.9747
-19.7976	2.382	-0.01863	-19.7976	0.24632	-0.00199	-19.7976	1.65644	-0.01278	-19.7976	0.00309	-3e-05		-14.1618	34.76	-33.88	-14.1618	5.02981	-4.90276	-14.1618	21.9652	-21.3752
-19.7796	2.585	-0.02636	-19.7796	0.26653	-0.00282	-19.7796	1.79882	-0.01807	-19.7796	0.00333	-4e-05		-14.1488	35.19	-34.4	-14.1488	5.07766	-4.96147	-14.1488	22.2649	-21.7382
-19.7626	2.783	-0.0368	-19.7626	0.28597	-0.00393	-19.7626	1.9378	-0.02524	-19.7626	0.00355	-5e-05		-14.1358	35.52	-34.86	-14.1358	5.11224	-5.01069	-14.1358	22.5027	-22.0557
-19.7446	2.973	-0.05071	-19.7446	0.30446	-0.00541	-19.7446	2.0722	-0.03479	-19.7446	0.00375	-8e-05		-14.1228	35.75	-35.23	-14.1228	5.13213	-5.04871	-14.1228	22.6702	-22.3195
-19.7276	3.155	-0.069	-19.7276	0.32184	-0.00735	-19.7276	2.20099	-0.04735	-19.7276	0.00394	-0.0001		-14.1088	35.86	-35.51	-14.1088	5.13594	-5.07389	-14.1088	22.7625	-22.5221
-19.7106	3.327	-0.0927	-19.7106	0.33807	-0.00986	-19.7106	2.32418	-0.06363	-19.7106	0.0041	-0.00014		-14.0958	35.84	-35.69	-14.0958	5.1228	-5.08508	-14.0958	22.7746	-22.6574
-19.6926	3.492	-0.123	-19.6926	0.3532	-0.01307	-19.6926	2.4419	-0.08444	-19.6926	0.00425	-0.00018		-14.0828	35.69	-35.75	-14.0828	5.09199	-5.08132	-14.0828	22.7018	-22.7195
-19.6756	3.648	-0.1611	-19.6756	0.36721	-0.0171	-19.6756	2.5548	-0.11064	-19.6756	0.00437	-0.00024		-14.0698	35.41	-35.69	-14.0698	5.04302	-5.06134	-14.0698	22.544	-22.7043
-19.6576	3.798	-0.2084	-19.6576	0.38034	-0.0221	-19.6576	2.66389	-0.14317	-19.6576	0.00448	-0.00031		-14.0568	35	-35.5	-14.0568	4.97598	-5.02483	-14.0568	22.2994	-22.6093
-19.6406	3.944	-0.2663	-19.6406	0.39268	-0.02821	-19.6406	2.76946	-0.18301	-19.6406	0.00457	-0.00039		-14.0438	34.46	-35.2	-14.0438	4.89127	-4.97156	-14.0438	21.9701	-22.4329
-19.6236	4.086	-0.3361	-19.6236	0.40448	-0.03556	-19.6236	2.87378	-0.23104	-19.6236	0.00464	-0.00049		-14.0308	33.79	-34.76	-14.0308	4.7895	-4.90166	-14.0308	21.5596	-22.1758
-19.6056	4.227	-0.419	-19.6056	0.41588	-0.04428	-19.6056	2.97786	-0.28814	-19.6056	0.0047	-0.00061		-14.0178	33	-34.21	-14.0178	4.67182	-4.8156	-14.0178	21.0722	-21.8397
-19.5886	4.367	-0.5161	-19.5886	0.42705	-0.05447	-19.5886	3.08173	-0.35503	-19.5886	0.00476	-0.00075		-14.0038	32.1	-33.54	-14.0038	4.53951	-4.7142	-14.0038	20.5143	-21.4289
-19.5706	4.509	-0.628	-19.5706	0.43815	-0.06621	-19.5706	3.18726	-0.43224	-19.5706	0.0048	-0.00091		-13.9908	31.11	-32.76	-13.9908	4.39426	-4.59854	-13.9908	19.8931	-20.9474
-19.5536	4.653	-0.7553	-19.5536	0.44923	-0.07951	-19.5536	3.29453	-0.51997	-19.5536	0.00484	-0.00109		-13.9778	30.03	-31.89	-13.9778	4.23795	-4.47023	-13.9778	19.2172	-20.4029
-19.5356	4.8	-0.8976	-19.5356	0.4605	-0.09436	-19.5356	3.405	-0.61823	-19.5356	0.00487	-0.00129		-13.9648	28.89	-30.93	-13.9648	4.07251	-4.33069	-13.9648	18.496	-19.8033
-19.5186	4.952	-1.054	-19.5186	0.47199	-0.11068	-19.5186	3.51854	-0.72657	-19.5186	0.00489	-0.00151		-13.9518	27.69	-29.9	-13.9518	3.90041	-4.18204	-13.9518	17.7398	-19.1566
-19.5016	5.109	-1.225	-19.5016	0.48383	-0.12834	-19.5016	3.63673	-0.84419	-19.5016	0.0049	-0.00174		-13.9388	26.46	-28.82	-13.9388	3.72358	-4.02616	-13.9388	16.9592	-18.4733
-19.4836	5.274	-1.406	-19.4836	0.49623	-0.14714	-19.4836	3.76083	-0.96997	-19.4836	0.00491	-0.00199		-13.9258	25.2	-27.69	-13.9258	3.54453	-3.86533	-13.9258	16.1645	-17.763
-19.4666	5.449	-1.598	-19.4666	0.50941	-0.16682	-19.4666	3.89307	-1.10233	-19.4666	0.00492	-0.00225		-13.9128	23.95	-26.55	-13.9128	3.36551	-3.70178	-13.9128	15.3676	-17.0369
-19.4486	5.638	-1.795	-19.4486	0.52366	-0.18711	-19.4486	4.03603	-1.23948	-19.4486	0.00491	-0.00252		-13.8988	22.71	-25.39	-13.8988	3.18877	-3.53758	-13.8988	14.5783	-16.3049
-19.4316	5.846	-1.997	-19.4316	0.53934	-0.20765	-19.4316	4.19263	-1.3796	-19.4316	0.00491	-0.00279		-13.8858	21.5	-24.25	-13.8858	3.01653	-3.37508	-13.8858	13.8063	-15.5775
-19.4146	6.077	-2.199	-19.4146	0.55697	-0.22819	-19.4146	4.3671	-1.52025	-19.4146	0.00489	-0.00305		-13.8728	20.33	-23.13	-13.8728	2.85072	-3.2163	-13.8728	13.0617	-14.8644
-19.3966	6.337	-2.399	-19.3966	0.57698	-0.24828	-19.3966	4.56377	-1.65984	-19.3966	0.00488	-0.00331		-13.8598	19.22	-22.05	-13.8598	2.69323	-3.06306	-13.8598	12.353	-14.1748
-19.3796	6.633	-2.595	-19.3796	0.59992	-0.2677	-19.3796	4.78686	-1.79615	-19.3796	0.00487	-0.00355		-13.8468	18.18	-21.02	-13.8468	2.54549	-2.91707	-13.8468	11.6877	-13.5167
-19.3616	6.97	-2.783	-19.3616	0.6263	-0.28622	-19.3616	5.04088	-1.92808	-19.3616	0.00486	-0.00377		-13.8338	17.22	-20.05	-13.8338	2.40904	-2.77974	-13.8338	11.0723	-12.8969
-19.3446	7.354	-2.962	-19.3446	0.6566	-0.3036	-19.3446	5.33006	-2.05426	-19.3446	0.00486	-0.00398		-13.8208	16.35	-19.15	-13.8208	2.28489	-2.65222	-13.8208	10.5126	-12.321
-19.3266	7.789	-3.132	-19.3266	0.69117	-0.31976	-19.3266	5.6574	-2.1743	-19.3266	0.00486	-0.00416		-13.8078	15.57	-18.33	-13.8078	2.17371	-2.53534	-13.8078	10.0109	-11.7934
-19.3096	8.28	-3.292	-19.3096	0.73034	-0.33465	-19.3096	6.02579	-2.288	-19.3096	0.00487	-0.00432		-13.7938	14.89	-17.58	-13.7938	2.07606	-2.42952	-13.7938	9.57088	-11.3157
-19.2926	8.826	-3.443	-19.2926	0.77414	-0.34833	-19.2926	6.43585	-2.39568	-19.2926	0.00489	-0.00446		-13.7808	14.3	-16.92	-13.7808	1.99203	-2.33499	-13.7808	9.19246	-10.8897
-19.2746	9.428	-3.585	-19.2746	0.82258	-0.36091	-19.2746	6.88825	-2.49822	-19.2746	0.00491	-0.00458		-13.7678	13.81	-16.34	-13.7678	1.92137	-2.25149	-13.7678	8.87536	-10.5136
-19.2576	10.08	-3.721	-19.2576	0.87543	-0.37251	-19.2576	7.38139	-2.5968	-19.2576	0.00493	-0.00468		-13.7548	13.42	-15.83	-13.7548	1.86356	-2.17855	-13.7548	8.61651	-10.1863
-19.2396	10.79	-3.851	-19.2396	0.93234	-0.38333	-19.2396	7.91229	-2.69186	-19.2396	0.00495	-0.00476		-13.7418	13.1	-15.39	-13.7418	1.81781	-2.11534	-13.7418	8.41298	-9.90332
-19.2226	11.54	-3.978	-19.2226	0.99287	-0.39349	-19.2226	8.47712	-2.78508	-19.2226	0.00497	-0.00483		-13.7288	12.87	-15.02	-13.7288	1.78285	-2.06081	-13.7288	8.25913	-9.65921
-19.2056	12.33	-4.103	-19.2056	1.05626	-0.40321	-19.2056	9.07054	-2.87672	-19.2056	0.00498	-0.00489		-13.7158	12.7	-14.69	-13.7158	1.75748	-2.01367	-13.7158	8.14923	-9.44998
-19.1876	13.15	-4.225	-19.1876	1.12183	-0.41255	-19.1876	9.68658	-2.96778	-19.1876	0.00497	-0.00493		-13.7028	12.59	-14.41	-13.7028	1.73996	-1.97242	-13.7028	8.07536	-9.26642
-19.1706	13.98	-4.347	-19.1706	1.18867	-0.4216	-19.1706	10.3177	-3.05798	-19.1706	0.00495	-0.00497		-13.6888	12.53	-14.16	-13.6888	1.72875	-1.9355	-13.6888	8.0307	-9.1046
-19.1526	14.83	-4.466	-19.1526	1.25585	-0.43026	-19.1526	10.956	-3.14748	-19.1526	0.0049	-0.005		-13.6758	12.5	-13.93	-13.6758	1.72197	-1.90123	-13.6758	8.00526	-8.95281
-19.1356	15.67	-4.583	-19.1356	1.32243	-0.43861	-19.1356	11.5909	-3.23565	-19.1356	0.00483	-0.00503		-13.6628	12.48	-13.7	-13.6628	1.71778	-1.86816	-13.6628	7.99219	-8.80505
-19.1176	16.49	-4.698	-19.1176	1.38737	-0.44652	-19.1176	12.2178	-3.32181	-19.1176	0.00474	-0.00504		-13.6498	12.47	-13.47	-13.6498	1.7145	-1.83465	-13.6498	7.98248	-8.65489
-19.1006	17.29	-4.808	-19.1006	1.44965	-0.45394	-19.1006	12.8233	-3.40523	-19.1006	0.00463	-0.00504		-13.6368	12.45	-13.22	-13.6368	1.71044	-1.79935	-13.6368	7.97067	-8.4957
-19.0836	18.04	-4.914	-19.0836	1.5082	-0.46078	-19.0836	13.3966	-3.4869	-19.0836	0.00449	-0.00504		-13.6238	12.42	-12.95	-13.6238	1.70413	-1.76109	-13.6238	7.94716	-8.32184
-19.0656	18.74	-5.018	-19.0656	1.56215	-0.46717	-19.0656	13.9337	-3.56635	-19.0656	0.00433	-0.00502		-13.6108	12.36	-12.65	-13.6108	1.69437	-1.71888	-13.6108	7.90652	-8.12911
-19.0486	19.38	-5.119	-19.0486	1.61067	-0.47313	-19.0486	14.4244	-3.64519	-19.0486	0.00415	-0.00499		-13.5968	12.27	-12.32	-13.5968	1.68025	-1.67204	-13.5968	7.84716	-7.91285
-19.0306	19.95	-5.222	-19.0306	1.65308	-0.47897	-19.0306	14.8625	-3.72538	-19.0306	0.00395	-0.00495		-13.5838	12.14	-11.95	-13.5838	1.66121	-1.62025	-13.5838	7.76344	-7.67326
-19.0136	20.44	-5.331	-19.0136	1.68891	-0.48498	-19.0136	15.2429	-3.8103	-19.0136	0.00374	-0.0049		-13.5708	11.97	-11.54	-13.5708	1.63676	-1.56336	-13.5708	7.65513	-7.41076
-18.9966	20.85	-5.451	-18.9966	1.71787	-0.49161	-18.9966	15.563	-3.90382	-18.9966	0.00352	-0.00484		-13.5578	11.77	-11.09	-13.5578	1.60724	-1.50164	-13.5578	7.5223	-7.12265
-18.9786	21.18	-5.587	-18.9786	1.73999	-0.49934	-18.9786	15.8234	-4.01025	-18.9786	0.00329	-0.00478		-13.5448	11.53	-10.61	-13.5448	1.57292	-1.4356	-13.5448	7.36821	-6.81323
-18.9616	21.43	-5.747	-18.9616	1.75546	-0.50877	-18.9616	16.0251	-4.13433	-18.9616	0.00306	-0.00473		-13.5318	11.26	-10.1	-13.5318	1.53468	-1.36591	-13.5318	7.19516	-6.48742
-18.9436	21.61	-5.937	-18.9436	1.76469	-0.52046	-18.9436	16.169	-4.28121	-18.9436	0.00282	-0.00468		-13.5188	10.98	-9.576	-13.5188	1.49345	-1.29368	-13.5188	7.00797	-6.14741
-18.9266	21.72	-6.164	-18.9266	1.76808	-0.53495	-18.9266	16.2642	-4.45488	-18.9266	0.0026	-0.00464		-13.5058	10.68	-9.04	-13.5058	1.45062	-1.22004	-13.5058	6.81551	-5.80191
-18.9086	21.77	-6.431	-18.9086	1.76649	-0.55262	-18.9086	16.3143	-4.65912	-18.9086	0.00237	-0.00461		-13.4918	10.38	-8.504	-13.4918	1.40767	-1.14628	-13.4918	6.62275	-5.45767
-18.8916	21.76	-6.744	-18.8916	1.7605	-0.57379	-18.8916	16.3216	-4.89662	-18.8916	0.00216	-0.0046		-13.4788	10.1	-7.978	-13.4788	1.36625	-1.07378	-13.4788	6.43665	-5.11816
-18.8746	21.71	-7.103	-18.8746	1.75069	-0.59865	-18.8746	16.2922	-5.16845	-18.8746	0.00195	-0.00461		-13.4658	9.844	-7.474	-13.4658	1.32803	-1.0041	-13.4658	6.26564	-4.79164
-18.8566	21.61	-7.509	-18.8566	1.73735	-0.62719	-18.8566	16.2284	-5.47475	-18.8566	0.00175	-0.00464		-13.4528	9.625	-7.002	-13.4528	1.29472	-0.93859	-13.4528	6.11936	-4.48559
-18.8396	21.47	-7.96	-18.8396	1.72072	-0.65917	-18.8396	16.1304	-5.81405	-18.8396	0.00157	-0.00468		-13.4398	9.457	-6.573	-13.4398	1.26803	-0.87868	-13.4398	6.00429	-4.20656
-18.8216	21.28	-8.45	-18.8216	1.70085	-0.69428	-18.8216	15.9994	-6.18351	-18.8216	0.0014	-0.00473		-13.4268	9.35	-6.198	-13.4268	1.24939	-0.8257	-13.4268	5.92805	-3.96097
-18.8046	21.04	-8.976	-18.8046	1.67738	-0.73202	-18.8046	15.8259	-6.5791	-18.8046	0.00125	-0.00479		-13.4138	9.316	-5.884	-13.4138	1.24019	-0.78082	-13.4138	5.89711	-3.75463
-18.7866	20.74	-9.531	-18.7866	1.64991	-0.77183	-18.7866	15.6104	-6.99643	-18.7866	0.00111	-0.00485		-13.4008	9.362	-5.641	-13.4008	1.2415	-0.74513	-13.4008	5.91671	-3.59274
-18.7696	20.38	-10.11	-18.7696	1.61798	-0.8131	-18.7696	15.3437	-7.42993	-18.7696	0.00098	-0.00491		-13.3868	9.494	-5.475	-13.3868	1.25421	-0.71951	-13.3868	5.99066	-3.48002
-18.7526	19.94	-10.7	-18.7526	1.58091	-0.85505	-18.7526	15.019	-7.87416	-18.7526	0.00086	-0.00497		-13.3738	9.717	-5.392	-13.3738	1.27883	-0.70465	-13.3738	6.12149	-3.41934
-18.7346	19.43	-11.29	-18.7346	1.53837	-0.89709	-18.7346	14.6352	-8.32413	-18.7346	0.00076	-0.00501		-13.3608	10.03	-5.397	-13.3608	1.3156	-0.70115	-13.3608	6.31083	-3.41416
-18.7176	18.83	-11.89	-18.7176	1.49008	-0.93867	-18.7176	14.1887	-8.77372	-18.7176	0.00067	-0.00503		-13.3478	10.44	-5.491	-13.3478	1.36444	-0.70928	-13.3478	6.55755	-3.46576
-18.6996	18.15	-12.47	-18.6996	1.43597	-0.97913	-18.6996	13.6751	-9.21896	-18.6996	0.00059	-0.00503		-13.3348	10.93	-5.676	-13.3348	1.4249	-0.72923	-13.3348	6.8607	-3.57486
-18.6826	17.39	-13.05	-18.6826	1.37642	-1.01805	-18.6826	13.1057	-9.65492	-18.6826	0.00052	-0.00501		-13.3218	11.51	-5.952	-13.3218	1.49635	-0.76094	-13.3218	7.21588	-3.74157
-18.6656	16.57	-13.6	-18.6656	1.31208	-1.05504	-18.6656	12.4834	-10.0779	-18.6656	0.00045	-0.00496		-13.3088	12.16	-6.317	-13.3088	1.57767	-0.80419	-13.3088	7.61883	-3.96509
-18.6476	15.69	-14.13	-18.6476	1.24397	-1.08969	-18.6476	11.8188	-10.4846	-18.6476	0.00039	-0.00489		-13.2958	12.87	-6.768	-13.2958	1.66765	-0.85858	-13.2958	8.06382	-4.24331
-18.6306	14.78	-14.63	-18.6306	1.1734	-1.12176	-18.6306	11.1304	-10.8711	-18.6306	0.00034	-0.0048		-13.2818	13.64	-7.302	-13.2818	1.76477	-0.92357	-13.2818	8.54338	-4.5737
-18.6126	13.85	-15.11	-18.6126	1.10187	-1.15108	-18.6126	10.4282	-11.2351	-18.6126	0.0003	-0.00469		-13.2688	14.45	-7.912	-13.2688	1.86751	-0.99838	-13.2688	9.04981	-4.95258
-18.5956	12.93	-15.54	-18.5956	1.03102	-1.1774	-18.5956	9.7333	-11.5742	-18.5956	0.00026	-0.00456		-13.2558	15.29	-8.592	-13.2558	1.97387	-1.08219	-13.2558	9.57518	-5.3758
-18.5776	12.05	-15.94	-18.5776	0.96249	-1.20059	-18.5776	9.06061	-11.8837	-18.5776	0.00022	-0.00441		-13.2428	16.15	-9.334	-13.2428	2.08204	-1.17398	-13.2428	10.1097	-5.83895
-18.5606	11.22	-16.3	-18.5606	0.89791	-1.22057	-18.5606	8.42705	-12.1668	-18.5606	0.00019	-0.00425		-13.2298	17	-10.13	-13.2298	2.19017	-1.27266	-13.2298	10.6447	-6.33649
-18.5436	10.45	-16.61	-18.5436	0.8386	-1.23734	-18.5436	7.84781	-12.4182	-18.5436	0.00016	-0.00407		-13.2168	17.83	-10.97	-13.2168	2.29631	-1.37694	-13.2168	11.1722	-6.86238
-18.5256	9.781	-16.89	-18.5256	0.78575	-1.25077	-18.5256	7.33496	-12.6348	-18.5256	0.00014	-0.00389		-13.2038	18.64	-11.84	-13.2038	2.39863	-1.48559	-13.2038	11.6828	-7.41058
-18.5086	9.208	-17.12	-18.5086	0.74025	-1.26099	-18.5086	6.89781	-12.8218	-18.5086	0.00011	-0.0037		-13.1908	19.41	-12.74	-13.1908	2.49536	-1.5972	-13.1908	12.1679	-7.9748
-18.4906	8.743	-17.3	-18.4906	0.70263	-1.26797	-18.4906	6.54269	-12.9767	-18.4906	0.0001	-0.0035		-13.1768	20.13	-13.65	-13.1768	2.58511	-1.71045	-13.1768	12.6219	-8.54768
-18.4736	8.39	-17.45	-18.4736	0.67323	-1.27196	-18.4736	6.27304	-13.0982	-18.4736	8e-05	-0.0033		-13.1638	20.78	-14.57	-13.1638	2.66637	-1.82381	-13.1638	13.0368	-9.12298
-18.4566	8.152	-17.56	-18.4566	0.65207	-1.27312	-18.4566	6.09069	-13.1941	-18.4566	6e-05	-0.0031		-13.1508	21.36	-15.47	-13.1508	2.73786	-1.93601	-13.1508	13.4078	-9.69362
-18.4386	8.027	-17.63	-18.4386	0.63895	-1.27172	-18.4386	5.99393	-13.258	-18.4386	5e-05	-0.0029		-13.1378	21.86	-16.36	-13.1378	2.79894	-2.04552	-13.1378	13.7273	-10.253
-18.4216	8.01	-17.67	-18.4216	0.63358	-1.2679	-18.4216	5.97993	-13.2992	-18.4216	4e-05	-0.00269		-13.1248	22.27	-17.22	-13.1248	2.84865	-2.15106	-13.1248	13.9987	-10.795
-18.4036	8.097	-17.68	-18.4036	0.63548	-1.2621	-18.4036	6.04536	-13.3172	-18.4036	4e-05	-0.00249		-13.1118	22.6	-18.03	-13.1118	2.88673	-2.25143	-13.1118	14.2135	-11.3134
-18.3866	8.281	-17.66	-18.3866	0.64424	-1.25439	-18.3866	6.18551	-13.3139	-18.3866	3e-05	-0.00229		-13.0988	22.84	-18.8	-13.0988	2.9129	-2.34548	-13.0988	14.3764	-11.8032
-18.3686	8.556	-17.62	-18.3686	0.65922	-1.24507	-18.3686	6.39503	-13.2928	-18.3686	2e-05	-0.0021		-13.0858	23	-19.52	-13.0858	2.92729	-2.43216	-13.0858	14.4831	-12.2592
-18.3516	8.915	-17.55	-18.3516	0.68001	-1.23437	-18.3516	6.669	-13.254	-18.3516	2e-05	-0.00191		-13.0718	23.06	-20.17	-13.0718	2.93003	-2.51049	-13.0718	14.5376	-12.6765
-18.3346	9.35	-17.46	-18.3346	0.70592	-1.22231	-18.3346	7.00175	-13.1982	-18.3346	2e-05	-0.00173		-13.0588	23.05	-20.76	-13.0588	2.92168	-2.57987	-13.0588	14.5385	-13.0535
-18.3166	9.855	-17.36	-18.3166	0.73656	-1.20904	-18.3166	7.38744	-13.1262	-18.3166	2e-05	-0.00156		-13.0458	22.95	-21.27	-13.0458	2.90277	-2.63971	-13.0458	14.4916	-13.3846
-18.2996	10.42	-17.23	-18.2996	0.77127	-1.19446	-18.2996	7.81993	-13.0378	-18.2996	1e-05	-0.0014		-13.0328	22.78	-21.71	-13.0328	2.87391	-2.68946	-13.0328	14.3965	-13.6712
-18.2816	11.04	-17.08	-18.2816	0.80942	-1.17867	-18.2816	8.29142	-12.9317	-18.2816	1e-05	-0.00125		-13.0198	22.54	-22.07	-13.0198	2.83605	-2.72896	-13.0198	14.2588	-13.9082
-18.2646	11.69	-16.91	-18.2646	0.85018	-1.16152	-18.2646	8.79309	-12.8075	-18.2646	1e-05	-0.00111		-13.0068	22.24	-22.35	-13.0068	2.78986	-2.75813	-13.0068	14.0809	-14.0968
-18.2476	12.37	-16.71	-18.2476	0.8928	-1.14309	-18.2476	9.31581	-12.6642	-18.2476	1e-05	-0.00099		-12.9938	21.88	-22.55	-12.9938	2.73622	-2.77685	-12.9938	13.8653	-14.2383
-18.2296	13.06	-16.48	-18.2296	0.93617	-1.12334	-18.2296	9.84589	-12.5023	-18.2296	1e-05	-0.00087		-12.9798	21.46	-22.68	-12.9798	2.67586	-2.78557	-12.9798	13.6185	-14.3311
-18.2126	13.74	-16.24	-18.2126	0.97905	-1.1022	-18.2126	10.3685	-12.3201	-18.2126	1e-05	-0.00076		-12.9668	21	-22.73	-12.9668	2.6096	-2.78438	-12.9668	13.3359	-14.3771
-18.1946	14.4	-15.96	-18.1946	1.0201	-1.07989	-18.1946	10.8702	-12.1214	-18.1946	2e-05	-0.00067		-12.9538	20.49	-22.71	-12.9538	2.53812	-2.77378	-12.9538	13.028	-14.3778
-18.1776	15	-15.67	-18.1776	1.05787	-1.05659	-18.1776	11.3318	-11.9059	-18.1776	2e-05	-0.00058		-12.9408	19.94	-22.62	-12.9408	2.462	-2.75409	-12.9408	12.6936	-14.3352
-18.1596	15.52	-15.36	-18.1596	1.09078	-1.03245	-18.1596	11.7378	-11.6774	-18.1596	2e-05	-0.00051		-12.9278	19.36	-22.46	-12.9278	2.38185	-2.72615	-12.9278	12.332	-14.2494
-18.1426	15.95	-15.04	-18.1426	1.11726	-1.00781	-18.1426	12.0665	-11.4356	-18.1426	2e-05	-0.00045		-12.9148	18.74	-22.25	-12.9148	2.2981	-2.69042	-12.9148	11.9525	-14.1251
-18.1256	16.25	-14.71	-18.1256	1.13579	-0.98293	-18.1256	12.306	-11.1896	-18.1256	2e-05	-0.00039		-12.9018	18.09	-21.97	-12.9018	2.21139	-2.64754	-12.9018	11.5504	-13.9661
-18.1076	16.42	-14.38	-18.1076	1.14511	-0.95818	-18.1076	12.4392	-10.94	-18.1076	2e-05	-0.00034		-12.8888	17.42	-21.64	-12.8888	2.12191	-2.59822	-12.8888	11.1286	-13.7703
-18.0906	16.43	-14.05	-18.0906	1.1441	-0.93395	-18.0906	12.4523	-10.6914	-18.0906	2e-05	-0.00031		-12.8748	16.72	-21.26	-12.8748	2.03028	-2.54323	-12.8748	10.692	-13.5447
-18.0726	16.28	-13.73	-18.0726	1.13213	-0.91065	-18.0726	12.3416	-10.4517	-18.0726	2e-05	-0.00027		-12.8618	15.99	-20.84	-12.8618	1.93675	-2.48318	-12.8618	10.2367	-13.2898
-18.0556	15.96	-13.42	-18.0556	1.10888	-0.88861	-18.0556	12.1014	-10.2232	-18.0556	2e-05	-0.00025		-12.8488	15.25	-20.37	-12.8488	1.84187	-2.41891	-12.8488	9.77148	-13.0104
-18.0386	15.47	-13.15	-18.0386	1.07445	-0.86813	-18.0386	11.7351	-10.0119	-18.0386	1e-05	-0.00022		-12.8358	14.5	-19.87	-12.8358	1.74618	-2.351	-12.8358	9.29644	-12.7049
-18.0206	14.83	-12.9	-18.0206	1.02948	-0.8496	-18.0206	11.2512	-9.82197	-18.0206	1e-05	-0.00021		-12.8228	13.73	-19.35	-12.8228	1.65018	-2.28046	-12.8228	8.81183	-12.3836
-18.0036	14.04	-12.68	-18.0036	0.97497	-0.83328	-18.0036	10.6582	-9.6581	-18.0036	1e-05	-0.00019		-12.8098	12.97	-18.8	-12.8098	1.55446	-2.20781	-12.8098	8.32558	-12.0449
-17.9856	13.14	-12.51	-17.9856	0.91233	-0.81945	-17.9856	9.97341	-9.5246	-17.9856	1e-05	-0.00018		-12.7968	12.2	-18.23	-12.7968	1.45979	-2.13406	-12.7968	7.83903	-11.6941
-17.9686	12.14	-12.38	-17.9686	0.84323	-0.80832	-17.9686	9.21828	-9.42555	-17.9686	1e-05	-0.00017		-12.7838	11.45	-17.65	-12.7838	1.36693	-2.05992	-12.7838	7.35829	-11.334
-17.9506	11.08	-12.3	-17.9506	0.76967	-0.80004	-17.9506	8.41216	-9.36458	-17.9506	1e-05	-0.00016		-12.7698	10.71	-17.07	-12.7698	1.27677	-1.98628	-12.7698	6.88763	-10.9711
-17.9336	9.974	-12.27	-17.9336	0.69352	-0.79477	-17.9336	7.57618	-9.34306	-17.9336	1e-05	-0.00015		-12.7568	9.995	-16.49	-12.7568	1.19027	-1.91406	-12.7568	6.43263	-10.6099
-17.9166	8.865	-12.3	-17.9166	0.61682	-0.79254	-17.9166	6.73453	-9.36406	-17.9166	1e-05	-0.00015		-12.7438	9.317	-15.93	-12.7438	1.10835	-1.84399	-12.7438	5.99891	-10.254
-17.8986	7.775	-12.39	-17.8986	0.54135	-0.79341	-17.8986	5.90743	-9.42754	-17.8986	1e-05	-0.00014		-12.7308	8.682	-15.38	-12.7308	1.03194	-1.77707	-12.7308	5.59188	-9.9087
-17.8816	6.728	-12.53	-17.8816	0.46876	-0.79722	-17.8816	5.11203	-9.53308	-17.8816	1e-05	-0.00013		-12.7178	8.098	-14.85	-12.7178	0.96202	-1.71406	-12.7178	5.21763	-9.57881
-17.8636	5.743	-12.72	-17.8636	0.40045	-0.80384	-17.8636	4.36407	-9.67891	-17.8636	0	-0.00013		-12.7048	7.574	-14.36	-12.7048	0.89957	-1.65583	-12.7048	4.88109	-9.26911
-17.8466	4.835	-12.96	-17.8466	0.33744	-0.81296	-17.8466	3.67447	-9.86179	-17.8466	0	-0.00012		-12.6918	7.117	-13.91	-12.6918	0.84537	-1.603	-12.6918	4.58722	-8.98419
-17.8296	4.015	-13.24	-17.8296	0.28042	-0.82423	-17.8296	3.05126	-10.0763	-17.8296	0	-0.00011		-12.6788	6.734	-13.51	-12.6788	0.80018	-1.5563	-12.6788	4.34098	-8.72753
-17.8116	3.287	-13.55	-17.8116	0.22982	-0.83713	-17.8116	2.49847	-10.3162	-17.8116	0	-0.0001		-12.6648	6.43	-13.15	-12.6648	0.76462	-1.51617	-12.6648	4.14481	-8.50302
-17.7946	2.654	-13.88	-17.7946	0.18572	-0.85114	-17.7946	2.01718	-10.573	-17.7946	0	-9e-05		-12.6518	6.209	-12.85	-12.6518	0.73919	-1.48286	-12.6518	4.00224	-8.31217
-17.7766	2.113	-14.22	-17.7766	0.14798	-0.86545	-17.7766	1.60596	-10.8364	-17.7766	0	-8e-05		-12.6388	6.074	-12.61	-12.6388	0.72413	-1.45648	-12.6388	3.91537	-8.15688
-17.7596	1.658	-14.56	-17.7596	0.11625	-0.87946	-17.7596	1.2604	-11.0997	-17.7596	0	-8e-05		-12.6258	6.027	-12.42	-12.6258	0.71951	-1.43705	-12.6258	3.88396	-8.03675
-17.7416	1.283	-14.87	-17.7416	0.09003	-0.89222	-17.7416	0.97506	-11.3448	-17.7416	0	-7e-05		-12.6128	6.065	-12.29	-12.6128	0.72522	-1.4241	-12.6128	3.90783	-7.95106
-17.7246	0.9783	-15.15	-17.7246	0.06873	-0.90308	-17.7246	0.74377	-11.5656	-17.7246	0	-6e-05		-12.5998	6.185	-12.2	-12.5998	0.74081	-1.41721	-12.5998	3.98482	-7.89715
-17.7076	0.7354	-15.38	-17.7076	0.05172	-0.91112	-17.7076	0.55913	-11.746	-17.7076	0	-5e-05		-12.5868	6.384	-12.16	-12.5868	0.76574	-1.41559	-12.5868	4.11214	-7.87151
-17.6896	0.5449	-15.55	-17.6896	0.03836	-0.91572	-17.6896	0.41432	-11.8821	-17.6896	0	-5e-05		-12.5738	6.654	-12.16	-12.5738	0.79913	-1.41825	-12.5738	4.28504	-7.86903
-17.6726	0.398	-15.64	-17.6726	0.02804	-0.91615	-17.6726	0.3026	-11.9589	-17.6726	0	-4e-05		-12.5598	6.985	-12.18	-12.5598	0.83995	-1.42403	-12.5598	4.49771	-7.88541
-17.6546	0.2865	-15.65	-17.6546	0.0202	-0.91199	-17.6546	0.21782	-11.9681	-17.6546	0	-3e-05		-12.5468	7.368	-12.22	-12.5468	0.88691	-1.4318	-12.5468	4.74394	-7.911
-17.6376	0.2032	-15.56	-17.6376	0.01435	-0.90282	-17.6376	0.15453	-11.9091	-17.6376	0	-3e-05		-12.5338	7.791	-12.27	-12.5338	0.93857	-1.44003	-12.5338	5.01576	-7.93961
-17.6196	0.1421	-15.38	-17.6196	0.01004	-0.88837	-17.6196	0.10803	-11.7771	-17.6196	0	-2e-05		-12.5208	8.24	-12.31	-12.5208	0.99335	-1.44739	-12.5208	5.30393	-7.96614
-17.6026	0.09788	-15.1	-17.6026	0.00692	-0.8686	-17.6026	0.07443	-11.5677	-17.6026	0	-2e-05		-12.5078	8.702	-12.33	-12.5078	1.04956	-1.45249	-12.5078	5.60043	-7.98114
-17.5856	0.06645	-14.71	-17.5856	0.00471	-0.8437	-17.5856	0.05053	-11.2804	-17.5856	0	-2e-05		-12.4948	9.161	-12.33	-12.4948	1.10545	-1.45393	-12.4948	5.89597	-7.97798
-17.5676	0.04446	-14.24	-17.5676	0.00315	-0.81385	-17.5676	0.03381	-10.9238	-17.5676	0	-1e-05		-12.4818	9.604	-12.28	-12.4818	1.15925	-1.45067	-12.4818	6.18194	-7.95039
-17.5506	0.02931	-13.68	-17.5506	0.00208	-0.77943	-17.5506	0.02229	-10.498	-17.5506	0	-1e-05		-12.4678	10.01	-12.19	-12.4678	1.20921	-1.44156	-12.4678	6.44628	-7.89099
-17.5326	0.01904	-13.04	-17.5326	0.00135	-0.74101	-17.5326	0.01448	-10.0149	-17.5326	0	-1e-05		-12.4548	10.38	-12.05	-12.4548	1.25373	-1.42579	-12.4548	6.68198	-7.798
-17.5156	0.01219	-12.33	-17.5156	0.00087	-0.69922	-17.5156	0.00927	-9.47874	-17.5156	0	-1e-05		-12.4418	10.69	-11.84	-12.4418	1.2914	-1.40288	-12.4418	6.88151	-7.66659
-17.4986	0.00769	-11.57	-17.4986	0.00055	-0.65471	-17.4986	0.00584	-8.90044	-17.4986	0	-1e-05		-12.4288	10.93	-11.58	-12.4288	1.3208	-1.37241	-12.4288	7.03788	-7.4951
-17.4806	0.00478	-10.77	-17.4806	0.00034	-0.60824	-17.4806	0.00363	-8.29076	-17.4806	0	-1e-05		-12.4158	11.1	-11.25	-12.4158	1.34099	-1.33439	-12.4158	7.14527	-7.283
-17.4636	0.00293	-9.948	-17.4636	0.00021	-0.56043	-17.4636	0.00222	-7.65889	-17.4636	0	0		-12.4028	11.18	-10.86	-12.4028	1.35116	-1.28895	-12.4028	7.19833	-7.03187
-17.4456	0.00176	-9.107	-17.4456	0.00013	-0.51219	-17.4456	0.00134	-7.0157	-17.4456	0	0		-12.3898	11.18	-10.42	-12.3898	1.35081	-1.23665	-12.3898	7.1959	-6.74368
-17.4286	0.00105	-8.266	-17.4286	7e-05	-0.46417	-17.4286	0.0008	-6.3715	-17.4286	0	0		-12.3768	11.09	-9.919	-12.3768	1.33983	-1.17814	-12.3768	7.13811	-6.42124
-17.4106	0.00061	-7.436	-17.4106	4e-05	-0.41699	-17.4106	0.00047	-5.73513	-17.4106	0	0		-12.3628	10.91	-9.378	-12.3628	1.31822	-1.11429	-12.3628	7.0226	-6.07352
-17.3936	0.00035	-6.63	-17.3936	3e-05	-0.37128	-17.3936	0.00027	-5.11607	-17.3936	0	0		-12.3498	10.64	-8.802	-12.3498	1.28646	-1.04609	-12.3498	6.85313	-5.69998
-17.3766	0.0002	-5.856	-17.3766	1e-05	-0.32756	-17.3766	0.00015	-4.52147	-17.3766	0	0		-12.3368	10.3	-8.198	-12.3368	1.24524	-0.97459	-12.3368	6.63261	-5.30991
-17.3586	0.00011	-5.124	-17.3586	1e-05	-0.28629	-17.3586	9e-05	-3.95799	-17.3586	0	0		-12.3238	9.888	-7.578	-12.3238	1.19542	-0.90106	-12.3238	6.36844	-4.90781
-17.3416	6e-05	-4.44	-17.3416	0	-0.24781	-17.3416	5e-05	-3.43101	-17.3416	0	0		-12.3108	9.413	-6.95	-12.3108	1.13812	-0.82659	-12.3108	6.06303	-4.5015
-17.3236	3e-05	-3.809	-17.3236	0	-0.2124	-17.3236	3e-05	-2.94452	-17.3236	0	0		-12.2978	8.887	-6.325	-12.2978	1.0746	-0.75231	-12.2978	5.72305	-4.09656
-17.3066	2e-05	-3.234	-17.3066	0	-0.18017	-17.3066	1e-05	-2.50118	-17.3066	0	0		-12.2848	8.321	-5.71	-12.2848	1.00624	-0.67928	-12.2848	5.35893	-3.6984
-17.2896	1e-05	-2.717	-17.2896	0	-0.15126	-17.2896	1e-05	-2.10218	-17.2896	0	0		-12.2718	7.727	-5.114	-12.2718	0.93438	-0.60842	-12.2718	4.97677	-3.31252
-17.2716	0	-2.258	-17.2716	0	-0.12563	-17.2716	0	-1.74766	-17.2716	0	0		-12.2578	7.115	-4.543	-12.2578	0.86041	-0.54057	-12.2578	4.58425	-2.9431
-17.2546	0	-1.856	-17.2546	0	-0.1032	-17.2546	0	-1.43727	-17.2546	0	0		-12.2448	6.497	-4.003	-12.2448	0.78574	-0.47644	-12.2448	4.18507	-2.59367
-17.2366	0	-1.508	-17.2366	0	-0.08383	-17.2366	0	-1.16819	-17.2366	0	0		-12.2318	5.883	-3.499	-12.2318	0.71153	-0.41647	-12.2318	3.78982	-2.26728
-17.2196	0	-1.212	-17.2196	0	-0.06731	-17.2196	0	-0.93906	-17.2196	0	0		-12.2188	5.282	-3.034	-12.2188	0.63898	-0.36112	-12.2188	3.40314	-1.96581
-17.2016	0	-0.9621	-17.2016	0	-0.05342	-17.2016	0	-0.74577	-17.2016	0	0		-12.2058	4.704	-2.609	-12.2058	0.56897	-0.31054	-12.2058	3.03044	-1.69047
-17.1846	0	-0.7548	-17.1846	0	-0.0419	-17.1846	0	-0.58529	-17.1846	0	0		-12.1928	4.153	-2.225	-12.1928	0.50241	-0.26487	-12.1928	2.67594	-1.4419
-17.1676	0	-0.585	-17.1676	0	-0.03246	-17.1676	0	-0.45374	-17.1676	0	0		-12.1798	3.637	-1.882	-12.1798	0.43996	-0.22406	-12.1798	2.34328	-1.2196
-17.1496	0	-0.4478	-17.1496	0	-0.02484	-17.1496	0	-0.34742	-17.1496	0	0		-12.1668	3.158	-1.579	-12.1668	0.38202	-0.18797	-12.1668	2.03461	-1.0232
-17.1326	0	-0.3386	-17.1326	0	-0.01877	-17.1326	0	-0.26271	-17.1326	0	0		-12.1528	2.719	-1.314	-12.1528	0.32893	-0.15641	-12.1528	1.75199	-0.85134
-17.1146	0	-0.2527	-17.1146	0	-0.01401	-17.1146	0	-0.19613	-17.1146	0	0		-12.1398	2.321	-1.084	-12.1398	0.28087	-0.12906	-12.1398	1.49587	-0.70244
-17.0976	0	-0.1862	-17.0976	0	-0.01032	-17.0976	0	-0.14453	-17.0976	0	0		-12.1268	1.965	-0.8869	-12.1268	0.2378	-0.10562	-12.1268	1.26648	-0.57492
-17.0806	0	-0.1354	-17.0806	0	-0.0075	-17.0806	0	-0.10516	-17.0806	0	0		-12.1138	1.65	-0.7198	-12.1138	0.19966	-0.08572	-12.1138	1.06336	-0.46658
-17.0626	0	-0.09719	-17.0626	0	-0.00538	-17.0626	0	-0.07548	-17.0626	0	0		-12.1008	1.373	-0.5793	-12.1008	0.16622	-0.06899	-12.1008	0.8853	-0.37554
-17.0456	0	-0.06884	-17.0456	0	-0.00381	-17.0456	0	-0.05347	-17.0456	0	0		-12.0878	1.134	-0.4623	-12.0878	0.13723	-0.05507	-12.0878	0.73082	-0.29973
-17.0276	0	-0.04811	-17.0276	0	-0.00266	-17.0276	0	-0.03737	-17.0276	0	0		-12.0748	0.9281	-0.3659	-12.0748	0.11234	-0.04359	-12.0748	0.59822	-0.23726
-17.0106	0	-0.03317	-17.0106	0	-0.00184	-17.0106	0	-0.02577	-17.0106	0	0		-12.0618	0.7534	-0.2872	-12.0618	0.09119	-0.03422	-12.0618	0.48557	-0.18625
-16.9926	0	-0.02256	-16.9926	0	-0.00125	-16.9926	0	-0.01753	-16.9926	0	0		-12.0478	0.6064	-0.2236	-12.0478	0.0734	-0.02664	-12.0478	0.3909	-0.14498
-16.9756	0	-0.01513	-16.9756	0	-0.00084	-16.9756	0	-0.01176	-16.9756	0	0		-12.0348	0.484	-0.1726	-12.0348	0.05859	-0.02056	-12.0348	0.31199	-0.11193
-16.9586	0	-0.01001	-16.9586	0	-0.00055	-16.9586	0	-0.00778	-16.9586	0	0		-12.0218	0.383	-0.1321	-12.0218	0.04637	-0.01574	-12.0218	0.24693	-0.08568
-16.9406	0	-0.00653	-16.9406	0	-0.00036	-16.9406	0	-0.00508	-16.9406	0	0		-12.0088	0.3006	-0.1003	-12.0088	0.03639	-0.01195	-12.0088	0.1938	-0.06505
-16.9236	0	-0.0042	-16.9236	0	-0.00023	-16.9236	0	-0.00327	-16.9236	0	0		-11.9958	0.2339	-0.0755	-11.9958	0.02832	-0.009	-11.9958	0.15082	-0.04897
-16.9056	0	-0.00267	-16.9056	0	-0.00015	-16.9056	0	-0.00207	-16.9056	0	0		-11.9828	0.1805	-0.05636	-11.9828	0.02186	-0.00672	-11.9828	0.11637	-0.03656
-16.8886	0	-0.00167	-16.8886	0	-9e-05	-16.8886	0	-0.0013	-16.8886	0	0		-11.9698	0.1381	-0.04172	-11.9698	0.01672	-0.00497	-11.9698	0.08905	-0.02706
-16.8716	0	-0.00103	-16.8716	0	-6e-05	-16.8716	0	-0.0008	-16.8716	0	0		-11.9558	0.1048	-0.03063	-11.9558	0.01269	-0.00365	-11.9558	0.06757	-0.01987
-16.8536	0	-0.00063	-16.8536	0	-3e-05	-16.8536	0	-0.00049	-16.8536	0	0		-11.9428	0.07883	-0.0223	-11.9428	0.00955	-0.00266	-11.9428	0.05083	-0.01446
-16.8366	0	-0.00038	-16.8366	0	-2e-05	-16.8366	0	-0.00029	-16.8366	0	0		-11.9298	0.0588	-0.01609	-11.9298	0.00712	-0.00192	-11.9298	0.03792	-0.01044
-16.8186	0	-0.00022	-16.8186	0	-1e-05	-16.8186	0	-0.00017	-16.8186	0	0		-11.9168	0.0435	-0.01152	-11.9168	0.00527	-0.00137	-11.9168	0.02805	-0.00747
-16.8016	0	-0.00013	-16.8016	0	-1e-05	-16.8016	0	-0.0001	-16.8016	0	0		-11.9038	0.0319	-0.00818	-11.9038	0.00386	-0.00097	-11.9038	0.02057	-0.0053
-16.7836	0	-7e-05	-16.7836	0	0	-16.7836	0	-6e-05	-16.7836	0	0		-11.8908	0.0232	-0.00576	-11.8908	0.00281	-0.00069	-11.8908	0.01496	-0.00373
-16.7666	0	-4e-05	-16.7666	0	0	-16.7666	0	-3e-05	-16.7666	0	0		-11.8778	0.01673	-0.00402	-11.8778	0.00203	-0.00048	-11.8778	0.01079	-0.00261
-16.7496	0	-2e-05	-16.7496	0	0	-16.7496	0	-2e-05	-16.7496	0	0		-11.8648	0.01196	-0.00278	-11.8648	0.00145	-0.00033	-11.8648	0.00772	-0.0018
-16.7316	0	-1e-05	-16.7316	0	0	-16.7316	0	-1e-05	-16.7316	0	0		-11.8508	0.00848	-0.00191	-11.8508	0.00103	-0.00023	-11.8508	0.00547	-0.00124
-16.7146	0	-1e-05	-16.7146	0	0	-16.7146	0	-1e-05	-16.7146	0	0		-11.8378	0.00596	-0.0013	-11.8378	0.00072	-0.00015	-11.8378	0.00385	-0.00084
-16.6966	0	0	-16.6966	0	0	-16.6966	0	0	-16.6966	0	0		-11.8248	0.00416	-0.00088	-11.8248	0.0005	-0.0001	-11.8248	0.00268	-0.00057
-16.6796	0	0	-16.6796	0	0	-16.6796	0	0	-16.6796	0	0		-11.8118	0.00287	-0.00059	-11.8118	0.00035	-7e-05	-11.8118	0.00185	-0.00038
-16.6626	0	0	-16.6626	0	0	-16.6626	0	0	-16.6626	0	0		-11.7988	0.00197	-0.00039	-11.7988	0.00024	-5e-05	-11.7988	0.00127	-0.00025
-16.6446	0	0	-16.6446	0	0	-16.6446	0	0	-16.6446	0	0		-11.7858	0.00134	-0.00026	-11.7858	0.00016	-3e-05	-11.7858	0.00086	-0.00017
-16.6276	0	0	-16.6276	0	0	-16.6276	0	0	-16.6276	0	0		-11.7728	0.0009	-0.00017	-11.7728	0.00011	-2e-05	-11.7728	0.00058	-0.00011
-16.6096	0	0	-16.6096	0	0	-16.6096	0	0	-16.6096	0	0		-11.7598	0.0006	-0.00011	-11.7598	7e-05	-1e-05	-11.7598	0.00039	-7e-05
-16.5926	0	0	-16.5926	0	0	-16.5926	0	0	-16.5926	0	0		-11.7458	0.0004	-7e-05	-11.7458	5e-05	-1e-05	-11.7458	0.00026	-4e-05
-16.5746	0	0	-16.5746	0	0	-16.5746	0	0	-16.5746	0	0		-11.7328	0.00026	-4e-05	-11.7328	3e-05	-1e-05	-11.7328	0.00017	-3e-05
-16.5576	0	0	-16.5576	0	0	-16.5576	0	0	-16.5576	0	0		-11.7198	0.00017	-3e-05	-11.7198	2e-05	0	-11.7198	0.00011	-2e-05
-16.5406	0	0	-16.5406	0	0	-16.5406	0	0	-16.5406	0	0		-11.7068	0.00011	-2e-05	-11.7068	1e-05	0	-11.7068	7e-05	-1e-05
-16.5226	0	0	-16.5226	0	0	-16.5226	0	0	-16.5226	0	0		-11.6938	7e-05	-1e-05	-11.6938	1e-05	0	-11.6938	5e-05	-1e-05
-16.5056	0	0	-16.5056	0	0	-16.5056	0	0	-16.5056	0	0		-11.6808	4e-05	-1e-05	-11.6808	1e-05	0	-11.6808	3e-05	0
-16.4876	0	0	-16.4876	0	0	-16.4876	0	0	-16.4876	0	0		-11.6678	3e-05	0	-11.6678	0	0	-11.6678	2e-05	0
-16.4706	0	0	-16.4706	0	0	-16.4706	0	0	-16.4706	0	0		-11.6548	2e-05	0	-11.6548	0	0	-11.6548	1e-05	0
-16.4526	0	0	-16.4526	0	0	-16.4526	0	0	-16.4526	0	0		-11.6408	1e-05	0	-11.6408	0	0	-11.6408	1e-05	0
-16.4356	0	0	-16.4356	0	0	-16.4356	0	0	-16.4356	0	0		-11.6278	1e-05	0	-11.6278	0	0	-11.6278	0	0
-16.4186	0	0	-16.4186	0	0	-16.4186	0	0	-16.4186	0	0		-11.6148	0	0	-11.6148	0	0	-11.6148	0	0
-16.4006	0	0	-16.4006	0	0	-16.4006	0	0	-16.4006	0	0		-11.6018	0	0	-11.6018	0	0	-11.6018	0	0
-16.3836	0	0	-16.3836	0	0	-16.3836	0	0	-16.3836	0	0		-11.5888	0	0	-11.5888	0	0	-11.5888	0	0
-16.3656	0	0	-16.3656	0	0	-16.3656	0	0	-16.3656	0	0		-11.5758	0	0	-11.5758	0	0	-11.5758	0	0
-16.3486	0	0	-16.3486	0	0	-16.3486	0	0	-16.3486	0	0		-11.5628	0	0	-11.5628	0	0	-11.5628	0	0
-16.3316	0	0	-16.3316	0	0	-16.3316	0	0	-16.3316	0	0		-11.5498	0	0	-11.5498	0	0	-11.5498	0	0
-16.3136	0	0	-16.3136	0	0	-16.3136	0	0	-16.3136	0	0		-11.5358	0	0	-11.5358	0	0	-11.5358	0	0
-16.2966	0	0	-16.2966	0	0	-16.2966	0	0	-16.2966	0	0		-11.5228	0	0	-11.5228	0	0	-11.5228	0	0
-16.2786	0	0	-16.2786	0	0	-16.2786	0	0	-16.2786	0	0		-11.5098	0	0	-11.5098	0	0	-11.5098	0	0
-16.2616	0	0	-16.2616	0	0	-16.2616	0	0	-16.2616	0	0		-11.4968	0	0	-11.4968	0	0	-11.4968	0	0
-16.2436	0	0	-16.2436	0	0	-16.2436	0	0	-16.2436	0	0		-11.4838	0	0	-11.4838	0	0	-11.4838	0	0
-16.2266	0	0	-16.2266	0	0	-16.2266	0	0	-16.2266	0	0		-11.4708	0	0	-11.4708	0	0	-11.4708	0	0
-16.2096	0	0	-16.2096	0	0	-16.2096	0	0	-16.2096	0	0		-11.4578	0	0	-11.4578	0	0	-11.4578	0	0
-16.1916	0	0	-16.1916	0	0	-16.1916	0	0	-16.1916	0	0		-11.4448	0	0	-11.4448	0	0	-11.4448	0	0
-16.1746	0	0	-16.1746	0	0	-16.1746	0	0	-16.1746	0	0		-11.4308	0	0	-11.4308	0	0	-11.4308	0	0
-16.1566	0	0	-16.1566	0	0	-16.1566	0	0	-16.1566	0	0		-11.4178	0	0	-11.4178	0	0	-11.4178	0	0
-16.1396	0	0	-16.1396	0	0	-16.1396	0	0	-16.1396	0	0		-11.4048	0	0	-11.4048	0	0	-11.4048	0	0
-16.1226	0	0	-16.1226	0	0	-16.1226	0	0	-16.1226	0	0		-11.3918	0	0	-11.3918	0	0	-11.3918	0	0
-16.1046	0	0	-16.1046	0	0	-16.1046	0	0	-16.1046	0	0		-11.3788	0	0	-11.3788	0	0	-11.3788	0	0
-16.0876	0	0	-16.0876	0	0	-16.0876	0	0	-16.0876	0	0		-11.3658	0	0	-11.3658	0	0	-11.3658	0	0
-16.0696	0	0	-16.0696	0	0	-16.0696	0	0	-16.0696	0	0		-11.3528	0	0	-11.3528	0	0	-11.3528	0	0
-16.0526	0	0	-16.0526	0	0	-16.0526	0	0	-16.0526	0	0		-11.3388	0	0	-11.3388	0	0	-11.3388	0	0
-16.0346	0	0	-16.0346	0	0	-16.0346	0	0	-16.0346	0	0		-11.3258	0	0	-11.3258	0	0	-11.3258	0	0
-16.0176	0	0	-16.0176	0	0	-16.0176	0	0	-16.0176	0	0		-11.3128	0	0	-11.3128	0	0	-11.3128	0	0
-16.0006	0	0	-16.0006	0	0	-16.0006	0	0	-16.0006	0	0		-11.2998	0	0	-11.2998	0	0	-11.2998	0	0
-15.9826	0	0	-15.9826	0	0	-15.9826	0	0	-15.9826	0	0		-11.2868	0	0	-11.2868	0	0	-11.2868	0	0
-15.9656	0	0	-15.9656	0	0	-15.9656	0	0	-15.9656	0	0		-11.2738	0	0	-11.2738	0	0	-11.2738	0	0
-15.9476	0	0	-15.9476	0	0	-15.9476	0	0	-15.9476	0	0		-11.2608	0	0	-11.2608	0	0	-11.2608	0	0
-15.9306	0	0	-15.9306	0	0	-15.9306	0	0	-15.9306	0	0		-11.2478	0	0	-11.2478	0	0	-11.2478	0	0
-15.9136	0	0	-15.9136	0	0	-15.9136	0	0	-15.9136	0	0		-11.2338	0	0	-11.2338	0	0	-11.2338	0	0
-15.8956	0	0	-15.8956	0	0	-15.8956	0	0	-15.8956	0	0		-11.2208	0	0	-11.2208	0	0	-11.2208	0	0
-15.8786	0	0	-15.8786	0	0	-15.8786	0	0	-15.8786	0	0		-11.2078	0	0	-11.2078	0	0	-11.2078	0	0
-15.8606	0	0	-15.8606	0	0	-15.8606	0	0	-15.8606	0	0		-11.1948	0	0	-11.1948	0	0	-11.1948	0	0
-15.8436	0	0	-15.8436	0	0	-15.8436	0	0	-15.8436	0	0		-11.1818	0	0	-11.1818	0	0	-11.1818	0	0
-15.8256	0	0	-15.8256	0	0	-15.8256	0	0	-15.8256	0	0		-11.1688	0	0	-11.1688	0	0	-11.1688	0	0
-15.8086	0	0	-15.8086	0	0	-15.8086	0	0	-15.8086	0	0		-11.1558	0	0	-11.1558	0	0	-11.1558	0	0
-15.7916	0	0	-15.7916	0	0	-15.7916	0	0	-15.7916	0	0		-11.1428	0	0	-11.1428	0	0	-11.1428	0	0
-15.7736	0	0	-15.7736	0	0	-15.7736	0	0	-15.7736	0	0		-11.1288	0	0	-11.1288	0	0	-11.1288	0	0
-15.7566	0	0	-15.7566	0	0	-15.7566	0	0	-15.7566	0	0		-11.1158	0	0	-11.1158	0	0	-11.1158	0	0
-15.7386	0	0	-15.7386	0	0	-15.7386	0	0	-15.7386	0	0		-11.1028	0	0	-11.1028	0	0	-11.1028	0	0
-15.7216	0	0	-15.7216	0	0	-15.7216	0	0	-15.7216	0	0		-11.0898	0	0	-11.0898	0	0	-11.0898	0	0
-15.7046	0	0	-15.7046	0	0	-15.7046	0	0	-15.7046	0	0		-11.0768	0	0	-11.0768	0	0	-11.0768	0	0
-15.6866	0	0	-15.6866	0	0	-15.6866	0	0	-15.6866	0	0		-11.0638	0	0	-11.0638	0	0	-11.0638	0	0
-15.6696	0	0	-15.6696	0	0	-15.6696	0	0	-15.6696	0	0		-11.0508	0	0	-11.0508	0	0	-11.0508	0	0
-15.6516	0	0	-15.6516	0	0	-15.6516	0	0	-15.6516	0	0		-11.0378	0	0	-11.0378	0	0	-11.0378	0	0
-15.6346	0	0	-15.6346	0	0	-15.6346	0	0	-15.6346	0	0		-11.0238	0	0	-11.0238	0	0	-11.0238	0	0
-15.6166	0	0	-15.6166	0	0	-15.6166	0	0	-15.6166	0	0		-11.0108	0	0	-11.0108	0	0	-11.0108	0	0
-15.5996	0	0	-15.5996	0	0	-15.5996	0	0	-15.5996	0	0		-10.9978	0	0	-10.9978	0	0	-10.9978	0	0
-15.5826	0	0	-15.5826	0	0	-15.5826	0	0	-15.5826	0	0		-10.9848	0	0	-10.9848	0	0	-10.9848	0	0
-15.5646	0	0	-15.5646	0	0	-15.5646	0	0	-15.5646	0	0		-10.9718	0	0	-10.9718	0	0	-10.9718	0	0
-15.5476	0	0	-15.5476	0	0	-15.5476	0	0	-15.5476	0	0		-10.9588	0	0	-10.9588	0	0	-10.9588	0	0
-15.5296	0	0	-15.5296	0	0	-15.5296	0	0	-15.5296	0	0		-10.9458	0	0	-10.9458	0	0	-10.9458	0	0
-15.5126	0	0	-15.5126	0	0	-15.5126	0	0	-15.5126	0	0		-10.9328	0	0	-10.9328	0	0	-10.9328	0	0
-15.4956	0	0	-15.4956	0	0	-15.4956	0	0	-15.4956	0	0		-10.9188	0	0	-10.9188	0	0	-10.9188	0	0
-15.4776	0	0	-15.4776	0	0	-15.4776	0	0	-15.4776	0	0		-10.9058	0	0	-10.9058	0	0	-10.9058	0	0
-15.4606	0	0	-15.4606	0	0	-15.4606	0	0	-15.4606	0	0		-10.8928	0	0	-10.8928	0	0	-10.8928	0	0
-15.4426	0	0	-15.4426	0	0	-15.4426	0	0	-15.4426	0	0		-10.8798	0	0	-10.8798	0	0	-10.8798	0	0
-15.4256	0	0	-15.4256	0	0	-15.4256	0	0	-15.4256	0	0		-10.8668	0	0	-10.8668	0	0	-10.8668	0	0
-15.4076	0	0	-15.4076	0	0	-15.4076	0	0	-15.4076	0	0		-10.8538	0	0	-10.8538	0	0	-10.8538	0	0
-15.3906	0	0	-15.3906	0	0	-15.3906	0	0	-15.3906	0	0		-10.8408	0	0	-10.8408	0	0	-10.8408	0	0
-15.3736	0	0	-15.3736	0	0	-15.3736	0	0	-15.3736	0	0		-10.8268	0	0	-10.8268	0	0	-10.8268	0	0
-15.3556	0	0	-15.3556	0	0	-15.3556	0	0	-15.3556	0	0		-10.8138	0	0	-10.8138	0	0	-10.8138	0	0
-15.3386	0	0	-15.3386	0	0	-15.3386	0	0	-15.3386	0	0		-10.8008	0	0	-10.8008	0	0	-10.8008	0	0
-15.3206	0	0	-15.3206	0	0	-15.3206	0	0	-15.3206	0	0		-10.7878	0	0	-10.7878	0	0	-10.7878	0	0
-15.3036	0	0	-15.3036	0	0	-15.3036	0	0	-15.3036	0	0		-10.7748	0	0	-10.7748	0	0	-10.7748	0	0
-15.2856	0	0	-15.2856	0	0	-15.2856	0	0	-15.2856	0	0		-10.7618	0	0	-10.7618	0	0	-10.7618	0	0
-15.2686	0	0	-15.2686	0	0	-15.2686	0	0	-15.2686	0	0		-10.7488	0	0	-10.7488	0	0	-10.7488	0	0
-15.2516	0	0	-15.2516	0	0	-15.2516	0	0	-15.2516	0	0		-10.7358	0	0	-10.7358	0	0	-10.7358	0	0
-15.2336	0	0	-15.2336	0	0	-15.2336	0	0	-15.2336	0	0		-10.7218	0	0	-10.7218	0	0	-10.7218	0	0
-15.2166	0	0	-15.2166	0	0	-15.2166	0	0	-15.2166	0	0		-10.7088	0	0	-10.7088	0	0	-10.7088	0	0
-15.1986	0	0	-15.1986	0	0	-15.1986	0	0	-15.1986	0	0		-10.6958	0	0	-10.6958	0	0	-10.6958	0	0
-15.1816	0	0	-15.1816	0	0	-15.1816	0	0	-15.1816	0	0		-10.6828	0	0	-10.6828	0	0	-10.6828	0	0
-15.1646	0	0	-15.1646	0	0	-15.1646	0	0	-15.1646	0	0		-10.6698	0	0	-10.6698	0	0	-10.6698	0	0
-15.1466	0	0	-15.1466	0	0	-15.1466	0	0	-15.1466	0	0		-10.6568	0	0	-10.6568	0	0	-10.6568	0	0
-15.1296	0	0	-15.1296	0	0	-15.1296	0	0	-15.1296	0	0		-10.6438	0	0	-10.6438	0	0	-10.6438	0	0
-15.1116	0	0	-15.1116	0	0	-15.1116	0	0	-15.1116	0	0		-10.6308	0	0	-10.6308	0	0	-10.6308	0	0
-15.0946	0	0	-15.0946	0	0	-15.0946	0	0	-15.0946	0	0		-10.6168	0	0	-10.6168	0	0	-10.6168	0	0
-15.0766	0	0	-15.0766	0	0	-15.0766	0	0	-15.0766	0	0		-10.6038	0	0	-10.6038	0	0	-10.6038	0	0
-15.0596	0	0	-15.0596	0	0	-15.0596	0	0	-15.0596	0	0		-10.5908	0	0	-10.5908	0	0	-10.5908	0	0
-15.0426	0	0	-15.0426	0	0	-15.0426	0	0	-15.0426	0	0		-10.5778	0	0	-10.5778	0	0	-10.5778	0	0
-15.0246	0	0	-15.0246	0	0	-15.0246	0	0	-15.0246	0	0		-10.5648	0	0	-10.5648	0	0	-10.5648	0	0
-15.0076	0	0	-15.0076	0	0	-15.0076	0	0	-15.0076	0	0		-10.5518	0	0	-10.5518	0	0	-10.5518	0	0
-14.9896	0	0	-14.9896	0	0	-14.9896	0	0	-14.9896	0	0		-10.5388	0	0	-10.5388	0	0	-10.5388	0	0
-14.9726	0	0	-14.9726	0	0	-14.9726	0	0	-14.9726	0	0		-10.5258	0	0	-10.5258	0	0	-10.5258	0	0
-14.9556	0	0	-14.9556	0	0	-14.9556	0	0	-14.9556	0	0		-10.5118	0	0	-10.5118	0	0	-10.5118	0	0
-14.9376	0	0	-14.9376	0	0	-14.9376	0	0	-14.9376	0	0		-10.4988	0	0	-10.4988	0	0	-10.4988	0	0
-14.9206	0	0	-14.9206	0	0	-14.9206	0	0	-14.9206	0	0		-10.4858	0	0	-10.4858	0	0	-10.4858	0	0
-14.9026	0	0	-14.9026	0	0	-14.9026	0	0	-14.9026	0	0		-10.4728	0	0	-10.4728	0	0	-10.4728	0	0
-14.8856	0	0	-14.8856	0	0	-14.8856	0	0	-14.8856	0	0		-10.4598	0	0	-10.4598	0	0	-10.4598	0	0
-14.8676	0	0	-14.8676	0	0	-14.8676	0	0	-14.8676	0	0		-10.4468	0	0	-10.4468	0	0	-10.4468	0	0
-14.8506	0	0	-14.8506	0	0	-14.8506	0	0	-14.8506	0	0		-10.4338	0	0	-10.4338	0	0	-10.4338	0	0
-14.8336	0	0	-14.8336	0	0	-14.8336	0	0	-14.8336	0	0		-10.4208	0	0	-10.4208	0	0	-10.4208	0	0
-14.8156	0	0	-14.8156	0	0	-14.8156	0	0	-14.8156	0	0		-10.4068	0	0	-10.4068	0	0	-10.4068	0	0
-14.7986	0	0	-14.7986	0	0	-14.7986	0	0	-14.7986	0	0		-10.3938	0	0	-10.3938	0	0	-10.3938	0	0
-14.7806	0	0	-14.7806	0	0	-14.7806	0	0	-14.7806	0	0		-10.3808	0	0	-10.3808	0	0	-10.3808	0	0
-14.7636	0	0	-14.7636	0	0	-14.7636	0	0	-14.7636	0	0		-10.3678	0	0	-10.3678	0	0	-10.3678	0	0
-14.7466	0	0	-14.7466	0	0	-14.7466	0	0	-14.7466	0	0		-10.3548	0	0	-10.3548	0	0	-10.3548	0	0
-14.7286	0	0	-14.7286	0	0	-14.7286	0	0	-14.7286	0	0		-10.3418	0	0	-10.3418	0	0	-10.3418	0	0
-14.7116	0	0	-14.7116	0	0	-14.7116	0	0	-14.7116	0	0		-10.3288	0	0	-10.3288	0	0	-10.3288	0	0
-14.6936	0	0	-14.6936	0	0	-14.6936	0	0	-14.6936	0	0		-10.3148	0	0	-10.3148	0	0	-10.3148	0	0
-14.6766	0	0	-14.6766	0	0	-14.6766	0	0	-14.6766	0	0		-10.3018	0	0	-10.3018	0	0	-10.3018	0	0
-14.6586	0	0	-14.6586	0	0	-14.6586	0	0	-14.6586	0	0		-10.2888	0	0	-10.2888	0	0	-10.2888	0	0
-14.6416	0	0	-14.6416	0	0	-14.6416	0	0	-14.6416	0	0		-10.2758	0	0	-10.2758	0	0	-10.2758	0	0
-14.6246	0	0	-14.6246	0	0	-14.6246	0	0	-14.6246	0	0		-10.2628	0	0	-10.2628	0	0	-10.2628	0	0
-14.6066	0	0	-14.6066	0	0	-14.6066	0	0	-14.6066	0	0		-10.2498	0	0	-10.2498	0	0	-10.2498	0	0
-14.5896	0	0	-14.5896	0	0	-14.5896	0	0	-14.5896	0	0		-10.2368	0	0	-10.2368	0	0	-10.2368	0	0
-14.5716	0	0	-14.5716	0	0	-14.5716	0	0	-14.5716	0	0		-10.2238	0	0	-10.2238	0	0	-10.2238	0	0
-14.5546	0	0	-14.5546	0	0	-14.5546	0	0	-14.5546	0	0		-10.2098	0	0	-10.2098	0	0	-10.2098	0	0
-14.5376	0	0	-14.5376	0	0	-14.5376	0	0	-14.5376	0	0		-10.1968	0	0	-10.1968	0	0	-10.1968	0	0
-14.5196	0	0	-14.5196	0	0	-14.5196	0	0	-14.5196	0	0		-10.1838	0	0	-10.1838	0	0	-10.1838	0	0
-14.5026	0	0	-14.5026	0	0	-14.5026	0	0	-14.5026	0	0		-10.1708	0	0	-10.1708	0	0	-10.1708	0	0
-14.4846	0	0	-14.4846	0	0	-14.4846	0	0	-14.4846	0	0		-10.1578	0	0	-10.1578	0	0	-10.1578	0	0
-14.4676	0	0	-14.4676	0	0	-14.4676	0	0	-14.4676	0	0		-10.1448	0	0	-10.1448	0	0	-10.1448	0	0
-14.4496	0	0	-14.4496	0	0	-14.4496	0	0	-14.4496	0	0		-10.1318	0	0	-10.1318	0	0	-10.1318	0	0
-14.4326	0	0	-14.4326	0	0	-14.4326	0	0	-14.4326	0	0		-10.1188	0	0	-10.1188	0	0	-10.1188	0	0
-14.4156	0	0	-14.4156	0	0	-14.4156	0	0	-14.4156	0	0		-10.1048	0	0	-10.1048	0	0	-10.1048	0	0
-14.3976	0	0	-14.3976	0	0	-14.3976	0	0	-14.3976	0	0		-10.0918	0	0	-10.0918	0	0	-10.0918	0	0
-14.3806	0	0	-14.3806	0	0	-14.3806	0	0	-14.3806	0	0		-10.0788	0	0	-10.0788	0	0	-10.0788	0	0
-14.3626	0	0	-14.3626	0	0	-14.3626	0	0	-14.3626	0	0		-10.0658	0	0	-10.0658	0	0	-10.0658	0	0
-14.3456	0	0	-14.3456	0	0	-14.3456	0	0	-14.3456	0	0		-10.0528	0	0	-10.0528	0	0	-10.0528	0	0
-14.3276	0	0	-14.3276	0	0	-14.3276	0	0	-14.3276	0	0		-10.0398	0	0	-10.0398	0	0	-10.0398	0	0
-14.3106	0	0	-14.3106	0	0	-14.3106	0	0	-14.3106	0	0		-10.0268	0	0	-10.0268	0	0	-10.0268	0	0
-14.2936	0	0	-14.2936	0	0	-14.2936	0	0	-14.2936	0	0		-10.0138	0	0	-10.0138	0	0	-10.0138	0	0
-14.2756	0	0	-14.2756	0	0	-14.2756	0	0	-14.2756	0	0		-9.99982	0	0	-9.99982	0	0	-9.99982	0	0
-14.2586	0	0	-14.2586	0	0	-14.2586	0	0	-14.2586	0	0		-9.98682	0	0	-9.98682	0	0	-9.98682	0	0
-14.2406	0	0	-14.2406	0	0	-14.2406	0	0	-14.2406	0	0		-9.97382	0	0	-9.97382	0	0	-9.97382	0	0
-14.2236	0	0	-14.2236	0	0	-14.2236	0	0	-14.2236	0	0		-9.96082	0	0	-9.96082	0	0	-9.96082	0	0
-14.2066	0	0	-14.2066	0	0	-14.2066	0	0	-14.2066	0	0		-9.94782	0	0	-9.94782	0	0	-9.94782	0	0
-14.1886	0	0	-14.1886	0	0	-14.1886	0	0	-14.1886	0	0		-9.93482	0	0	-9.93482	0	0	-9.93482	0	0
-14.1716	0	0	-14.1716	0	0	-14.1716	0	0	-14.1716	0	0		-9.92182	0	0	-9.92182	0	0	-9.92182	0	0
-14.1536	0	0	-14.1536	0	0	-14.1536	0	0	-14.1536	0	0		-9.90882	0	0	-9.90882	0	0	-9.90882	0	0
-14.1366	0	0	-14.1366	0	0	-14.1366	0	0	-14.1366	0	0		-9.89482	0	0	-9.89482	0	0	-9.89482	0	0
-14.1186	0	0	-14.1186	0	0	-14.1186	0	0	-14.1186	0	0		-9.88182	0	0	-9.88182	0	0	-9.88182	0	0
-14.1016	0	0	-14.1016	0	0	-14.1016	0	0	-14.1016	0	0		-9.86882	0	0	-9.86882	0	0	-9.86882	0	0
-14.0846	0	0	-14.0846	0	0	-14.0846	0	0	-14.0846	0	0		-9.85582	0	0	-9.85582	0	0	-9.85582	0	0
-14.0666	0	0	-14.0666	0	0	-14.0666	0	0	-14.0666	0	0		-9.84282	0	0	-9.84282	0	0	-9.84282	0	0
-14.0496	0	0	-14.0496	0	0	-14.0496	0	0	-14.0496	0	0		-9.82982	0	0	-9.82982	0	0	-9.82982	0	0
-14.0316	0	0	-14.0316	0	0	-14.0316	0	0	-14.0316	0	0		-9.81682	0	0	-9.81682	0	0	-9.81682	0	0
-14.0146	0	0	-14.0146	0	0	-14.0146	0	0	-14.0146	0	0		-9.80282	0	0	-9.80282	0	0	-9.80282	0	0
-13.9976	0	0	-13.9976	0	0	-13.9976	0	0	-13.9976	0	0		-9.78982	0	0	-9.78982	0	0	-9.78982	0	0
-13.9796	0	0	-13.9796	0	0	-13.9796	0	0	-13.9796	0	0		-9.77682	0	0	-9.77682	0	0	-9.77682	0	0
-13.9626	0	0	-13.9626	0	0	-13.9626	0	0	-13.9626	0	0		-9.76382	0	0	-9.76382	0	0	-9.76382	0	0
-13.9446	0	0	-13.9446	0	0	-13.9446	0	0	-13.9446	0	0		-9.75082	0	0	-9.75082	0	0	-9.75082	0	0
-13.9276	0	0	-13.9276	0	0	-13.9276	0	0	-13.9276	0	0		-9.73782	0	0	-9.73782	0	0	-9.73782	0	0
-13.9096	0	0	-13.9096	0	0	-13.9096	0	0	-13.9096	0	0		-9.72482	0	0	-9.72482	0	0	-9.72482	0	0
-13.8926	0	0	-13.8926	0	0	-13.8926	0	0	-13.8926	0	0		-9.71182	0	0	-9.71182	0	0	-9.71182	0	0
-13.8756	0	0	-13.8756	0	0	-13.8756	0	0	-13.8756	0	0		-9.69782	0	0	-9.69782	0	0	-9.69782	0	0
-13.8576	0	0	-13.8576	0	0	-13.8576	0	0	-13.8576	0	0		-9.68482	0	0	-9.68482	0	0	-9.68482	0	0
-13.8406	0	0	-13.8406	0	0	-13.8406	0	0	-13.8406	0	0		-9.67182	0	0	-9.67182	0	0	-9.67182	0	0
-13.8226	0	0	-13.8226	0	0	-13.8226	0	0	-13.8226	0	0		-9.65882	0	0	-9.65882	0	0	-9.65882	0	0
-13.8056	0	0	-13.8056	0	0	-13.8056	0	0	-13.8056	0	0		-9.64582	0	0	-9.64582	0	0	-9.64582	0	0
-13.7886	0	0	-13.7886	0	0	-13.7886	0	0	-13.7886	0	0		-9.63282	0	0	-9.63282	0	0	-9.63282	0	0
-13.7706	0	0	-13.7706	0	0	-13.7706	0	0	-13.7706	0	0		-9.61982	0	0	-9.61982	0	0	-9.61982	0	0
-13.7536	0	0	-13.7536	0	0	-13.7536	0	0	-13.7536	0	0		-9.60682	0	0	-9.60682	0	0	-9.60682	0	0
-13.7356	0	0	-13.7356	0	0	-13.7356	0	0	-13.7356	0	0		-9.59282	0	0	-9.59282	0	0	-9.59282	0	0
-13.7186	0	0	-13.7186	0	0	-13.7186	0	0	-13.7186	0	0		-9.57982	0	0	-9.57982	0	0	-9.57982	0	0
-13.7006	0	0	-13.7006	0	0	-13.7006	0	0	-13.7006	0	0		-9.56682	0	0	-9.56682	0	0	-9.56682	0	0
-13.6836	0	0	-13.6836	0	0	-13.6836	0	0	-13.6836	0	0		-9.55382	0	0	-9.55382	0	0	-9.55382	0	0
-13.6666	0	0	-13.6666	0	0	-13.6666	0	0	-13.6666	0	0		-9.54082	0	0	-9.54082	0	0	-9.54082	0	0
-13.6486	0	0	-13.6486	0	0	-13.6486	0	0	-13.6486	0	0		-9.52782	0	0	-9.52782	0	0	-9.52782	0	0
-13.6316	0	0	-13.6316	0	0	-13.6316	0	0	-13.6316	0	0		-9.51482	0	0	-9.51482	0	0	-9.51482	0	0
-13.6136	0	0	-13.6136	0	0	-13.6136	0	0	-13.6136	0	0		-9.50182	0	0	-9.50182	0	0	-9.50182	0	0
-13.5966	0	0	-13.5966	0	0	-13.5966	0	0	-13.5966	0	0		-9.48782	0	0	-9.48782	0	0	-9.48782	0	0
-13.5796	0	0	-13.5796	0	0	-13.5796	0	0	-13.5796	0	0		-9.47482	0	0	-9.47482	0	0	-9.47482	0	0
-13.5616	0	0	-13.5616	0	0	-13.5616	0	0	-13.5616	0	0		-9.46182	0	0	-9.46182	0	0	-9.46182	0	0
-13.5446	0	0	-13.5446	0	0	-13.5446	0	0	-13.5446	0	0		-9.44882	0	0	-9.44882	0	0	-9.44882	0	0
-13.5266	0	0	-13.5266	0	0	-13.5266	0	0	-13.5266	0	0		-9.43582	0	0	-9.43582	0	0	-9.43582	0	0
-13.5096	0	0	-13.5096	0	0	-13.5096	0	0	-13.5096	0	0		-9.42282	0	0	-9.42282	0	0	-9.42282	0	0
-13.4916	0	0	-13.4916	0	0	-13.4916	0	0	-13.4916	0	0		-9.40982	0	0	-9.40982	0	0	-9.40982	0	0
-13.4746	0	0	-13.4746	0	0	-13.4746	0	0	-13.4746	0	0		-9.39682	0	0	-9.39682	0	0	-9.39682	0	0
-13.4576	0	0	-13.4576	0	0	-13.4576	0	0	-13.4576	0	0		-9.38282	0	0	-9.38282	0	0	-9.38282	0	0
-13.4396	0	0	-13.4396	0	0	-13.4396	0	0	-13.4396	0	0		-9.36982	0	0	-9.36982	0	0	-9.36982	0	0
-13.4226	0	0	-13.4226	0	0	-13.4226	0	0	-13.4226	0	0		-9.35682	0	0	-9.35682	0	0	-9.35682	0	0
-13.4046	0	0	-13.4046	0	0	-13.4046	0	0	-13.4046	0	0		-9.34382	0	0	-9.34382	0	0	-9.34382	0	0
-13.3876	0	0	-13.3876	0	0	-13.3876	0	0	-13.3876	0	0		-9.33082	0	0	-9.33082	0	0	-9.33082	0	0
-13.3706	0	0	-13.3706	0	0	-13.3706	0	0	-13.3706	0	0		-9.31782	0	0	-9.31782	0	0	-9.31782	0	0
-13.3526	0	0	-13.3526	0	0	-13.3526	0	0	-13.3526	0	0		-9.30482	0	0	-9.30482	0	0	-9.30482	0	0
-13.3356	0	0	-13.3356	0	0	-13.3356	0	0	-13.3356	0	0		-9.29182	0	0	-9.29182	0	0	-9.29182	0	0
-13.3176	0	0	-13.3176	0	0	-13.3176	0	0	-13.3176	0	0		-9.27782	0	0	-9.27782	0	0	-9.27782	0	0
-13.3006	0	0	-13.3006	0	0	-13.3006	0	0	-13.3006	0	0		-9.26482	0	0	-9.26482	0	0	-9.26482	0	0
-13.2826	0	0	-13.2826	0	0	-13.2826	0	0	-13.2826	0	0		-9.25182	0	0	-9.25182	0	0	-9.25182	0	0
-13.2656	0	0	-13.2656	0	0	-13.2656	0	0	-13.2656	0	0		-9.23882	0	0	-9.23882	0	0	-9.23882	0	0
-13.2486	0	0	-13.2486	0	0	-13.2486	0	0	-13.2486	0	0		-9.22582	0	0	-9.22582	0	0	-9.22582	0	0
-13.2306	0	0	-13.2306	0	0	-13.2306	0	0	-13.2306	0	0		-9.21282	0	0	-9.21282	0	0	-9.21282	0	0
-13.2136	0	0	-13.2136	0	0	-13.2136	0	0	-13.2136	0	0		-9.19982	0	0	-9.19982	0	0	-9.19982	0	0
-13.1956	0	0	-13.1956	0	0	-13.1956	0	0	-13.1956	0	0		-9.18582	0	0	-9.18582	0	0	-9.18582	0	0
-13.1786	0	0	-13.1786	0	0	-13.1786	0	0	-13.1786	0	0		-9.17282	0	0	-9.17282	0	0	-9.17282	0	0
-13.1606	0	0	-13.1606	0	0	-13.1606	0	0	-13.1606	0	0		-9.15982	0	0	-9.15982	0	0	-9.15982	0	0
-13.1436	0	0	-13.1436	0	0	-13.1436	0	0	-13.1436	0	0		-9.14682	0	0	-9.14682	0	0	-9.14682	0	0
-13.1266	0	0	-13.1266	0	0	-13.1266	0	0	-13.1266	0	0		-9.13382	0	0	-9.13382	0	0	-9.13382	0	0
-13.1086	0	0	-13.1086	0	0	-13.1086	0	0	-13.1086	0	0		-9.12082	0	0	-9.12082	0	0	-9.12082	0	0
-13.0916	0	0	-13.0916	0	0	-13.0916	0	0	-13.0916	0	0		-9.10782	0	0	-9.10782	0	0	-9.10782	0	0
-13.0736	0	0	-13.0736	0	0	-13.0736	0	0	-13.0736	0	0		-9.09482	0	0	-9.09482	0	0	-9.09482	0	0
-13.0566	0	0	-13.0566	0	0	-13.0566	0	0	-13.0566	0	0		-9.08082	0	0	-9.08082	0	0	-9.08082	0	0
-13.0396	0	0	-13.0396	0	0	-13.0396	0	0	-13.0396	0	0		-9.06782	0	0	-9.06782	0	0	-9.06782	0	0
-13.0216	0	0	-13.0216	0	0	-13.0216	0	0	-13.0216	0	0		-9.05482	0	0	-9.05482	0	0	-9.05482	0	0
-13.0046	0	0	-13.0046	0	0	-13.0046	0	0	-13.0046	0	0		-9.04182	0	0	-9.04182	0	0	-9.04182	0	0
-12.9866	0	0	-12.9866	0	0	-12.9866	0	0	-12.9866	0	0		-9.02882	0	0	-9.02882	0	0	-9.02882	0	0
-12.9696	0	0	-12.9696	0	0	-12.9696	0	0	-12.9696	0	0		-9.01582	0	0	-9.01582	0	0	-9.01582	0	0
-12.9516	0	0	-12.9516	0	0	-12.9516	0	0	-12.9516	0	0		-9.00282	0	0	-9.00282	0	0	-9.00282	0	0
-12.9346	0	0	-12.9346	0	0	-12.9346	0	0	-12.9346	0	0		-8.98982	0	0	-8.98982	0	0	-8.98982	0	0
-12.9176	0	0	-12.9176	0	0	-12.9176	0	0	-12.9176	0	0		-8.97582	0	0	-8.97582	0	0	-8.97582	0	0
-12.8996	0	0	-12.8996	0	0	-12.8996	0	0	-12.8996	0	0		-8.96282	0	0	-8.96282	0	0	-8.96282	0	0
-12.8826	0	0	-12.8826	0	0	-12.8826	0	0	-12.8826	0	0		-8.94982	0	0	-8.94982	0	0	-8.94982	0	0
-12.8646	0	0	-12.8646	0	0	-12.8646	0	0	-12.8646	0	0		-8.93682	0	0	-8.93682	0	0	-8.93682	0	0
-12.8476	0	0	-12.8476	0	0	-12.8476	0	0	-12.8476	0	0		-8.92382	0	0	-8.92382	0	0	-8.92382	0	0
-12.8306	0	0	-12.8306	0	0	-12.8306	0	0	-12.8306	0	0		-8.91082	0	0	-8.91082	0	0	-8.91082	0	0
-12.8126	0	0	-12.8126	0	0	-12.8126	0	0	-12.8126	0	0		-8.89782	0	0	-8.89782	0	0	-8.89782	0	0
-12.7956	0	0	-12.7956	0	0	-12.7956	0	0	-12.7956	0	0		-8.88482	0	0	-8.88482	0	0	-8.88482	0	0
-12.7776	0	0	-12.7776	0	0	-12.7776	0	0	-12.7776	0	0		-8.87082	0	0	-8.87082	0	0	-8.87082	0	0
-12.7606	0	0	-12.7606	0	0	-12.7606	0	0	-12.7606	0	0		-8.85782	0	0	-8.85782	0	0	-8.85782	0	0
-12.7426	0	0	-12.7426	0	0	-12.7426	0	0	-12.7426	0	0		-8.84482	0	0	-8.84482	0	0	-8.84482	0	0
-12.7256	0	0	-12.7256	0	0	-12.7256	0	0	-12.7256	0	0		-8.83182	0	0	-8.83182	0	0	-8.83182	0	0
-12.7086	0	0	-12.7086	0	0	-12.7086	0	0	-12.7086	0	0		-8.81882	0	0	-8.81882	0	0	-8.81882	0	0
-12.6906	0	0	-12.6906	0	0	-12.6906	0	0	-12.6906	0	0		-8.80582	0	0	-8.80582	0	0	-8.80582	0	0
-12.6736	0	0	-12.6736	0	0	-12.6736	0	0	-12.6736	0	0		-8.79282	0	0	-8.79282	0	0	-8.79282	0	0
-12.6556	0	0	-12.6556	0	0	-12.6556	0	0	-12.6556	0	0		-8.77982	0	0	-8.77982	0	0	-8.77982	0	0
-12.6386	0	0	-12.6386	0	0	-12.6386	0	0	-12.6386	0	0		-8.76582	0	0	-8.76582	0	0	-8.76582	0	0
-12.6216	0	0	-12.6216	0	0	-12.6216	0	0	-12.6216	0	0		-8.75282	0	0	-8.75282	0	0	-8.75282	0	0
-12.6036	0	0	-12.6036	0	0	-12.6036	0	0	-12.6036	0	0		-8.73982	0	0	-8.73982	0	0	-8.73982	0	0
-12.5866	0	0	-12.5866	0	0	-12.5866	0	0	-12.5866	0	0		-8.72682	0	0	-8.72682	0	0	-8.72682	0	0
-12.5686	0	0	-12.5686	0	0	-12.5686	0	0	-12.5686	0	0		-8.71382	0	0	-8.71382	0	0	-8.71382	0	0
-12.5516	0	0	-12.5516	0	0	-12.5516	0	0	-12.5516	0	0		-8.70082	0	0	-8.70082	0	0	-8.70082	0	0
-12.5336	0	0	-12.5336	0	0	-12.5336	0	0	-12.5336	0	0		-8.68782	0	0	-8.68782	0	0	-8.68782	0	0
-12.5166	0	0	-12.5166	0	0	-12.5166	0	0	-12.5166	0	0		-8.67382	0	0	-8.67382	0	0	-8.67382	0	0
-12.4996	0	0	-12.4996	0	0	-12.4996	0	0	-12.4996	0	0		-8.66082	0	0	-8.66082	0	0	-8.66082	0	0
-12.4816	0	0	-12.4816	0	0	-12.4816	0	0	-12.4816	0	0		-8.64782	0	0	-8.64782	0	0	-8.64782	0	0
-12.4646	0	0	-12.4646	0	0	-12.4646	0	0	-12.4646	0	0		-8.63482	0	0	-8.63482	0	0	-8.63482	0	0
-12.4466	0	0	-12.4466	0	0	-12.4466	0	0	-12.4466	0	0		-8.62182	0	0	-8.62182	0	0	-8.62182	0	0
-12.4296	0	0	-12.4296	0	0	-12.4296	0	0	-12.4296	0	0		-8.60882	0	0	-8.60882	0	0	-8.60882	0	0
-12.4126	0	0	-12.4126	0	0	-12.4126	0	0	-12.4126	0	0		-8.59582	0	0	-8.59582	0	0	-8.59582	0	0
-12.3946	0	0	-12.3946	0	0	-12.3946	0	0	-12.3946	0	0		-8.58282	0	0	-8.58282	0	0	-8.58282	0	0
-12.3776	0	0	-12.3776	0	0	-12.3776	0	0	-12.3776	0	0		-8.56882	0	0	-8.56882	0	0	-8.56882	0	0
-12.3596	0	0	-12.3596	0	0	-12.3596	0	0	-12.3596	0	0		-8.55582	0	0	-8.55582	0	0	-8.55582	0	0
-12.3426	0	0	-12.3426	0	0	-12.3426	0	0	-12.3426	0	0		-8.54282	0	0	-8.54282	0	0	-8.54282	0	0
-12.3246	0	0	-12.3246	0	0	-12.3246	0	0	-12.3246	0	0		-8.52982	0	0	-8.52982	0	0	-8.52982	0	0
-12.3076	0	0	-12.3076	0	0	-12.3076	0	0	-12.3076	0	0		-8.51682	0	0	-8.51682	0	0	-8.51682	0	0
-12.2906	0	0	-12.2906	0	0	-12.2906	0	0	-12.2906	0	0		-8.50382	0	0	-8.50382	0	0	-8.50382	0	0
-12.2726	0	0	-12.2726	0	0	-12.2726	0	0	-12.2726	0	0		-8.49082	0	0	-8.49082	0	0	-8.49082	0	0
-12.2556	0	0	-12.2556	0	0	-12.2556	0	0	-12.2556	0	0		-8.47782	0	0	-8.47782	0	0	-8.47782	0	0
-12.2376	0	0	-12.2376	0	0	-12.2376	0	0	-12.2376	0	0		-8.46382	0	0	-8.46382	0	0	-8.46382	0	0
-12.2206	0	0	-12.2206	0	0	-12.2206	0	0	-12.2206	0	0		-8.45082	0	0	-8.45082	0	0	-8.45082	0	0
-12.2036	0	0	-12.2036	0	0	-12.2036	0	0	-12.2036	0	0		-8.43782	0	0	-8.43782	0	0	-8.43782	0	0
-12.1856	0	0	-12.1856	0	0	-12.1856	0	0	-12.1856	0	0		-8.42482	0	0	-8.42482	0	0	-8.42482	0	0
-12.1686	0	0	-12.1686	0	0	-12.1686	0	0	-12.1686	0	0		-8.41182	0	0	-8.41182	0	0	-8.41182	0	0
-12.1506	0	0	-12.1506	0	0	-12.1506	0	0	-12.1506	0	0		-8.39882	0	0	-8.39882	0	0	-8.39882	0	0
-12.1336	0	0	-12.1336	0	0	-12.1336	0	0	-12.1336	0	0		-8.38582	0	0	-8.38582	0	0	-8.38582	0	0
-12.1156	0	0	-12.1156	0	0	-12.1156	0	0	-12.1156	0	0		-8.37282	0	0	-8.37282	0	0	-8.37282	0	0
-12.0986	0	0	-12.0986	0	0	-12.0986	0	0	-12.0986	0	0		-8.35882	0	0	-8.35882	0	0	-8.35882	0	0
-12.0816	0	0	-12.0816	0	0	-12.0816	0	0	-12.0816	0	0		-8.34582	0	0	-8.34582	0	0	-8.34582	0	0
-12.0636	0	0	-12.0636	0	0	-12.0636	0	0	-12.0636	0	0		-8.33282	0	0	-8.33282	0	0	-8.33282	0	0
-12.0466	0	0	-12.0466	0	0	-12.0466	0	0	-12.0466	0	0		-8.31982	0	0	-8.31982	0	0	-8.31982	0	0
-12.0286	0	0	-12.0286	0	0	-12.0286	0	0	-12.0286	0	0		-8.30682	0	0	-8.30682	0	0	-8.30682	0	0
-12.0116	0	0	-12.0116	0	0	-12.0116	0	0	-12.0116	0	0		-8.29382	0	0	-8.29382	0	0	-8.29382	0	0
-11.9936	0	0	-11.9936	0	0	-11.9936	0	0	-11.9936	0	0		-8.28082	0	0	-8.28082	0	0	-8.28082	0	0
-11.9766	0	0	-11.9766	0	0	-11.9766	0	0	-11.9766	0	0		-8.26782	0	0	-8.26782	0	0	-8.26782	0	0
-11.9596	0	0	-11.9596	0	0	-11.9596	0	0	-11.9596	0	0		-8.25382	0	0	-8.25382	0	0	-8.25382	0	0
-11.9416	0	0	-11.9416	0	0	-11.9416	0	0	-11.9416	0	0		-8.24082	0	0	-8.24082	0	0	-8.24082	0	0
-11.9246	0	0	-11.9246	0	0	-11.9246	0	0	-11.9246	0	0		-8.22782	0	0	-8.22782	0	0	-8.22782	0	0
-11.9066	0	0	-11.9066	0	0	-11.9066	0	0	-11.9066	0	0		-8.21482	0	0	-8.21482	0	0	-8.21482	0	0
-11.8896	0	0	-11.8896	0	0	-11.8896	0	0	-11.8896	0	0		-8.20182	0	0	-8.20182	0	0	-8.20182	0	0
-11.8726	0	0	-11.8726	0	0	-11.8726	0	0	-11.8726	0	0		-8.18882	0	0	-8.18882	0	0	-8.18882	0	0
-11.8546	0	0	-11.8546	0	0	-11.8546	0	0	-11.8546	0	0		-8.17582	0	0	-8.17582	0	0	-8.17582	0	0
-11.8376	0	0	-11.8376	0	0	-11.8376	0	0	-11.8376	0	0		-8.16182	0	0	-8.16182	0	0	-8.16182	0	0
-11.8196	0	0	-11.8196	0	0	-11.8196	0	0	-11.8196	0	0		-8.14882	0	0	-8.14882	0	0	-8.14882	0	0
-11.8026	0	0	-11.8026	0	0	-11.8026	0	0	-11.8026	0	0		-8.13582	0	0	-8.13582	0	0	-8.13582	0	0
-11.7846	0	0	-11.7846	0	0	-11.7846	0	0	-11.7846	0	0		-8.12282	0	0	-8.12282	0	0	-8.12282	0	0
-11.7676	0	0	-11.7676	0	0	-11.7676	0	0	-11.7676	0	0		-8.10982	0	0	-8.10982	0	0	-8.10982	0	0
-11.7506	0	0	-11.7506	0	0	-11.7506	0	0	-11.7506	0	0		-8.09682	0	0	-8.09682	0	0	-8.09682	0	0
-11.7326	0	0	-11.7326	0	0	-11.7326	0	0	-11.7326	0	0		-8.08382	0	0	-8.08382	0	0	-8.08382	0	0
-11.7156	0	0	-11.7156	0	0	-11.7156	0	0	-11.7156	0	0		-8.07082	0	0	-8.07082	0	0	-8.07082	0	0
-11.6976	0	0	-11.6976	0	0	-11.6976	0	0	-11.6976	0	0		-8.05682	0	0	-8.05682	0	0	-8.05682	0	0
-11.6806	0	0	-11.6806	0	0	-11.6806	0	0	-11.6806	0	0		-8.04382	0	0	-8.04382	0	0	-8.04382	0	0
-11.6636	0	0	-11.6636	0	0	-11.6636	0	0	-11.6636	0	0		-8.03082	0	0	-8.03082	0	0	-8.03082	0	0
-11.6456	0	0	-11.6456	0	0	-11.6456	0	0	-11.6456	0	0		-8.01782	0	0	-8.01782	0	0	-8.01782	0	0
-11.6286	0	0	-11.6286	0	0	-11.6286	0	0	-11.6286	0	0		-8.00482	0	0	-8.00482	0	0	-8.00482	0	0
-11.6106	0	0	-11.6106	0	0	-11.6106	0	0	-11.6106	0	0		-7.99182	1e-05	0	-7.99182	0	0	-7.99182	0	0
-11.5936	0	0	-11.5936	0	0	-11.5936	0	0	-11.5936	0	0		-7.97882	1e-05	0	-7.97882	0	0	-7.97882	0	0
-11.5756	0	0	-11.5756	0	0	-11.5756	0	0	-11.5756	0	0		-7.96582	2e-05	-1e-05	-7.96582	1e-05	0	-7.96582	0	0
-11.5586	0	0	-11.5586	0	0	-11.5586	0	0	-11.5586	0	0		-7.95182	2e-05	-1e-05	-7.95182	1e-05	0	-7.95182	1e-05	0
-11.5416	0	0	-11.5416	0	0	-11.5416	0	0	-11.5416	0	0		-7.93882	4e-05	-2e-05	-7.93882	2e-05	-1e-05	-7.93882	1e-05	-1e-05
-11.5236	0	0	-11.5236	0	0	-11.5236	0	0	-11.5236	0	0		-7.92582	6e-05	-3e-05	-7.92582	2e-05	-1e-05	-7.92582	2e-05	-1e-05
-11.5066	0	0	-11.5066	0	0	-11.5066	0	0	-11.5066	0	0		-7.91282	9e-05	-4e-05	-7.91282	4e-05	-2e-05	-7.91282	3e-05	-1e-05
-11.4886	0	0	-11.4886	0	0	-11.4886	0	0	-11.4886	0	0		-7.89982	0.00014	-7e-05	-7.89982	6e-05	-3e-05	-7.89982	4e-05	-2e-05
-11.4716	0	0	-11.4716	0	0	-11.4716	0	0	-11.4716	0	0		-7.88682	0.00022	-0.00011	-7.88682	9e-05	-4e-05	-7.88682	6e-05	-3e-05
-11.4546	0	0	-11.4546	0	0	-11.4546	0	0	-11.4546	0	0		-7.87382	0.00033	-0.00016	-7.87382	0.00013	-6e-05	-7.87382	0.0001	-5e-05
-11.4366	0	0	-11.4366	0	0	-11.4366	0	0	-11.4366	0	0		-7.86082	0.00049	-0.00025	-7.86082	0.0002	-0.0001	-7.86082	0.00015	-7e-05
-11.4196	0	0	-11.4196	0	0	-11.4196	0	0	-11.4196	0	0		-7.84682	0.00074	-0.00037	-7.84682	0.00029	-0.00015	-7.84682	0.00022	-0.00011
-11.4016	0	0	-11.4016	0	0	-11.4016	0	0	-11.4016	0	0		-7.83382	0.00108	-0.00056	-7.83382	0.00043	-0.00022	-7.83382	0.00032	-0.00017
-11.3846	0	0	-11.3846	0	0	-11.3846	0	0	-11.3846	0	0		-7.82082	0.00159	-0.00083	-7.82082	0.00063	-0.00033	-7.82082	0.00047	-0.00025
-11.3666	0	0	-11.3666	0	0	-11.3666	0	0	-11.3666	0	0		-7.80782	0.0023	-0.00121	-7.80782	0.00091	-0.00048	-7.80782	0.00068	-0.00036
-11.3496	0	0	-11.3496	0	0	-11.3496	0	0	-11.3496	0	0		-7.79482	0.00331	-0.00177	-7.79482	0.00131	-0.0007	-7.79482	0.00098	-0.00052
-11.3326	0	0	-11.3326	0	0	-11.3326	0	0	-11.3326	0	0		-7.78182	0.00471	-0.00255	-7.78182	0.00187	-0.00101	-7.78182	0.00139	-0.00076
-11.3146	0	0	-11.3146	0	0	-11.3146	0	0	-11.3146	0	0		-7.76882	0.00667	-0.00366	-7.76882	0.00264	-0.00144	-7.76882	0.00197	-0.00109
-11.2976	0	0	-11.2976	0	0	-11.2976	0	0	-11.2976	0	0		-7.75582	0.00935	-0.0052	-7.75582	0.0037	-0.00204	-7.75582	0.00276	-0.00154
-11.2796	0	0	-11.2796	0	0	-11.2796	0	0	-11.2796	0	0		-7.74182	0.01301	-0.00732	-7.74182	0.00515	-0.00288	-7.74182	0.00384	-0.00218
-11.2626	0	0	-11.2626	0	0	-11.2626	0	0	-11.2626	0	0		-7.72882	0.01794	-0.01023	-7.72882	0.0071	-0.00402	-7.72882	0.0053	-0.00304
-11.2456	0	0	-11.2456	0	0	-11.2456	0	0	-11.2456	0	0		-7.71582	0.02454	-0.01418	-7.71582	0.00972	-0.00557	-7.71582	0.00725	-0.00421
-11.2276	0	0	-11.2276	0	0	-11.2276	0	0	-11.2276	0	0		-7.70282	0.0333	-0.01949	-7.70282	0.01318	-0.00766	-7.70282	0.00984	-0.00579
-11.2106	0	0	-11.2106	0	0	-11.2106	0	0	-11.2106	0	0		-7.68982	0.04481	-0.02657	-7.68982	0.01773	-0.01044	-7.68982	0.01324	-0.0079
-11.1926	0	0	-11.1926	0	0	-11.1926	0	0	-11.1926	0	0		-7.67682	0.0598	-0.03593	-7.67682	0.02367	-0.01411	-7.67682	0.01767	-0.01067
-11.1756	0	0	-11.1756	0	0	-11.1756	0	0	-11.1756	0	0		-7.66382	0.07916	-0.04817	-7.66382	0.03132	-0.01892	-7.66382	0.02339	-0.01432
-11.1576	0	0	-11.1576	0	0	-11.1576	0	0	-11.1576	0	0		-7.65082	0.1039	-0.06407	-7.65082	0.04111	-0.02515	-7.65082	0.03071	-0.01904
-11.1406	0	0	-11.1406	0	0	-11.1406	0	0	-11.1406	0	0		-7.63682	0.1353	-0.08452	-7.63682	0.05353	-0.03318	-7.63682	0.03999	-0.02512
-11.1236	0	0	-11.1236	0	0	-11.1236	0	0	-11.1236	0	0		-7.62382	0.1748	-0.1106	-7.62382	0.06912	-0.0434	-7.62382	0.05166	-0.03287
-11.1056	0	0	-11.1056	0	0	-11.1056	0	0	-11.1056	0	0		-7.61082	0.2239	-0.1435	-7.61082	0.08855	-0.05631	-7.61082	0.06619	-0.04267
-11.0886	0	0	-11.0886	0	0	-11.0886	0	0	-11.0886	0	0		-7.59782	0.2846	-0.1848	-7.59782	0.11251	-0.07248	-7.59782	0.08413	-0.05494
-11.0706	0	0	-11.0706	0	0	-11.0706	0	0	-11.0706	0	0		-7.58482	0.3587	-0.236	-7.58482	0.14181	-0.09253	-7.58482	0.10606	-0.07018
-11.0536	0	0	-11.0536	0	0	-11.0536	0	0	-11.0536	0	0		-7.57182	0.4486	-0.2989	-7.57182	0.1773	-0.11719	-7.57182	0.13265	-0.08891
-11.0366	0	0	-11.0366	0	0	-11.0366	0	0	-11.0366	0	0		-7.55882	0.5566	-0.3757	-7.55882	0.21992	-0.14724	-7.55882	0.16458	-0.11176
-11.0186	0	0	-11.0186	0	0	-11.0186	0	0	-11.0186	0	0		-7.54482	0.685	-0.4684	-7.54482	0.27063	-0.18352	-7.54482	0.20258	-0.13935
-11.0016	0	0	-11.0016	0	0	-11.0016	0	0	-11.0016	0	0		-7.53182	0.8364	-0.5793	-7.53182	0.3304	-0.22693	-7.53182	0.2474	-0.17238
-10.9836	0	0	-10.9836	0	0	-10.9836	0	0	-10.9836	0	0		-7.51882	1.013	-0.711	-7.51882	0.40024	-0.27841	-7.51882	0.29978	-0.21158
-10.9666	0	0	-10.9666	0	0	-10.9666	0	0	-10.9666	0	0		-7.50582	1.218	-0.8657	-7.50582	0.48108	-0.33889	-7.50582	0.36043	-0.25767
-10.9486	0	0	-10.9486	0	0	-10.9486	0	0	-10.9486	0	0		-7.49282	1.453	-1.046	-7.49282	0.57381	-0.40933	-7.49282	0.43003	-0.31135
-10.9316	0	0	-10.9316	0	0	-10.9316	0	0	-10.9316	0	0		-7.47982	1.72	-1.254	-7.47982	0.67924	-0.4906	-7.47982	0.50918	-0.37334
-10.9146	0	0	-10.9146	0	0	-10.9146	0	0	-10.9146	0	0		-7.46682	2.022	-1.492	-7.46682	0.79797	-0.58354	-7.46682	0.59836	-0.44427
-10.8966	0	0	-10.8966	0	0	-10.8966	0	0	-10.8966	0	0		-7.45382	2.358	-1.761	-7.45382	0.93053	-0.68885	-7.45382	0.69797	-0.5247
-10.8796	0	0	-10.8796	0	0	-10.8796	0	0	-10.8796	0	0		-7.43982	2.73	-2.064	-7.43982	1.07726	-0.80712	-7.43982	0.80826	-0.61505
-10.8616	0	0	-10.8616	0	0	-10.8616	0	0	-10.8616	0	0		-7.42682	3.138	-2.402	-7.42682	1.23815	-0.93876	-7.42682	0.92929	-0.71568
-10.8446	0	0	-10.8446	0	0	-10.8446	0	0	-10.8446	0	0		-7.41382	3.582	-2.774	-7.41382	1.41314	-1.08395	-7.41382	1.06087	-0.82682
-10.8266	0	0	-10.8266	0	0	-10.8266	0	0	-10.8266	0	0		-7.40082	4.06	-3.181	-7.40082	1.60182	-1.24276	-7.40082	1.20286	-0.94837
-10.8096	0	0	-10.8096	0	0	-10.8096	0	0	-10.8096	0	0		-7.38782	4.572	-3.623	-7.38782	1.80359	-1.41496	-7.38782	1.35475	-1.08026
-10.7926	0	0	-10.7926	0	0	-10.7926	0	0	-10.7926	0	0		-7.37482	5.115	-4.097	-7.37482	2.01766	-1.59998	-7.37482	1.51598	-1.22213
-10.7746	0	0	-10.7746	0	0	-10.7746	0	0	-10.7746	0	0		-7.36182	5.687	-4.604	-7.36182	2.24314	-1.79726	-7.36182	1.68586	-1.37347
-10.7576	0	0	-10.7576	0	0	-10.7576	0	0	-10.7576	0	0		-7.34882	6.285	-5.139	-7.34882	2.47886	-2.00597	-7.34882	1.8635	-1.53364
-10.7396	0	0	-10.7396	0	0	-10.7396	0	0	-10.7396	0	0		-7.33482	6.905	-5.701	-7.33482	2.72375	-2.22498	-7.33482	2.04807	-1.70186
-10.7226	0	0	-10.7226	0	0	-10.7226	0	0	-10.7226	0	0		-7.32182	7.546	-6.287	-7.32182	2.97665	-2.45324	-7.32182	2.23875	-1.87733
-10.7056	0	0	-10.7056	0	0	-10.7056	0	0	-10.7056	0	0		-7.30882	8.204	-6.894	-7.30882	3.23647	-2.68958	-7.30882	2.43468	-2.05908
-10.6876	0	0	-10.6876	0	0	-10.6876	0	0	-10.6876	0	0		-7.29582	8.877	-7.518	-7.29582	3.5023	-2.93275	-7.29582	2.63519	-2.24628
-10.6706	0	0	-10.6706	0	0	-10.6706	0	0	-10.6706	0	0		-7.28282	9.563	-8.157	-7.28282	3.77331	-3.18168	-7.28282	2.83969	-2.43792
-10.6526	0	0	-10.6526	0	0	-10.6526	0	0	-10.6526	0	0		-7.26982	10.26	-8.808	-7.26982	4.04901	-3.43536	-7.26982	3.04772	-2.63349
-10.6356	0	0	-10.6356	0	0	-10.6356	0	0	-10.6356	0	0		-7.25682	10.97	-9.469	-7.25682	4.32919	-3.69297	-7.25682	3.25907	-2.83218
-10.6176	0	0	-10.6176	0	0	-10.6176	0	0	-10.6176	0	0		-7.24382	11.69	-10.14	-7.24382	4.61373	-3.954	-7.24382	3.47385	-3.03358
-10.6006	0	0	-10.6006	0	0	-10.6006	0	0	-10.6006	0	0		-7.22982	12.42	-10.81	-7.22982	4.90316	-4.21805	-7.22982	3.69222	-3.23745
-10.5836	0	0	-10.5836	0	0	-10.5836	0	0	-10.5836	0	0		-7.21682	13.16	-11.5	-7.21682	5.19779	-4.4852	-7.21682	3.9145	-3.44378
-10.5656	0	0	-10.5656	0	0	-10.5656	0	0	-10.5656	0	0		-7.20382	13.92	-12.19	-7.20382	5.49859	-4.75571	-7.20382	4.14143	-3.65282
-10.5486	0	0	-10.5486	0	0	-10.5486	0	0	-10.5486	0	0		-7.19082	14.69	-12.89	-7.19082	5.80635	-5.02992	-7.19082	4.37351	-3.86487
-10.5306	0	0	-10.5306	0	0	-10.5306	0	0	-10.5306	0	0		-7.17782	15.48	-13.61	-7.17782	6.12187	-5.30877	-7.17782	4.6116	-4.08062
-10.5136	0	0	-10.5136	0	0	-10.5136	0	0	-10.5136	0	0		-7.16482	16.3	-14.33	-7.16482	6.44668	-5.59309	-7.16482	4.85633	-4.30071
-10.4966	0	0	-10.4966	0	0	-10.4966	0	0	-10.4966	0	0		-7.15182	17.14	-15.07	-7.15182	6.78102	-5.88387	-7.15182	5.10847	-4.52586
-10.4786	0	0	-10.4786	0	0	-10.4786	0	0	-10.4786	0	0		-7.13882	18	-15.83	-7.13882	7.12603	-6.18206	-7.13882	5.36839	-4.75686
-10.4616	0	0	-10.4616	0	0	-10.4616	0	0	-10.4616	0	0		-7.12482	18.89	-16.62	-7.12482	7.48183	-6.48866	-7.12482	5.6364	-4.99459
-10.4436	0	0	-10.4436	0	0	-10.4436	0	0	-10.4436	0	0		-7.11182	19.81	-17.42	-7.11182	7.84852	-6.80446	-7.11182	5.91256	-5.23945
-10.4266	0	0	-10.4266	0	0	-10.4266	0	0	-10.4266	0	0		-7.09882	20.75	-18.25	-7.09882	8.22568	-7.13003	-7.09882	6.19661	-5.4919
-10.4086	0	0	-10.4086	0	0	-10.4086	0	0	-10.4086	0	0		-7.08582	21.72	-19.1	-7.08582	8.61288	-7.46538	-7.08582	6.48788	-5.75229
-10.3916	1e-05	0	-10.3916	0	0	-10.3916	0	0	-10.3916	0	0		-7.07282	22.71	-19.98	-7.07282	9.00855	-7.81034	-7.07282	6.78545	-6.02033
-10.3746	1e-05	0	-10.3746	0	0	-10.3746	1e-05	0	-10.3746	0	0		-7.05982	23.71	-20.88	-7.05982	9.41117	-8.16485	-7.05982	7.08802	-6.2957
-10.3566	2e-05	0	-10.3566	0	0	-10.3566	1e-05	0	-10.3566	0	0		-7.04682	24.73	-21.81	-7.04682	9.81904	-8.52745	-7.04682	7.39406	-6.57758
-10.3396	4e-05	0	-10.3396	1e-05	0	-10.3396	2e-05	0	-10.3396	1e-05	0		-7.03282	25.75	-22.75	-7.03282	10.2295	-8.89737	-7.03282	7.70199	-6.86539
-10.3216	7e-05	0	-10.3216	1e-05	0	-10.3216	3e-05	0	-10.3216	1e-05	0		-7.01982	26.77	-23.7	-7.01982	10.6403	-9.27268	-7.01982	8.00961	-7.15697
-10.3046	0.00012	0	-10.3046	2e-05	0	-10.3046	5e-05	0	-10.3046	2e-05	0		-7.00682	27.78	-24.66	-7.00682	11.0481	-9.65088	-7.00682	8.31456	-7.45146
-10.2876	0.00021	0	-10.2876	3e-05	0	-10.2876	9e-05	0	-10.2876	3e-05	0		-6.99382	28.77	-25.63	-6.99382	11.4507	-10.0304	-6.99382	8.61561	-7.74675
-10.2696	0.00037	0	-10.2696	6e-05	0	-10.2696	0.00016	0	-10.2696	6e-05	0		-6.98082	29.75	-26.59	-6.98082	11.8452	-10.4084	-6.98082	8.90928	-8.04069
-10.2526	0.00062	0	-10.2526	0.0001	0	-10.2526	0.00027	0	-10.2526	9e-05	0		-6.96782	30.69	-27.54	-6.96782	12.2288	-10.7827	-6.96782	9.1946	-8.33126
-10.2346	0.00103	0	-10.2346	0.00017	0	-10.2346	0.00045	0	-10.2346	0.00016	0		-6.95482	31.6	-28.47	-6.95482	12.599	-11.1499	-6.95482	9.46847	-8.61679
-10.2176	0.00169	0	-10.2176	0.00027	0	-10.2176	0.00075	0	-10.2176	0.00026	0		-6.94182	32.46	-29.37	-6.94182	12.9534	-11.5083	-6.94182	9.72991	-8.89489
-10.1996	0.00273	0	-10.1996	0.00044	0	-10.1996	0.00121	0	-10.1996	0.00041	0		-6.92782	33.28	-30.24	-6.92782	13.2894	-11.8547	-6.92782	9.97662	-9.16329
-10.1826	0.00435	0	-10.1826	0.0007	0	-10.1826	0.00193	0	-10.1826	0.00066	0		-6.91482	34.05	-31.08	-6.91482	13.6058	-12.1866	-6.91482	10.2086	-9.42076
-10.1656	0.00684	0	-10.1656	0.00111	0	-10.1656	0.00303	0	-10.1656	0.00104	0		-6.90182	34.76	-31.87	-6.90182	13.9009	-12.5026	-6.90182	10.4238	-9.66497
-10.1476	0.0106	0	-10.1476	0.00172	0	-10.1476	0.0047	0	-10.1476	0.0016	0		-6.88882	35.41	-32.62	-6.88882	14.1739	-12.8011	-6.88882	10.6202	-9.89394
-10.1306	0.01622	0	-10.1306	0.00263	0	-10.1306	0.00719	0	-10.1306	0.00245	0		-6.87582	36	-33.31	-6.87582	14.4236	-13.0791	-6.87582	10.799	-10.1081
-10.1126	0.02446	-1e-05	-10.1126	0.00397	0	-10.1126	0.01084	0	-10.1126	0.0037	0		-6.86282	36.53	-33.95	-6.86282	14.6489	-13.3368	-6.86282	10.9584	-10.3051
-10.0956	0.03637	-2e-05	-10.0956	0.00591	0	-10.0956	0.01612	-1e-05	-10.0956	0.00549	0		-6.84982	36.99	-34.53	-6.84982	14.8491	-13.572	-6.84982	11.0986	-10.4845
-10.0786	0.05336	-3e-05	-10.0786	0.00869	0	-10.0786	0.02365	-1e-05	-10.0786	0.00805	0		-6.83682	37.39	-35.05	-6.83682	15.025	-13.7845	-6.83682	11.2196	-10.645
-10.0606	0.0772	-5e-05	-10.0606	0.01259	-1e-05	-10.0606	0.03422	-2e-05	-10.0606	0.01164	-1e-05		-6.82282	37.72	-35.51	-6.82282	15.176	-13.9742	-6.82282	11.3209	-10.7871
-10.0436	0.1102	-9e-05	-10.0436	0.018	-1e-05	-10.0436	0.04884	-4e-05	-10.0436	0.0166	-1e-05		-6.80982	38	-35.91	-6.80982	15.3022	-14.1407	-6.80982	11.4032	-10.9106
-10.0256	0.1551	-0.00016	-10.0256	0.02538	-2e-05	-10.0256	0.06876	-8e-05	-10.0256	0.02336	-3e-05		-6.79682	38.2	-36.24	-6.79682	15.4036	-14.2834	-6.79682	11.4671	-11.0155
-10.0086	0.2155	-0.00028	-10.0086	0.03532	-3e-05	-10.0086	0.09553	-0.00013	-10.0086	0.03242	-4e-05		-6.78382	38.35	-36.52	-6.78382	15.4805	-14.4029	-6.78382	11.511	-11.1008
-9.99064	0.2953	-0.00048	-9.99064	0.0485	-5e-05	-9.99064	0.13093	-0.00022	-9.99064	0.0444	-8e-05		-6.77082	38.44	-36.73	-6.77082	15.533	-14.499	-6.77082	11.5372	-11.1685
-9.97364	0.3994	-0.00081	-9.97364	0.06572	-9e-05	-9.97364	0.17706	-0.00038	-9.97364	0.05999	-0.00013		-6.75782	38.47	-36.88	-6.75782	15.5616	-14.5725	-6.75782	11.5456	-11.2183
-9.95664	0.5329	-0.00135	-9.95664	0.08787	-0.00015	-9.95664	0.2363	-0.00063	-9.95664	0.07998	-0.00021		-6.74482	38.43	-36.98	-6.74482	15.5675	-14.6233	-6.74482	11.5366	-11.2497
-9.93864	0.7019	-0.00222	-9.93864	0.11596	-0.00024	-9.93864	0.31122	-0.00104	-9.93864	0.10522	-0.00035		-6.73182	38.35	-37.02	-6.73182	15.5511	-14.6525	-6.73182	11.5109	-11.2639
-9.92164	0.9123	-0.0036	-9.92164	0.15106	-0.0004	-9.92164	0.40457	-0.00169	-9.92164	0.13665	-0.00057		-6.71782	38.21	-37.01	-6.71782	15.5116	-14.6596	-6.71782	11.4682	-11.2614
-9.90364	1.17	-0.00575	-9.90364	0.19422	-0.00063	-9.90364	0.51911	-0.0027	-9.90364	0.17514	-0.00091		-6.70482	38.02	-36.94	-6.70482	15.4517	-14.6457	-6.70482	11.4109	-11.2424
-9.88664	1.482	-0.00905	-9.88664	0.24654	-0.001	-9.88664	0.65751	-0.00425	-9.88664	0.22159	-0.00143		-6.69182	37.78	-36.82	-6.69182	15.3712	-14.6104	-6.69182	11.339	-11.2074
-9.86964	1.854	-0.01404	-9.86964	0.30896	-0.00156	-9.86964	0.8223	-0.0066	-9.86964	0.27678	-0.00222		-6.67882	37.49	-36.65	-6.67882	15.2718	-14.5559	-6.67882	11.2528	-11.158
-9.85164	2.289	-0.02149	-9.85164	0.38232	-0.00239	-9.85164	1.01533	-0.01009	-9.85164	0.34135	-0.0034		-6.66582	37.16	-36.43	-6.66582	15.1552	-14.4815	-6.66582	11.1544	-11.0938
-9.83464	2.79	-0.03242	-9.83464	0.46721	-0.00362	-9.83464	1.23789	-0.01522	-9.83464	0.4157	-0.00512		-6.65282	36.8	-36.16	-6.65282	15.0222	-14.3886	-6.65282	11.0454	-11.0157
-9.81664	3.359	-0.04821	-9.81664	0.56387	-0.0054	-9.81664	1.49057	-0.02264	-9.81664	0.49993	-0.00761		-6.63982	36.4	-35.86	-6.63982	14.8753	-14.2775	-6.63982	10.9264	-10.925
-9.79964	3.995	-0.07069	-9.79964	0.67213	-0.00794	-9.79964	1.77263	-0.03319	-9.79964	0.59381	-0.01115		-6.62682	35.97	-35.51	-6.62682	14.7165	-14.1502	-6.62682	10.7981	-10.8218
-9.78164	4.692	-0.1022	-9.78164	0.79146	-0.01151	-9.78164	2.08246	-0.04798	-9.78164	0.69677	-0.01611		-6.61282	35.52	-35.13	-6.61282	14.5475	-14.0074	-6.61282	10.6648	-10.7082
-9.76464	5.446	-0.1457	-9.76464	0.92073	-0.01646	-9.76464	2.41692	-0.06838	-9.76464	0.80764	-0.02294		-6.59982	35.06	-34.71	-6.59982	14.3724	-13.8511	-6.59982	10.5265	-10.5848
-9.74764	6.244	-0.2047	-9.74764	1.05836	-0.0232	-9.74764	2.77194	-0.09611	-9.74764	0.92492	-0.03222		-6.58682	34.58	-34.27	-6.58682	14.1923	-13.6828	-6.58682	10.386	-10.454
-9.72964	7.075	-0.2837	-9.72964	1.20229	-0.03226	-9.72964	3.14124	-0.13319	-9.72964	1.04678	-0.04462		-6.57382	34.1	-33.81	-6.57382	14.0111	-13.5052	-6.57382	10.2443	-10.3165
-9.71264	7.924	-0.3878	-9.71264	1.34983	-0.04423	-9.71264	3.5188	-0.18203	-9.71264	1.17099	-0.06094		-6.56082	33.63	-33.33	-6.56082	13.8316	-13.3199	-6.56082	10.1048	-10.1744
-9.69464	8.773	-0.5227	-9.69464	1.49818	-0.05981	-9.69464	3.89645	-0.24532	-9.69464	1.29479	-0.08208		-6.54782	33.17	-32.84	-6.54782	13.6563	-13.1304	-6.54782	9.96872	-10.0296
-9.67764	9.604	-0.6948	-9.67764	1.64405	-0.07975	-9.67764	4.26592	-0.32609	-9.67764	1.41554	-0.109		-6.53482	32.72	-32.34	-6.53482	13.488	-12.9391	-6.53482	9.8386	-9.88458
-9.65964	10.4	-0.911	-9.65964	1.78419	-0.1049	-9.65964	4.61881	-0.42752	-9.65964	1.53082	-0.1428		-6.52082	32.3	-31.86	-6.52082	13.3295	-12.7486	-6.52082	9.71547	-9.7408
-9.64264	11.13	-1.178	-9.64264	1.91511	-0.13609	-9.64264	4.94695	-0.55286	-9.64264	1.63709	-0.18454		-6.50782	31.91	-31.38	-6.50782	13.1831	-12.5626	-6.50782	9.60108	-9.60095
-9.62564	11.79	-1.503	-9.62564	2.03397	-0.17416	-9.62564	5.24256	-0.70518	-9.62564	1.7324	-0.23521		-6.49482	31.55	-30.92	-6.49482	13.0507	-12.3833	-6.49482	9.49747	-9.467
-9.60764	12.37	-1.891	-9.60764	2.13798	-0.21987	-9.60764	5.49824	-0.88756	-9.60764	1.81441	-0.29578		-6.48182	31.23	-30.48	-6.48182	12.9344	-12.2138	-6.48182	9.40554	-9.34034
-9.59064	12.84	-2.348	-9.59064	2.22467	-0.27384	-9.59064	5.70931	-1.10172	-9.59064	1.88129	-0.36693		-6.46882	30.96	-30.08	-6.46882	12.835	-12.0572	-6.46882	9.3257	-9.22373
-9.57264	13.2	-2.876	-9.57264	2.29237	-0.33651	-9.57264	5.87106	-1.3497	-9.57264	1.93205	-0.44915		-6.45582	30.72	-29.71	-6.45582	12.7535	-11.9153	-6.45582	9.25864	-9.11792
-9.55564	13.44	-3.477	-9.55564	2.34013	-0.40807	-9.55564	5.98198	-1.63127	-9.55564	1.96567	-0.54249		-6.44282	30.53	-29.39	-6.44282	12.6904	-11.7902	-6.44282	9.20462	-9.02529
-9.53864	13.57	-4.148	-9.53864	2.36758	-0.4883	-9.53864	6.04112	-1.94612	-9.53864	1.98244	-0.64663		-6.42982	30.38	-29.11	-6.42982	12.6457	-11.6837	-6.42982	9.16358	-8.94584
-9.52064	13.58	-4.884	-9.52064	2.37533	-0.57669	-9.52064	6.05014	-2.29137	-9.52064	1.98268	-0.76081		-6.41582	30.27	-28.87	-6.41582	12.6187	-11.5971	-6.41582	9.13482	-8.88071
-9.50364	13.49	-5.676	-9.50364	2.36432	-0.67232	-9.50364	6.01203	-2.6633	-9.50364	1.96733	-0.8836		-6.40282	30.2	-28.69	-6.40282	12.6092	-11.5312	-6.40282	9.11836	-8.83105
-9.48564	13.3	-6.513	-9.48564	2.33602	-0.77378	-9.48564	5.93132	-3.05607	-9.48564	1.93848	-1.01294		-6.38982	30.17	-28.56	-6.38982	12.6156	-11.4862	-6.38982	9.11243	-8.79662
-9.46864	13.03	-7.379	-9.46864	2.29255	-0.87929	-9.46864	5.81297	-3.46275	-9.46864	1.89721	-1.14683		-6.37682	30.18	-28.48	-6.37682	12.6367	-11.4626	-6.37682	9.11684	-8.77727
-9.45064	12.69	-8.257	-9.45064	2.23617	-0.98678	-9.45064	5.66377	-3.87502	-9.45064	1.84623	-1.28215		-6.36382	30.22	-28.44	-6.36382	12.6711	-11.4594	-6.36382	9.13027	-8.77257
-9.43364	12.29	-9.126	-9.43364	2.16954	-1.09378	-9.43364	5.48937	-4.28309	-9.43364	1.78724	-1.41623		-6.35082	30.28	-28.46	-6.35082	12.7171	-11.476	-6.35082	9.15074	-8.78199
-9.41664	11.84	-9.966	-9.41664	2.09505	-1.19783	-9.41664	5.29747	-4.67783	-9.41664	1.72265	-1.54527		-6.33782	30.36	-28.51	-6.33782	12.7729	-11.5115	-6.33782	9.17786	-8.80456
-9.39864	11.38	-10.75	-9.39864	2.01528	-1.29619	-9.39864	5.09351	-5.04876	-9.39864	1.65437	-1.6662		-6.32482	30.47	-28.61	-6.32482	12.8368	-11.564	-6.32482	9.21004	-8.83912
-9.38164	10.89	-11.47	-9.38164	1.93238	-1.38645	-9.38164	4.88296	-5.38668	-9.38164	1.58453	-1.77603		-6.31082	30.59	-28.75	-6.31082	12.907	-11.6321	-6.31082	9.24594	-8.88446
-9.36364	10.41	-12.1	-9.36364	1.8482	-1.4662	-9.36364	4.67085	-5.68292	-9.36364	1.51436	-1.87198		-6.29782	30.72	-28.91	-6.29782	12.9823	-11.7136	-6.29782	9.2849	-8.93932
-9.34664	9.926	-12.62	-9.34664	1.76453	-1.53356	-9.34664	4.46115	-5.93041	-9.34664	1.44513	-1.95147		-6.28482	30.85	-29.11	-6.28482	13.0611	-11.8066	-6.28482	9.32514	-9.0019
-9.32964	9.456	-13.03	-9.32964	1.68248	-1.58698	-9.32964	4.25666	-6.1234	-9.32964	1.37799	-2.01315		-6.27182	30.99	-29.32	-6.27182	13.1419	-11.9087	-6.27182	9.36623	-9.07034
-9.31164	9.004	-13.31	-9.31164	1.60301	-1.62539	-9.31164	4.0597	-6.25911	-9.31164	1.31359	-2.05542		-6.25882	31.14	-29.55	-6.25882	13.2242	-12.0176	-6.25882	9.40696	-9.14276
-9.29464	8.572	-13.47	-9.29464	1.52671	-1.64829	-9.29464	3.87173	-6.33593	-9.29464	1.25216	-2.0786		-6.24582	31.28	-29.79	-6.24582	13.3072	-12.131	-6.24582	9.44748	-9.2182
-9.27664	8.162	-13.51	-9.27664	1.45392	-1.65582	-9.27664	3.69314	-6.3548	-9.27664	1.19397	-2.08259		-6.23282	31.42	-30.03	-6.23282	13.39	-12.2467	-6.23282	9.48635	-9.29437
-9.25964	7.773	-13.42	-9.25964	1.38481	-1.64864	-9.25964	3.52402	-6.31871	-9.25964	1.13904	-2.06853		-6.21982	31.56	-30.28	-6.21982	13.4726	-12.3626	-6.21982	9.52424	-9.36957
-9.24164	7.406	-13.23	-9.24164	1.31934	-1.62779	-9.24164	3.36439	-6.23239	-9.24164	1.08738	-2.03779		-6.20582	31.69	-30.51	-6.20582	13.5552	-12.4766	-6.20582	9.56049	-9.44213
-9.22464	7.06	-12.94	-9.22464	1.25742	-1.59473	-9.22464	3.21347	-6.10177	-9.22464	1.03871	-1.99276		-6.19282	31.82	-30.74	-6.19282	13.6376	-12.5874	-6.19282	9.59493	-9.51151
-9.20764	6.733	-12.58	-9.20764	1.19895	-1.55124	-9.20764	3.07099	-5.93372	-9.20764	0.99266	-1.93551		-6.17982	31.95	-30.95	-6.17982	13.7206	-12.6933	-6.17982	9.62853	-9.57569
-9.18964	6.425	-12.14	-9.18964	1.14363	-1.49926	-9.18964	2.93656	-5.73641	-9.18964	0.94916	-1.86898		-6.16682	32.08	-31.15	-6.16682	13.8048	-12.7935	-6.16682	9.6609	-9.63379
-9.17264	6.133	-11.67	-9.17264	1.09159	-1.44079	-9.17264	2.80939	-5.51718	-9.17264	0.90805	-1.79531		-6.15382	32.21	-31.33	-6.15382	13.8909	-12.8877	-6.15382	9.69252	-9.68639
-9.15464	5.858	-11.16	-9.15464	1.04253	-1.3778	-9.15464	2.68925	-5.2838	-9.15464	0.86907	-1.71713		-6.14082	32.34	-31.49	-6.14082	13.9797	-12.9758	-6.14082	9.72431	-9.73249
-9.13764	5.599	-10.64	-9.13764	0.99636	-1.31222	-9.13764	2.57511	-5.04332	-9.13764	0.8321	-1.63685		-6.12782	32.47	-31.63	-6.12782	14.0725	-13.0584	-6.12782	9.7569	-9.77204
-9.12064	5.353	-10.11	-9.12064	0.95301	-1.24558	-9.12064	2.46743	-4.80174	-9.12064	0.79693	-1.55667		-6.11482	32.61	-31.76	-6.11482	14.1702	-13.1367	-6.11482	9.79099	-9.80609
-9.10264	5.121	-9.591	-9.10264	0.91234	-1.17943	-9.10264	2.36472	-4.56399	-9.10264	0.76307	-1.47775		-6.10082	32.77	-31.87	-6.10082	14.2744	-13.2121	-6.10082	9.82719	-9.8355
-9.08564	4.9	-9.09	-9.08564	0.87412	-1.11483	-9.08564	2.2669	-4.33483	-9.08564	0.73057	-1.40186		-6.08782	32.93	-31.98	-6.08782	14.3856	-13.2869	-6.08782	9.86554	-9.86199
-9.06764	4.69	-8.613	-9.06764	0.83836	-1.05265	-9.06764	2.173	-4.11671	-9.06764	0.699	-1.32985		-6.07482	33.11	-32.09	-6.07482	14.5053	-13.3631	-6.07482	9.90814	-9.88636
-9.05064	4.488	-8.163	-9.05064	0.80475	-0.99355	-9.05064	2.08226	-3.91108	-9.05064	0.66793	-1.26194		-6.06182	33.3	-32.2	-6.06182	14.6346	-13.4439	-6.06182	9.95544	-9.91089
-9.03264	4.294	-7.743	-9.03264	0.77312	-0.93773	-9.03264	1.99394	-3.71927	-9.03264	0.63717	-1.19904		-6.04882	33.51	-32.31	-6.04882	14.7748	-13.5319	-6.04882	10.0077	-9.93775
-9.01564	4.105	-7.352	-9.01564	0.74335	-0.8853	-9.01564	1.90741	-3.54106	-9.01564	0.60641	-1.14076		-6.03582	33.75	-32.45	-6.03582	14.9268	-13.63	-6.03582	10.0665	-9.96905
-8.99864	3.92	-6.988	-8.99864	0.71525	-0.83621	-8.99864	1.82184	-3.37583	-8.99864	0.57517	-1.08658		-6.02282	34.01	-32.61	-6.02282	15.0923	-13.7411	-6.02282	10.1319	-10.0068
-8.98064	3.739	-6.651	-8.98064	0.68878	-0.79027	-8.98064	1.73654	-3.22218	-8.98064	0.54341	-1.03641		-6.00882	34.31	-32.8	-6.00882	15.2718	-13.8679	-6.00882	10.205	-10.0524
-8.96364	3.56	-6.336	-8.96364	0.66398	-0.74716	-8.96364	1.65182	-3.07873	-8.96364	0.51093	-0.98997		-5.99582	34.63	-33.03	-5.99582	15.467	-14.0127	-5.99582	10.288	-10.1085
-8.94564	3.385	-6.042	-8.94564	0.64102	-0.70659	-8.94564	1.56729	-2.94477	-8.94564	0.47762	-0.94639		-5.98282	34.99	-33.29	-5.98282	15.6787	-14.1773	-5.98282	10.3792	-10.1761
-8.92864	3.214	-5.765	-8.92864	0.62015	-0.66838	-8.92864	1.4839	-2.81879	-8.92864	0.44365	-0.90553		-5.96982	35.38	-33.6	-5.96982	15.9086	-14.3631	-5.96982	10.4816	-10.2569
-8.91164	3.049	-5.505	-8.91164	0.60177	-0.63219	-8.91164	1.40211	-2.7	-8.91164	0.40912	-0.86708		-5.95682	35.81	-33.96	-5.95682	16.1578	-14.5709	-5.95682	10.5952	-10.3515
-8.89364	2.892	-5.259	-8.89364	0.58643	-0.59801	-8.89364	1.32288	-2.58751	-8.89364	0.37434	-0.83068		-5.94382	36.29	-34.37	-5.94382	16.4275	-14.8009	-5.94382	10.7211	-10.4585
-8.87664	2.746	-5.027	-8.87664	0.57468	-0.56569	-8.87664	1.24808	-2.48147	-8.87664	0.33966	-0.79635		-5.93082	36.81	-34.82	-5.93082	16.7191	-15.0529	-5.93082	10.8598	-10.5816
-8.85864	2.615	-4.808	-8.85864	0.56721	-0.53529	-8.85864	1.17861	-2.38162	-8.85864	0.30549	-0.76403		-5.91782	37.38	-35.32	-5.91782	17.0337	-15.3258	-5.91782	11.0121	-10.7174
-8.84164	2.502	-4.604	-8.84164	0.56475	-0.50686	-8.84164	1.11659	-2.28838	-8.84164	0.27225	-0.7337		-5.90382	38	-35.86	-5.90382	17.3723	-15.6184	-5.90382	11.1785	-10.8665
-8.82364	2.409	-4.415	-8.82364	0.56801	-0.48057	-8.82364	1.06328	-2.20186	-8.82364	0.2404	-0.70546		-5.89082	38.67	-36.44	-5.89082	17.7359	-15.9286	-5.89082	11.3595	-11.0271
-8.80664	2.341	-4.241	-8.80664	0.57763	-0.45649	-8.80664	1.02035	-2.12229	-8.80664	0.21029	-0.67929		-5.87782	39.39	-37.05	-5.87782	18.1249	-16.254	-5.87782	11.5554	-11.1982
-8.78964	2.3	-4.082	-8.78964	0.5942	-0.43475	-8.78964	0.98885	-2.04978	-8.78964	0.18224	-0.6552		-5.86482	40.16	-37.69	-5.86482	18.5393	-16.593	-5.86482	11.7657	-11.3783
-8.77164	2.288	-3.939	-8.77164	0.61806	-0.4155	-8.77164	0.96989	-1.98423	-8.77164	0.15655	-0.63296		-5.85182	40.99	-38.36	-5.85182	18.9795	-16.9424	-5.85182	11.9911	-11.5658
-8.75464	2.306	-3.81	-8.75464	0.64949	-0.39874	-8.75464	0.96401	-1.92514	-8.75464	0.13335	-0.61247		-5.83882	41.86	-39.05	-5.83882	19.4439	-17.3	-5.83882	12.2301	-11.7592
-8.73664	2.354	-3.695	-8.73664	0.68847	-0.3845	-8.73664	0.97137	-1.87186	-8.73664	0.11276	-0.59346		-5.82582	42.78	-39.75	-5.82582	19.9317	-17.6632	-5.82582	12.4812	-11.9564
-8.71964	2.432	-3.591	-8.71964	0.73457	-0.37276	-8.71964	0.99153	-1.82321	-8.71964	0.09473	-0.57549		-5.81282	43.74	-40.45	-5.81282	20.4406	-18.0298	-5.81282	12.7438	-12.1569
-8.70264	2.537	-3.496	-8.70264	0.78722	-0.36341	-8.70264	1.02374	-1.77819	-8.70264	0.07923	-0.55812		-5.79882	44.74	-41.16	-5.79882	20.9679	-18.3973	-5.79882	13.0165	-12.3578
-8.68464	2.666	-3.408	-8.68464	0.84543	-0.35637	-8.68464	1.06655	-1.7357	-8.68464	0.0661	-0.54097		-5.78582	45.76	-41.87	-5.78582	21.5104	-18.7644	-5.78582	13.2963	-12.5599
-8.66764	2.814	-3.325	-8.66764	0.90781	-0.35152	-8.66764	1.11816	-1.69414	-8.66764	0.05517	-0.52336		-5.77282	46.8	-42.58	-5.77282	22.0642	-19.1285	-5.77282	13.5809	-12.7592
-8.64964	2.976	-3.245	-8.64964	0.97277	-0.34879	-8.64964	1.17631	-1.65253	-8.64964	0.0462	-0.505		-5.75982	47.85	-43.27	-5.75982	22.6246	-19.488	-5.75982	13.8672	-12.9574
-8.63264	3.145	-3.165	-8.63264	1.03839	-0.34811	-8.63264	1.23846	-1.60987	-8.63264	0.03896	-0.48552		-5.74682	48.9	-43.95	-5.74682	23.1867	-19.8418	-5.74682	14.153	-13.1514
-8.61464	3.316	-3.085	-8.61464	1.10272	-0.34946	-8.61464	1.30184	-1.5659	-8.61464	0.03321	-0.46464		-5.73382	49.94	-44.62	-5.73382	23.745	-20.1875	-5.73382	14.434	-13.3412
-8.59764	3.48	-3.005	-8.59764	1.16377	-0.3529	-8.59764	1.36371	-1.52022	-8.59764	0.0287	-0.44228		-5.72082	50.95	-45.26	-5.72082	24.2939	-20.5241	-5.72082	14.7077	-13.5254
-8.58064	3.633	-2.925	-8.58064	1.21968	-0.35855	-8.58064	1.42141	-1.47293	-8.58064	0.02522	-0.41838		-5.70782	51.93	-45.88	-5.70782	24.8279	-20.8494	-5.70782	14.9696	-13.7036
-8.56264	3.767	-2.846	-8.56264	1.26888	-0.36661	-8.56264	1.47282	-1.42479	-8.56264	0.02255	-0.3931		-5.69382	52.86	-46.48	-5.69382	25.341	-21.1618	-5.69382	15.2176	-13.8737
-8.54564	3.881	-2.77	-8.54564	1.31035	-0.37737	-8.54564	1.5162	-1.37688	-8.54564	0.02052	-0.36666		-5.68082	53.73	-47.04	-5.68082	25.8284	-21.4594	-5.68082	15.447	-14.0347
-8.52764	3.971	-2.7	-8.52764	1.34372	-0.39115	-8.52764	1.55059	-1.33062	-8.52764	0.01899	-0.33938		-5.66782	54.53	-47.57	-5.66782	26.2852	-21.7396	-5.66782	15.6564	-14.1859
-8.51064	4.037	-2.639	-8.51064	1.36924	-0.40843	-8.51064	1.57599	-1.28736	-8.51064	0.01783	-0.31165		-5.65482	55.26	-48.06	-5.65482	26.7066	-22.0009	-5.65482	15.8437	-14.3261
-8.49264	4.083	-2.59	-8.49264	1.3882	-0.42963	-8.49264	1.59329	-1.24876	-8.49264	0.01697	-0.28387		-5.64182	55.9	-48.5	-5.64182	27.0902	-22.24	-5.64182	16.0055	-14.453
-8.47564	4.113	-2.557	-8.47564	1.40248	-0.45518	-8.47564	1.60423	-1.21659	-8.47564	0.01633	-0.2565		-5.62882	56.46	-48.9	-5.62882	27.4317	-22.4552	-5.62882	16.1413	-14.5644
-8.45864	4.135	-2.542	-8.45864	1.41502	-0.48552	-8.45864	1.61166	-1.19262	-8.45864	0.01589	-0.22997		-5.61582	56.92	-49.24	-5.61582	27.7311	-22.6445	-5.61582	16.2502	-14.6605
-8.44064	4.157	-2.549	-8.44064	1.4292	-0.52094	-8.44064	1.61898	-1.17815	-8.44064	0.01563	-0.20457		-5.60282	57.29	-49.52	-5.60282	27.9868	-22.8053	-5.60282	16.3321	-14.7398
-8.42364	4.191	-2.58	-8.42364	1.44913	-0.56168	-8.42364	1.63039	-1.17411	-8.42364	0.01555	-0.18069		-5.58882	57.57	-49.73	-5.58882	28.1993	-22.9365	-5.58882	16.3886	-14.8002
-8.40564	4.248	-2.634	-8.40564	1.47897	-0.60763	-8.40564	1.65013	-1.18127	-8.40564	0.01566	-0.15851		-5.57582	57.76	-49.88	-5.57582	28.3691	-23.0368	-5.57582	16.4191	-14.8423
-8.38864	4.34	-2.714	-8.38864	1.52301	-0.65851	-8.38864	1.68265	-1.19961	-8.38864	0.01599	-0.13825		-5.56282	57.87	-49.97	-5.56282	28.4984	-23.1055	-5.56282	16.4263	-14.8641
-8.37164	4.477	-2.815	-8.37164	1.58519	-0.7137	-8.37164	1.73191	-1.22869	-8.37164	0.01657	-0.11996		-5.54982	57.9	-49.99	-5.54982	28.59	-23.1434	-5.54982	16.4115	-14.8663
-8.35364	4.668	-2.937	-8.35364	1.66886	-0.77231	-8.35364	1.80128	-1.26721	-8.35364	0.01741	-0.10369		-5.53682	57.87	-49.94	-5.53682	28.6469	-23.1504	-5.53682	16.378	-14.8484
-8.33664	4.92	-3.074	-8.33664	1.77652	-0.833	-8.33664	1.89307	-1.31357	-8.33664	0.01853	-0.08941		-5.52382	57.77	-49.83	-5.52382	28.6723	-23.1295	-5.52382	16.327	-14.8135
-8.31864	5.237	-3.221	-8.31864	1.90968	-0.89419	-8.31864	2.00845	-1.36535	-8.31864	0.01995	-0.07699		-5.51082	57.62	-49.67	-5.51082	28.6697	-23.0823	-5.51082	16.262	-14.7604
-8.30164	5.617	-3.372	-8.30164	2.06843	-0.95411	-8.30164	2.14751	-1.41988	-8.30164	0.02165	-0.06634		-5.49782	57.42	-49.45	-5.49782	28.6437	-23.0132	-5.49782	16.1865	-14.6929
-8.28364	6.058	-3.519	-8.28364	2.25192	-1.01065	-8.28364	2.30832	-1.47403	-8.28364	0.02362	-0.05728		-5.48382	57.2	-49.19	-5.48382	28.5964	-22.9252	-5.48382	16.1022	-14.6125
-8.26664	6.553	-3.654	-8.26664	2.45766	-1.06176	-8.26664	2.48802	-1.52466	-8.26664	0.02584	-0.04963		-5.47082	56.94	-48.91	-5.47082	28.5317	-22.8238	-5.47082	16.012	-14.5232
-8.24964	7.09	-3.771	-8.24964	2.68228	-1.10549	-8.24964	2.68276	-1.56866	-8.24964	0.02827	-0.04323		-5.45782	56.66	-48.6	-5.45782	28.4529	-22.7146	-5.45782	15.9177	-14.4271
-8.23164	7.659	-3.863	-8.23164	2.92147	-1.14007	-8.23164	2.88696	-1.60319	-8.23164	0.03085	-0.03788		-5.44482	56.37	-48.28	-5.44482	28.3623	-22.602	-5.44482	15.8218	-14.3277
-8.21464	8.244	-3.925	-8.21464	3.17004	-1.1641	-8.21464	3.09487	-1.62608	-8.21464	0.03353	-0.03341		-5.43182	56.07	-47.97	-5.43182	28.2623	-22.4929	-5.43182	15.7261	-14.2291
-8.19664	8.829	-3.952	-8.19664	3.42268	-1.17666	-8.19664	3.30048	-1.63548	-8.19664	0.03623	-0.02966		-5.41882	55.77	-47.67	-5.41882	28.1544	-22.3922	-5.41882	15.6309	-14.134
-8.17964	9.4	-3.944	-8.17964	3.67399	-1.17742	-8.17964	3.49795	-1.63078	-8.17964	0.03891	-0.0265		-5.40582	55.47	-47.4	-5.40582	28.0409	-22.3056	-5.40582	15.5381	-14.0475
-8.16264	9.943	-3.9	-8.16264	3.91881	-1.16669	-8.16264	3.68134	-1.61195	-8.16264	0.04148	-0.02381		-5.39182	55.17	-47.16	-5.39182	27.9218	-22.2386	-5.39182	15.4495	-13.9699
-8.14464	10.45	-3.823	-8.14464	4.15285	-1.14534	-8.14464	3.84658	-1.57988	-8.14464	0.04388	-0.0215		-5.37882	54.88	-46.98	-5.37882	27.8	-22.1951	-5.37882	15.3635	-13.9072
-8.12764	10.9	-3.718	-8.12764	4.37249	-1.11483	-8.12764	3.99022	-1.53644	-8.12764	0.04606	-0.01948		-5.36582	54.59	-46.84	-5.36582	27.6759	-22.1784	-5.36582	15.2822	-13.8582
-8.10964	11.3	-3.59	-8.10964	4.57547	-1.07717	-8.10964	4.11003	-1.48409	-8.10964	0.04796	-0.01771		-5.35282	54.32	-46.77	-5.35282	27.5504	-22.1914	-5.35282	15.2064	-13.8282
-8.09264	11.64	-3.448	-8.09264	4.76091	-1.03469	-8.09264	4.20497	-1.42599	-8.09264	0.04956	-0.01615		-5.33982	54.06	-46.77	-5.33982	27.4261	-22.2378	-5.33982	15.1354	-13.8175
-8.07464	11.93	-3.299	-8.07464	4.92961	-0.99	-8.07464	4.27711	-1.36559	-8.07464	0.05081	-0.01477		-5.32682	53.81	-46.84	-5.32682	27.3037	-22.3176	-5.32682	15.0706	-13.8261
-8.05764	12.17	-3.153	-8.05764	5.08279	-0.94572	-8.05764	4.32852	-1.30652	-8.05764	0.05172	-0.01357		-5.31382	53.58	-46.98	-5.31382	27.1859	-22.4307	-5.31382	15.0114	-13.8553
-8.04064	12.37	-3.018	-8.04064	5.22434	-0.90455	-8.04064	4.36299	-1.25241	-8.04064	0.05226	-0.01253		-5.30082	53.38	-47.18	-5.30082	27.0756	-22.5775	-5.30082	14.96	-13.9043
-8.02264	12.55	-2.902	-8.02264	5.3582	-0.8688	-8.02264	4.38583	-1.20664	-8.02264	0.05247	-0.01168		-5.28682	53.2	-47.46	-5.28682	26.9752	-22.7561	-5.28682	14.9162	-13.9729
-8.00564	12.71	-2.813	-8.00564	5.49013	-0.84061	-8.00564	4.40246	-1.17223	-8.00564	0.05234	-0.011		-5.27382	53.05	-47.79	-5.27382	26.8873	-22.9648	-5.27382	14.8808	-14.0594
-7.98764	12.88	-2.756	-7.98764	5.62589	-0.82169	-7.98764	4.4198	-1.15168	-7.98764	0.05192	-0.0105		-5.26082	52.93	-48.19	-5.26082	26.8167	-23.2014	-5.26082	14.8554	-14.1626
-7.97064	13.08	-2.736	-7.97064	5.77223	-0.81326	-7.97064	4.4442	-1.1469	-7.97064	0.05124	-0.0102		-5.24782	52.86	-48.63	-5.24782	26.7658	-23.4622	-5.24782	14.8412	-14.2805
-7.95364	13.31	-2.755	-7.95364	5.93484	-0.81617	-7.95364	4.48147	-1.15912	-7.95364	0.05035	-0.01008		-5.23482	52.83	-49.13	-5.23482	26.7388	-23.7441	-5.23482	14.8387	-14.4122
-7.93564	13.6	-2.816	-7.93564	6.11921	-0.83072	-7.93564	4.53733	-1.18908	-7.93564	0.04931	-0.01015		-5.22182	52.86	-49.66	-5.22182	26.7386	-24.0436	-5.22182	14.8477	-14.5543
-7.91864	13.95	-2.917	-7.91864	6.33025	-0.85684	-7.91864	4.61672	-1.23675	-7.91864	0.04817	-0.0104		-5.20882	52.94	-50.22	-5.20882	26.7683	-24.3572	-5.20882	14.8726	-14.7055
-7.90064	14.37	-3.058	-7.90064	6.57048	-0.89401	-7.90064	4.72204	-1.30148	-7.90064	0.04697	-0.01083		-5.19582	53.08	-50.8	-5.19582	26.8308	-24.68	-5.19582	14.9111	-14.8618
-7.88364	14.87	-3.235	-7.88364	6.84184	-0.94134	-7.88364	4.85479	-1.38208	-7.88364	0.04577	-0.01141		-5.18182	53.28	-51.39	-5.18182	26.9286	-25.0088	-5.18182	14.9657	-15.024
-7.86564	15.44	-3.444	-7.86564	7.14318	-0.99772	-7.86564	5.01534	-1.47677	-7.86564	0.04461	-0.01213		-5.16882	53.54	-51.99	-5.16882	27.0634	-25.3388	-5.16882	15.0357	-15.1862
-7.84864	16.08	-3.68	-7.84864	7.47159	-1.06142	-7.84864	5.20154	-1.58334	-7.84864	0.04353	-0.01298		-5.15582	53.87	-52.58	-5.15582	27.2353	-25.6667	-5.15582	15.1212	-15.3481
-7.83164	16.78	-3.937	-7.83164	7.82244	-1.13088	-7.83164	5.40934	-1.69897	-7.83164	0.04255	-0.01392		-5.14282	54.26	-53.17	-5.14282	27.4449	-25.9873	-5.14282	15.2217	-15.5075
-7.81364	17.52	-4.208	-7.81364	8.18966	-1.20398	-7.81364	5.63372	-1.82049	-7.81364	0.04169	-0.01494		-5.12982	54.71	-53.73	-5.12982	27.6908	-26.298	-5.12982	15.3378	-15.6616
-7.79664	18.28	-4.484	-7.79664	8.56542	-1.27852	-7.79664	5.86886	-1.94473	-7.79664	0.04094	-0.01599		-5.11682	55.22	-54.27	-5.11682	27.9715	-26.5937	-5.11682	15.468	-15.808
-7.77864	19.05	-4.757	-7.77864	8.94181	-1.35224	-7.77864	6.10849	-2.06729	-7.77864	0.04031	-0.01706		-5.10382	55.78	-54.76	-5.10382	28.2839	-26.8708	-5.10382	15.6098	-15.9454
-7.76164	19.8	-5.019	-7.76164	9.3117	-1.4228	-7.76164	6.34539	-2.18537	-7.76164	0.03979	-0.01812		-5.09082	56.38	-55.22	-5.09082	28.6241	-27.1253	-5.09082	15.7636	-16.0702
-7.74464	20.53	-5.262	-7.74464	9.6671	-1.48792	-7.74464	6.57397	-2.29482	-7.74464	0.03936	-0.01914		-5.07682	57.02	-55.63	-5.07682	28.9871	-27.3532	-5.07682	15.9248	-16.1814
-7.72664	21.21	-5.477	-7.72664	10.004	-1.54558	-7.72664	6.7888	-2.39216	-7.72664	0.039	-0.0201		-5.06382	57.69	-55.97	-5.06382	29.3678	-27.5514	-5.06382	16.0929	-16.2782
-7.70964	21.83	-5.659	-7.70964	10.3193	-1.59389	-7.70964	6.98774	-2.47419	-7.70964	0.03869	-0.02098		-5.05082	58.37	-56.26	-5.05082	29.7597	-27.7172	-5.05082	16.2641	-16.3563
-7.69164	22.41	-5.802	-7.69164	10.6131	-1.63167	-7.69164	7.16816	-2.53922	-7.69164	0.03843	-0.02178		-5.03782	59.05	-56.48	-5.03782	30.1549	-27.847	-5.03782	16.4343	-16.4158
-7.67464	22.93	-5.904	-7.67464	10.8889	-1.65804	-7.67464	7.33115	-2.58605	-7.67464	0.0382	-0.02249		-5.02482	59.71	-56.62	-5.02482	30.5455	-27.9389	-5.02482	16.6015	-16.4551
-7.65664	23.41	-5.963	-7.65664	11.152	-1.6729	-7.65664	7.47941	-2.6133	-7.65664	0.038	-0.02313		-5.01182	60.35	-56.69	-5.01182	30.9237	-27.9916	-5.01182	16.7613	-16.4738
-7.63964	23.86	-5.982	-7.63964	11.4109	-1.67675	-7.63964	7.61757	-2.62246	-7.63964	0.03784	-0.02371		-4.99882	60.95	-56.68	-4.99882	31.2808	-28.0042	-4.99882	16.9104	-16.4701
-7.62264	24.31	-5.964	-7.62264	11.6759	-1.67097	-7.62264	7.75099	-2.61457	-7.62264	0.03772	-0.02427		-4.98582	61.48	-56.59	-4.98582	31.607	-27.9763	-4.98582	17.0432	-16.4458
-7.60464	24.78	-5.916	-7.60464	11.9576	-1.65742	-7.60464	7.88716	-2.59304	-7.60464	0.03768	-0.02483		-4.97182	61.94	-56.43	-4.97182	31.8947	-27.9088	-4.97182	17.1572	-16.3982
-7.58764	25.29	-5.847	-7.58764	12.2669	-1.63872	-7.58764	8.03231	-2.56133	-7.58764	0.03771	-0.02544		-4.95882	62.31	-56.19	-4.95882	32.1332	-27.8032	-4.95882	17.2468	-16.3315
-7.56964	25.86	-5.767	-7.56964	12.6139	-1.61798	-7.56964	8.19264	-2.52424	-7.56964	0.03783	-0.02616		-4.94582	62.58	-55.89	-4.94582	32.316	-27.6617	-4.94582	17.309	-16.2441
-7.55264	26.51	-5.689	-7.55264	13.0062	-1.59886	-7.55264	8.37401	-2.48619	-7.55264	0.03808	-0.02704		-4.93282	62.73	-55.52	-4.93282	32.4342	-27.488	-4.93282	17.3403	-16.1392
-7.53564	27.25	-5.625	-7.53564	13.4493	-1.58511	-7.53564	8.57922	-2.45384	-7.53564	0.03845	-0.02814		-4.91982	62.74	-55.11	-4.91982	32.4818	-27.2854	-4.91982	17.3361	-16.0189
-7.51764	28.08	-5.59	-7.51764	13.9443	-1.5805	-7.51764	8.81141	-2.43231	-7.51764	0.03895	-0.02951		-4.90682	62.61	-54.64	-4.90682	32.4527	-27.0599	-4.90682	17.2941	-15.8847
-7.50064	29.01	-5.595	-7.50064	14.4893	-1.58904	-7.50064	9.06897	-2.42758	-7.50064	0.03959	-0.03121		-4.89382	62.34	-54.14	-4.89382	32.3421	-26.8146	-4.89382	17.2123	-15.7404
-7.48264	30.02	-5.654	-7.48264	15.0791	-1.61419	-7.48264	9.34947	-2.44447	-7.48264	0.04037	-0.03329		-4.87982	61.9	-53.62	-4.87982	32.1478	-26.5565	-4.87982	17.0882	-15.5877
-7.46564	31.1	-5.778	-7.46564	15.7048	-1.65915	-7.46564	9.64867	-2.48851	-7.46564	0.04127	-0.03578		-4.86682	61.31	-53.08	-4.86682	31.8681	-26.2903	-4.86682	16.9217	-15.4294
-7.44764	32.22	-5.975	-7.44764	16.3544	-1.72664	-7.44764	9.96035	-2.56343	-7.44764	0.04229	-0.03873		-4.85382	60.56	-52.54	-4.85382	31.5043	-26.0206	-4.85382	16.7113	-15.2688
-7.43064	33.37	-6.254	-7.43064	17.0147	-1.81849	-7.43064	10.2766	-2.67238	-7.43064	0.04341	-0.04215		-4.84082	59.66	-52	-4.84082	31.0579	-25.7529	-4.84082	16.4585	-15.1089
-7.41364	34.51	-6.617	-7.41364	17.6717	-1.93596	-7.41364	10.5899	-2.81746	-7.41364	0.04462	-0.04604		-4.82782	58.62	-51.47	-4.82782	30.533	-25.4911	-4.82782	16.1649	-14.9512
-7.39564	35.62	-7.067	-7.39564	18.3107	-2.07912	-7.39564	10.8917	-2.99891	-7.39564	0.04591	-0.0504		-4.81482	57.43	-50.97	-4.81482	29.9366	-25.2395	-4.81482	15.8323	-14.7981
-7.37864	36.66	-7.601	-7.37864	18.9174	-2.2473	-7.37864	11.1745	-3.21628	-7.37864	0.04726	-0.05517		-4.80182	56.13	-50.48	-4.80182	29.2757	-25.0012	-4.80182	15.4639	-14.6511
-7.36064	37.63	-8.214	-7.36064	19.4812	-2.43874	-7.36064	11.432	-3.46696	-7.36064	0.04868	-0.06031		-4.78882	54.72	-50.03	-4.78882	28.5602	-24.7775	-4.78882	15.0648	-14.5112
-7.34364	38.49	-8.895	-7.34364	19.9928	-2.65039	-7.34364	11.6583	-3.74703	-7.34364	0.05017	-0.06574		-4.77482	53.22	-49.61	-4.77482	27.8009	-24.571	-4.77482	14.6381	-14.3789
-7.32564	39.25	-9.632	-7.32564	20.4472	-2.87839	-7.32564	11.8493	-4.05102	-7.32564	0.05173	-0.07136		-4.76182	51.66	-49.22	-4.76182	27.0077	-24.3804	-4.76182	14.1899	-14.2557
-7.30864	39.89	-10.41	-7.30864	20.842	-3.11804	-7.30864	12.0034	-4.37229	-7.30864	0.05337	-0.07703		-4.74882	50.06	-48.86	-4.74882	26.1952	-24.2059	-4.74882	13.7261	-14.14
-7.29164	40.41	-11.21	-7.29164	21.1779	-3.36348	-7.29164	12.1195	-4.70285	-7.29164	0.05511	-0.08263		-4.73582	48.44	-48.53	-4.73582	25.3751	-24.047	-4.73582	13.2515	-14.0317
-7.27364	40.82	-12.01	-7.27364	21.4612	-3.60859	-7.27364	12.1997	-5.03377	-7.27364	0.05695	-0.088		-4.72282	46.82	-48.23	-4.72282	24.5607	-23.9007	-4.72282	12.7731	-13.9296
-7.25664	41.13	-12.78	-7.25664	21.699	-3.84687	-7.25664	12.2464	-5.35603	-7.25664	0.05891	-0.093		-4.70982	45.23	-47.94	-4.70982	23.7641	-23.766	-4.70982	12.2967	-13.8333
-7.23864	41.36	-13.52	-7.23864	21.9021	-4.07189	-7.23864	12.2629	-5.66061	-7.23864	0.06099	-0.09749		-4.69682	43.68	-47.67	-4.69682	22.9986	-23.6384	-4.69682	11.8273	-13.7403
-7.22164	41.53	-14.19	-7.22164	22.0832	-4.27732	-7.22164	12.2541	-5.93846	-7.22164	0.06321	-0.10133		-4.68382	42.21	-47.4	-4.68382	22.2746	-23.5167	-4.68382	11.3717	-13.6499
-7.20464	41.66	-14.78	-7.20464	22.256	-4.45758	-7.20464	12.2264	-6.18237	-7.20464	0.06555	-0.10444		-4.66982	40.82	-47.14	-4.66982	21.6024	-23.3972	-4.66982	10.9343	-13.5603
-7.18664	41.77	-15.27	-7.18664	22.4344	-4.60836	-7.18664	12.1843	-6.38554	-7.18664	0.06802	-0.10674		-4.65682	39.54	-46.88	-4.65682	20.9911	-23.2767	-4.65682	10.5189	-13.4697
-7.16964	41.89	-15.65	-7.16964	22.63	-4.72627	-7.16964	12.1338	-6.54422	-7.16964	0.07059	-0.10819		-4.64382	38.38	-46.61	-4.64382	20.4472	-23.1526	-4.64382	10.1302	-13.3777
-7.15164	42.03	-15.92	-7.15164	22.8562	-4.80944	-7.15164	12.0802	-6.65563	-7.15164	0.07325	-0.10881		-4.63082	37.34	-46.33	-4.63082	19.9766	-23.0249	-4.63082	9.77065	-13.2818
-7.13464	42.22	-16.08	-7.13464	23.1208	-4.85767	-7.13464	12.0292	-6.72	-7.13464	0.07597	-0.10867		-4.61782	36.44	-46.03	-4.61782	19.5831	-22.8888	-4.61782	9.44296	-13.1817
-7.11664	42.45	-16.12	-7.11664	23.432	-4.87221	-7.11664	11.9849	-6.73964	-7.11664	0.07871	-0.10783		-4.60482	35.68	-45.71	-4.60482	19.2684	-22.7453	-4.60482	9.14769	-13.0766
-7.09964	42.76	-16.07	-7.09964	23.7915	-4.85602	-7.09964	11.95	-6.71746	-7.09964	0.08144	-0.10644		-4.59182	35.06	-45.38	-4.59182	19.0334	-22.5933	-4.59182	8.88648	-12.9653
-7.08264	43.12	-15.93	-7.08264	24.2016	-4.81331	-7.08264	11.9256	-6.65956	-7.08264	0.08412	-0.10462		-4.57882	34.58	-45.03	-4.57882	18.8764	-22.433	-4.57882	8.65964	-12.8479
-7.06464	43.56	-15.72	-7.06464	24.659	-4.74931	-7.06464	11.9145	-6.57326	-7.06464	0.08672	-0.10254		-4.56482	34.23	-44.66	-4.56482	18.7946	-22.2653	-4.56482	8.46547	-12.7249
-7.04764	44.05	-15.46	-7.04764	25.1573	-4.66997	-7.04764	11.9157	-6.46581	-7.04764	0.08919	-0.10035		-4.55182	34.01	-44.28	-4.55182	18.7855	-22.0908	-4.55182	8.3034	-12.5958
-7.02964	44.58	-15.17	-7.02964	25.6883	-4.58185	-7.02964	11.9286	-6.3459	-7.02964	0.09151	-0.0982		-4.53882	33.91	-43.88	-4.53882	18.8422	-21.9117	-4.53882	8.17205	-12.461
-7.01264	45.15	-14.87	-7.01264	26.2395	-4.49135	-7.01264	11.951	-6.22112	-7.01264	0.09365	-0.0962		-4.52582	33.92	-43.48	-4.52582	18.9599	-21.7309	-4.52582	8.06901	-12.3222
-6.99564	45.74	-14.58	-6.99564	26.799	-4.40464	-6.99564	11.979	-6.09926	-6.99564	0.09559	-0.09447		-4.51282	34.03	-43.07	-4.51282	19.1322	-21.5509	-4.51282	7.99195	-12.1791
-6.97764	46.32	-14.31	-6.97764	27.3532	-4.32711	-6.97764	12.0103	-5.98668	-6.97764	0.09732	-0.09305		-4.49982	34.22	-42.66	-4.49982	19.3524	-21.375	-4.49982	7.93876	-12.0327
-6.96064	46.87	-14.08	-6.96064	27.8863	-4.26356	-6.96064	12.0401	-5.88873	-6.96064	0.09883	-0.09198		-4.48682	34.49	-42.26	-4.48682	19.6134	-21.2067	-4.48682	7.90646	-11.8846
-6.94264	47.39	-13.9	-6.94264	28.3843	-4.21763	-6.94264	12.0656	-5.80925	-6.94264	0.10011	-0.09125		-4.47382	34.82	-41.87	-4.47382	19.9079	-21.0495	-4.47382	7.89257	-11.7367
-6.92564	47.84	-13.78	-6.92564	28.8358	-4.19182	-6.92564	12.0816	-5.75161	-6.92564	0.10119	-0.0908		-4.45982	35.2	-41.5	-4.45982	20.23	-20.9064	-4.45982	7.89385	-11.59
-6.90764	48.21	-13.72	-6.90764	29.2274	-4.1876	-6.90764	12.0858	-5.7165	-6.90764	0.10206	-0.09059		-4.44682	35.62	-41.15	-4.44682	20.5737	-20.782	-4.44682	7.90919	-11.4441
-6.89064	48.49	-13.72	-6.89064	29.5522	-4.20529	-6.89064	12.0765	-5.70457	-6.89064	0.10279	-0.09051		-4.43382	36.08	-40.84	-4.43382	20.9324	-20.6785	-4.43382	7.93472	-11.3023
-6.87364	48.68	-13.78	-6.87364	29.804	-4.24408	-6.87364	12.0526	-5.71464	-6.87364	0.10333	-0.09048		-4.42082	36.55	-40.56	-4.42082	21.3014	-20.5996	-4.42082	7.96913	-11.1648
-6.85564	48.77	-13.89	-6.85564	29.9807	-4.30245	-6.85564	12.0144	-5.74549	-6.85564	0.10375	-0.09039		-4.40782	37.04	-40.32	-4.40782	21.6756	-20.5478	-4.40782	8.00977	-11.0334
-6.83864	48.78	-14.06	-6.83864	30.0836	-4.37825	-6.83864	11.9627	-5.79419	-6.83864	0.10407	-0.09015		-4.39482	37.53	-40.13	-4.39482	22.0518	-20.5257	-4.39482	8.05558	-10.908
-6.82064	48.7	-14.26	-6.82064	30.1165	-4.46845	-6.82064	11.9013	-5.85869	-6.82064	0.1043	-0.08969		-4.38182	38.03	-39.98	-4.38182	22.4258	-20.5338	-4.38182	8.10362	-10.7907
-6.80364	48.55	-14.49	-6.80364	30.086	-4.56998	-6.80364	11.8328	-5.93557	-6.80364	0.1045	-0.08894		-4.36782	38.51	-39.88	-4.36782	22.7954	-20.5748	-4.36782	8.15343	-10.6815
-6.78664	48.34	-14.75	-6.78664	30.001	-4.67957	-6.78664	11.762	-6.02142	-6.78664	0.10466	-0.08786		-4.35482	38.99	-39.82	-4.35482	23.1583	-20.6484	-4.35482	8.20308	-10.5806
-6.76864	48.1	-15.02	-6.76864	29.8714	-4.79359	-6.76864	11.692	-6.11355	-6.76864	0.10479	-0.08643		-4.34182	39.45	-39.82	-4.34182	23.5124	-20.7541	-4.34182	8.25108	-10.488
-6.75164	47.84	-15.3	-6.75164	29.7059	-4.90892	-6.75164	11.6286	-6.209	-6.75164	0.10486	-0.08466		-4.32882	39.9	-39.86	-4.32882	23.8567	-20.8908	-4.32882	8.29652	-10.4034
-6.73364	47.56	-15.58	-6.73364	29.5132	-5.02257	-6.73364	11.5722	-6.30393	-6.73364	0.10489	-0.08259		-4.31582	40.32	-39.95	-4.31582	24.1903	-21.0576	-4.31582	8.33835	-10.3269
-6.71664	47.28	-15.84	-6.71664	29.3002	-5.1319	-6.71664	11.5241	-6.3967	-6.71664	0.10487	-0.08025		-4.30282	40.72	-40.08	-4.30282	24.5126	-21.2508	-4.30282	8.37505	-10.2577
-6.69864	47	-16.09	-6.69864	29.0703	-5.23501	-6.69864	11.4863	-6.48489	-6.69864	0.10469	-0.07772		-4.28982	41.1	-40.24	-4.28982	24.8232	-21.4687	-4.28982	8.40595	-10.1935
-6.68164	46.71	-16.33	-6.68164	28.8237	-5.33051	-6.68164	11.4537	-6.56736	-6.68164	0.10436	-0.07506		-4.27682	41.45	-40.43	-4.27682	25.1225	-21.7071	-4.27682	8.42981	-10.1348
-6.66464	46.41	-16.54	-6.66464	28.558	-5.41768	-6.66464	11.424	-6.64288	-6.66464	0.10383	-0.07236		-4.26282	41.78	-40.64	-4.26282	25.4099	-21.9618	-4.26282	8.44628	-10.0788
-6.64664	46.08	-16.73	-6.64664	28.2679	-5.49646	-6.64664	11.3911	-6.71134	-6.64664	0.10299	-0.0697		-4.24982	42.08	-40.86	-4.24982	25.6876	-22.2286	-4.24982	8.45465	-10.0243
-6.62964	45.7	-16.91	-6.62964	27.9437	-5.56766	-6.62964	11.3482	-6.7733	-6.62964	0.10183	-0.06716		-4.23682	42.35	-41.09	-4.23682	25.9551	-22.5028	-4.23682	8.45388	-9.96989
-6.61164	45.25	-17.06	-6.61164	27.5786	-5.63248	-6.61164	11.2873	-6.83017	-6.61164	0.10027	-0.06482		-4.22382	42.6	-41.31	-4.22382	26.214	-22.7794	-4.22382	8.44337	-9.91301
-6.59464	44.71	-17.21	-6.59464	27.1607	-5.69244	-6.59464	11.2012	-6.88328	-6.59464	0.09827	-0.06273		-4.21082	42.83	-41.52	-4.21082	26.4657	-23.0533	-4.21082	8.42336	-9.85192
-6.57764	44.06	-17.35	-6.57764	26.6835	-5.74917	-6.57764	11.0846	-6.93493	-6.57764	0.09581	-0.06094		-4.19782	43.03	-41.71	-4.19782	26.7131	-23.3207	-4.19782	8.39333	-9.78509
-6.55964	43.27	-17.49	-6.55964	26.1404	-5.8046	-6.55964	10.9309	-6.98691	-6.55964	0.09288	-0.05948		-4.18482	43.21	-41.87	-4.18482	26.9563	-23.5761	-4.18482	8.35345	-9.71034
-6.54264	42.36	-17.63	-6.54264	25.529	-5.86028	-6.54264	10.7369	-7.0418	-6.54264	0.08948	-0.05835		-4.17182	43.38	-42	-4.17182	27.1989	-23.816	-4.17182	8.30401	-9.62743
-6.52464	41.31	-17.79	-6.52464	24.85	-5.9175	-6.52464	10.5008	-7.10169	-6.52464	0.08566	-0.05756		-4.15782	43.53	-42.09	-4.15782	27.4437	-24.0369	-4.15782	8.24551	-9.53352
-6.50764	40.13	-17.95	-6.50764	24.111	-5.97684	-6.50764	10.2261	-7.16713	-6.50764	0.08145	-0.05707		-4.14482	43.67	-42.12	-4.14482	27.6933	-24.235	-4.14482	8.17796	-9.42775
-6.48964	38.85	-18.13	-6.48964	23.3207	-6.03858	-6.48964	9.91313	-7.23967	-6.48964	0.07694	-0.05684		-4.13182	43.81	-42.11	-4.13182	27.9497	-24.4084	-4.13182	8.1034	-9.30944
-6.47264	37.47	-18.32	-6.47264	22.4967	-6.1022	-6.47264	9.56998	-7.31896	-6.47264	0.07221	-0.05684		-4.11882	43.95	-42.05	-4.11882	28.216	-24.5559	-4.11882	8.02137	-9.17883
-6.45564	36.05	-18.52	-6.45564	21.6563	-6.16686	-6.45564	9.20362	-7.40485	-6.45564	0.06735	-0.057		-4.10582	44.09	-41.94	-4.10582	28.4947	-24.6771	-4.10582	7.93325	-9.0351
-6.43764	34.61	-18.73	-6.43764	20.8211	-6.23111	-6.43764	8.82347	-7.49596	-6.43764	0.06247	-0.05726		-4.09282	44.24	-41.77	-4.09282	28.7875	-24.7716	-4.09282	7.84026	-8.87824
-6.42064	33.19	-18.93	-6.42064	20.0134	-6.29366	-6.42064	8.43814	-7.59103	-6.42064	0.05767	-0.05756		-4.07982	44.4	-41.56	-4.07982	29.0963	-24.8411	-4.07982	7.74325	-8.70984
-6.40264	31.82	-19.14	-6.40264	19.2549	-6.35301	-6.40264	8.05891	-7.68786	-6.40264	0.05305	-0.05786		-4.06682	44.57	-41.3	-4.06682	29.4233	-24.8871	-4.06682	7.64239	-8.53025
-6.38564	30.56	-19.34	-6.38564	18.5681	-6.40759	-6.38564	7.69438	-7.78556	-6.38564	0.04869	-0.05809		-4.05282	44.76	-41	-4.05282	29.7685	-24.9131	-4.05282	7.53917	-8.34037
-6.36864	29.42	-19.53	-6.36864	17.9702	-6.45677	-6.36864	7.35296	-7.88179	-6.36864	0.04467	-0.05824		-4.03982	44.97	-40.67	-4.03982	30.1302	-24.9216	-4.03982	7.43377	-8.14247
-6.35064	28.43	-19.71	-6.35064	17.476	-6.49982	-6.35064	7.04161	-7.97599	-6.35064	0.04104	-0.05826		-4.02682	45.19	-40.31	-4.02682	30.5104	-24.9163	-4.02682	7.32639	-7.93794
-6.33364	27.62	-19.88	-6.33364	17.0966	-6.53714	-6.33364	6.76569	-8.06653	-6.33364	0.03783	-0.05815		-4.01382	45.43	-39.94	-4.01382	30.9073	-24.9033	-4.01382	7.21786	-7.72866
-6.31564	26.99	-20.03	-6.31564	16.8356	-6.56893	-6.31564	6.52774	-8.1542	-6.31564	0.03507	-0.05791		-4.00082	45.68	-39.56	-4.00082	31.317	-24.8865	-4.00082	7.10775	-7.51827
-6.29864	26.55	-20.17	-6.29864	16.6936	-6.59673	-6.29864	6.32982	-8.23866	-6.29864	0.03275	-0.05754		-3.98782	45.94	-39.18	-3.98782	31.7381	-24.8719	-3.98782	6.99642	-7.30711
-6.28064	26.28	-20.3	-6.28064	16.6658	-6.62163	-6.28064	6.17103	-8.32079	-6.28064	0.03085	-0.05705		-3.97482	46.21	-38.82	-3.97482	32.167	-24.8636	-3.97482	6.8833	-7.09889
-6.26364	26.18	-20.43	-6.26364	16.7409	-6.6453	-6.26364	6.04937	-8.4012	-6.26364	0.02935	-0.05647		-3.96182	46.48	-38.48	-3.96182	32.6016	-24.8667	-3.96182	6.76789	-6.89529
-6.24664	26.23	-20.56	-6.24664	16.9047	-6.66908	-6.24664	5.96045	-8.48093	-6.24664	0.02818	-0.05581		-3.94782	46.75	-38.17	-3.94782	33.0377	-24.8877	-3.94782	6.65027	-6.699
-6.22864	26.39	-20.69	-6.22864	17.1404	-6.6939	-6.22864	5.89986	-8.55992	-6.22864	0.0273	-0.0551		-3.93482	47.01	-37.9	-3.93482	33.472	-24.9293	-3.93482	6.52958	-6.51161
-6.21164	26.65	-20.81	-6.21164	17.4258	-6.72053	-6.21164	5.86184	-8.63839	-6.21164	0.02665	-0.05434		-3.92182	47.26	-37.68	-3.92182	33.9023	-24.9971	-3.92182	6.40529	-6.33532
-6.19364	26.96	-20.94	-6.19364	17.7413	-6.7485	-6.19364	5.84019	-8.71583	-6.19364	0.02618	-0.05357		-3.90882	47.5	-37.51	-3.90882	34.3261	-25.0942	-3.90882	6.27753	-6.17157
-6.17664	27.31	-21.06	-6.17664	18.0641	-6.77696	-6.17664	5.82862	-8.78981	-6.17664	0.02583	-0.05277		-3.89582	47.72	-37.41	-3.89582	34.741	-25.2238	-3.89582	6.14573	-6.02126
-6.15864	27.65	-21.18	-6.15864	18.3744	-6.80426	-6.15864	5.82102	-8.85802	-6.15864	0.02555	-0.05197		-3.88282	47.93	-37.36	-3.88282	35.1455	-25.3885	-3.88282	6.01009	-5.88585
-6.14164	27.95	-21.27	-6.14164	18.6521	-6.82755	-6.14164	5.81159	-8.91731	-6.14164	0.02529	-0.05115		-3.86982	48.12	-37.39	-3.86982	35.5401	-25.5902	-3.86982	5.87102	-5.76596
-6.12464	28.2	-21.34	-6.12464	18.8819	-6.84404	-6.12464	5.79548	-8.96328	-6.12464	0.02504	-0.05032		-3.85682	48.29	-37.48	-3.85682	35.9237	-25.8301	-3.85682	5.72825	-5.66122
-6.10664	28.37	-21.37	-6.10664	19.0506	-6.85028	-6.10664	5.76806	-8.99257	-6.10664	0.02476	-0.04946		-3.84282	48.45	-37.64	-3.84282	36.2982	-26.1086	-3.84282	5.58249	-5.57214
-6.08964	28.45	-21.35	-6.08964	19.1495	-6.84279	-6.08964	5.72658	-9.0009	-6.08964	0.02445	-0.04857		-3.82982	48.6	-37.87	-3.82982	36.6642	-26.425	-3.82982	5.43498	-5.49767
-6.07164	28.43	-21.28	-6.07164	19.1739	-6.81891	-6.07164	5.66829	-8.98356	-6.07164	0.0241	-0.04764		-3.81682	48.74	-38.16	-3.81682	37.0246	-26.7792	-3.81682	5.28574	-5.43753
-6.05464	28.31	-21.14	-6.05464	19.1215	-6.77594	-6.05464	5.59208	-8.93841	-6.05464	0.02372	-0.04666		-3.80382	48.87	-38.52	-3.80382	37.3809	-27.1697	-3.80382	5.13681	-5.39039
-6.03764	28.07	-20.93	-6.03764	18.9947	-6.71256	-6.03764	5.49766	-8.86431	-6.03764	0.02334	-0.04565		-3.79082	49.01	-38.93	-3.79082	37.7357	-27.593	-3.79082	4.98884	-5.35532
-6.01964	27.74	-20.66	-6.01964	18.8011	-6.62817	-6.01964	5.3858	-8.75986	-6.01964	0.02297	-0.0446		-3.77782	49.15	-39.39	-3.77782	38.0906	-28.0481	-3.77782	4.84334	-5.33014
-6.00264	27.33	-20.31	-6.00264	18.5485	-6.52349	-6.00264	5.25779	-8.62624	-6.00264	0.02264	-0.04352		-3.76482	49.3	-39.9	-3.76482	38.4488	-28.5321	-3.76482	4.70127	-5.31391
-5.98464	26.84	-19.91	-5.98464	18.2469	-6.40051	-5.98464	5.11588	-8.46637	-5.98464	0.02239	-0.04244		-3.75082	49.47	-40.44	-3.75082	38.8107	-29.0394	-3.75082	4.56387	-5.30447
-5.96764	26.29	-19.46	-5.96764	17.9105	-6.2621	-5.96764	4.96302	-8.2841	-5.96764	0.02225	-0.04136		-3.73782	49.65	-41.02	-3.73782	39.1789	-29.5682	-3.73782	4.43259	-5.30008
-5.94964	25.71	-18.96	-5.94964	17.5525	-6.11212	-5.94964	4.80219	-8.08454	-5.94964	0.02226	-0.04032		-3.72482	49.86	-41.61	-3.72482	39.5527	-30.1115	-3.72482	4.30783	-5.2991
-5.93264	25.1	-18.44	-5.93264	17.1869	-5.95505	-5.93264	4.6369	-7.87471	-5.93264	0.02246	-0.03935		-3.71182	50.08	-42.22	-3.71182	39.933	-30.6668	-3.71182	4.19096	-5.29974
-5.91564	24.51	-17.91	-5.91564	16.8291	-5.79612	-5.91564	4.47064	-7.66134	-5.91564	0.02289	-0.03847		-3.69882	50.32	-42.84	-3.69882	40.3169	-31.2283	-3.69882	4.08248	-5.3002
-5.89764	23.93	-17.39	-5.89764	16.4928	-5.64026	-5.89764	4.30652	-7.45187	-5.89764	0.0236	-0.03773		-3.68582	50.59	-43.45	-3.68582	40.7055	-31.7888	-3.68582	3.98262	-5.29921
-5.88064	23.39	-16.9	-5.88064	16.1894	-5.4927	-5.88064	4.14843	-7.2539	-5.88064	0.02461	-0.03713		-3.67282	50.87	-44.05	-3.67282	41.0936	-32.3456	-3.67282	3.89201	-5.29514
-5.86264	22.91	-16.44	-5.86264	15.9303	-5.35831	-5.86264	3.99844	-7.07425	-5.86264	0.02596	-0.03671		-3.65982	51.16	-44.63	-3.65982	41.481	-32.8922	-3.65982	3.81025	-5.28698
-5.84564	22.5	-16.04	-5.84564	15.7256	-5.24168	-5.84564	3.85906	-6.92054	-5.84564	0.02768	-0.03647		-3.64582	51.47	-45.19	-3.64582	41.8655	-33.4225	-3.64582	3.7373	-5.27329
-5.82864	22.17	-15.72	-5.82864	15.5813	-5.14675	-5.82864	3.73187	-6.79771	-5.82864	0.0298	-0.03645		-3.63282	51.78	-45.71	-3.63282	42.241	-33.9322	-3.63282	3.67266	-5.25395
-5.81064	21.93	-15.47	-5.81064	15.5017	-5.07718	-5.81064	3.61832	-6.71111	-5.81064	0.03232	-0.03663		-3.61982	52.1	-46.19	-3.61982	42.6077	-34.4158	-3.61982	3.61585	-5.2277
-5.79364	21.77	-15.31	-5.79364	15.4885	-5.03609	-5.79364	3.51825	-6.66438	-5.79364	0.03526	-0.03703		-3.60682	52.41	-46.62	-3.60682	42.9611	-34.8687	-3.60682	3.56623	-5.19423
-5.77564	21.7	-15.25	-5.77564	15.541	-5.02621	-5.77564	3.432	-6.65963	-5.77564	0.03859	-0.03762		-3.59382	52.72	-47.01	-3.59382	43.3017	-35.288	-3.59382	3.52277	-5.15326
-5.75864	21.71	-15.29	-5.75864	15.6534	-5.04979	-5.75864	3.3586	-6.69869	-5.75864	0.04229	-0.03839		-3.58082	53.02	-47.34	-3.58082	43.6255	-35.6678	-3.58082	3.48463	-5.10513
-5.74064	21.79	-15.43	-5.74064	15.822	-5.10863	-5.74064	3.2969	-6.78126	-5.74064	0.04631	-0.03932		-3.56782	53.31	-47.61	-3.56782	43.9338	-36.0082	-3.56782	3.45086	-5.04934
-5.72364	21.94	-15.68	-5.72364	16.0375	-5.20417	-5.72364	3.246	-6.90609	-5.72364	0.05059	-0.04038		-3.55482	53.59	-47.82	-3.55482	44.2256	-36.3044	-3.55482	3.42066	-4.98624
-5.70664	22.13	-16.03	-5.70664	16.2907	-5.33732	-5.70664	3.20374	-7.07052	-5.70664	0.05506	-0.04152		-3.54082	53.86	-47.97	-3.54082	44.5044	-36.5572	-3.54082	3.39298	-4.91638
-5.68864	22.37	-16.47	-5.68864	16.5693	-5.5085	-5.68864	3.16891	-7.2707	-5.68864	0.0596	-0.04273		-3.52782	54.12	-48.07	-3.52782	44.7707	-36.7648	-3.52782	3.36699	-4.83995
-5.67164	22.62	-17.01	-5.67164	16.8633	-5.71739	-5.67164	3.13962	-7.50215	-5.67164	0.06412	-0.04395		-3.51482	54.37	-48.1	-3.51482	45.0302	-36.9283	-3.51482	3.34205	-4.75763
-5.65364	22.89	-17.63	-5.65364	17.1622	-5.96294	-5.65364	3.11457	-7.75982	-5.65364	0.06851	-0.04515		-3.50182	54.61	-48.08	-3.50182	45.2876	-37.049	-3.50182	3.31739	-4.67026
-5.63664	23.15	-18.31	-5.63664	17.4548	-6.24309	-5.63664	3.09281	-8.03695	-5.63664	0.07265	-0.0463		-3.48882	54.86	-48.01	-3.48882	45.5471	-37.1309	-3.48882	3.29267	-4.57799
-5.61964	23.4	-19.06	-5.61964	17.7308	-6.55486	-5.61964	3.07307	-8.32682	-5.61964	0.07642	-0.04737		-3.47582	55.12	-47.89	-3.47582	45.8173	-37.176	-3.47582	3.26732	-4.48216
-5.60164	23.62	-19.85	-5.60164	17.9831	-6.89421	-5.60164	3.05471	-8.6229	-5.60164	0.07974	-0.04834		-3.46282	55.39	-47.74	-3.46282	46.1043	-37.1881	-3.46282	3.24134	-4.38321
-5.58464	23.81	-20.67	-5.58464	18.2033	-7.25578	-5.58464	3.0372	-8.91813	-5.58464	0.08251	-0.0492		-3.44982	55.69	-47.55	-3.44982	46.4163	-37.1741	-3.44982	3.21443	-4.28223
-5.56664	23.96	-21.49	-5.56664	18.388	-7.63358	-5.56664	3.02044	-9.20532	-5.56664	0.08467	-0.04994		-3.43582	56.02	-47.34	-3.43582	46.7607	-37.1401	-3.43582	3.18686	-4.18002
-5.54964	24.07	-22.31	-5.54964	18.5328	-8.02028	-5.54964	3.00328	-9.47822	-5.54964	0.08617	-0.05055		-3.42282	56.39	-47.12	-3.42282	47.1458	-37.0919	-3.42282	3.15865	-4.07746
-5.53164	24.14	-23.11	-5.53164	18.6362	-8.40837	-5.53164	2.98642	-9.73202	-5.53164	0.08704	-0.05106		-3.40982	56.81	-46.89	-3.40982	47.5797	-37.0378	-3.40982	3.13008	-3.97559
-5.51464	24.16	-23.87	-5.51464	18.6981	-8.78964	-5.51464	2.96851	-9.96054	-5.51464	0.08724	-0.05149		-3.39682	57.29	-46.66	-3.39682	48.0677	-36.9845	-3.39682	3.1016	-3.87511
-5.49764	24.15	-24.57	-5.49764	18.7194	-9.15546	-5.49764	2.94977	-10.1606	-5.49764	0.08686	-0.05185		-3.38382	57.84	-46.45	-3.38382	48.6169	-36.9412	-3.38382	3.07351	-3.77722
-5.47964	24.08	-25.2	-5.47964	18.7047	-9.49808	-5.47964	2.92915	-10.3297	-5.47964	0.08596	-0.05218		-3.37082	58.46	-46.27	-3.37082	49.2322	-36.9159	-3.37082	3.04627	-3.68241
-5.46264	23.99	-25.75	-5.46264	18.6581	-9.80999	-5.46264	2.90605	-10.4656	-5.46264	0.08462	-0.05252		-3.35782	59.15	-46.12	-3.35782	49.9178	-36.9176	-3.35782	3.0203	-3.59187
-5.44464	23.86	-26.21	-5.44464	18.5863	-10.0845	-5.44464	2.8799	-10.5682	-5.44464	0.08298	-0.05288		-3.34482	59.92	-46.02	-3.34482	50.6757	-36.953	-3.34482	2.99613	-3.50598
-5.42764	23.71	-26.57	-5.42764	18.4965	-10.3155	-5.42764	2.8498	-10.6379	-5.42764	0.08115	-0.05329		-3.33082	60.78	-45.97	-3.33082	51.5064	-37.0314	-3.33082	2.97404	-3.42568
-5.41064	23.54	-26.83	-5.41064	18.3993	-10.4996	-5.41064	2.81506	-10.6756	-5.41064	0.07927	-0.05379		-3.31782	61.71	-46	-3.31782	52.4102	-37.1603	-3.31782	2.95433	-3.35145
-5.39264	23.38	-27	-5.39264	18.3051	-10.6335	-5.39264	2.77542	-10.6826	-5.39264	0.07749	-0.05436		-3.30482	62.72	-46.09	-3.30482	53.3826	-37.3454	-3.30482	2.93739	-3.2838
-5.37564	23.22	-27.06	-5.37564	18.2269	-10.7159	-5.37564	2.73056	-10.6625	-5.37564	0.07593	-0.05503		-3.29182	63.81	-46.27	-3.29182	54.422	-37.595	-3.29182	2.9232	-3.22309
-5.35764	23.08	-27.03	-5.35764	18.178	-10.7472	-5.35764	2.68069	-10.6168	-5.35764	0.07472	-0.05577		-3.27882	64.97	-46.53	-3.27882	55.5214	-37.9123	-3.27882	2.91196	-3.16973
-5.34064	22.99	-26.9	-5.34064	18.1757	-10.729	-5.34064	2.62657	-10.5488	-5.34064	0.07397	-0.05657		-3.26582	66.19	-46.89	-3.26582	56.6736	-38.3027	-3.26582	2.90367	-3.1235
-5.32264	22.95	-26.7	-5.32264	18.2351	-10.6649	-5.32264	2.56908	-10.4606	-5.32264	0.07377	-0.05739		-3.25282	67.47	-47.34	-3.25282	57.8726	-38.7694	-3.25282	2.89822	-3.0847
-5.30564	23	-26.42	-5.30564	18.3732	-10.5599	-5.30564	2.50974	-10.3544	-5.30564	0.07418	-0.05821		-3.23882	68.78	-47.89	-3.23882	59.1076	-39.316	-3.23882	2.89538	-3.05305
-5.28864	23.15	-26.08	-5.28864	18.608	-10.4194	-5.28864	2.45044	-10.2335	-5.28864	0.07524	-0.05898		-3.22582	70.14	-48.54	-3.22582	60.3708	-39.943	-3.22582	2.89492	-3.02824
-5.27064	23.41	-25.69	-5.27064	18.9551	-10.2509	-5.27064	2.39306	-10.1005	-5.27064	0.07696	-0.05964		-3.21282	71.51	-49.29	-3.21282	61.6523	-40.6504	-3.21282	2.89674	-3.01005
-5.25364	23.82	-25.26	-5.25364	19.4306	-10.0617	-5.25364	2.33988	-9.9564	-5.25364	0.0793	-0.06018		-3.19982	72.9	-50.14	-3.19982	62.944	-41.4384	-3.19982	2.90029	-2.9979
-5.23564	24.38	-24.81	-5.23564	20.0459	-9.86002	-5.23564	2.29291	-9.80436	-5.23564	0.08223	-0.06052		-3.18682	74.29	-51.08	-3.18682	64.2356	-42.3045	-3.18682	2.90527	-2.99128
-5.21864	25.11	-24.34	-5.21864	20.8109	-9.65539	-5.21864	2.25422	-9.64674	-5.21864	0.08564	-0.06066		-3.17382	75.67	-52.11	-3.17382	65.521	-43.2467	-3.17382	2.91166	-2.98957
-5.20164	26.01	-23.87	-5.20164	21.7314	-9.45555	-5.20164	2.2254	-9.48596	-5.20164	0.08941	-0.06056		-3.16082	77.04	-53.23	-3.16082	66.7921	-44.2624	-3.16082	2.91886	-2.99211
-5.18364	27.09	-23.42	-5.18364	22.8093	-9.26783	-5.18364	2.20749	-9.32462	-5.18364	0.09342	-0.06022		-3.14782	78.4	-54.43	-3.14782	68.0427	-45.3476	-3.14782	2.92672	-2.99824
-5.16664	28.35	-23	-5.16664	24.0383	-9.09981	-5.16664	2.20118	-9.16446	-5.16664	0.09752	-0.05963		-3.13382	79.72	-55.7	-3.13382	69.2701	-46.4985	-3.13382	2.935	-3.00734
-5.14864	29.77	-22.6	-5.14864	25.4097	-8.95734	-5.14864	2.20635	-9.00882	-5.14864	0.10153	-0.05879		-3.12082	81.02	-57.04	-3.12082	70.4714	-47.7105	-3.12082	2.94373	-3.01861
-5.13164	31.34	-22.26	-5.13164	26.9099	-8.84515	-5.13164	2.22229	-8.86023	-5.13164	0.10529	-0.05773		-3.10782	82.29	-58.45	-3.10782	71.6453	-48.9789	-3.10782	2.95274	-3.03158
-5.11364	33.03	-21.96	-5.11364	28.5184	-8.7656	-5.11364	2.24766	-8.71975	-5.11364	0.10859	-0.05647		-3.09482	83.53	-59.91	-3.09482	72.7917	-50.302	-3.09482	2.96199	-3.04581
-5.09664	34.82	-21.72	-5.09664	30.2114	-8.72153	-5.09664	2.28063	-8.58981	-5.09664	0.11134	-0.05504		-3.08182	84.75	-61.42	-3.08182	73.9131	-51.6724	-3.08182	2.97157	-3.0607
-5.07964	36.68	-21.54	-5.07964	31.9644	-8.71274	-5.07964	2.31888	-8.47252	-5.07964	0.1133	-0.05349		-3.06882	85.94	-62.99	-3.06882	75.0131	-53.0876	-3.06882	2.98164	-3.07605
-5.06164	38.57	-21.42	-5.06164	33.7464	-8.73922	-5.06164	2.35994	-8.36871	-5.06164	0.11444	-0.05183		-3.05582	87.11	-64.59	-3.05582	76.0923	-54.5452	-3.05582	2.9923	-3.09159
-5.04464	40.46	-21.35	-5.04464	35.5295	-8.79908	-5.04464	2.40092	-8.28048	-5.04464	0.11465	-0.05011		-3.04282	88.27	-66.24	-3.04282	77.1593	-56.0408	-3.04282	3.00387	-3.10718
-5.02664	42.31	-21.35	-5.02664	37.285	-8.89162	-5.02664	2.43914	-8.20848	-5.02664	0.11387	-0.04837		-3.02882	89.42	-67.92	-3.02882	78.2173	-57.5721	-3.02882	3.01637	-3.1228
-5.00964	44.09	-21.41	-5.00964	38.9843	-9.01447	-5.00964	2.47195	-8.15488	-5.00964	0.11212	-0.04663		-3.01582	90.57	-69.63	-3.01582	79.2689	-59.1362	-3.01582	3.03025	-3.13851
-4.99164	45.77	-21.52	-4.99164	40.6036	-9.16685	-4.99164	2.4972	-8.12063	-4.99164	0.10936	-0.04493		-3.00282	91.71	-71.37	-3.00282	80.3211	-60.7332	-3.00282	3.04541	-3.15431
-4.97464	47.34	-21.7	-4.97464	42.121	-9.34734	-4.97464	2.51266	-8.1068	-4.97464	0.10568	-0.04328		-2.98982	92.87	-73.15	-2.98982	81.3758	-62.3544	-2.98982	3.06221	-3.17051
-4.95764	48.75	-21.93	-4.95764	43.5177	-9.55572	-4.95764	2.51692	-8.11573	-4.95764	0.10121	-0.04172		-2.97682	94.03	-74.94	-2.97682	82.4391	-64.0034	-2.97682	3.08068	-3.18732
-4.93964	50.01	-22.23	-4.93964	44.7793	-9.7918	-4.93964	2.50922	-8.1472	-4.93964	0.09602	-0.04024		-2.96382	95.21	-76.76	-2.96382	83.5092	-65.6758	-2.96382	3.10091	-3.20493
-4.92264	51.1	-22.59	-4.92264	45.8963	-10.0559	-4.92264	2.48878	-8.20369	-4.92264	0.09026	-0.03887		-2.95082	96.39	-78.61	-2.95082	84.5906	-67.3681	-2.95082	3.12296	-3.22345
-4.90464	52.01	-23.02	-4.90464	46.8611	-10.3479	-4.90464	2.45594	-8.2843	-4.90464	0.0841	-0.0376		-2.93782	97.59	-80.46	-2.93782	85.6812	-69.0763	-2.93782	3.14659	-3.24343
-4.88764	52.75	-23.5	-4.88764	47.6722	-10.6684	-4.88764	2.41114	-8.38924	-4.88764	0.07767	-0.03644		-2.92382	98.8	-82.33	-2.92382	86.7823	-70.7973	-2.92382	3.17202	-3.26475
-4.87064	53.31	-24.05	-4.87064	48.3292	-11.016	-4.87064	2.35566	-8.51704	-4.87064	0.07111	-0.03537		-2.91082	100	-84.21	-2.91082	87.8903	-72.5287	-2.91082	3.19886	-3.28775
-4.85264	53.7	-24.65	-4.85264	48.8335	-11.3895	-4.85264	2.29087	-8.66644	-4.85264	0.06458	-0.03439		-2.89782	101.2	-86.1	-2.89782	89.0021	-74.2629	-2.89782	3.22681	-3.31225
-4.83564	53.93	-25.31	-4.83564	49.1914	-11.7856	-4.83564	2.21881	-8.83363	-4.83564	0.0582	-0.03347		-2.88482	102.5	-87.98	-2.88482	90.1175	-75.9955	-2.88482	3.25595	-3.33847
-4.81764	54.01	-26	-4.81764	49.4101	-12.2	-4.81764	2.14167	-9.01531	-4.81764	0.05207	-0.03261		-2.87182	103.7	-89.85	-2.87182	91.229	-77.7202	-2.87182	3.28581	-3.36613
-4.80064	53.96	-26.72	-4.80064	49.4971	-12.6283	-4.80064	2.06192	-9.20728	-4.80064	0.0463	-0.03177		-2.85882	104.9	-91.71	-2.85882	92.3356	-79.4316	-2.85882	3.31611	-3.39524
-4.78264	53.78	-27.45	-4.78264	49.4643	-13.0644	-4.78264	1.98205	-9.40412	-4.78264	0.04095	-0.03095		-2.84582	106.1	-93.55	-2.84582	93.4322	-81.1233	-2.84582	3.3466	-3.42556
-4.76564	53.5	-28.19	-4.76564	49.3208	-13.5017	-4.76564	1.90483	-9.60159	-4.76564	0.03606	-0.03012		-2.83282	107.3	-95.36	-2.83282	94.5154	-82.7883	-2.83282	3.37705	-3.45676
-4.74864	53.13	-28.91	-4.74864	49.0796	-13.9336	-4.74864	1.83275	-9.79625	-4.74864	0.03168	-0.02927		-2.81882	108.5	-97.13	-2.81882	95.5831	-84.4217	-2.81882	3.40715	-3.4886
-4.73064	52.68	-29.61	-4.73064	48.7532	-14.353	-4.73064	1.76827	-9.98304	-4.73064	0.02781	-0.02838		-2.80582	109.6	-98.86	-2.80582	96.63	-86.0147	-2.80582	3.43681	-3.52062
-4.71364	52.17	-30.27	-4.71364	48.3529	-14.7553	-4.71364	1.71387	-10.1581	-4.71364	0.02447	-0.02743		-2.79282	110.7	-100.5	-2.79282	97.6583	-87.5632	-2.79282	3.4656	-3.55253
-4.69564	51.62	-30.89	-4.69564	47.8909	-15.1364	-4.69564	1.6711	-10.3216	-4.69564	0.02164	-0.02643		-2.77982	111.8	-102.2	-2.77982	98.6596	-89.0593	-2.77982	3.49362	-3.58404
-4.67864	51.04	-31.47	-4.67864	47.3792	-15.4937	-4.67864	1.64178	-10.4727	-4.67864	0.01929	-0.02537		-2.76682	112.9	-103.7	-2.76682	99.6376	-90.498	-2.76682	3.52066	-3.6145
-4.66164	50.44	-32	-4.66164	46.8286	-15.8256	-4.66164	1.62668	-10.6116	-4.66164	0.01742	-0.02426		-2.75382	113.9	-105.2	-2.75382	100.59	-91.8766	-2.75382	3.54656	-3.64381
-4.64364	49.83	-32.49	-4.64364	46.2462	-16.1344	-4.64364	1.62637	-10.7391	-4.64364	0.01599	-0.02311		-2.74082	114.9	-106.6	-2.74082	101.517	-93.1907	-2.74082	3.57133	-3.6716
-4.62664	49.22	-32.95	-4.62664	45.6403	-16.4214	-4.62664	1.64087	-10.8607	-4.62664	0.01497	-0.02191		-2.72682	115.8	-107.9	-2.72682	102.417	-94.4347	-2.72682	3.595	-3.69745
-4.60864	48.61	-33.38	-4.60864	45.0163	-16.6898	-4.60864	1.66942	-10.9761	-4.60864	0.01432	-0.02071		-2.71382	116.8	-109.2	-2.71382	103.294	-95.6095	-2.71382	3.61753	-3.72116
-4.59164	48	-33.8	-4.59164	44.3779	-16.943	-4.59164	1.71067	-11.0911	-4.59164	0.014	-0.01951		-2.70082	117.7	-110.4	-2.70082	104.147	-96.7119	-2.70082	3.63894	-3.7426
-4.57364	47.39	-34.2	-4.57364	43.727	-17.1859	-4.57364	1.76306	-11.2065	-4.57364	0.01398	-0.01833		-2.68782	118.5	-111.4	-2.68782	104.979	-97.7426	-2.68782	3.6594	-3.76165
-4.55664	46.79	-34.6	-4.55664	43.0641	-17.4204	-4.55664	1.82431	-11.3261	-4.55664	0.01421	-0.0172		-2.67482	119.4	-112.4	-2.67482	105.792	-98.6993	-2.67482	3.67877	-3.77812
-4.53964	46.18	-34.99	-4.53964	42.3904	-17.6489	-4.53964	1.89183	-11.4495	-4.53964	0.01466	-0.01614		-2.66182	120.2	-113.4	-2.66182	106.586	-99.5888	-2.66182	3.69717	-3.79214
-4.52164	45.57	-35.39	-4.52164	41.7066	-17.8713	-4.52164	1.96305	-11.5765	-4.52164	0.01527	-0.01515		-2.64882	121	-114.2	-2.64882	107.365	-100.412	-2.64882	3.71473	-3.80375
-4.50464	44.95	-35.79	-4.50464	41.0135	-18.0875	-4.50464	2.03519	-11.7066	-4.50464	0.01601	-0.01427		-2.63582	121.8	-115	-2.63582	108.129	-101.172	-2.63582	3.73144	-3.81303
-4.48664	44.32	-36.17	-4.48664	40.3139	-18.2947	-4.48664	2.10563	-11.8351	-4.48664	0.01684	-0.01349		-2.62182	122.6	-115.7	-2.62182	108.883	-101.877	-2.62182	3.74742	-3.82023
-4.46964	43.68	-36.53	-4.46964	39.61	-18.4883	-4.46964	2.17204	-11.9584	-4.46964	0.01771	-0.01282		-2.60882	123.4	-116.4	-2.60882	109.631	-102.532	-2.60882	3.76281	-3.82555
-4.45264	43.03	-36.86	-4.45264	38.9103	-18.6657	-4.45264	2.23252	-12.0732	-4.45264	0.0186	-0.01226		-2.59582	124.2	-117	-2.59582	110.373	-103.144	-2.59582	3.77753	-3.82936
-4.43464	42.39	-37.16	-4.43464	38.2201	-18.8225	-4.43464	2.28573	-12.1745	-4.43464	0.01949	-0.01181		-2.58282	124.9	-117.6	-2.58282	111.115	-103.725	-2.58282	3.79183	-3.83191
-4.41764	41.75	-37.4	-4.41764	37.5482	-18.9547	-4.41764	2.33094	-12.2578	-4.41764	0.02034	-0.01146		-2.56982	125.7	-118.1	-2.56982	111.859	-104.279	-2.56982	3.80575	-3.83364
-4.39964	41.13	-37.58	-4.39964	36.9043	-19.0599	-4.39964	2.36814	-12.3192	-4.39964	0.02114	-0.0112		-2.55682	126.5	-118.6	-2.55682	112.607	-104.819	-2.55682	3.81937	-3.83494
-4.38264	40.54	-37.69	-4.38264	36.2968	-19.1372	-4.38264	2.39782	-12.3565	-4.38264	0.0219	-0.011		-2.54382	127.3	-119.1	-2.54382	113.365	-105.355	-2.54382	3.83295	-3.83626
-4.36464	39.98	-37.75	-4.36464	35.7329	-19.1879	-4.36464	2.42131	-12.368	-4.36464	0.0226	-0.01087		-2.53082	128	-119.7	-2.53082	114.137	-105.896	-2.53082	3.84645	-3.83786
-4.34764	39.47	-37.74	-4.34764	35.2173	-19.2139	-4.34764	2.44029	-12.3552	-4.34764	0.02327	-0.01077		-2.51682	128.9	-120.2	-2.51682	114.924	-106.454	-2.51682	3.86009	-3.84038
-4.33064	39	-37.67	-4.33064	34.7539	-19.22	-4.33064	2.45684	-12.3179	-4.33064	0.0239	-0.0107		-2.50382	129.7	-120.8	-2.50382	115.73	-107.037	-2.50382	3.87417	-3.84407
-4.31264	38.59	-37.56	-4.31264	34.3394	-19.2117	-4.31264	2.47327	-12.2593	-4.31264	0.02454	-0.01064		-2.49082	130.5	-121.4	-2.49082	116.558	-107.654	-2.49082	3.88869	-3.84939
-4.29564	38.23	-37.41	-4.29564	33.9729	-19.1941	-4.29564	2.49198	-12.1826	-4.29564	0.02518	-0.01059		-2.47782	131.4	-122.1	-2.47782	117.41	-108.314	-2.47782	3.90371	-3.85662
-4.27764	37.92	-37.24	-4.27764	33.6437	-19.1747	-4.27764	2.51554	-12.0907	-4.27764	0.02586	-0.01052		-2.46482	132.3	-122.8	-2.46482	118.286	-109.021	-2.46482	3.91973	-3.86607
-4.26064	37.64	-37.05	-4.26064	33.3429	-19.1577	-4.26064	2.54543	-11.9873	-4.26064	0.02659	-0.01044		-2.45182	133.2	-123.6	-2.45182	119.188	-109.783	-2.45182	3.93669	-3.87806
-4.24364	37.39	-36.86	-4.24364	33.0582	-19.1468	-4.24364	2.58322	-11.8762	-4.24364	0.02738	-0.01035		-2.43882	134.2	-124.4	-2.43882	120.116	-110.6	-2.43882	3.95471	-3.89274
-4.22564	37.16	-36.67	-4.22564	32.7764	-19.1451	-4.22564	2.63088	-11.7594	-4.22564	0.02826	-0.01024		-2.42582	135.2	-125.3	-2.42582	121.067	-111.475	-2.42582	3.97403	-3.91015
-4.20864	36.93	-36.48	-4.20864	32.4845	-19.1538	-4.20864	2.68812	-11.6395	-4.20864	0.02921	-0.01011		-2.41182	136.2	-126.3	-2.41182	122.038	-112.408	-2.41182	3.99475	-3.93043
-4.19064	36.69	-36.3	-4.19064	32.1708	-19.171	-4.19064	2.75532	-11.5171	-4.19064	0.03025	-0.00998		-2.39882	137.2	-127.3	-2.39882	123.027	-113.394	-2.39882	4.01685	-3.95363
-4.17364	36.44	-36.13	-4.17364	31.8272	-19.1949	-4.17364	2.83189	-11.3925	-4.17364	0.03137	-0.00984		-2.38582	138.3	-128.4	-2.38582	124.026	-114.429	-2.38582	4.04043	-3.97973
-4.15564	36.16	-35.95	-4.15564	31.4463	-19.2213	-4.15564	2.91694	-11.2667	-4.15564	0.03257	-0.00971		-2.37282	139.3	-129.6	-2.37282	125.029	-115.509	-2.37282	4.06573	-4.00865
-4.13864	35.85	-35.77	-4.13864	31.0266	-19.2465	-4.13864	3.00963	-11.1358	-4.13864	0.03382	-0.0096		-2.35982	140.4	-130.7	-2.35982	126.029	-116.624	-2.35982	4.09258	-4.04027
-4.12164	35.51	-35.58	-4.12164	30.5694	-19.2654	-4.12164	3.10762	-11.0013	-4.12164	0.03513	-0.0095		-2.34682	141.4	-132	-2.34682	127.017	-117.768	-2.34682	4.12081	-4.07426
-4.10364	35.14	-35.36	-4.10364	30.076	-19.2753	-4.10364	3.20993	-10.8611	-4.10364	0.03648	-0.00944		-2.33382	142.4	-133.2	-2.33382	127.983	-118.926	-2.33382	4.15074	-4.11076
-4.08664	34.74	-35.13	-4.08664	29.5578	-19.2726	-4.08664	3.31496	-10.7137	-4.08664	0.03787	-0.0094		-2.32082	143.4	-134.4	-2.32082	128.917	-120.09	-2.32082	4.18217	-4.14933
-4.06864	34.34	-34.87	-4.06864	29.0205	-19.2569	-4.06864	3.42134	-10.5591	-4.06864	0.03929	-0.00941		-2.30682	144.3	-135.7	-2.30682	129.809	-121.249	-2.30682	4.21502	-4.18985
-4.05164	33.92	-34.59	-4.05164	28.4773	-19.2278	-4.05164	3.52802	-10.3954	-4.05164	0.04076	-0.00945		-2.29382	145.2	-136.9	-2.29382	130.651	-122.392	-2.29382	4.24932	-4.23215
-4.03464	33.51	-34.28	-4.03464	27.9388	-19.1867	-4.03464	3.63453	-10.2234	-4.03464	0.04227	-0.00954		-2.28082	146	-138.1	-2.28082	131.428	-123.506	-2.28082	4.28475	-4.27597
-4.01664	33.12	-33.95	-4.01664	27.4163	-19.137	-4.01664	3.74049	-10.0434	-4.01664	0.04387	-0.00968		-2.26782	146.8	-139.3	-2.26782	132.134	-124.584	-2.26782	4.32156	-4.32137
-3.99964	32.76	-33.61	-3.99964	26.9222	-19.0819	-3.99964	3.84646	-9.85441	-3.99964	0.04558	-0.00985		-2.25482	147.4	-140.4	-2.25482	132.755	-125.617	-2.25482	4.35928	-4.36805
-3.98164	32.43	-33.25	-3.98164	26.4671	-19.0269	-3.98164	3.95287	-9.65768	-3.98164	0.04746	-0.01006		-2.24182	148	-141.4	-2.24182	133.286	-126.592	-2.24182	4.39819	-4.41587
-3.96464	32.16	-32.89	-3.96464	26.062	-18.9743	-3.96464	4.06105	-9.45366	-3.96464	0.04954	-0.01031		-2.22882	148.5	-142.4	-2.22882	133.717	-127.508	-2.22882	4.43796	-4.46489
-3.94664	31.96	-32.53	-3.94664	25.7137	-18.9295	-3.94664	4.17291	-9.24261	-3.94664	0.0519	-0.01058		-2.21482	148.8	-143.3	-2.21482	134.04	-128.357	-2.21482	4.47857	-4.51495
-3.92964	31.83	-32.17	-3.92964	25.4313	-18.8953	-3.92964	4.28959	-9.02479	-3.92964	0.0546	-0.01088		-2.20182	149	-144.2	-2.20182	134.25	-129.134	-2.20182	4.52006	-4.56621
-3.91264	31.78	-31.81	-3.91264	25.2205	-18.8741	-3.91264	4.41272	-8.79981	-3.91264	0.05772	-0.01119		-2.18882	149.2	-145	-2.18882	134.343	-129.838	-2.18882	4.56214	-4.6184
-3.89464	31.82	-31.46	-3.89464	25.0849	-18.8681	-3.89464	4.54439	-8.56781	-3.89464	0.06132	-0.01152		-2.17582	149.1	-145.7	-2.17582	134.314	-130.465	-2.17582	4.60496	-4.67173
-3.87764	31.96	-31.12	-3.87764	25.0305	-18.8773	-3.87764	4.68552	-8.32822	-3.87764	0.06546	-0.01184		-2.16282	149	-146.3	-2.16282	134.159	-131.014	-2.16282	4.64829	-4.72589
-3.85964	32.2	-30.79	-3.85964	25.0582	-18.9024	-3.85964	4.83725	-8.08175	-3.85964	0.0702	-0.01217		-2.14982	148.7	-146.8	-2.14982	133.879	-131.486	-2.14982	4.69221	-4.78104
-3.84264	32.54	-30.46	-3.84264	25.1699	-18.9416	-3.84264	5.00048	-7.82802	-3.84264	0.07555	-0.01248		-2.13682	148.3	-147.3	-2.13682	133.471	-131.877	-2.13682	4.73658	-4.83716
-3.82464	32.99	-30.14	-3.82464	25.3648	-18.9957	-3.82464	5.17471	-7.56784	-3.82464	0.08154	-0.01278		-2.12382	147.8	-147.6	-2.12382	132.938	-132.19	-2.12382	4.78144	-4.8938
-3.80764	33.53	-29.82	-3.80764	25.6418	-19.0619	-3.80764	5.36059	-7.30165	-3.80764	0.08814	-0.01306		-2.10982	147.1	-147.9	-2.10982	132.28	-132.421	-2.10982	4.82677	-4.95109
-3.79064	34.17	-29.51	-3.79064	25.999	-19.1398	-3.79064	5.55667	-7.0312	-3.79064	0.0953	-0.01332		-2.09682	146.3	-148.1	-2.09682	131.501	-132.573	-2.09682	4.87249	-5.0087
-3.77264	34.91	-29.21	-3.77264	26.434	-19.2276	-3.77264	5.76265	-6.7575	-3.77264	0.10294	-0.01354		-2.08382	145.4	-148.2	-2.08382	130.604	-132.642	-2.08382	4.91861	-5.06644
-3.75564	35.73	-28.92	-3.75564	26.9428	-19.3238	-3.75564	5.97724	-6.48247	-3.75564	0.11097	-0.01373		-2.07082	144.4	-148.3	-2.07082	129.594	-132.626	-2.07082	4.96522	-5.12377
-3.73764	36.63	-28.63	-3.73764	27.5216	-19.4257	-3.73764	6.19959	-6.20841	-3.73764	0.11921	-0.01389		-2.05782	143.2	-148.2	-2.05782	128.476	-132.525	-2.05782	5.01215	-5.1809
-3.72064	37.62	-28.35	-3.72064	28.1665	-19.5305	-3.72064	6.42866	-5.93756	-3.72064	0.12751	-0.01401		-2.04482	142	-148.1	-2.04482	127.258	-132.335	-2.04482	5.05962	-5.23722
-3.70364	38.67	-28.08	-3.70364	28.8734	-19.6359	-3.70364	6.66425	-5.67167	-3.70364	0.13568	-0.01408		-2.03182	140.7	-147.8	-2.03182	125.947	-132.055	-2.03182	5.10747	-5.29227
-3.68564	39.8	-27.81	-3.68564	29.639	-19.7382	-3.68564	6.90604	-5.41333	-3.68564	0.14351	-0.01412		-2.01882	139.2	-147.5	-2.01882	124.548	-131.681	-2.01882	5.15563	-5.34582
-3.66864	40.99	-27.56	-3.66864	30.4602	-19.833	-3.66864	7.15446	-5.16439	-3.66864	0.1508	-0.01411		-2.00482	137.7	-147	-2.00482	123.073	-131.212	-2.00482	5.20429	-5.39794
-3.65064	42.24	-27.31	-3.65064	31.3335	-19.9182	-3.65064	7.40948	-4.92706	-3.65064	0.15737	-0.01407		-1.99182	136.2	-146.5	-1.99182	121.53	-130.647	-1.99182	5.25319	-5.44814
-3.63364	43.55	-27.06	-3.63364	32.2579	-19.9892	-3.63364	7.67217	-4.70298	-3.63364	0.16301	-0.014		-1.97882	134.5	-145.8	-1.97882	119.927	-129.986	-1.97882	5.30247	-5.49624
-3.61564	44.92	-26.82	-3.61564	33.2294	-20.0442	-3.61564	7.94281	-4.49409	-3.61564	0.16759	-0.01389		-1.96582	132.9	-145.1	-1.96582	118.274	-129.229	-1.96582	5.35201	-5.54237
-3.59864	46.34	-26.58	-3.59864	34.2474	-20.0824	-3.59864	8.22227	-4.30184	-3.59864	0.17097	-0.01377		-1.95282	131.1	-144.2	-1.95282	116.58	-128.378	-1.95282	5.40175	-5.58649
-3.58164	47.82	-26.36	-3.58164	35.305	-20.104	-3.58164	8.50982	-4.12849	-3.58164	0.17304	-0.01364		-1.93982	129.4	-143.3	-1.93982	114.853	-127.436	-1.93982	5.45145	-5.62878
-3.56364	49.35	-26.15	-3.56364	36.4009	-20.1138	-3.56364	8.80519	-3.97577	-3.56364	0.17381	-0.01352		-1.92682	127.6	-142.2	-1.92682	113.104	-126.406	-1.92682	5.50119	-5.66929
-3.54664	50.91	-25.96	-3.54664	37.5254	-20.1164	-3.54664	9.10718	-3.84569	-3.54664	0.17325	-0.01342		-1.91382	125.8	-141.1	-1.91382	111.338	-125.297	-1.91382	5.55088	-5.70832
-3.52864	52.49	-25.82	-3.52864	38.6686	-20.1211	-3.52864	9.41234	-3.74034	-3.52864	0.17142	-0.01334		-1.89982	124	-139.9	-1.89982	109.567	-124.112	-1.89982	5.60015	-5.74626
-3.51164	54.08	-25.72	-3.51164	39.8199	-20.1402	-3.51164	9.71778	-3.66194	-3.51164	0.16841	-0.01332		-1.88682	122.3	-138.6	-1.88682	107.791	-122.86	-1.88682	5.64912	-5.78352
-3.49464	55.65	-25.69	-3.49464	40.9625	-20.1853	-3.49464	10.0172	-3.61253	-3.49464	0.16436	-0.01336		-1.87382	120.5	-137.3	-1.87382	106.022	-121.549	-1.87382	5.69745	-5.82048
-3.47664	57.17	-25.75	-3.47664	42.0797	-20.2714	-3.47664	10.3047	-3.59367	-3.47664	0.1594	-0.01347		-1.86082	118.7	-135.9	-1.86082	104.263	-120.188	-1.86082	5.74525	-5.85739
-3.45964	58.63	-25.9	-3.45964	43.1501	-20.4149	-3.45964	10.5742	-3.60697	-3.45964	0.1537	-0.01366		-1.84782	116.9	-134.5	-1.84782	102.519	-118.786	-1.84782	5.7923	-5.89486
-3.44164	59.97	-26.17	-3.44164	44.1531	-20.6283	-3.44164	10.8182	-3.65315	-3.44164	0.14748	-0.01393		-1.83482	115.2	-133	-1.83482	100.791	-117.351	-1.83482	5.83845	-5.93322
-3.42464	61.18	-26.58	-3.42464	45.0673	-20.9238	-3.42464	11.0301	-3.7323	-3.42464	0.14088	-0.0143		-1.82182	113.5	-131.5	-1.82182	99.0874	-115.891	-1.82182	5.88375	-5.97283
-3.40664	62.23	-27.12	-3.40664	45.8742	-21.3128	-3.40664	11.2028	-3.84386	-3.40664	0.1341	-0.01475		-1.80882	111.8	-130	-1.80882	97.4046	-114.416	-1.80882	5.92809	-6.01344
-3.38964	63.09	-27.8	-3.38964	46.5546	-21.8004	-3.38964	11.3311	-3.98605	-3.38964	0.12732	-0.01527		-1.79482	110.2	-128.5	-1.79482	95.7482	-112.93	-1.79482	5.97153	-6.05588
-3.37264	63.74	-28.62	-3.37264	47.0949	-22.3891	-3.37264	11.4106	-4.15659	-3.37264	0.12066	-0.01587		-1.78182	108.5	-127	-1.78182	94.1165	-111.44	-1.78182	6.01398	-6.09991
-3.35464	64.16	-29.57	-3.35464	47.4845	-23.0757	-3.35464	11.4401	-4.35207	-3.35464	0.1143	-0.01652		-1.76882	106.9	-125.5	-1.76882	92.5094	-109.952	-1.76882	6.05549	-6.14545
-3.33764	64.36	-30.65	-3.33764	47.7221	-23.8545	-3.33764	11.4184	-4.56851	-3.33764	0.10825	-0.01721		-1.75582	105.3	-124	-1.75582	90.9272	-108.468	-1.75582	6.09602	-6.19263
-3.31964	64.33	-31.83	-3.31964	47.8064	-24.7139	-3.31964	11.3483	-4.80157	-3.31964	0.10272	-0.01792		-1.74282	103.8	-122.5	-1.74282	89.3699	-106.99	-1.74282	6.13561	-6.24111
-3.30264	64.1	-33.09	-3.30264	47.7462	-25.6404	-3.30264	11.233	-5.04635	-3.30264	0.09769	-0.01864		-1.72982	102.3	-121.1	-1.72982	87.8357	-105.524	-1.72982	6.17441	-6.29049
-3.28564	63.68	-34.41	-3.28564	47.5509	-26.6181	-3.28564	11.0809	-5.2984	-3.28564	0.09326	-0.01936		-1.71682	100.8	-119.6	-1.71682	86.3239	-104.068	-1.71682	6.2124	-6.34061
-3.26764	63.09	-35.76	-3.26764	47.2365	-27.6288	-3.26764	10.8969	-5.55222	-3.26764	0.08946	-0.02006		-1.70382	99.27	-118.2	-1.70382	84.8307	-102.622	-1.70382	6.24941	-6.39126
-3.25064	62.36	-37.13	-3.25064	46.8202	-28.6547	-3.25064	10.6901	-5.80478	-3.25064	0.08631	-0.02073		-1.68982	97.81	-116.8	-1.68982	83.3554	-101.186	-1.68982	6.28558	-6.44189
-3.23264	61.53	-38.48	-3.23264	46.3194	-29.6785	-3.23264	10.4698	-6.05164	-3.23264	0.08386	-0.02137		-1.67682	96.36	-115.4	-1.67682	81.8961	-99.7597	-1.67682	6.32064	-6.49181
-3.21564	60.62	-39.81	-3.21564	45.7537	-30.6836	-3.21564	10.2444	-6.29004	-3.21564	0.0821	-0.02197		-1.66382	94.92	-113.9	-1.66382	80.4517	-98.3443	-1.66382	6.35496	-6.54055
-3.19764	59.67	-41.08	-3.19764	45.1348	-31.6547	-3.19764	10.0213	-6.51745	-3.19764	0.08106	-0.02252		-1.65082	93.5	-112.5	-1.65082	79.0189	-96.9333	-1.65082	6.38813	-6.58837
-3.18064	58.68	-42.29	-3.18064	44.4829	-32.5796	-3.18064	9.80709	-6.73269	-3.18064	0.08074	-0.02304		-1.63782	92.09	-111.1	-1.63782	77.5974	-95.5302	-1.63782	6.42038	-6.6342
-3.16364	57.69	-43.42	-3.16364	43.8025	-33.4446	-3.16364	9.60646	-6.93398	-3.16364	0.08113	-0.0235		-1.62482	90.68	-109.8	-1.62482	76.1855	-94.1347	-1.62482	6.45148	-6.67735
-3.14564	56.71	-44.46	-3.14564	43.1072	-34.2454	-3.14564	9.42321	-7.12065	-3.14564	0.08224	-0.02391		-1.61182	89.28	-108.4	-1.61182	74.7829	-92.7396	-1.61182	6.4813	-6.71846
-3.12864	55.74	-45.4	-3.12864	42.3973	-34.9715	-3.12864	9.25861	-7.29168	-3.12864	0.08403	-0.02427		-1.59782	87.89	-107	-1.59782	73.3873	-91.3505	-1.59782	6.50992	-6.75597
-3.11064	54.78	-46.25	-3.11064	41.6728	-35.6175	-3.11064	9.11316	-7.4471	-3.11064	0.08647	-0.02458		-1.58482	86.51	-105.6	-1.58482	71.9998	-89.9642	-1.58482	6.5371	-6.79053
-3.09364	53.83	-46.99	-3.09364	40.9394	-36.1788	-3.09364	8.9843	-7.58558	-3.09364	0.0895	-0.02482		-1.57182	85.13	-104.2	-1.57182	70.6201	-88.5816	-1.57182	6.56306	-6.8211
-3.07664	52.89	-47.62	-3.07664	40.1941	-36.657	-3.07664	8.87017	-7.70685	-3.07664	0.09304	-0.02499		-1.55882	83.75	-102.8	-1.55882	69.2499	-87.199	-1.55882	6.5874	-6.8477
-3.05864	51.96	-48.14	-3.05864	39.4324	-37.047	-3.05864	8.76808	-7.80985	-3.05864	0.09699	-0.02508		-1.54582	82.39	-101.4	-1.54582	67.8883	-85.8186	-1.54582	6.61055	-6.8703
-3.04164	51.02	-48.55	-3.04164	38.6548	-37.3532	-3.04164	8.67569	-7.89409	-3.04164	0.10127	-0.02509		-1.53282	81.03	-99.98	-1.53282	66.5383	-84.4408	-1.53282	6.63204	-6.88857
-3.02364	50.08	-48.85	-3.02364	37.8575	-37.5775	-3.02364	8.58962	-7.958	-3.02364	0.1057	-0.025		-1.51982	79.68	-98.57	-1.51982	65.2011	-83.0645	-1.51982	6.6523	-6.90298
-3.00664	49.12	-49.04	-3.00664	37.0465	-37.7239	-3.00664	8.50806	-8.00118	-3.00664	0.11016	-0.02482		-1.50682	78.35	-97.16	-1.50682	63.8781	-81.6891	-1.50682	6.67106	-6.91259
-2.98864	48.16	-49.14	-2.98864	36.2194	-37.7934	-2.98864	8.42958	-8.02377	-2.98864	0.11443	-0.02454		-1.49282	77.03	-95.74	-1.49282	62.5732	-80.317	-1.49282	6.68854	-6.9182
-2.97164	47.19	-49.14	-2.97164	35.3733	-37.8013	-2.97164	8.35421	-8.02574	-2.97164	0.11838	-0.02416		-1.47982	75.72	-94.32	-1.47982	61.2859	-78.9469	-1.47982	6.70494	-6.91978
-2.95464	46.21	-49.06	-2.95464	34.5187	-37.7501	-2.95464	8.28291	-8.00714	-2.95464	0.12185	-0.02368		-1.46682	74.44	-92.9	-1.46682	60.0216	-77.5806	-1.46682	6.72047	-6.91778
-2.93664	45.23	-48.91	-2.93664	33.6493	-37.6496	-2.93664	8.21663	-7.97016	-2.93664	0.12467	-0.02311		-1.45382	73.19	-91.47	-1.45382	58.7805	-76.2176	-1.45382	6.73477	-6.91179
-2.91964	44.24	-48.69	-2.91964	32.7721	-37.5076	-2.91964	8.15804	-7.91604	-2.91964	0.12669	-0.02247		-1.44082	71.95	-90.05	-1.44082	57.5661	-74.8598	-1.44082	6.74869	-6.90277
-2.90164	43.27	-48.42	-2.90164	31.8852	-37.3327	-2.90164	8.1104	-7.84784	-2.90164	0.12778	-0.02176		-1.42782	70.75	-88.62	-1.42782	56.3816	-73.5077	-1.42782	6.76208	-6.89056
-2.88464	42.3	-48.11	-2.88464	30.991	-37.1313	-2.88464	8.07637	-7.76775	-2.88464	0.12785	-0.02101		-1.41482	69.58	-87.21	-1.41482	55.2287	-72.1639	-1.41482	6.77563	-6.87661
-2.86764	41.34	-47.77	-2.86764	30.0861	-36.9093	-2.86764	8.059	-7.67925	-2.86764	0.12684	-0.02022		-1.40182	68.45	-85.8	-1.40182	54.1093	-70.8294	-1.40182	6.78943	-6.86066
-2.84964	40.41	-47.41	-2.84964	29.1772	-36.6718	-2.84964	8.06185	-7.58522	-2.84964	0.12474	-0.01943		-1.38782	67.35	-84.4	-1.38782	53.0252	-69.5074	-1.38782	6.80424	-6.84345
-2.83264	39.49	-47.03	-2.83264	28.2597	-36.4242	-2.83264	8.08663	-7.48908	-2.83264	0.12155	-0.01863		-1.37482	66.3	-83.02	-1.37482	51.9809	-68.201	-1.37482	6.82011	-6.82512
-2.81464	38.61	-46.64	-2.81464	27.3378	-36.1696	-2.81464	8.13587	-7.39438	-2.81464	0.11739	-0.01785		-1.36182	65.29	-81.66	-1.36182	50.9756	-66.9085	-1.36182	6.83767	-6.80706
-2.79764	37.75	-46.26	-2.79764	26.4124	-35.9145	-2.79764	8.21083	-7.3044	-2.79764	0.1123	-0.01712		-1.34882	64.33	-80.31	-1.34882	50.0111	-65.6398	-1.34882	6.85767	-6.78937
-2.77964	36.92	-45.89	-2.77964	25.4868	-35.6642	-2.77964	8.31274	-7.22201	-2.77964	0.10644	-0.01644		-1.33582	63.42	-79	-1.33582	49.0914	-64.3917	-1.33582	6.88047	-6.7727
-2.76264	36.14	-45.55	-2.76264	24.5656	-35.428	-2.76264	8.44023	-7.15001	-2.76264	0.09996	-0.01583		-1.32282	62.56	-77.71	-1.32282	48.2156	-63.169	-1.32282	6.90665	-6.75782
-2.74564	35.39	-45.25	-2.74564	23.6533	-35.2173	-2.74564	8.59292	-7.09182	-2.74564	0.09301	-0.01532		-1.30982	61.75	-76.46	-1.30982	47.3849	-61.9756	-1.30982	6.93655	-6.74455
-2.72764	34.69	-45.01	-2.72764	22.755	-35.0446	-2.72764	8.76816	-7.05063	-2.72764	0.0858	-0.01491		-1.29682	60.99	-75.24	-1.29682	46.5978	-60.814	-1.29682	6.97081	-6.73391
-2.71064	34.04	-44.85	-2.71064	21.8777	-34.9259	-2.71064	8.96373	-7.02873	-2.71064	0.07847	-0.01463		-1.28282	60.29	-74.06	-1.28282	45.8591	-59.6847	-1.28282	7.00953	-6.72578
-2.69264	33.43	-44.79	-2.69264	21.0254	-34.8782	-2.69264	9.17625	-7.02948	-2.69264	0.07121	-0.01449		-1.26982	59.65	-72.93	-1.26982	45.162	-58.5926	-1.26982	7.05264	-6.72059
-2.67564	32.87	-44.86	-2.67564	20.2053	-34.9201	-2.67564	9.40001	-7.05489	-2.67564	0.06415	-0.01451		-1.25682	59.06	-71.83	-1.25682	44.5099	-57.5365	-1.25682	7.10077	-6.71848
-2.65764	32.36	-45.06	-2.65764	19.4198	-35.0691	-2.65764	9.63018	-7.10788	-2.65764	0.05743	-0.01471		-1.24382	58.51	-70.79	-1.24382	43.8984	-56.5181	-1.24382	7.15326	-6.71944
-2.64064	31.88	-45.43	-2.64064	18.6732	-35.3417	-2.64064	9.86107	-7.19029	-2.64064	0.05115	-0.01509		-1.23082	58.02	-69.78	-1.23082	43.3256	-55.5396	-1.23082	7.21002	-6.72317
-2.62364	31.45	-45.99	-2.62364	17.9665	-35.7525	-2.62364	10.086	-7.30348	-2.62364	0.04539	-0.01568		-1.21782	57.57	-68.82	-1.21782	42.7903	-54.5977	-1.21782	7.2707	-6.72966
-2.60564	31.04	-46.73	-2.60564	17.3026	-36.3102	-2.60564	10.2983	-7.44788	-2.60564	0.04021	-0.01649		-1.20482	57.16	-67.91	-1.20482	42.286	-53.6948	-1.20482	7.33449	-6.73881
-2.58864	30.65	-47.67	-2.58864	16.6804	-37.0199	-2.58864	10.4924	-7.62355	-2.58864	0.03563	-0.01751		-1.19182	56.78	-67.03	-1.19182	41.8098	-52.8277	-1.19182	7.4004	-6.75005
-2.57064	30.27	-48.8	-2.57064	16.0987	-37.8829	-2.57064	10.6626	-7.83037	-2.57064	0.03167	-0.01875		-1.17782	56.42	-66.2	-1.17782	41.3588	-51.996	-1.17782	7.4677	-6.76301
-2.55364	29.9	-50.13	-2.55364	15.5576	-38.8936	-2.55364	10.8029	-8.06628	-2.55364	0.02832	-0.02021		-1.16482	56.09	-65.4	-1.16482	40.9257	-51.1941	-1.16482	7.53529	-6.77732
-2.53664	29.53	-51.63	-2.53664	15.0555	-40.0413	-2.53664	10.911	-8.32902	-2.53664	0.02556	-0.02189		-1.15182	55.77	-64.63	-1.15182	40.5083	-50.4233	-1.15182	7.60213	-6.79211
-2.51864	29.15	-53.28	-2.51864	14.5911	-41.312	-2.51864	10.9834	-8.61442	-2.51864	0.02336	-0.02378		-1.13882	55.45	-63.88	-1.13882	40.0997	-49.6764	-1.13882	7.66718	-6.80733
-2.50164	28.77	-55.07	-2.50164	14.1631	-42.6847	-2.50164	11.0208	-8.92022	-2.50164	0.02167	-0.02587		-1.12582	55.14	-63.16	-1.12582	39.6965	-48.9514	-1.12582	7.72891	-6.82179
-2.48364	28.38	-56.96	-2.48364	13.7732	-44.1364	-2.48364	11.0234	-9.24005	-2.48364	0.02047	-0.02815		-1.11282	54.81	-62.45	-1.11282	39.2927	-48.2436	-1.11282	7.78602	-6.83513
-2.46664	27.99	-58.92	-2.46664	13.421	-45.6424	-2.46664	10.9959	-9.56994	-2.46664	0.01971	-0.03064		-1.09982	54.48	-61.75	-1.09982	38.8876	-47.5495	-1.09982	7.8377	-6.8465
-2.44864	27.61	-60.91	-2.44864	13.1087	-47.1742	-2.44864	10.9419	-9.90497	-2.44864	0.01934	-0.03331		-1.08582	54.12	-61.06	-1.08582	38.4754	-46.8643	-1.08582	7.88337	-6.85513
-2.43164	27.24	-62.9	-2.43164	12.8382	-48.7068	-2.43164	10.8697	-10.239	-2.43164	0.01933	-0.03617		-1.07282	53.75	-60.36	-1.07282	38.0535	-46.1821	-1.07282	7.92171	-6.86052
-2.41464	26.91	-64.85	-2.41464	12.6121	-50.2073	-2.41464	10.7865	-10.5668	-2.41464	0.01963	-0.03923		-1.05982	53.35	-59.66	-1.05982	37.6201	-45.4985	-1.05982	7.95214	-6.86179
-2.39664	26.62	-66.73	-2.39664	12.4333	-51.6569	-2.39664	10.7011	-10.8819	-2.39664	0.02022	-0.0425		-1.04682	52.91	-58.95	-1.04682	37.1742	-44.8112	-1.04682	7.9749	-6.85853
-2.37964	26.4	-68.5	-2.37964	12.3046	-53.0269	-2.37964	10.6244	-11.1809	-2.37964	0.02106	-0.046		-1.03382	52.45	-58.21	-1.03382	36.7148	-44.1158	-1.03382	7.98839	-6.84989
-2.36164	26.24	-70.15	-2.36164	12.2272	-54.2921	-2.36164	10.5627	-11.4568	-2.36164	0.02211	-0.04975		-1.02082	51.96	-57.46	-1.02082	36.2416	-43.4091	-1.02082	7.9941	-6.83563
-2.34464	26.18	-71.63	-2.34464	12.2021	-55.4376	-2.34464	10.5261	-11.7069	-2.34464	0.02336	-0.05377		-1.00782	51.44	-56.68	-1.00782	35.754	-42.6872	-1.00782	7.99078	-6.81541
-2.32764	26.2	-72.94	-2.32764	12.2287	-56.4484	-2.32764	10.5215	-11.9261	-2.32764	0.02475	-0.05807		-0.99482	50.9	-55.87	-0.99482	35.2529	-41.9503	-0.99482	7.97967	-6.7884
-2.30964	26.32	-74.06	-2.30964	12.3047	-57.3139	-2.30964	10.5525	-12.1113	-2.30964	0.02626	-0.06269		-0.98082	50.32	-55.03	-0.98082	34.7428	-41.1963	-0.98082	7.96045	-6.75494
-2.29264	26.53	-74.97	-2.29264	12.4263	-58.0224	-2.29264	10.6239	-12.2603	-2.29264	0.02786	-0.06762		-0.96782	49.73	-54.16	-0.96782	34.2223	-40.4267	-0.96782	7.93453	-6.71493
-2.27464	26.84	-75.68	-2.27464	12.5875	-58.5742	-2.27464	10.736	-12.3714	-2.27464	0.02952	-0.07287		-0.95482	49.12	-53.27	-0.95482	33.6957	-39.6418	-0.95482	7.90245	-6.66829
-2.25764	27.22	-76.17	-2.25764	12.7807	-58.9654	-2.25764	10.8871	-12.4442	-2.25764	0.03119	-0.07842		-0.94182	48.49	-52.35	-0.94182	33.1659	-38.845	-0.94182	7.86481	-6.61556
-2.23964	27.68	-76.45	-2.23964	12.9968	-59.1993	-2.23964	11.0733	-12.477	-2.23964	0.03284	-0.08423		-0.92882	47.86	-51.42	-0.92882	32.6343	-38.0382	-0.92882	7.82226	-6.55756
-2.22264	28.19	-76.52	-2.22264	13.2263	-59.2758	-2.22264	11.29	-12.471	-2.22264	0.03444	-0.09024		-0.91582	47.22	-50.46	-0.91582	32.1061	-37.2271	-0.91582	7.77635	-6.49439
-2.20564	28.72	-76.39	-2.20564	13.4581	-59.1998	-2.20564	11.5298	-12.4277	-2.20564	0.03595	-0.09638		-0.90282	46.59	-49.5	-0.90282	31.5828	-36.4171	-0.90282	7.72804	-6.42694
-2.18764	29.27	-76.06	-2.18764	13.6813	-58.972	-2.18764	11.7846	-12.3494	-2.18764	0.03734	-0.10253		-0.88982	45.96	-48.55	-0.88982	31.0694	-35.6113	-0.88982	7.67791	-6.35648
-2.17064	29.81	-75.53	-2.17064	13.8861	-58.5918	-2.17064	12.0458	-12.2376	-2.17064	0.03857	-0.10853		-0.87582	45.34	-47.59	-0.87582	30.5688	-34.8186	-0.87582	7.62721	-6.28389
-2.15264	30.31	-74.81	-2.15264	14.0632	-58.0639	-2.15264	12.3059	-12.0956	-2.15264	0.03964	-0.11425		-0.86282	44.74	-46.66	-0.86282	30.0827	-34.0449	-0.86282	7.57648	-6.2104
-2.13564	30.76	-73.9	-2.13564	14.2043	-57.3793	-2.13564	12.5553	-11.9264	-2.13564	0.0405	-0.11954		-0.84982	44.16	-45.75	-0.84982	29.6157	-33.2957	-0.84982	7.5267	-6.13694
-2.11864	31.15	-72.78	-2.11864	14.3041	-56.5294	-2.11864	12.7866	-11.7337	-2.11864	0.04117	-0.12417		-0.83682	43.61	-44.87	-0.83682	29.1692	-32.5778	-0.83682	7.47862	-6.06483
-2.10064	31.45	-71.47	-2.10064	14.3583	-55.5124	-2.10064	12.9949	-11.5195	-2.10064	0.04162	-0.12798		-0.82382	43.08	-44.04	-0.82382	28.7451	-31.8969	-0.82382	7.43249	-5.99516
-2.08364	31.68	-69.95	-2.08364	14.3657	-54.3169	-2.08364	13.174	-11.2877	-2.08364	0.04187	-0.1308		-0.81082	42.58	-43.25	-0.81082	28.3452	-31.2557	-0.81082	7.3891	-5.92871
-2.06564	31.81	-68.22	-2.06564	14.3262	-52.9358	-2.06564	13.3209	-11.0401	-2.06564	0.04192	-0.13246		-0.79782	42.11	-42.51	-0.79782	27.9704	-30.6606	-0.79782	7.34777	-5.86646
-2.04864	31.85	-66.28	-2.04864	14.2419	-51.3699	-2.04864	13.4336	-10.7787	-2.04864	0.04179	-0.13285		-0.78482	41.68	-41.83	-0.78482	27.621	-30.1118	-0.78482	7.30927	-5.80923
-2.03064	31.8	-64.13	-2.03064	14.1173	-49.6077	-2.03064	13.5103	-10.5045	-2.03064	0.0415	-0.1319		-0.77082	41.27	-41.21	-0.77082	27.2957	-29.6117	-0.77082	7.27315	-5.75739
-2.01364	31.67	-61.76	-2.01364	13.9566	-47.6559	-2.01364	13.5513	-10.2183	-2.01364	0.04108	-0.12958		-0.75782	40.89	-40.65	-0.75782	26.9934	-29.1594	-0.75782	7.23886	-5.71079
-1.99664	31.46	-59.19	-1.99664	13.7653	-45.5183	-1.99664	13.5579	-9.91947	-1.99664	0.04054	-0.12589		-0.74482	40.54	-40.15	-0.74482	26.7126	-28.7528	-0.74482	7.20612	-5.67
-1.97864	31.19	-56.43	-1.97864	13.5499	-43.2172	-1.97864	13.5315	-9.60689	-1.97864	0.03993	-0.12089		-0.73182	40.2	-39.7	-0.73182	26.4492	-28.3902	-0.73182	7.17403	-5.63452
-1.96164	30.85	-53.5	-1.96164	13.3146	-40.7713	-1.96164	13.4739	-9.27991	-1.96164	0.03927	-0.11476		-0.71882	39.88	-39.3	-0.71882	26.2015	-28.0666	-0.71882	7.14205	-5.60419
-1.94364	30.47	-50.42	-1.94364	13.0645	-38.1951	-1.94364	13.3881	-8.93666	-1.94364	0.03857	-0.10763		-0.70582	39.58	-38.94	-0.70582	25.9656	-27.7762	-0.70582	7.1099	-5.57785
-1.92664	30.03	-47.23	-1.92664	12.8037	-35.5326	-1.92664	13.2751	-8.57564	-1.92664	0.03787	-0.09968		-0.69282	39.28	-38.62	-0.69282	25.7387	-27.5142	-0.69282	7.07583	-5.55505
-1.90964	29.56	-43.95	-1.90964	12.5345	-32.8112	-1.90964	13.138	-8.1952	-1.90964	0.03717	-0.09118		-0.67982	38.98	-38.32	-0.67982	25.5156	-27.2728	-0.67982	7.0394	-5.53516
-1.89164	29.06	-40.63	-1.89164	12.2582	-30.0671	-1.89164	12.9785	-7.79536	-1.89164	0.03648	-0.08233		-0.66582	38.67	-38.05	-0.66582	25.2923	-27.046	-0.66582	7.00024	-5.51667
-1.87464	28.52	-37.3	-1.87464	11.9767	-27.3379	-1.87464	12.7988	-7.37525	-1.87464	0.03581	-0.07339		-0.65282	38.36	-37.78	-0.65282	25.0665	-26.826	-0.65282	6.95745	-5.49848
-1.85664	27.95	-34	-1.85664	11.6888	-24.6632	-1.85664	12.5998	-6.93617	-1.85664	0.03515	-0.06457		-0.63982	38.03	-37.51	-0.63982	24.8344	-26.6064	-0.63982	6.91074	-5.47964
-1.83964	27.36	-30.76	-1.83964	11.3949	-22.0692	-1.83964	12.385	-6.48059	-1.83964	0.03448	-0.05606		-0.62682	37.69	-37.23	-0.62682	24.5938	-26.3808	-0.62682	6.85906	-5.4592
-1.82164	26.74	-27.63	-1.82164	11.094	-19.5892	-1.82164	12.1565	-6.01132	-1.82164	0.03381	-0.04802		-0.61382	37.33	-36.93	-0.61382	24.343	-26.1431	-0.61382	6.80257	-5.43642
-1.80464	26.11	-24.62	-1.80464	10.7865	-17.2447	-1.80464	11.9169	-5.53276	-1.80464	0.03311	-0.04058		-0.60082	36.94	-36.61	-0.60082	24.079	-25.8891	-0.60082	6.74174	-5.40989
-1.78764	25.46	-21.77	-1.78764	10.4725	-15.0561	-1.78764	11.6696	-5.05004	-1.78764	0.03237	-0.03383		-0.58782	36.54	-36.27	-0.58782	23.8024	-25.6154	-0.58782	6.67568	-5.3794
-1.76964	24.8	-19.09	-1.76964	10.1544	-13.036	-1.76964	11.4189	-4.56841	-1.76964	0.03159	-0.02783		-0.57382	36.11	-35.89	-0.57382	23.5126	-25.3201	-0.57382	6.60558	-5.34399
-1.75264	24.15	-16.6	-1.75264	9.83376	-11.1923	-1.75264	11.1699	-4.0947	-1.75264	0.03075	-0.02258		-0.56082	35.67	-35.48	-0.56082	23.2099	-25.0006	-0.56082	6.53101	-5.30401
-1.73464	23.5	-14.32	-1.73464	9.51483	-9.52846	-1.73464	10.9273	-3.6343	-1.73464	0.02986	-0.01806		-0.54782	35.2	-35.04	-0.54782	22.8967	-24.6586	-0.54782	6.45316	-5.25887
-1.71764	22.88	-12.24	-1.71764	9.20221	-8.04298	-1.71764	10.6957	-3.1928	-1.71764	0.02892	-0.01426		-0.53482	34.72	-34.57	-0.53482	22.5735	-24.2941	-0.53482	6.37207	-5.20879
-1.70064	22.29	-10.37	-1.70064	8.90087	-6.73028	-1.70064	10.4804	-2.77547	-1.70064	0.02793	-0.0111		-0.52182	34.23	-34.07	-0.52182	22.2426	-23.9094	-0.52182	6.28887	-5.15405
-1.68264	21.74	-8.708	-1.68264	8.61641	-5.58236	-1.68264	10.2867	-2.38662	-1.68264	0.02692	-0.00852		-0.50882	33.74	-33.55	-0.50882	21.9074	-23.5089	-0.50882	6.20404	-5.09519
-1.66564	21.25	-7.242	-1.66564	8.35392	-4.58929	-1.66564	10.1182	-2.02933	-1.66564	0.0259	-0.00645		-0.49582	33.23	-33.01	-0.49582	21.5691	-23.0953	-0.49582	6.11841	-5.03273
-1.64764	20.82	-5.965	-1.64764	8.1182	-3.73831	-1.64764	9.97543	-1.70587	-1.64764	0.02489	-0.00482		-0.48282	32.73	-32.45	-0.48282	21.232	-22.6745	-0.48282	6.03327	-4.96773
-1.63064	20.45	-4.864	-1.63064	7.9123	-3.01686	-1.63064	9.8618	-1.4173	-1.63064	0.0239	-0.00355		-0.46882	32.24	-31.89	-0.46882	20.898	-22.25	-0.46882	5.94862	-4.90056
-1.61264	20.16	-3.926	-1.61264	7.73952	-2.41151	-1.61264	9.77505	-1.16349	-1.61264	0.02296	-0.00258		-0.45582	31.76	-31.33	-0.45582	20.5714	-21.829	-0.45582	5.86575	-4.8325
-1.59564	19.93	-3.135	-1.59564	7.60003	-1.90888	-1.59564	9.71339	-0.94363	-1.59564	0.02208	-0.00185		-0.44282	31.29	-30.78	-0.44282	20.2542	-21.4161	-0.44282	5.78559	-4.7645
-1.57864	19.76	-2.477	-1.57864	7.49353	-1.49588	-1.57864	9.67434	-0.75594	-1.57864	0.02127	-0.00131		-0.42982	30.83	-30.25	-0.42982	19.9493	-21.0158	-0.42982	5.70845	-4.69755
-1.56064	19.64	-1.936	-1.56064	7.41847	-1.1602	-1.56064	9.65315	-0.59802	-1.56064	0.02054	-0.00092		-0.41682	30.41	-29.73	-0.41682	19.6594	-20.6334	-0.41682	5.63537	-4.63223
-1.54364	19.58	-1.496	-1.54364	7.37112	-0.8904	-1.54364	9.64475	-0.46719	-1.54364	0.0199	-0.00063		-0.40382	30	-29.25	-0.40382	19.3868	-20.2733	-0.40382	5.56676	-4.56989
-1.52564	19.54	-1.143	-1.52564	7.3476	-0.67593	-1.52564	9.64334	-0.36032	-1.52564	0.01934	-0.00043		-0.39082	29.63	-28.8	-0.39082	19.1327	-19.939	-0.39082	5.50324	-4.51091
-1.50864	19.53	-0.8627	-1.50864	7.34369	-0.50748	-1.50864	9.64461	-0.27437	-1.50864	0.01886	-0.0003		-0.37782	29.28	-28.38	-0.37782	18.8989	-19.633	-0.37782	5.44522	-4.45601
-1.49064	19.54	-0.6437	-1.49064	7.35363	-0.37678	-1.49064	9.64457	-0.20623	-1.49064	0.01847	-0.0002		-0.36382	28.97	-28.01	-0.36382	18.6865	-19.3573	-0.36382	5.39283	-4.4057
-1.47364	19.55	-0.4748	-1.47364	7.37396	-0.27659	-1.47364	9.63898	-0.15305	-1.47364	0.01814	-0.00014		-0.35082	28.69	-27.67	-0.35082	18.4959	-19.1131	-0.35082	5.34654	-4.36018
-1.45664	19.55	-0.3464	-1.45664	7.3992	-0.20079	-1.45664	9.62479	-0.11217	-1.45664	0.01787	-0.00011		-0.33782	28.44	-27.38	-0.33782	18.3262	-18.9005	-0.33782	5.30616	-4.3197
-1.43864	19.55	-0.2502	-1.43864	7.42624	-0.14424	-1.43864	9.60127	-0.08125	-1.43864	0.01765	-0.0001		-0.32482	28.22	-27.13	-0.32482	18.1772	-18.719	-0.32482	5.27155	-4.28423
-1.42164	19.53	-0.1795	-1.42164	7.45075	-0.10269	-1.42164	9.56722	-0.05827	-1.42164	0.01747	-0.0001		-0.31182	28.03	-26.92	-0.31182	18.0478	-18.5673	-0.31182	5.24272	-4.25342
-1.40364	19.49	-0.1286	-1.40364	7.46935	-0.07273	-1.40364	9.52194	-0.04152	-1.40364	0.01732	-0.00012		-0.29882	27.87	-26.75	-0.29882	17.9359	-18.4429	-0.29882	5.21895	-4.22722
-1.38664	19.44	-0.09319	-1.38664	7.48135	-0.05163	-1.38664	9.46627	-0.02963	-1.38664	0.01718	-0.00016		-0.28582	27.73	-26.6	-0.28582	17.8393	-18.3434	-0.28582	5.19957	-4.20499
-1.36964	19.36	-0.06977	-1.36964	7.48312	-0.03727	-1.36964	9.40156	-0.02147	-1.36964	0.01705	-0.00022		-0.27282	27.61	-26.49	-0.27282	17.7549	-18.2653	-0.27282	5.18425	-4.18633
-1.35164	19.26	-0.05579	-1.35164	7.47342	-0.02809	-1.35164	9.32831	-0.01619	-1.35164	0.01691	-0.00031		-0.25882	27.51	-26.4	-0.25882	17.6807	-18.2055	-0.25882	5.17183	-4.17056
-1.33464	19.14	-0.04947	-1.33464	7.45033	-0.02292	-1.33464	9.24648	-0.01318	-1.33464	0.01674	-0.00043		-0.24582	27.41	-26.33	-0.24582	17.6126	-18.1604	-0.24582	5.16167	-4.15716
-1.31664	18.99	-0.04966	-1.31664	7.41403	-0.021	-1.31664	9.15757	-0.01198	-1.31664	0.01655	-0.0006		-0.23282	27.32	-26.27	-0.23282	17.5481	-18.1258	-0.23282	5.15255	-4.14536
-1.29964	18.82	-0.05575	-1.29964	7.36293	-0.02183	-1.29964	9.06078	-0.01231	-1.29964	0.01632	-0.00081		-0.21982	27.23	-26.23	-0.21982	17.4828	-18.0987	-0.21982	5.14388	-4.13477
-1.28164	18.62	-0.06759	-1.28164	7.29682	-0.02519	-1.28164	8.95712	-0.01403	-1.28164	0.01604	-0.0011		-0.20682	27.14	-26.18	-0.20682	17.4147	-18.0755	-0.20682	5.1342	-4.12471
-1.26464	18.4	-0.08541	-1.26464	7.21591	-0.03102	-1.26464	8.84619	-0.01706	-1.26464	0.01572	-0.00146		-0.19382	27.04	-26.14	-0.19382	17.3402	-18.0532	-0.19382	5.12317	-4.11463
-1.24764	18.16	-0.1097	-1.24764	7.12069	-0.03945	-1.24764	8.72848	-0.02146	-1.24764	0.01534	-0.00192		-0.18082	26.92	-26.1	-0.18082	17.2577	-18.0298	-0.18082	5.10995	-4.10427
-1.22964	17.89	-0.1413	-1.22964	7.01157	-0.05073	-1.22964	8.6037	-0.0273	-1.22964	0.01492	-0.0025		-0.16782	26.79	-26.05	-0.16782	17.1647	-18.0028	-0.16782	5.09373	-4.09332
-1.21264	17.59	-0.1812	-1.21264	6.8899	-0.06521	-1.21264	8.47328	-0.03474	-1.21264	0.01444	-0.00321		-0.15382	26.64	-26	-0.15382	17.0599	-17.9707	-0.15382	5.07408	-4.08169
-1.19464	17.28	-0.2303	-1.19464	6.75697	-0.08332	-1.19464	8.33721	-0.04393	-1.19464	0.01393	-0.00408		-0.14082	26.47	-25.94	-0.14082	16.9431	-17.9321	-0.14082	5.05063	-4.06899
-1.17764	16.95	-0.2899	-1.17764	6.61473	-0.10551	-1.17764	8.19629	-0.05506	-1.17764	0.01337	-0.00513		-0.12782	26.28	-25.87	-0.12782	16.8136	-17.8877	-0.12782	5.02343	-4.05563
-1.16064	16.61	-0.361	-1.16064	6.46448	-0.13227	-1.16064	8.05151	-0.06831	-1.16064	0.01279	-0.00636		-0.11482	26.07	-25.79	-0.11482	16.672	-17.8364	-0.11482	4.99253	-4.0416
-1.14264	16.26	-0.4446	-1.14264	6.30764	-0.16407	-1.14264	7.90425	-0.08384	-1.14264	0.01219	-0.00781		-0.10182	25.85	-25.71	-0.10182	16.5203	-17.7796	-0.10182	4.95822	-4.0271
-1.12564	15.9	-0.5416	-1.12564	6.14589	-0.20132	-1.12564	7.75427	-0.10177	-1.12564	0.01157	-0.00948		-0.08882	25.61	-25.62	-0.08882	16.3589	-17.718	-0.08882	4.92099	-4.01253
-1.10764	15.53	-0.6526	-1.10764	5.98053	-0.2444	-1.10764	7.60311	-0.12219	-1.10764	0.01094	-0.01137		-0.07582	25.36	-25.53	-0.07582	16.1912	-17.6533	-0.07582	4.8815	-3.99828
-1.09064	15.16	-0.7778	-1.09064	5.81188	-0.29353	-1.09064	7.45024	-0.14509	-1.09064	0.0103	-0.01349		-0.06282	25.1	-25.44	-0.06282	16.0184	-17.587	-0.06282	4.84054	-3.98465
-1.07264	14.78	-0.9172	-1.07264	5.64063	-0.34881	-1.07264	7.29519	-0.17042	-1.07264	0.00967	-0.01584		-0.04882	24.84	-25.35	-0.04882	15.8446	-17.5217	-0.04882	4.79889	-3.97229
-1.05564	14.39	-1.07	-1.05564	5.46626	-0.41016	-1.05564	7.13622	-0.19804	-1.05564	0.00904	-0.0184		-0.03582	24.59	-25.27	-0.03582	15.6723	-17.4591	-0.03582	4.75756	-3.96169
-1.03864	13.99	-1.235	-1.03864	5.28858	-0.47739	-1.03864	6.9725	-0.22767	-1.03864	0.00843	-0.02113		-0.02282	24.33	-25.2	-0.02282	15.5043	-17.4015	-0.02282	4.71758	-3.95335
-1.02064	13.58	-1.412	-1.02064	5.1065	-0.55016	-1.02064	6.80246	-0.25901	-1.02064	0.00782	-0.02403		-0.00982	24.1	-25.14	-0.00982	15.3441	-17.3519	-0.00982	4.67997	-3.94766
-1.00364	13.16	-1.597	-1.00364	4.91951	-0.62784	-1.00364	6.62262	-0.29168	-1.00364	0.00723	-0.02704		0.00318	23.87	-25.1	0.00318	15.1942	-17.312	0.00318	4.64568	-3.94528
-0.98564	12.71	-1.79	-0.98564	4.72677	-0.70984	-0.98564	6.4317	-0.32514	-0.98564	0.00666	-0.03012		0.01618	23.67	-25.08	0.01618	15.0576	-17.2845	0.01618	4.61569	-3.94661
-0.96864	12.25	-1.986	-0.96864	4.52729	-0.79536	-0.96864	6.22745	-0.35894	-0.96864	0.00611	-0.03324		0.02918	23.5	-25.08	0.02918	14.9367	-17.2718	0.02918	4.59087	-3.95199
-0.95164	11.76	-2.185	-0.95164	4.32075	-0.88362	-0.95164	6.00854	-0.39252	-0.95164	0.00559	-0.03632		0.04318	23.35	-25.1	0.04318	14.8339	-17.2748	0.04318	4.5721	-3.96186
-0.93364	11.24	-2.383	-0.93364	4.10683	-0.97391	-0.93364	5.77281	-0.42535	-0.93364	0.00509	-0.03934		0.05618	23.23	-25.15	0.05618	14.7511	-17.2965	0.05618	4.55994	-3.97655
-0.91664	10.7	-2.578	-0.91664	3.88621	-1.06557	-0.91664	5.5209	-0.45701	-0.91664	0.00464	-0.04224		0.06918	23.15	-25.23	0.06918	14.6897	-17.3374	0.06918	4.55496	-3.99613
-0.89864	10.13	-2.769	-0.89864	3.65975	-1.15812	-0.89864	5.25296	-0.48705	-0.89864	0.00423	-0.04499		0.08218	23.1	-25.34	0.08218	14.6511	-17.3986	0.08218	4.5576	-4.02086
-0.88164	9.544	-2.953	-0.88164	3.42804	-1.25117	-0.88164	4.97025	-0.51517	-0.88164	0.00387	-0.04756		0.09518	23.09	-25.48	0.09518	14.6362	-17.4805	0.09518	4.56832	-4.05077
-0.86364	8.94	-3.132	-0.86364	3.19389	-1.34479	-0.86364	4.67531	-0.54118	-0.86364	0.00357	-0.04993		0.10818	23.12	-25.65	0.10818	14.6452	-17.5837	0.10818	4.58718	-4.08577
-0.84664	8.325	-3.303	-0.84664	2.95872	-1.43881	-0.84664	4.37077	-0.56504	-0.84664	0.00334	-0.0521		0.12118	23.19	-25.85	0.12118	14.6798	-17.7076	0.12118	4.61425	-4.12582
-0.82964	7.707	-3.468	-0.82964	2.72495	-1.53382	-0.82964	4.06035	-0.58675	-0.82964	0.00318	-0.05406		0.13418	23.3	-26.08	0.13418	14.7389	-17.8518	0.13418	4.6494	-4.17072
-0.81164	7.093	-3.628	-0.81164	2.49534	-1.63018	-0.81164	3.74776	-0.60649	-0.81164	0.0031	-0.05584		0.14818	23.45	-26.33	0.14818	14.8227	-18.0146	0.14818	4.69278	-4.22028
-0.79464	6.491	-3.784	-0.79464	2.27189	-1.72816	-0.79464	3.43778	-0.62447	-0.79464	0.00311	-0.05746		0.16118	23.63	-26.62	0.16118	14.9319	-18.1959	0.16118	4.74389	-4.27416
-0.77664	5.907	-3.937	-0.77664	2.0576	-1.82879	-0.77664	3.13423	-0.64089	-0.77664	0.0032	-0.05892		0.17418	23.85	-26.92	0.17418	15.0649	-18.3935	0.17418	4.80267	-4.33205
-0.75964	5.351	-4.089	-0.75964	1.85422	-1.93208	-0.75964	2.84149	-0.65614	-0.75964	0.00339	-0.06026		0.18718	24.11	-27.24	0.18718	15.222	-18.6054	0.18718	4.86865	-4.39361
-0.74264	4.826	-4.24	-0.74264	1.66362	-2.03814	-0.74264	2.56313	-0.67033	-0.74264	0.00366	-0.0615		0.20018	24.4	-27.59	0.20018	15.4021	-18.8301	0.20018	4.94161	-4.45847
-0.72464	4.34	-4.392	-0.72464	1.48726	-2.14765	-0.72464	2.30221	-0.68369	-0.72464	0.00402	-0.06265		0.21318	24.73	-27.94	0.21318	15.605	-19.0655	0.21318	5.02129	-4.52634
-0.70764	3.894	-4.545	-0.70764	1.32616	-2.26023	-0.70764	2.06119	-0.69636	-0.70764	0.00445	-0.06371		0.22618	25.09	-28.31	0.22618	15.8296	-19.3098	0.22618	5.10689	-4.59686
-0.68964	3.492	-4.698	-0.68964	1.18073	-2.37555	-0.68964	1.84161	-0.70839	-0.68964	0.00494	-0.06469		0.23918	25.47	-28.69	0.23918	16.0754	-19.5607	0.23918	5.19869	-4.66962
-0.67264	3.134	-4.852	-0.67264	1.05103	-2.49366	-0.67264	1.64429	-0.71967	-0.67264	0.00548	-0.06558		0.25318	25.89	-29.08	0.25318	16.3415	-19.8161	0.25318	5.29602	-4.74452
-0.65464	2.82	-5.005	-0.65464	0.9366	-2.61445	-0.65464	1.46922	-0.73022	-0.65464	0.00605	-0.06637		0.26618	26.34	-29.47	0.26618	16.6269	-20.0748	0.26618	5.39856	-4.82118
-0.63764	2.546	-5.159	-0.63764	0.83668	-2.738	-0.63764	1.31577	-0.73991	-0.63764	0.00663	-0.06703		0.27918	26.81	-29.87	0.27918	16.9306	-20.3348	0.27918	5.50623	-4.89952
-0.62064	2.31	-5.312	-0.62064	0.75012	-2.86493	-0.62064	1.18245	-0.74867	-0.62064	0.0072	-0.06757		0.29218	27.31	-30.26	0.29218	17.2518	-20.5952	0.29218	5.61866	-4.97933
-0.60264	2.107	-5.467	-0.60264	0.67564	-2.99598	-0.60264	1.06757	-0.75652	-0.60264	0.00774	-0.06797		0.30518	27.83	-30.66	0.30518	17.5895	-20.8546	0.30518	5.73587	-5.06042
-0.58564	1.935	-5.624	-0.58564	0.61167	-3.13261	-0.58564	0.96894	-0.76351	-0.58564	0.00823	-0.06822		0.31818	28.38	-31.06	0.31818	17.9424	-21.1117	0.31818	5.85762	-5.14284
-0.56764	1.787	-5.786	-0.56764	0.55665	-3.27706	-0.56764	0.88421	-0.7698	-0.56764	0.00867	-0.06832		0.33118	28.94	-31.45	0.33118	18.3094	-21.3658	0.33118	5.98381	-5.22638
-0.55064	1.659	-5.956	-0.55064	0.50912	-3.43181	-0.55064	0.81102	-0.77569	-0.55064	0.00905	-0.0683		0.34418	29.53	-31.84	0.34418	18.6891	-21.617	0.34418	6.11429	-5.31106
-0.53364	1.547	-6.138	-0.53364	0.46762	-3.59964	-0.53364	0.74721	-0.78151	-0.53364	0.00936	-0.06817		0.35818	30.13	-32.23	0.35818	19.0798	-21.8634	0.35818	6.24897	-5.39694
-0.51564	1.448	-6.337	-0.51564	0.43091	-3.78369	-0.51564	0.69071	-0.78769	-0.51564	0.00962	-0.06795		0.37118	30.76	-32.61	0.37118	19.4799	-22.1054	0.37118	6.38763	-5.4839
-0.49864	1.358	-6.557	-0.49864	0.39788	-3.98689	-0.49864	0.6398	-0.79469	-0.49864	0.00986	-0.06767		0.38418	31.39	-32.99	0.38418	19.8883	-22.343	0.38418	6.5302	-5.57174
-0.48064	1.277	-6.803	-0.48064	0.36785	-4.21246	-0.48064	0.59324	-0.803	-0.48064	0.01009	-0.06735		0.39718	32.04	-33.37	0.39718	20.3033	-22.5757	0.39718	6.67632	-5.66071
-0.46364	1.202	-7.077	-0.46364	0.34018	-4.46274	-0.46364	0.55004	-0.81299	-0.46364	0.01035	-0.06702		0.41018	32.7	-33.74	0.41018	20.7213	-22.8039	0.41018	6.82545	-5.75051
-0.44564	1.135	-7.382	-0.44564	0.31454	-4.73931	-0.44564	0.50973	-0.82497	-0.44564	0.01069	-0.06668		0.42318	33.37	-34.11	0.42318	21.1422	-23.0264	0.42318	6.9774	-5.84093
-0.42864	1.075	-7.72	-0.42864	0.29086	-5.04322	-0.42864	0.47213	-0.83907	-0.42864	0.01115	-0.06634		0.43618	34.04	-34.47	0.43618	21.5615	-23.2439	0.43618	7.13129	-5.93191
-0.41164	1.023	-8.09	-0.41164	0.26916	-5.37425	-0.41164	0.43732	-0.85539	-0.41164	0.01177	-0.06598		0.44918	34.71	-34.82	0.44918	21.9783	-23.456	0.44918	7.28643	-6.02319
-0.39364	0.981	-8.491	-0.39364	0.24966	-5.73099	-0.39364	0.40561	-0.87369	-0.39364	0.0126	-0.0656		0.46318	35.38	-35.17	0.46318	22.3887	-23.6631	0.46318	7.4418	-6.11463
-0.37664	0.9504	-8.918	-0.37664	0.23254	-6.11099	-0.37664	0.37741	-0.89368	-0.37664	0.01367	-0.06516		0.47618	36.03	-35.52	0.47618	22.7891	-23.8654	0.47618	7.59645	-6.20598
-0.35864	0.9323	-9.367	-0.35864	0.21808	-6.51009	-0.35864	0.35315	-0.91493	-0.35864	0.01501	-0.06463		0.48918	36.67	-35.85	0.48918	23.1762	-24.0614	0.48918	7.74879	-6.29674
-0.34164	0.9276	-9.829	-0.34164	0.20645	-6.92328	-0.34164	0.33323	-0.9368	-0.34164	0.01662	-0.06396		0.50218	37.28	-36.18	0.50218	23.5462	-24.2514	0.50218	7.89762	-6.38693
-0.32364	0.9365	-10.3	-0.32364	0.19777	-7.34413	-0.32364	0.31784	-0.95859	-0.32364	0.01851	-0.06313		0.51518	37.87	-36.5	0.51518	23.8949	-24.4365	0.51518	8.04118	-6.47596
-0.30664	0.9587	-10.76	-0.30664	0.19204	-7.76448	-0.30664	0.30706	-0.97949	-0.30664	0.02065	-0.06211		0.52818	38.41	-36.82	0.52818	24.2182	-24.6155	0.52818	8.17768	-6.56383
-0.28964	0.9931	-11.2	-0.28964	0.18914	-8.17522	-0.28964	0.30076	-0.9986	-0.28964	0.02299	-0.06087		0.54118	38.92	-37.12	0.54118	24.5121	-24.7893	0.54118	8.30545	-6.64996
-0.27164	1.038	-11.62	-0.27164	0.1888	-8.56604	-0.27164	0.29855	-1.01504	-0.27164	0.0255	-0.05938		0.55518	39.37	-37.42	0.55518	24.7719	-24.9569	0.55518	8.42282	-6.73438
-0.25464	1.091	-11.99	-0.25464	0.19064	-8.92603	-0.25464	0.29989	-1.02794	-0.25464	0.0281	-0.05765		0.56818	39.76	-37.71	0.56818	24.9933	-25.1193	0.56818	8.52788	-6.81657
-0.23664	1.15	-12.31	-0.23664	0.1942	-9.24416	-0.23664	0.30407	-1.0364	-0.23664	0.03071	-0.05569		0.58118	40.09	-37.99	0.58118	25.172	-25.276	0.58118	8.61876	-6.89656
-0.21964	1.21	-12.56	-0.21964	0.19895	-9.50863	-0.21964	0.31032	-1.0396	-0.21964	0.03326	-0.05349		0.59418	40.34	-38.25	0.59418	25.3059	-25.4272	0.59418	8.69442	-6.97415
-0.20264	1.271	-12.72	-0.20264	0.20436	-9.70786	-0.20264	0.31777	-1.03689	-0.20264	0.03567	-0.05109		0.60718	40.51	-38.51	0.60718	25.3909	-25.5726	0.60718	8.75332	-7.04905
-0.18464	1.327	-12.8	-0.18464	0.20992	-9.83545	-0.18464	0.32566	-1.02775	-0.18464	0.03788	-0.04852		0.62018	40.61	-38.76	0.62018	25.4265	-25.7132	0.62018	8.79438	-7.12124
-0.16764	1.378	-12.77	-0.16764	0.21517	-9.87886	-0.16764	0.33329	-1.01164	-0.16764	0.03984	-0.0458		0.63318	40.62	-39	0.63318	25.4103	-25.8484	0.63318	8.81727	-7.1907
-0.14964	1.422	-12.64	-0.14964	0.21977	-9.8334	-0.14964	0.34009	-0.98854	-0.14964	0.04152	-0.04299		0.64618	40.55	-39.23	0.64618	25.3431	-25.9781	0.64618	8.82145	-7.25707
-0.13264	1.457	-12.4	-0.13264	0.22348	-9.70014	-0.13264	0.34566	-0.95841	-0.13264	0.04289	-0.04013		0.66018	40.39	-39.45	0.66018	25.2247	-26.1026	0.66018	8.80724	-7.32045
-0.11464	1.484	-12.05	-0.11464	0.22619	-9.47546	-0.11464	0.34988	-0.92165	-0.11464	0.04397	-0.03726		0.67318	40.16	-39.66	0.67318	25.0588	-26.2208	0.67318	8.77528	-7.38072
-0.09764	1.503	-11.61	-0.09764	0.22788	-9.16477	-0.09764	0.35269	-0.87877	-0.09764	0.0448	-0.03442		0.68618	39.85	-39.85	0.68618	24.8474	-26.3321	0.68618	8.72642	-7.43755
-0.08064	1.514	-11.07	-0.08064	0.22872	-8.77593	-0.08064	0.35428	-0.83057	-0.08064	0.0454	-0.03167		0.69918	39.48	-40.04	0.69918	24.5959	-26.4361	0.69918	8.66197	-7.49096
-0.06264	1.52	-10.46	-0.06264	0.22882	-8.3192	-0.06264	0.35485	-0.77809	-0.06264	0.04583	-0.02904		0.71218	39.04	-40.21	0.71218	24.3084	-26.5322	0.71218	8.58383	-7.54064
-0.04564	1.523	-9.788	-0.04564	0.22841	-7.80776	-0.04564	0.35477	-0.72253	-0.04564	0.04616	-0.02658		0.72518	38.56	-40.36	0.72518	23.9925	-26.6185	0.72518	8.49392	-7.58649
-0.02764	1.523	-9.076	-0.02764	0.22773	-7.25703	-0.02764	0.35434	-0.66519	-0.02764	0.04642	-0.02431		0.73818	38.04	-40.5	0.73818	23.6546	-26.6959	0.73818	8.39451	-7.62814
-0.01064	1.523	-8.343	-0.01064	0.22697	-6.68352	-0.01064	0.35383	-0.6074	-0.01064	0.04665	-0.02228		0.75118	37.49	-40.62	0.75118	23.3012	-26.7615	0.75118	8.28795	-7.66557
0.00636	1.522	-7.61	0.00636	0.22621	-6.10339	0.00636	0.35337	-0.55051	0.00636	0.04689	-0.0205		0.76518	36.93	-40.71	0.76518	22.9404	-26.8148	0.76518	8.17681	-7.69829
0.02436	1.521	-6.894	0.02436	0.22554	-5.53282	0.02436	0.353	-0.49577	0.02436	0.04712	-0.01899		0.77818	36.36	-40.79	0.77818	22.58	-26.8551	0.77818	8.06344	-7.72621
0.04136	1.521	-6.214	0.04136	0.22482	-4.98682	0.04136	0.35263	-0.44424	0.04136	0.04733	-0.01776		0.79118	35.81	-40.84	0.79118	22.2262	-26.8798	0.79118	7.95041	-7.74909
0.05936	1.519	-5.585	0.05936	0.22398	-4.47792	0.05936	0.35193	-0.39685	0.05936	0.04748	-0.01682		0.80418	35.27	-40.87	0.80418	21.8883	-26.8906	0.80418	7.83972	-7.76674
0.07636	1.513	-5.017	0.07636	0.22274	-4.01647	0.07636	0.35062	-0.35429	0.07636	0.04752	-0.01616		0.81718	34.77	-40.88	0.81718	21.5691	-26.8844	0.81718	7.73344	-7.77902
0.09436	1.504	-4.52	0.09436	0.22086	-3.6103	0.09436	0.34821	-0.31701	0.09436	0.04738	-0.01577		0.83018	34.3	-40.86	0.83018	21.2764	-26.8625	0.83018	7.63326	-7.78575
0.11136	1.487	-4.099	0.11136	0.21807	-3.26472	0.11136	0.34425	-0.28524	0.11136	0.04701	-0.01564		0.84318	33.87	-40.81	0.84318	21.0123	-26.8234	0.84318	7.5403	-7.78681
0.12836	1.461	-3.756	0.12836	0.21403	-2.98282	0.12836	0.3383	-0.25903	0.12836	0.04633	-0.01576		0.85618	33.49	-40.74	0.85618	20.7813	-26.7675	0.85618	7.45574	-7.78236
0.14636	1.426	-3.493	0.14636	0.20859	-2.76588	0.14636	0.33002	-0.23827	0.14636	0.04531	-0.01613		0.87018	33.17	-40.64	0.87018	20.5841	-26.695	0.87018	7.38015	-7.77226
0.16336	1.379	-3.309	0.16336	0.20159	-2.6141	0.16336	0.31919	-0.22275	0.16336	0.04392	-0.01674		0.88318	32.9	-40.51	0.88318	20.422	-26.6057	0.88318	7.31341	-7.75667
0.18136	1.321	-3.201	0.18136	0.19295	-2.52702	0.18136	0.30574	-0.21218	0.18136	0.04214	-0.0176		0.89618	32.67	-40.36	0.89618	20.2928	-26.5006	0.89618	7.25546	-7.73549
0.19836	1.253	-3.17	0.19836	0.18277	-2.5046	0.19836	0.28979	-0.20632	0.19836	0.03999	-0.01875		0.90918	32.5	-40.18	0.90918	20.1944	-26.3789	0.90918	7.20568	-7.70886
0.21536	1.174	-3.216	0.21536	0.17118	-2.54742	0.21536	0.27155	-0.20491	0.21536	0.03753	-0.02022		0.92218	32.37	-39.98	0.92218	20.1246	-26.2421	0.92218	7.16301	-7.67688
0.23336	1.087	-3.339	0.23336	0.15846	-2.65705	0.23336	0.25148	-0.20783	0.23336	0.03479	-0.0221		0.93518	32.27	-39.75	0.93518	20.0782	-26.0899	0.93518	7.1262	-7.63952
0.25036	0.9946	-3.543	0.25036	0.14492	-2.83624	0.25036	0.23009	-0.21506	0.25036	0.03186	-0.02447		0.94818	32.2	-39.5	0.94818	20.0495	-25.9222	0.94818	7.09366	-7.59677
0.26836	0.8991	-3.833	0.26836	0.13094	-3.09001	0.26836	0.20801	-0.22663	0.26836	0.02883	-0.02744		0.96118	32.14	-39.23	0.96118	20.0329	-25.7392	0.96118	7.06383	-7.54844
0.28536	0.8034	-4.216	0.28536	0.11694	-3.42371	0.28536	0.18589	-0.24278	0.28536	0.0258	-0.03115		0.97518	32.1	-38.93	0.97518	20.0213	-25.5411	0.97518	7.03455	-7.4947
0.30336	0.7103	-4.701	0.30336	0.10332	-3.84491	0.30336	0.16439	-0.26374	0.30336	0.02285	-0.03576		0.98818	32.05	-38.61	0.98818	20.0077	-25.3271	0.98818	7.00395	-7.43527
0.32036	0.6227	-5.296	0.32036	0.09048	-4.36094	0.32036	0.14415	-0.28983	0.32036	0.02008	-0.04143		1.00118	31.98	-38.26	1.00118	19.9847	-25.0956	1.00118	6.97011	-7.36984
0.33736	0.5429	-6.01	0.33736	0.07878	-4.97892	0.33736	0.12576	-0.32138	0.33736	0.01758	-0.0483		1.01418	31.89	-37.88	1.01418	19.9449	-24.8475	1.01418	6.93102	-7.2983
0.35536	0.4733	-6.852	0.35536	0.06853	-5.70433	0.35536	0.10973	-0.35864	0.35536	0.01543	-0.05654		1.02718	31.76	-37.47	1.02718	19.8816	-24.5807	1.02718	6.88483	-7.22029
0.37236	0.4158	-7.825	0.37236	0.05999	-6.54185	0.37236	0.09652	-0.4018	0.37236	0.01368	-0.06626		1.04018	31.59	-37.04	1.04018	19.7879	-24.2953	1.04018	6.82977	-7.1355
0.39036	0.3719	-8.931	0.39036	0.0534	-7.49198	0.39036	0.08649	-0.45087	0.39036	0.0124	-0.07754		1.05318	31.36	-36.57	1.05318	19.6582	-23.9889	1.05318	6.7643	-7.04358
0.40736	0.3429	-10.17	0.40736	0.04893	-8.55275	0.40736	0.07995	-0.50561	0.40736	0.01163	-0.09042		1.06718	31.07	-36.07	1.06718	19.4872	-23.6618	1.06718	6.68732	-6.9444
0.42436	0.3298	-11.53	0.42436	0.04671	-9.71484	0.42436	0.07713	-0.56566	0.42436	0.01142	-0.10485		1.08018	30.71	-35.53	1.08018	19.2718	-23.3122	1.08018	6.5976	-6.83753
0.44236	0.3335	-12.99	0.44236	0.04684	-10.9666	0.44236	0.07822	-0.63029	0.44236	0.01179	-0.12072		1.09318	30.27	-34.96	1.09318	19.0076	-22.941	1.09318	6.49468	-6.72293
0.45936	0.3545	-14.54	0.45936	0.0494	-12.2888	0.45936	0.08336	-0.69854	0.45936	0.01279	-0.13777		1.10618	29.76	-34.36	1.10618	18.6941	-22.5473	1.10618	6.37808	-6.60063
0.47736	0.3934	-16.14	0.47736	0.05445	-13.6578	0.47736	0.09267	-0.76917	0.47736	0.01443	-0.15578		1.11918	29.18	-33.72	1.11918	18.3301	-22.1328	1.11918	6.24779	-6.47057
0.49436	0.4503	-17.77	0.49436	0.062	-15.0446	0.49436	0.10622	-0.84081	0.49436	0.01673	-0.17431		1.13218	28.52	-33.05	1.13218	17.9162	-21.6978	1.13218	6.10422	-6.33313
0.51236	0.5254	-19.38	0.51236	0.07207	-16.4166	0.51236	0.12401	-0.91186	0.51236	0.0197	-0.19291		1.14518	27.78	-32.36	1.14518	17.4539	-21.2458	1.14518	5.94775	-6.18864
0.52936	0.6186	-20.94	0.52936	0.08463	-17.7375	0.52936	0.14602	-0.98061	0.52936	0.02335	-0.21109		1.15818	26.98	-31.63	1.15818	16.9472	-20.7777	1.15818	5.77939	-6.03767
0.54636	0.7295	-22.4	0.54636	0.09962	-18.9721	0.54636	0.17217	-1.04539	0.54636	0.02767	-0.22829		1.17218	26.12	-30.89	1.17218	16.3987	-20.2977	1.17218	5.60002	-5.88096
0.56436	0.8575	-23.71	0.56436	0.11692	-20.0839	0.56436	0.20228	-1.10462	0.56436	0.03266	-0.24392		1.18518	25.2	-30.14	1.18518	15.8136	-19.8096	1.18518	5.41108	-5.71946
0.58136	1.002	-24.84	0.58136	0.13641	-21.0406	0.58136	0.2361	-1.15691	0.58136	0.03826	-0.2575		1.19818	24.23	-29.37	1.19818	15.1966	-19.3187	1.19818	5.21395	-5.55417
0.59936	1.16	-25.77	0.59936	0.15787	-21.8147	0.59936	0.27328	-1.20118	0.59936	0.04445	-0.26855		1.21118	23.23	-28.61	1.21118	14.5537	-18.8303	1.21118	5.0099	-5.38646
0.61636	1.332	-26.46	0.61636	0.18105	-22.3839	0.61636	0.3134	-1.23661	0.61636	0.05116	-0.27667		1.22418	22.19	-27.86	1.22418	13.8907	-18.3494	1.22418	4.80053	-5.21766
0.63336	1.514	-26.89	0.63336	0.20564	-22.7398	0.63336	0.35594	-1.26294	0.63336	0.05832	-0.28163		1.23718	21.13	-27.12	1.23718	13.2139	-17.8828	1.23718	4.5874	-5.0491
0.65136	1.704	-27.08	0.65136	0.23127	-22.8748	0.65136	0.40022	-1.28021	0.65136	0.06582	-0.28329		1.25018	20.06	-26.41	1.25018	12.5279	-17.4368	1.25018	4.37177	-4.88246
0.66836	1.9	-27.01	0.66836	0.2575	-22.7944	0.66836	0.4455	-1.2889	0.66836	0.07355	-0.28173		1.26318	18.99	-25.74	1.26318	11.8395	-17.0168	1.26318	4.15516	-4.71925
0.68636	2.096	-26.72	0.68636	0.28388	-22.5144	0.68636	0.49099	-1.29005	0.68636	0.08138	-0.27706		1.27718	17.92	-25.11	1.27718	11.1534	-16.6292	1.27718	3.93875	-4.56107
0.70336	2.29	-26.22	0.70336	0.30985	-22.0577	0.70336	0.53576	-1.28478	0.70336	0.08916	-0.26962		1.29018	16.86	-24.54	1.29018	10.4741	-16.2794	1.29018	3.7237	-4.40939
0.72136	2.477	-25.55	0.72136	0.33489	-21.4521	0.72136	0.57889	-1.27473	0.72136	0.09672	-0.25987		1.30318	15.82	-24.02	1.30318	9.80602	-15.9723	1.30318	3.51116	-4.26584
0.73836	2.654	-24.76	0.73836	0.35841	-20.7306	0.73836	0.6193	-1.26129	0.73836	0.1039	-0.24827		1.31618	14.8	-23.57	1.31618	9.15381	-15.712	1.31618	3.302	-4.13146
0.75536	2.815	-23.87	0.75536	0.37983	-19.9297	0.75536	0.65603	-1.24637	0.75536	0.1105	-0.23536		1.32918	13.81	-23.2	1.32918	8.51964	-15.5012	1.32918	3.09719	-4.00759
0.77336	2.956	-22.94	0.77336	0.3985	-19.0843	0.77336	0.68811	-1.23134	0.77336	0.11635	-0.22178		1.34218	12.86	-22.89	1.34218	7.90718	-15.3421	1.34218	2.89747	-3.89513
0.79036	3.073	-22	0.79036	0.41394	-18.2304	0.79036	0.71452	-1.2179	0.79036	0.12127	-0.20799		1.35518	11.94	-22.66	1.35518	7.31874	-15.2346	1.35518	2.70376	-3.79478
0.80836	3.162	-21.08	0.80836	0.4256	-17.3992	0.80836	0.73439	-1.20719	0.80836	0.12511	-0.19457		1.36818	11.07	-22.51	1.36818	6.75703	-15.178	1.36818	2.51682	-3.70691
0.82536	3.22	-20.23	0.82536	0.43308	-16.618	0.82536	0.74702	-1.20038	0.82536	0.12769	-0.18189		1.38218	10.24	-22.43	1.38218	6.22303	-15.1699	1.38218	2.33746	-3.63176
0.84336	3.244	-19.47	0.84336	0.43599	-15.9104	0.84336	0.75188	-1.1983	0.84336	0.12893	-0.17032		1.39518	9.467	-22.42	1.39518	5.71921	-15.2066	1.39518	2.16638	-3.56913
0.86036	3.233	-18.81	0.86036	0.4342	-15.2943	0.86036	0.74853	-1.20182	0.86036	0.12875	-0.16007		1.40818	8.743	-22.46	1.40818	5.24724	-15.2821	1.40818	2.00455	-3.51841
0.87736	3.186	-18.27	0.87736	0.42767	-14.7841	0.87736	0.73698	-1.21162	0.87736	0.12711	-0.15132		1.42118	8.077	-22.56	1.42118	4.80838	-15.39	1.42118	1.85269	-3.47882
0.89536	3.105	-17.87	0.89536	0.41651	-14.3892	0.89536	0.71746	-1.22805	0.89536	0.12406	-0.14414		1.43418	7.471	-22.69	1.43418	4.40411	-15.5218	1.43418	1.71161	-3.44912
0.91236	2.99	-17.61	0.91236	0.40099	-14.1156	0.91236	0.69037	-1.25174	0.91236	0.11966	-0.13852		1.44718	6.928	-22.86	1.44718	4.03528	-15.6685	1.44718	1.58216	-3.42799
0.93036	2.846	-17.48	0.93036	0.38158	-13.9664	0.93036	0.65658	-1.28317	0.93036	0.11403	-0.13441		1.46018	6.451	-23.03	1.46018	3.70325	-15.8204	1.46018	1.46502	-3.41348
0.94736	2.677	-17.5	0.94736	0.35887	-13.9415	0.94736	0.61702	-1.32267	0.94736	0.10736	-0.13174		1.47318	6.044	-23.21	1.47318	3.40892	-15.966	1.47318	1.36094	-3.40379
0.96436	2.488	-17.66	0.96436	0.3337	-14.0391	0.96436	0.57302	-1.37065	0.96436	0.09985	-0.13041		1.48718	5.706	-23.36	1.48718	3.15236	-16.0954	1.48718	1.27044	-3.39689
0.98236	2.285	-17.96	0.98236	0.30678	-14.2552	0.98236	0.52593	-1.42732	0.98236	0.09175	-0.1303		1.50018	5.441	-23.49	1.50018	2.93421	-16.1977	1.50018	1.19393	-3.39033
0.99936	2.076	-18.38	0.99936	0.27907	-14.5833	0.99936	0.47723	-1.49283	0.99936	0.08333	-0.13135		1.51318	5.248	-23.56	1.51318	2.7544	-16.2626	1.51318	1.13164	-3.38224
1.01736	1.866	-18.93	1.01736	0.25142	-15.0142	1.01736	0.42842	-1.56698	1.01736	0.07485	-0.13341		1.52618	5.127	-23.58	1.52618	2.6123	-16.2804	1.52618	1.08365	-3.37043
1.03436	1.662	-19.58	1.03436	0.22474	-15.5371	1.03436	0.38097	-1.64922	1.03436	0.06657	-0.13647		1.53918	5.076	-23.52	1.53918	2.50692	-16.2436	1.53918	1.04979	-3.35275
1.05236	1.47	-20.33	1.05236	0.19985	-16.1381	1.05236	0.33622	-1.73889	1.05236	0.05873	-0.14045		1.55218	5.093	-23.39	1.55218	2.43689	-16.1445	1.55218	1.02965	-3.32763
1.06936	1.295	-21.15	1.06936	0.17745	-16.8012	1.06936	0.29531	-1.83476	1.06936	0.05154	-0.14531		1.56518	5.174	-23.16	1.56518	2.40028	-15.9783	1.56518	1.02257	-3.29357
1.08636	1.141	-22.02	1.08636	0.15817	-17.5066	1.08636	0.25925	-1.93518	1.08636	0.0452	-0.15102		1.57818	5.315	-22.84	1.57818	2.39455	-15.7425	1.57818	1.02767	-3.24953
1.10436	1.013	-22.93	1.10436	0.14245	-18.2344	1.10436	0.22881	-2.03842	1.10436	0.03985	-0.15752		1.59218	5.509	-22.42	1.59218	2.41695	-15.4349	1.59218	1.04377	-3.19481
1.12136	0.9118	-23.84	1.12136	0.13063	-18.9644	1.12136	0.2045	-2.14239	1.12136	0.03558	-0.16478		1.60518	5.749	-21.91	1.60518	2.46411	-15.0575	1.60518	1.06967	-3.12917
1.13936	0.8395	-24.74	1.13936	0.12287	-19.6739	1.13936	0.18661	-2.24482	1.13936	0.03246	-0.17273		1.61818	6.028	-21.31	1.61818	2.53234	-14.613	1.61818	1.10372	-3.05279
1.15636	0.7962	-25.59	1.15636	0.1192	-20.3438	1.15636	0.17519	-2.34341	1.15636	0.03051	-0.18126		1.63118	6.336	-20.63	1.63118	2.6178	-14.106	1.63118	1.14436	-2.96634
1.17336	0.7813	-26.38	1.17336	0.11948	-20.9537	1.17336	0.1701	-2.43596	1.17336	0.02973	-0.19031		1.64418	6.665	-19.88	1.64418	2.71605	-13.5446	1.64418	1.18976	-2.87086
1.19136	0.7931	-27.08	1.19136	0.12348	-21.4891	1.19136	0.17099	-2.52049	1.19136	0.03007	-0.19969		1.65718	7.006	-19.07	1.65718	2.82314	-12.9359	1.65718	1.23822	-2.76768
1.20836	0.8295	-27.68	1.20836	0.1308	-21.938	1.20836	0.17733	-2.59523	1.20836	0.03145	-0.20927		1.67018	7.347	-18.21	1.67018	2.93462	-12.2899	1.67018	1.28776	-2.65854
1.22636	0.8873	-28.17	1.22636	0.14097	-22.2906	1.22636	0.18845	-2.65879	1.22636	0.03376	-0.21881		1.68418	7.681	-17.33	1.68418	3.04632	-11.6167	1.68418	1.33672	-2.54527
1.24336	0.9628	-28.54	1.24336	0.15341	-22.5437	1.24336	0.20358	-2.71005	1.24336	0.03688	-0.22808		1.69718	7.998	-16.43	1.69718	3.15439	-10.9274	1.69718	1.38335	-2.43004
1.26136	1.052	-28.78	1.26136	0.16748	-22.6957	1.26136	0.22182	-2.74852	1.26136	0.04066	-0.23679		1.71018	8.291	-15.53	1.71018	3.2553	-10.233	1.71018	1.42604	-2.31482
1.27836	1.151	-28.91	1.27836	0.18252	-22.7512	1.27836	0.24222	-2.77387	1.27836	0.04494	-0.24472		1.72318	8.551	-14.64	1.72318	3.3456	-9.54438	1.72318	1.46352	-2.20168
1.29536	1.255	-28.91	1.29536	0.19784	-22.7164	1.29536	0.26389	-2.78649	1.29536	0.04956	-0.25153		1.73618	8.772	-13.79	1.73618	3.42269	-8.87109	1.73618	1.49452	-2.09258
1.31336	1.359	-28.81	1.31336	0.21278	-22.6016	1.31336	0.28585	-2.78659	1.31336	0.05436	-0.25695		1.74918	8.95	-12.99	1.74918	3.48413	-8.22251	1.74918	1.51815	-1.98933
1.33036	1.46	-28.61	1.33036	0.22676	-22.4172	1.33036	0.30728	-2.77555	1.33036	0.05917	-0.26075		1.76218	9.08	-12.23	1.76218	3.52842	-7.60658	1.76218	1.5336	-1.89324
1.34836	1.555	-28.33	1.34836	0.23929	-22.1778	1.34836	0.32747	-2.75441	1.34836	0.06388	-0.2627		1.77518	9.161	-11.54	1.77518	3.55435	-7.02967	1.77518	1.54054	-1.80565
1.36536	1.641	-27.98	1.36536	0.25001	-21.8955	1.36536	0.34588	-2.72458	1.36536	0.06838	-0.26263		1.78918	9.19	-10.92	1.78918	3.56115	-6.49737	1.78918	1.53871	-1.72735
1.38236	1.716	-27.58	1.38236	0.25873	-21.5875	1.38236	0.36219	-2.68814	1.38236	0.0726	-0.26048		1.80218	9.169	-10.38	1.80218	3.54901	-6.01277	1.80218	1.52813	-1.65873
1.40036	1.781	-27.15	1.40036	0.26541	-21.2672	1.40036	0.37629	-2.64698	1.40036	0.07653	-0.2562		1.81518	9.098	-9.908	1.81518	3.51828	-5.57853	1.81518	1.50914	-1.60005
1.41736	1.835	-26.7	1.41736	0.27022	-20.9483	1.41736	0.38832	-2.60313	1.41736	0.08019	-0.24985		1.82818	8.98	-9.512	1.82818	3.4697	-5.19455	1.82818	1.48214	-1.55096
1.43536	1.88	-26.26	1.43536	0.27349	-20.6466	1.43536	0.39866	-2.55907	1.43536	0.08364	-0.24161		1.84118	8.818	-9.187	1.84118	3.40418	-4.86019	1.84118	1.44774	-1.51111
1.45236	1.92	-25.84	1.45236	0.27571	-20.3742	1.45236	0.40798	-2.51718	1.45236	0.087	-0.23163		1.85418	8.616	-8.928	1.85418	3.3237	-4.57363	1.85418	1.40669	-1.47958
1.47036	1.959	-25.46	1.47036	0.2775	-20.1455	1.47036	0.41701	-2.47973	1.47036	0.09042	-0.22021		1.86718	8.378	-8.73	1.86718	3.2296	-4.33169	1.86718	1.35981	-1.45541
1.48736	2	-25.14	1.48736	0.27957	-19.9707	1.48736	0.42666	-2.4491	1.48736	0.09403	-0.20765		1.88018	8.109	-8.584	1.88018	3.12379	-4.13065	1.88018	1.30804	-1.43744
1.50436	2.048	-24.9	1.50436	0.28268	-19.8607	1.50436	0.43787	-2.42732	1.50436	0.09802	-0.19429		1.89418	7.814	-8.483	1.89418	3.00768	-3.96601	1.89418	1.25216	-1.4244
1.52236	2.108	-24.75	1.52236	0.28758	-19.8234	1.52236	0.45163	-2.41622	1.52236	0.10255	-0.1805		1.90718	7.496	-8.417	1.90718	2.88366	-3.83341	1.90718	1.19317	-1.41501
1.53936	2.183	-24.69	1.53936	0.29495	-19.8648	1.53936	0.46878	-2.4173	1.53936	0.10775	-0.16661		1.92018	7.162	-8.379	1.92018	2.75295	-3.72731	1.92018	1.13191	-1.40796
1.55736	2.278	-24.75	1.55736	0.3054	-19.9891	1.55736	0.48997	-2.43148	1.55736	0.11369	-0.15291		1.93318	6.814	-8.359	1.93318	2.61768	-3.64321	1.93318	1.06912	-1.402
1.57436	2.393	-24.91	1.57436	0.31935	-20.1963	1.57436	0.51566	-2.45925	1.57436	0.12039	-0.13973		1.94618	6.458	-8.35	1.94618	2.47921	-3.57618	1.94618	1.00566	-1.39605
1.59136	2.531	-25.19	1.59136	0.33706	-20.4839	1.59136	0.54603	-2.50054	1.59136	0.12789	-0.12727		1.95918	6.096	-8.344	1.95918	2.33887	-3.52204	1.95918	0.94217	-1.38901
1.60936	2.69	-25.56	1.60936	0.3586	-20.8447	1.60936	0.58091	-2.5544	1.60936	0.13603	-0.11568		1.97218	5.733	-8.335	1.97218	2.19807	-3.47651	1.97218	0.8792	-1.38016
1.62636	2.868	-26.02	1.62636	0.38373	-21.2686	1.62636	0.61992	-2.61977	1.62636	0.14467	-0.10513		1.98518	5.371	-8.317	1.98518	2.05792	-3.43608	1.98518	0.81732	-1.36878
1.64436	3.062	-26.56	1.64436	0.41211	-21.7402	1.64436	0.66221	-2.69443	1.64436	0.15361	-0.09569		1.99918	5.013	-8.287	1.99918	1.91949	-3.39761	1.99918	0.7569	-1.35433
1.66136	3.267	-27.15	1.66136	0.44309	-22.2427	1.66136	0.70679	-2.77613	1.66136	0.16254	-0.08735		2.01218	4.661	-8.24	2.01218	1.78357	-3.35861	2.01218	0.69839	-1.33655
1.67936	3.476	-27.76	1.67936	0.47585	-22.7554	1.67936	0.75231	-2.86182	1.67936	0.17118	-0.08011		2.02518	4.317	-8.174	2.02518	1.65108	-3.31739	2.02518	0.64206	-1.31532
1.69636	3.684	-28.37	1.69636	0.50937	-23.2539	1.69636	0.79728	-2.94842	1.69636	0.17922	-0.07393		2.03818	3.984	-8.089	2.03818	1.52273	-3.27233	2.03818	0.5882	-1.29059
1.71336	3.882	-28.94	1.71336	0.54259	-23.7177	1.71336	0.84016	-3.03267	1.71336	0.18634	-0.06873		2.05118	3.663	-7.984	2.05118	1.39917	-3.22213	2.05118	0.53697	-1.26251
1.73136	4.063	-29.46	1.73136	0.57423	-24.1222	1.73136	0.87927	-3.11135	1.73136	0.19224	-0.06443		2.06418	3.356	-7.859	2.06418	1.28117	-3.16697	2.06418	0.48862	-1.23136
1.74836	4.22	-29.88	1.74836	0.60315	-24.4466	1.74836	0.91313	-3.18142	1.74836	0.19665	-0.06093		2.07718	3.064	-7.715	2.07718	1.16918	-3.10568	2.07718	0.44329	-1.19747
1.76636	4.347	-30.19	1.76636	0.62819	-24.6739	1.76636	0.9403	-3.24038	1.76636	0.1994	-0.05816		2.09018	2.79	-7.554	2.09018	1.06377	-3.03927	2.09018	0.40113	-1.16123
1.78336	4.437	-30.38	1.78336	0.64835	-24.7897	1.78336	0.95963	-3.28619	1.78336	0.20036	-0.05602		2.10418	2.534	-7.377	2.10418	0.96555	-2.9672	2.10418	0.36228	-1.1231
1.80136	4.488	-30.43	1.80136	0.66277	-24.7867	1.80136	0.9705	-3.31776	1.80136	0.19952	-0.05443		2.11718	2.298	-7.186	2.11718	0.87494	-2.89024	2.11718	0.32683	-1.0834
1.81836	4.498	-30.33	1.81836	0.67094	-24.6624	1.81836	0.97228	-3.33441	1.81836	0.19695	-0.05334		2.13018	2.083	-6.984	2.13018	0.79244	-2.80923	2.13018	0.29485	-1.04273
1.83536	4.467	-30.1	1.83536	0.67258	-24.4207	1.83536	0.96517	-3.3367	1.83536	0.1928	-0.05268		2.14318	1.891	-6.773	2.14318	0.71844	-2.72478	2.14318	0.26648	-1.00141
1.85336	4.397	-29.74	1.85336	0.66781	-24.0727	1.85336	0.94962	-3.32564	1.85336	0.18734	-0.05242		2.15618	1.722	-6.554	2.15618	0.65336	-2.6375	2.15618	0.24178	-0.9599
1.87036	4.293	-29.28	1.87036	0.65698	-23.6332	1.87036	0.92669	-3.30341	1.87036	0.18086	-0.0525		2.16918	1.578	-6.33	2.16918	0.59753	-2.54758	2.16918	0.22084	-0.91849
1.88836	4.161	-28.73	1.88836	0.64097	-23.1238	1.88836	0.89771	-3.2725	1.88836	0.17381	-0.0529		2.18218	1.458	-6.103	2.18218	0.55118	-2.45651	2.18218	0.20366	-0.87757
1.90536	4.01	-28.12	1.90536	0.62076	-22.567	1.90536	0.8644	-3.23613	1.90536	0.16655	-0.0536		2.19618	1.365	-5.874	2.19618	0.51457	-2.36442	2.19618	0.19029	-0.83736
1.92236	3.849	-27.5	1.92236	0.59769	-21.9902	1.92236	0.82872	-3.19762	1.92236	0.15957	-0.05456		2.20918	1.297	-5.645	2.20918	0.48775	-2.27224	2.20918	0.1807	-0.79816
1.94036	3.687	-26.88	1.94036	0.57321	-21.4189	1.94036	0.79281	-3.16054	1.94036	0.15325	-0.05578		2.22218	1.256	-5.418	2.22218	0.47079	-2.18027	2.22218	0.17493	-0.76007
1.95736	3.534	-26.3	1.95736	0.54881	-20.8779	1.95736	0.75868	-3.12822	1.95736	0.14801	-0.05721		2.23518	1.241	-5.194	2.23518	0.46369	-2.08933	2.23518	0.1729	-0.7234
1.97536	3.399	-25.78	1.97536	0.52598	-20.3913	1.97536	0.72829	-3.10387	1.97536	0.14416	-0.05884		2.24818	1.252	-4.974	2.24818	0.46628	-1.99994	2.24818	0.17452	-0.6883
1.99236	3.289	-25.36	1.99236	0.50605	-19.9779	1.99236	0.70325	-3.08995	1.99236	0.14193	-0.06064		2.26118	1.288	-4.76	2.26118	0.47833	-1.91274	2.26118	0.17971	-0.65483
2.01036	3.211	-25.04	2.01036	0.49011	-19.6517	2.01036	0.68487	-3.08861	2.01036	0.14147	-0.06258		2.27418	1.349	-4.554	2.27418	0.49957	-1.82835	2.27418	0.18831	-0.62323
2.02736	3.167	-24.84	2.02736	0.47891	-19.4228	2.02736	0.67386	-3.10098	2.02736	0.14276	-0.06462		2.28718	1.433	-4.357	2.28718	0.52955	-1.74739	2.28718	0.20015	-0.59363
2.04436	3.159	-24.76	2.04436	0.47287	-19.2939	2.04436	0.67049	-3.12749	2.04436	0.14572	-0.06672		2.30118	1.539	-4.171	2.30118	0.56783	-1.67051	2.30118	0.21501	-0.56621
2.06236	3.186	-24.79	2.06236	0.47193	-19.2631	2.06236	0.67449	-3.16784	2.06236	0.15014	-0.06885		2.31418	1.666	-3.997	2.31418	0.6138	-1.59856	2.31418	0.23268	-0.54108
2.07936	3.243	-24.94	2.07936	0.47579	-19.3225	2.07936	0.68495	-3.22082	2.07936	0.15572	-0.07096		2.32718	1.812	-3.838	2.32718	0.66687	-1.53204	2.32718	0.25286	-0.51846
2.09736	3.323	-25.17	2.09736	0.48356	-19.4586	2.09736	0.70057	-3.28481	2.09736	0.16209	-0.073		2.34018	1.974	-3.695	2.34018	0.72635	-1.47174	2.34018	0.27529	-0.49848
2.11436	3.419	-25.48	2.11436	0.49425	-19.6551	2.11436	0.71965	-3.35736	2.11436	0.16878	-0.07496		2.35318	2.152	-3.569	2.35318	0.79155	-1.4183	2.35318	0.29966	-0.48129
2.13136	3.522	-25.84	2.13136	0.50649	-19.8948	2.13136	0.74023	-3.43586	2.13136	0.17533	-0.07678		2.36618	2.344	-3.462	2.36618	0.86173	-1.37232	2.36618	0.32568	-0.46695
2.14936	3.621	-26.22	2.14936	0.51892	-20.1539	2.14936	0.76019	-3.51749	2.14936	0.18128	-0.07846		2.37918	2.546	-3.376	2.37918	0.93623	-1.33419	2.37918	0.35302	-0.45564
2.16636	3.706	-26.61	2.16636	0.52996	-20.4132	2.16636	0.77754	-3.59914	2.16636	0.1862	-0.07999		2.39218	2.758	-3.31	2.39218	1.01432	-1.30449	2.39218	0.38139	-0.44737
2.18436	3.77	-26.97	2.18436	0.53833	-20.6527	2.18436	0.79033	-3.67815	2.18436	0.18975	-0.08137		2.40618	2.978	-3.267	2.40618	1.09541	-1.28327	2.40618	0.4105	-0.44213
2.20136	3.804	-27.28	2.20136	0.54281	-20.853	2.20136	0.79701	-3.75213	2.20136	0.19163	-0.08262		2.41918	3.203	-3.245	2.41918	1.17897	-1.27078	2.41918	0.44011	-0.43996
2.21936	3.802	-27.53	2.21936	0.54242	-20.9998	2.21936	0.79641	-3.81882	2.21936	0.19169	-0.08377		2.43218	3.434	-3.245	2.43218	1.26456	-1.26676	2.43218	0.46997	-0.44062
2.23636	3.763	-27.71	2.23636	0.53665	-21.0806	2.23636	0.78788	-3.87674	2.23636	0.18988	-0.08487		2.44518	3.668	-3.266	2.44518	1.35175	-1.27115	2.44518	0.49992	-0.44406
2.25336	3.685	-27.8	2.25336	0.52514	-21.0877	2.25336	0.77117	-3.92463	2.25336	0.18629	-0.08598		2.45818	3.906	-3.307	2.45818	1.44042	-1.28345	2.45818	0.52981	-0.45001
2.27136	3.569	-27.8	2.27136	0.50812	-21.0174	2.27136	0.7467	-3.96199	2.27136	0.18106	-0.08716		2.47118	4.146	-3.366	2.47118	1.53037	-1.3031	2.47118	0.55954	-0.45819
2.28836	3.42	-27.7	2.28836	0.48596	-20.8685	2.28836	0.71526	-3.98861	2.28836	0.17454	-0.08845		2.48418	4.388	-3.441	2.48418	1.62158	-1.32945	2.48418	0.58907	-0.46834
2.30636	3.244	-27.53	2.30636	0.4595	-20.6439	2.30636	0.67806	-4.00461	2.30636	0.16705	-0.08991		2.49718	4.633	-3.531	2.49718	1.71417	-1.36183	2.49718	0.61837	-0.48016
2.32336	3.048	-27.26	2.32336	0.42973	-20.3506	2.32336	0.63664	-4.01063	2.32336	0.15901	-0.09156		2.51118	4.881	-3.634	2.51118	1.80822	-1.39932	2.51118	0.64748	-0.49327
2.34036	2.841	-26.93	2.34036	0.39781	-19.9948	2.34036	0.59278	-4.00712	2.34036	0.15088	-0.09341		2.52418	5.133	-3.746	2.52418	1.90398	-1.44114	2.52418	0.6764	-0.50727
2.35836	2.631	-26.53	2.35836	0.36504	-19.5869	2.35836	0.54824	-3.99505	2.35836	0.14314	-0.09545		2.53718	5.387	-3.867	2.53718	2.00162	-1.48656	2.53718	0.70514	-0.52192
2.37536	2.428	-26.08	2.37536	0.33261	-19.1364	2.37536	0.50488	-3.97501	2.37536	0.1362	-0.09765		2.55018	5.646	-3.994	2.55018	2.10127	-1.53489	2.55018	0.73388	-0.53695
2.39336	2.239	-25.58	2.39336	0.30184	-18.6526	2.39336	0.46437	-3.94761	2.39336	0.1305	-0.09993		2.56318	5.909	-4.126	2.56318	2.20319	-1.58557	2.56318	0.76262	-0.5521
2.41036	2.072	-25.04	2.41036	0.27373	-18.1451	2.41036	0.42822	-3.91361	2.41036	0.12634	-0.10225		2.57618	6.177	-4.262	2.57618	2.30735	-1.63821	2.57618	0.79128	-0.56719
2.42836	1.933	-24.47	2.42836	0.24928	-17.622	2.42836	0.39768	-3.87348	2.42836	0.12411	-0.1045		2.58918	6.448	-4.4	2.58918	2.41386	-1.69254	2.58918	0.82	-0.58214
2.44536	1.827	-23.88	2.44536	0.22923	-17.0908	2.44536	0.37377	-3.82735	2.44536	0.12394	-0.10662		2.60218	6.723	-4.541	2.60218	2.52242	-1.74855	2.60218	0.84873	-0.59692
2.46236	1.757	-23.28	2.46236	0.21417	-16.5578	2.46236	0.35727	-3.77561	2.46236	0.12607	-0.10852		2.61618	7.001	-4.686	2.61618	2.63293	-1.80639	2.61618	0.87741	-0.61162
2.48036	1.727	-22.66	2.48036	0.20449	-16.0267	2.48036	0.34859	-3.71839	2.48036	0.13062	-0.11017		2.62918	7.281	-4.834	2.62918	2.74493	-1.86634	2.62918	0.90589	-0.62631
2.49736	1.738	-22.04	2.49736	0.2004	-15.5021	2.49736	0.348	-3.65593	2.49736	0.1376	-0.11153		2.64218	7.562	-4.987	2.64218	2.85799	-1.92894	2.64218	0.93405	-0.64121
2.51536	1.79	-21.41	2.51536	0.20197	-14.9855	2.51536	0.35552	-3.58859	2.51536	0.14707	-0.11262		2.65518	7.841	-5.147	2.65518	2.97145	-1.99484	2.65518	0.96177	-0.65655
2.53236	1.882	-20.78	2.53236	0.20912	-14.4804	2.53236	0.37104	-3.51673	2.53236	0.15896	-0.11345		2.66818	8.118	-5.315	2.66818	3.0848	-2.06458	2.66818	0.98888	-0.67261
2.54936	2.012	-20.17	2.54936	0.22166	-13.9879	2.54936	0.39425	-3.44098	2.54936	0.17323	-0.11409		2.68118	8.39	-5.494	2.68118	3.19698	-2.13913	2.68118	1.01516	-0.68968
2.56736	2.18	-19.56	2.56736	0.23931	-13.5091	2.56736	0.42473	-3.36201	2.56736	0.18971	-0.11463		2.69418	8.654	-5.685	2.69418	3.30748	-2.21902	2.69418	1.04038	-0.70805
2.58436	2.381	-18.97	2.58436	0.2617	-13.0468	2.58436	0.46195	-3.28078	2.58436	0.20825	-0.11517		2.70818	8.91	-5.889	2.70818	3.41535	-2.30505	2.70818	1.0644	-0.72807
2.60236	2.614	-18.4	2.60236	0.28838	-12.602	2.60236	0.50536	-3.19828	2.60236	0.22864	-0.11579		2.72118	9.155	-6.109	2.72118	3.51979	-2.39764	2.72118	1.08696	-0.74983
2.61936	2.873	-17.86	2.61936	0.31885	-12.1759	2.61936	0.55418	-3.11557	2.61936	0.25055	-0.11661		2.73418	9.388	-6.345	2.73418	3.62005	-2.49734	2.73418	1.10802	-0.7737
2.63736	3.156	-17.34	2.63736	0.35255	-11.7701	2.63736	0.60766	-3.03376	2.63736	0.27367	-0.1177		2.74718	9.606	-6.597	2.74718	3.7153	-2.60438	2.74718	1.12731	-0.79966
2.65436	3.456	-16.86	2.65436	0.3889	-11.3864	2.65436	0.66493	-2.95397	2.65436	0.29757	-0.1191		2.76018	9.808	-6.867	2.76018	3.80499	-2.71865	2.76018	1.14477	-0.82787
2.67136	3.769	-16.42	2.67136	0.42727	-11.0248	2.67136	0.72496	-2.87671	2.67136	0.32177	-0.12086		2.77318	9.994	-7.154	2.77318	3.88833	-2.83993	2.77318	1.16031	-0.85827
2.68936	4.09	-16	2.68936	0.46703	-10.6853	2.68936	0.78682	-2.80295	2.68936	0.34576	-0.12295		2.78618	10.16	-7.456	2.78618	3.96484	-2.96787	2.78618	1.17391	-0.89072
2.70636	4.412	-15.62	2.70636	0.50758	-10.3678	2.70636	0.84943	-2.73278	2.70636	0.36898	-0.12535		2.79918	10.31	-7.771	2.79918	4.034	-3.10152	2.79918	1.18557	-0.92502
2.72436	4.73	-15.27	2.72436	0.54825	-10.0702	2.72436	0.9117	-2.66645	2.72436	0.3908	-0.12801		2.81318	10.44	-8.098	2.81318	4.09537	-3.24022	2.81318	1.19531	-0.96088
2.74136	5.039	-14.93	2.74136	0.58855	-9.79006	2.74136	0.97253	-2.60361	2.74136	0.41061	-0.13087		2.82618	10.55	-8.434	2.82618	4.14866	-3.38262	2.82618	1.20306	-0.99793
2.75836	5.332	-14.62	2.75836	0.62787	-9.52441	2.75836	1.03095	-2.54373	2.75836	0.42786	-0.13388		2.83918	10.64	-8.775	2.83918	4.19346	-3.5275	2.83918	1.20899	-1.03585
2.77636	5.607	-14.32	2.77636	0.66589	-9.27034	2.77636	1.08594	-2.48635	2.77636	0.442	-0.13698		2.85218	10.71	-9.119	2.85218	4.22963	-3.6734	2.85218	1.21313	-1.07417
2.79336	5.857	-14.02	2.79336	0.70221	-9.02313	2.79336	1.1367	-2.43076	2.79336	0.45253	-0.14019		2.86518	10.77	-9.461	2.86518	4.25682	-3.81871	2.86518	1.21554	-1.11236
2.81136	6.081	-13.72	2.81136	0.73655	-8.78037	2.81136	1.18254	-2.37621	2.81136	0.45906	-0.14354		2.87818	10.8	-9.798	2.87818	4.27517	-3.96191	2.87818	1.21631	-1.14995
2.82836	6.275	-13.43	2.82836	0.76875	-8.53901	2.82836	1.22287	-2.32239	2.82836	0.46136	-0.14711		2.89118	10.81	-10.13	2.89118	4.2843	-4.10132	2.89118	1.21551	-1.1865
2.84636	6.439	-13.12	2.84636	0.79871	-8.29791	2.84636	1.25735	-2.26894	2.84636	0.45926	-0.15102		2.90418	10.81	-10.44	2.90418	4.28415	-4.2353	2.90418	1.21316	-1.22143
2.86336	6.571	-12.82	2.86336	0.82638	-8.05565	2.86336	1.2857	-2.21598	2.86336	0.45276	-0.15548		2.91818	10.79	-10.74	2.91818	4.27491	-4.3624	2.91818	1.20943	-1.2544
2.88036	6.672	-12.52	2.88036	0.85176	-7.81332	2.88036	1.30786	-2.16388	2.88036	0.44196	-0.16068		2.93118	10.74	-11.02	2.93118	4.25655	-4.481	2.93118	1.20426	-1.28495
2.89836	6.742	-12.23	2.89836	0.87482	-7.572	2.89836	1.32392	-2.11317	2.89836	0.42714	-0.16685		2.94418	10.69	-11.28	2.94418	4.2291	-4.58978	2.94418	1.19772	-1.31268
2.91536	6.784	-11.96	2.91536	0.89562	-7.33491	2.91536	1.33397	-2.06486	2.91536	0.4087	-0.17424		2.95718	10.61	-11.51	2.95718	4.19272	-4.68745	2.95718	1.18992	-1.33736
2.93336	6.798	-11.71	2.93336	0.91406	-7.10436	2.93336	1.33825	-2.01982	2.93336	0.38704	-0.183		2.97018	10.52	-11.72	2.97018	4.14779	-4.7727	2.97018	1.1808	-1.35862
2.95036	6.786	-11.49	2.95036	0.93	-6.88363	2.95036	1.33714	-1.97908	2.95036	0.36278	-0.19329		2.98318	10.41	-11.89	2.98318	4.09447	-4.84475	2.98318	1.17039	-1.37633
2.96836	6.749	-11.3	2.96836	0.94332	-6.67592	2.96836	1.33079	-1.94347	2.96836	0.3365	-0.20518		2.99618	10.28	-12.04	2.99618	4.03322	-4.90254	2.99618	1.15878	-1.39022
2.98536	6.689	-11.15	2.98536	0.95381	-6.48284	2.98536	1.3195	-1.91352	2.98536	0.3088	-0.21858		3.00918	10.15	-12.15	3.00918	3.96466	-4.94523	3.00918	1.14598	-1.40017
3.00236	6.606	-11.04	3.00236	0.96112	-6.30569	3.00236	1.30349	-1.88936	3.00236	0.2804	-0.23334		3.02318	9.996	-12.22	3.02318	3.88915	-4.97249	3.02318	1.13201	-1.40618
3.02036	6.502	-10.97	3.02036	0.9649	-6.14386	3.02036	1.28296	-1.87071	3.02036	0.25186	-0.24914		3.03618	9.834	-12.26	3.03618	3.80773	-4.98362	3.03618	1.11696	-1.40808
3.03736	6.377	-10.92	3.03736	0.96487	-5.99631	3.03736	1.25802	-1.85674	3.03736	0.22376	-0.26558		3.04918	9.662	-12.27	3.04918	3.72095	-4.97857	3.04918	1.10081	-1.40604
3.05536	6.232	-10.9	3.05536	0.96065	-5.8597	3.05536	1.22901	-1.84636	3.05536	0.19661	-0.28216		3.06218	9.481	-12.24	3.06218	3.62999	-4.95719	3.06218	1.08377	-1.39995
3.07236	6.066	-10.88	3.07236	0.95198	-5.72963	3.07236	1.19598	-1.8377	3.07236	0.17084	-0.29829		3.07518	9.294	-12.18	3.07518	3.53574	-4.9196	3.07518	1.06591	-1.38992
3.08936	5.882	-10.86	3.08936	0.9388	-5.60234	3.08936	1.15905	-1.82893	3.08936	0.14682	-0.31334		3.08818	9.103	-12.08	3.08818	3.43947	-4.86624	3.08818	1.04732	-1.37608
3.10736	5.679	-10.82	3.10736	0.92101	-5.47199	3.10736	1.11876	-1.81806	3.10736	0.12482	-0.32665		3.10118	8.91	-11.95	3.10118	3.34239	-4.79786	3.10118	1.02821	-1.35859
3.12436	5.46	-10.76	3.12436	0.89882	-5.33354	3.12436	1.07528	-1.80297	3.12436	0.10498	-0.33761		3.11418	8.718	-11.78	3.11418	3.24588	-4.71528	3.11418	1.00877	-1.3377
3.14236	5.228	-10.65	3.14236	0.87248	-5.18267	3.14236	1.02908	-1.78184	3.14236	0.08746	-0.34568		3.12818	8.53	-11.59	3.12818	3.15106	-4.61959	3.12818	0.98919	-1.31373
3.15936	4.984	-10.49	3.15936	0.84242	-5.01568	3.15936	0.98069	-1.7531	3.15936	0.07224	-0.35043		3.14118	8.348	-11.38	3.14118	3.0596	-4.51252	3.14118	0.96969	-1.28685
3.17736	4.731	-10.28	3.17736	0.80917	-4.83024	3.17736	0.93084	-1.71574	3.17736	0.05931	-0.35157		3.15418	8.175	-11.14	3.15418	2.97279	-4.39528	3.15418	0.95052	-1.25761
3.19436	4.474	-10	3.19436	0.77346	-4.62529	3.19436	0.88011	-1.66927	3.19436	0.04861	-0.34887		3.16718	8.014	-10.88	3.16718	2.89205	-4.27005	3.16718	0.93193	-1.22625
3.21136	4.217	-9.672	3.21136	0.73603	-4.40057	3.21136	0.82909	-1.61346	3.21136	0.04005	-0.34241		3.18018	7.867	-10.62	3.18018	2.81863	-4.13903	3.18018	0.91419	-1.19326
3.22936	3.962	-9.289	3.22936	0.69756	-4.15816	3.22936	0.77869	-1.54903	3.22936	0.03355	-0.33234		3.19318	7.738	-10.34	3.19318	2.75374	-4.00431	3.19318	0.89749	-1.15913
3.24636	3.714	-8.86	3.24636	0.65889	-3.90057	3.24636	0.72943	-1.47698	3.24636	0.029	-0.31893		3.20618	7.627	-10.06	3.20618	2.69855	-3.86821	3.20618	0.88212	-1.12437
3.26436	3.477	-8.396	3.26436	0.62074	-3.63152	3.26436	0.68207	-1.39872	3.26436	0.02636	-0.30262		3.22018	7.539	-9.775	3.22018	2.65405	-3.73322	3.22018	0.86824	-1.08944
3.28136	3.254	-7.906	3.28136	0.5838	-3.35568	3.28136	0.63713	-1.31605	3.28136	0.02561	-0.28397		3.23318	7.473	-9.5	3.23318	2.62097	-3.60177	3.23318	0.85608	-1.05493
3.29836	3.049	-7.404	3.29836	0.54872	-3.07757	3.29836	0.59525	-1.231	3.29836	0.02676	-0.26357		3.24618	7.431	-9.236	3.24618	2.60004	-3.4761	3.24618	0.84578	-1.02125
3.31636	2.865	-6.901	3.31636	0.51611	-2.80246	3.31636	0.55695	-1.1456	3.31636	0.02987	-0.24207		3.25918	7.415	-8.988	3.25918	2.59146	-3.35837	3.25918	0.83739	-0.98896
3.33336	2.705	-6.409	3.33336	0.48661	-2.53532	3.33336	0.52276	-1.062	3.33336	0.03505	-0.22015		3.27218	7.423	-8.76	3.27218	2.59551	-3.2507	3.27218	0.83101	-0.95839
3.35136	2.572	-5.941	3.35136	0.46078	-2.28008	3.35136	0.49319	-0.98216	3.35136	0.04243	-0.19853		3.28518	7.457	-8.555	3.28518	2.61201	-3.15476	3.28518	0.82675	-0.93
3.36836	2.469	-5.505	3.36836	0.43921	-2.04171	3.36836	0.4687	-0.90784	3.36836	0.05217	-0.17778		3.29818	7.515	-8.377	3.29818	2.64065	-3.07201	3.29818	0.82433	-0.9041
3.38636	2.4	-5.111	3.38636	0.4224	-1.82267	3.38636	0.44978	-0.84081	3.38636	0.06442	-0.15854		3.31118	7.596	-8.228	3.31118	2.68082	-3.00376	3.31118	0.82383	-0.88093
3.40336	2.367	-4.766	3.40336	0.41094	-1.62604	3.40336	0.43691	-0.78237	3.40336	0.07928	-0.14136		3.32518	7.697	-8.11	3.32518	2.73163	-2.95059	3.32518	0.82501	-0.86069
3.42036	2.372	-4.475	3.42036	0.40529	-1.45385	3.42036	0.43043	-0.73366	3.42036	0.09685	-0.12673		3.33818	7.817	-8.023	3.33818	2.79194	-2.91312	3.33818	0.82771	-0.84353
3.43836	2.418	-4.244	3.43836	0.40593	-1.30719	3.43836	0.43069	-0.6955	3.43836	0.1171	-0.11502		3.35118	7.952	-7.968	3.35118	2.86047	-2.8913	3.35118	0.83168	-0.82938
3.45536	2.505	-4.076	3.45536	0.41311	-1.18657	3.45536	0.43791	-0.66857	3.45536	0.13992	-0.10662		3.36418	8.099	-7.945	3.36418	2.93558	-2.8848	3.36418	0.83657	-0.81829
3.47336	2.634	-3.972	3.47336	0.42707	-1.09191	3.47336	0.45204	-0.65306	3.47336	0.16508	-0.10182		3.37718	8.254	-7.95	3.37718	3.01576	-2.89294	3.37718	0.84211	-0.81004
3.49036	2.804	-3.934	3.49036	0.44783	-1.02245	3.49036	0.47294	-0.6491	3.49036	0.19214	-0.10077		3.39018	8.413	-7.983	3.39018	3.09907	-2.91469	3.39018	0.84791	-0.80449
3.50736	3.011	-3.959	3.50736	0.47509	-0.977	3.50736	0.50021	-0.65642	3.50736	0.22062	-0.1036		3.40318	8.572	-8.04	3.40318	3.18365	-2.94872	3.40318	0.85361	-0.80131
3.52536	3.252	-4.047	3.52536	0.50844	-0.95382	3.52536	0.53319	-0.67454	3.52536	0.24984	-0.11034		3.41618	8.727	-8.118	3.41618	3.26756	-2.99333	3.41618	0.85885	-0.80024
3.54236	3.521	-4.193	3.54236	0.54719	-0.95093	3.54236	0.57098	-0.70262	3.54236	0.27896	-0.12093		3.43018	8.873	-8.211	3.43018	3.34887	-3.0467	3.43018	0.86331	-0.80083
3.56036	3.812	-4.393	3.56036	0.59034	-0.96585	3.56036	0.61242	-0.73963	3.56036	0.30711	-0.13514		3.44318	9.007	-8.317	3.44318	3.42581	-3.10674	3.44318	0.86665	-0.80272
3.57736	4.117	-4.638	3.57736	0.63682	-0.99588	3.57736	0.65633	-0.78419	3.57736	0.33336	-0.15268		3.45618	9.125	-8.43	3.45618	3.49671	-3.17119	3.45618	0.8686	-0.80541
3.59536	4.427	-4.922	3.59536	0.6853	-1.03819	3.59536	0.70123	-0.83475	3.59536	0.35674	-0.17308		3.46918	9.224	-8.544	3.46918	3.56014	-3.23792	3.46918	0.86893	-0.8085
3.61236	4.733	-5.233	3.61236	0.7345	-1.08962	3.61236	0.74581	-0.88942	3.61236	0.37642	-0.19579		3.48218	9.302	-8.656	3.48218	3.61493	-3.30458	3.48218	0.86749	-0.81154
3.62936	5.027	-5.561	3.62936	0.78299	-1.14709	3.62936	0.78865	-0.94626	3.62936	0.39156	-0.2201		3.49518	9.357	-8.76	3.49518	3.6602	-3.36891	3.49518	0.8642	-0.81404
3.64736	5.301	-5.894	3.64736	0.82971	-1.20738	3.64736	0.82861	-1.00319	3.64736	0.40164	-0.24518		3.50818	9.389	-8.851	3.50818	3.69552	-3.42885	3.50818	0.85905	-0.81565
3.66436	5.55	-6.22	3.66436	0.87352	-1.26755	3.66436	0.86474	-1.05808	3.66436	0.40627	-0.27017		3.52118	9.398	-8.926	3.52118	3.72053	-3.48246	3.52118	0.85215	-0.81604
3.68236	5.769	-6.528	3.68236	0.91377	-1.32476	3.68236	0.89646	-1.10891	3.68236	0.4053	-0.29408		3.53518	9.385	-8.982	3.53518	3.73581	-3.52815	3.53518	0.84367	-0.81485
3.69936	5.958	-6.806	3.69936	0.94998	-1.37636	3.69936	0.92341	-1.1538	3.69936	0.39883	-0.31605		3.54818	9.354	-9.015	3.54818	3.74186	-3.5646	3.54818	0.83387	-0.81193
3.71636	6.115	-7.044	3.71636	0.98226	-1.42038	3.71636	0.9458	-1.19126	3.71636	0.38728	-0.33514		3.56118	9.306	-9.023	3.56118	3.7398	-3.59082	3.56118	0.82313	-0.80707
3.73436	6.245	-7.237	3.73436	1.01093	-1.45515	3.73436	0.96422	-1.22009	3.73436	0.37116	-0.35054		3.57418	9.247	-9.007	3.57418	3.73116	-3.6062	3.57418	0.8119	-0.80029
3.75136	6.353	-7.379	3.75136	1.03677	-1.47971	3.75136	0.97944	-1.2395	3.75136	0.35131	-0.36165		3.58718	9.181	-8.965	3.58718	3.71776	-3.61058	3.58718	0.80064	-0.79155
3.76936	6.447	-7.469	3.76936	1.06085	-1.49363	3.76936	0.99266	-1.24936	3.76936	0.32859	-0.368		3.60018	9.115	-8.9	3.60018	3.70164	-3.60429	3.60018	0.78997	-0.78104
3.78636	6.534	-7.508	3.78636	1.08449	-1.49714	3.78636	1.00529	-1.24983	3.78636	0.30402	-0.36933		3.61318	9.053	-8.813	3.61318	3.68516	-3.58808	3.61318	0.78044	-0.76898
3.80436	6.623	-7.501	3.80436	1.10915	-1.49108	3.80436	1.01872	-1.24175	3.80436	0.27857	-0.36567		3.62618	9.004	-8.709	3.62618	3.67074	-3.56307	3.62618	0.77268	-0.75568
3.82136	6.725	-7.453	3.82136	1.13623	-1.4767	3.82136	1.03457	-1.22616	3.82136	0.25319	-0.35723		3.64018	8.974	-8.59	3.64018	3.66109	-3.53101	3.64018	0.76733	-0.74159
3.83836	6.848	-7.374	3.83836	1.16708	-1.45578	3.83836	1.05406	-1.20467	3.83836	0.22875	-0.34446		3.65318	8.969	-8.463	3.65318	3.65852	-3.49374	3.65318	0.76496	-0.72716
3.85636	6.998	-7.275	3.85636	1.20285	-1.43026	3.85636	1.07829	-1.17898	3.85636	0.20595	-0.32801		3.66618	8.996	-8.334	3.66618	3.66565	-3.45376	3.66618	0.76617	-0.71296
3.87336	7.181	-7.166	3.87336	1.24429	-1.40225	3.87336	1.10818	-1.15096	3.87336	0.1854	-0.30867		3.67918	9.06	-8.209	3.67918	3.68474	-3.41348	3.67918	0.7715	-0.69963
3.89136	7.399	-7.057	3.89136	1.29178	-1.37387	3.89136	1.14419	-1.12239	3.89136	0.16749	-0.28726		3.69218	9.167	-8.096	3.69218	3.71763	-3.37566	3.69218	0.78135	-0.68781
3.90836	7.655	-6.961	3.90836	1.34542	-1.34705	3.90836	1.18626	-1.09509	3.90836	0.15244	-0.26473		3.70518	9.319	-8.001	3.70518	3.76606	-3.34326	3.70518	0.79611	-0.67816
3.92536	7.944	-6.885	3.92536	1.40454	-1.32355	3.92536	1.23405	-1.07061	3.92536	0.14033	-0.24198		3.71818	9.522	-7.932	3.71818	3.83126	-3.31912	3.71818	0.81598	-0.67134
3.94336	8.264	-6.838	3.94336	1.46846	-1.30462	3.94336	1.28696	-1.05025	3.94336	0.13105	-0.21983		3.73118	9.775	-7.895	3.73118	3.91396	-3.30602	3.73118	0.84114	-0.66802
3.96036	8.608	-6.825	3.96036	1.53587	-1.29152	3.96036	1.34357	-1.03502	3.96036	0.12447	-0.19901		3.74518	10.08	-7.899	3.74518	4.01465	-3.30654	3.74518	0.87164	-0.66881
3.97836	8.966	-6.85	3.97836	1.60515	-1.28474	3.97836	1.40273	-1.02547	3.97836	0.12024	-0.1801		3.75818	10.44	-7.949	3.75818	4.13291	-3.32329	3.75818	0.9073	-0.67427
3.99536	9.331	-6.915	3.99536	1.67457	-1.28455	3.99536	1.4626	-1.02203	3.99536	0.11809	-0.16364		3.77118	10.84	-8.049	3.77118	4.26824	-3.358	3.77118	0.94802	-0.68485
4.01336	9.692	-7.021	4.01336	1.74227	-1.29099	4.01336	1.5214	-1.0247	4.01336	0.11766	-0.14984		3.78418	11.29	-8.205	3.78418	4.41933	-3.41264	3.78418	0.99336	-0.70099
4.03036	10.04	-7.164	4.03036	1.80635	-1.30369	4.03036	1.5772	-1.03323	4.03036	0.11858	-0.13884		3.79718	11.77	-8.418	3.79718	4.58458	-3.48815	3.79718	1.04296	-0.72296
4.04736	10.36	-7.342	4.04736	1.86485	-1.3222	4.04736	1.62796	-1.04714	4.04736	0.12055	-0.1307		3.81018	12.29	-8.692	3.81018	4.76188	-3.58531	3.81018	1.09625	-0.75094
4.06536	10.64	-7.551	4.06536	1.91604	-1.34568	4.06536	1.67201	-1.06574	4.06536	0.12323	-0.12531		3.82318	12.84	-9.025	3.82318	4.94884	-3.70419	3.82318	1.15267	-0.78496
4.08236	10.88	-7.784	4.08236	1.95836	-1.37348	4.08236	1.70751	-1.08812	4.08236	0.12641	-0.12246		3.83718	13.41	-9.418	3.83718	5.14291	-3.8444	3.83718	1.21145	-0.82497
4.10036	11.07	-8.036	4.10036	1.99059	-1.4046	4.10036	1.73307	-1.11332	4.10036	0.12988	-0.12184		3.85018	13.98	-9.866	3.85018	5.34123	-4.00471	3.85018	1.27203	-0.87076
4.11736	11.19	-8.298	4.11736	2.01179	-1.43808	4.11736	1.74744	-1.14013	4.11736	0.13347	-0.12315		3.86318	14.56	-10.37	3.86318	5.541	-4.18376	3.86318	1.33363	-0.92201
4.13536	11.25	-8.564	4.13536	2.02144	-1.47295	4.13536	1.74982	-1.1675	4.13536	0.13701	-0.12598		3.87618	15.14	-10.91	3.87618	5.73921	-4.37938	3.87618	1.39551	-0.97819
4.15236	11.25	-8.825	4.15236	2.01944	-1.50806	4.15236	1.73988	-1.19412	4.15236	0.1404	-0.12998		3.88918	15.7	-11.5	3.88918	5.93321	-4.58911	3.88918	1.45711	-1.0389
4.16936	11.18	-9.072	4.16936	2.00611	-1.54244	4.16936	1.7177	-1.21874	4.16936	0.14354	-0.13477		3.90218	16.24	-12.12	3.90218	6.12072	-4.80996	3.90218	1.51771	-1.10333
4.18736	11.05	-9.298	4.18736	1.98238	-1.57496	4.18736	1.68381	-1.24012	4.18736	0.14633	-0.13996		3.91518	16.75	-12.77	3.91518	6.29909	-5.03882	3.91518	1.57671	-1.1708
4.20436	10.87	-9.494	4.20436	1.94947	-1.6047	4.20436	1.63939	-1.25724	4.20436	0.14868	-0.14523		3.92818	17.23	-13.43	3.92818	6.46687	-5.27247	3.92818	1.63371	-1.2406
4.22236	10.63	-9.652	4.22236	1.9093	-1.63054	4.22236	1.58577	-1.26897	4.22236	0.15052	-0.15024		3.94218	17.68	-14.09	3.94218	6.62231	-5.50747	3.94218	1.6883	-1.31188
4.23936	10.36	-9.767	4.23936	1.86404	-1.65166	4.23936	1.52507	-1.27444	4.23936	0.15174	-0.15474		3.95518	18.08	-14.76	3.95518	6.76443	-5.74054	3.95518	1.74017	-1.38388
4.25636	10.06	-9.833	4.25636	1.81621	-1.66733	4.25636	1.45937	-1.27299	4.25636	0.15226	-0.15845		3.96818	18.45	-15.41	3.96818	6.89251	-5.96866	3.96818	1.78913	-1.45571
4.27436	9.748	-9.847	4.27436	1.76857	-1.6769	4.27436	1.39144	-1.26419	4.27436	0.15204	-0.16124		3.98118	18.77	-16.05	3.98118	7.00639	-6.18864	3.98118	1.83505	-1.52673
4.29136	9.437	-9.807	4.29136	1.72403	-1.68011	4.29136	1.3237	-1.24794	4.29136	0.15105	-0.16288		3.99418	19.05	-16.66	3.99418	7.10617	-6.39816	3.99418	1.87783	-1.5962
4.30936	9.141	-9.714	4.30936	1.68545	-1.67689	4.30936	1.2589	-1.22428	4.30936	0.14929	-0.1633		4.00718	19.29	-17.23	4.00718	7.19225	-6.59523	4.00718	1.91757	-1.66356
4.32636	8.875	-9.569	4.32636	1.65563	-1.66731	4.32636	1.1995	-1.19381	4.32636	0.1468	-0.16244		4.02018	19.49	-17.77	4.02018	7.26518	-6.77811	4.02018	1.95436	-1.72831
4.34436	8.65	-9.378	4.34436	1.63704	-1.65185	4.34436	1.14788	-1.15718	4.34436	0.14372	-0.1603		4.03318	19.65	-18.27	4.03318	7.32594	-6.94573	4.03318	1.98827	-1.79003
4.36136	8.478	-9.145	4.36136	1.63179	-1.63129	4.36136	1.10592	-1.1155	4.36136	0.14011	-0.15691		4.04718	19.78	-18.73	4.04718	7.37522	-7.09751	4.04718	2.01945	-1.84846
4.37836	8.365	-8.879	4.37836	1.64132	-1.60654	4.37836	1.07506	-1.07015	4.37836	0.13625	-0.15239		4.06018	19.88	-19.14	4.06018	7.41415	-7.23329	4.06018	2.04811	-1.90343
4.39636	8.317	-8.589	4.39636	1.66652	-1.57886	4.39636	1.05639	-1.02259	4.39636	0.13231	-0.1469		4.07318	19.96	-19.51	4.07318	7.44346	-7.35327	4.07318	2.07429	-1.95483
4.41336	8.338	-8.284	4.41336	1.70781	-1.54978	4.41336	1.05022	-0.97461	4.41336	0.12859	-0.14059		4.08618	20.01	-19.83	4.08618	7.4642	-7.45813	4.08618	2.09822	-2.00264
4.43136	8.425	-7.976	4.43136	1.76462	-1.52088	4.43136	1.05645	-0.92801	4.43136	0.12534	-0.13381		4.09918	20.03	-20.12	4.09918	7.47683	-7.5489	4.09918	2.12001	-2.04702
4.44836	8.576	-7.675	4.44836	1.83595	-1.49397	4.44836	1.0744	-0.88483	4.44836	0.1228	-0.12679		4.11218	20.04	-20.37	4.11218	7.48211	-7.62635	4.11218	2.13976	-2.0881
4.46536	8.784	-7.395	4.46536	1.92006	-1.47122	4.46536	1.1028	-0.847	4.46536	0.1213	-0.11989		4.12518	20.03	-20.58	4.12518	7.4802	-7.69195	4.12518	2.15747	-2.12598
4.48336	9.041	-7.146	4.48336	2.01478	-1.45468	4.48336	1.13993	-0.8165	4.48336	0.12101	-0.11345		4.13818	20	-20.76	4.13818	7.47187	-7.74674	4.13818	2.1734	-2.16095
4.50036	9.334	-6.94	4.50036	2.11733	-1.44655	4.50036	1.18375	-0.79522	4.50036	0.12212	-0.10785		4.15218	19.96	-20.91	4.15218	7.45712	-7.79151	4.15218	2.18746	-2.19315
4.51836	9.653	-6.789	4.51836	2.22479	-1.44912	4.51836	1.23189	-0.78485	4.51836	0.12481	-0.10341		4.16518	19.9	-21.03	4.16518	7.43616	-7.82775	4.16518	2.1999	-2.22279
4.53536	9.984	-6.703	4.53536	2.33407	-1.46465	4.53536	1.28193	-0.78703	4.53536	0.1291	-0.10049		4.17818	19.83	-21.14	4.17818	7.40983	-7.85574	4.17818	2.2107	-2.25008
4.55336	10.31	-6.692	4.55336	2.44192	-1.49522	4.55336	1.33133	-0.80298	4.55336	0.13503	-0.09939		4.19118	19.76	-21.21	4.19118	7.37807	-7.87641	4.19118	2.2201	-2.27518
4.57036	10.63	-6.761	4.57036	2.54554	-1.54252	4.57036	1.37776	-0.83357	4.57036	0.14254	-0.10035		4.20418	19.67	-21.27	4.20418	7.34176	-7.88997	4.20418	2.22832	-2.29816
4.58736	10.92	-6.917	4.58736	2.64177	-1.60797	4.58736	1.41905	-0.87932	4.58736	0.15155	-0.10356		4.21718	19.58	-21.32	4.21718	7.30188	-7.89682	4.21718	2.23563	-2.31925
4.60536	11.17	-7.162	4.60536	2.72851	-1.69236	4.60536	1.45336	-0.94023	4.60536	0.1618	-0.1091		4.23018	19.48	-21.34	4.23018	7.25936	-7.89697	4.23018	2.24247	-2.33851
4.62236	11.38	-7.495	4.62236	2.80405	-1.79567	4.62236	1.47907	-1.01568	4.62236	0.17311	-0.11698		4.24318	19.39	-21.35	4.24318	7.21574	-7.89084	4.24318	2.24915	-2.35609
4.64036	11.53	-7.91	4.64036	2.86603	-1.91704	4.64036	1.49532	-1.10436	4.64036	0.18515	-0.12708		4.25718	19.3	-21.34	4.25718	7.17276	-7.87855	4.25718	2.25619	-2.37204
4.65736	11.63	-8.398	4.65736	2.9142	-2.0546	4.65736	1.5017	-1.20444	4.65736	0.19758	-0.13918		4.27018	19.23	-21.33	4.27018	7.13243	-7.86045	4.27018	2.26419	-2.38674
4.67436	11.68	-8.946	4.67436	2.9482	-2.20547	4.67436	1.4981	-1.31335	4.67436	0.21001	-0.15296		4.28318	19.16	-21.3	4.28318	7.09692	-7.83712	4.28318	2.27381	-2.4003
4.69236	11.67	-9.538	4.69236	2.96773	-2.36569	4.69236	1.48487	-1.42792	4.69236	0.22206	-0.16801		4.29618	19.13	-21.26	4.29618	7.06882	-7.80949	4.29618	2.28556	-2.41298
4.70936	11.61	-10.15	4.70936	2.9736	-2.53054	4.70936	1.463	-1.54452	4.70936	0.23335	-0.18382		4.30918	19.11	-21.21	4.30918	7.05058	-7.77853	4.30918	2.30026	-2.42527
4.72736	11.51	-10.77	4.72736	2.96724	-2.69444	4.72736	1.43364	-1.65915	4.72736	0.24349	-0.19982		4.32218	19.14	-21.17	4.32218	7.04483	-7.74562	4.32218	2.31851	-2.43761
4.74436	11.38	-11.36	4.74436	2.94957	-2.85146	4.74436	1.39831	-1.76769	4.74436	0.25214	-0.21537		4.33518	19.2	-21.13	4.33518	7.05425	-7.71291	4.33518	2.34108	-2.45042
4.76236	11.21	-11.91	4.76236	2.92316	-2.99543	4.76236	1.35873	-1.86589	4.76236	0.25903	-0.22991		4.34918	19.31	-21.1	4.34918	7.08136	-7.68234	4.34918	2.3686	-2.46441
4.77936	11.04	-12.38	4.77936	2.89037	-3.12071	4.77936	1.31668	-1.95005	4.77936	0.26397	-0.24286		4.36218	19.48	-21.08	4.36218	7.12823	-7.65628	4.36218	2.40154	-2.48016
4.79636	10.85	-12.77	4.79636	2.85334	-3.22188	4.79636	1.27401	-2.01681	4.79636	0.2669	-0.25368		4.37518	19.7	-21.09	4.37518	7.19689	-7.63758	4.37518	2.44054	-2.49833
4.81436	10.68	-13.06	4.81436	2.81502	-3.29503	4.81436	1.23272	-2.06346	4.81436	0.26773	-0.26199		4.38818	19.98	-21.12	4.38818	7.28889	-7.62894	4.38818	2.48593	-2.51974
4.83136	10.53	-13.23	4.83136	2.77872	-3.3373	4.83136	1.19443	-2.08846	4.83136	0.26669	-0.2675		4.40118	20.33	-21.19	4.40118	7.40533	-7.63303	4.40118	2.53813	-2.545
4.84936	10.4	-13.29	4.84936	2.74705	-3.34714	4.84936	1.16087	-2.09105	4.84936	0.26388	-0.27007		4.41418	20.74	-21.31	4.41418	7.5469	-7.65256	4.41418	2.59722	-2.57478
4.86636	10.32	-13.24	4.86636	2.72284	-3.32538	4.86636	1.1335	-2.07168	4.86636	0.25967	-0.26971		4.42718	21.21	-21.47	4.42718	7.71372	-7.69027	4.42718	2.66324	-2.60981
4.88336	10.28	-13.09	4.88336	2.70872	-3.27366	4.88336	1.11358	-2.03182	4.88336	0.2545	-0.26661		4.44018	21.76	-21.69	4.44018	7.90515	-7.74816	4.44018	2.73617	-2.65047
4.90136	10.31	-12.86	4.90136	2.70802	-3.19576	4.90136	1.10208	-1.97384	4.90136	0.24875	-0.26107		4.45418	22.36	-21.97	4.45418	8.12022	-7.82831	4.45418	2.81566	-2.6972
4.91836	10.4	-12.55	4.91836	2.72185	-3.09633	4.91836	1.0999	-1.90098	4.91836	0.24299	-0.25352		4.46718	23.03	-22.31	4.46718	8.3572	-7.9318	4.46718	2.90131	-2.75024
4.93636	10.55	-12.2	4.93636	2.75209	-2.98113	4.93636	1.10746	-1.81715	4.93636	0.23768	-0.2445		4.48018	23.75	-22.72	4.48018	8.61407	-8.05941	4.48018	2.99254	-2.80972
4.95336	10.78	-11.84	4.95336	2.80045	-2.85609	4.95336	1.12504	-1.72638	4.95336	0.23332	-0.23459		4.49318	24.52	-23.2	4.49318	8.88805	-8.21153	4.49318	3.08875	-2.87569
4.97136	11.08	-11.47	4.97136	2.86656	-2.72774	4.97136	1.15253	-1.63275	4.97136	0.23036	-0.22437		4.50618	25.34	-23.74	4.50618	9.17602	-8.38754	4.50618	3.18898	-2.94774
4.98836	11.44	-11.13	4.98836	2.95046	-2.60183	4.98836	1.18962	-1.54037	4.98836	0.22916	-0.21448		4.51918	26.18	-24.34	4.51918	9.47427	-8.58624	4.51918	3.29224	-3.02543
5.00536	11.86	-10.83	5.00536	3.05102	-2.48371	5.00536	1.23552	-1.4528	5.00536	0.22995	-0.20547		4.53218	27.06	-25	4.53218	9.77935	-8.80579	4.53218	3.39753	-3.10827
5.02336	12.34	-10.59	5.02336	3.16627	-2.3776	5.02336	1.28918	-1.37292	5.02336	0.23291	-0.19777		4.54518	27.94	-25.71	4.54518	10.0869	-9.04378	4.54518	3.5035	-3.19541
5.04036	12.85	-10.42	5.04036	3.29362	-2.28627	5.04036	1.34922	-1.30294	5.04036	0.23807	-0.19184		4.55918	28.83	-26.46	4.55918	10.3925	-9.29716	4.55918	3.60895	-3.28579
5.05836	13.4	-10.31	5.05836	3.42928	-2.21182	5.05836	1.41387	-1.24439	5.05836	0.24528	-0.188		4.57218	29.71	-27.25	4.57218	10.6927	-9.56257	4.57218	3.7127	-3.3785
5.07536	13.94	-10.28	5.07536	3.56931	-2.15454	5.07536	1.4812	-1.19776	5.07536	0.25438	-0.18644		4.58518	30.58	-28.06	4.58518	10.9823	-9.83598	4.58518	3.81325	-3.47218
5.09236	14.48	-10.31	5.09236	3.70926	-2.11383	5.09236	1.54888	-1.16298	5.09236	0.265	-0.18737		4.59818	31.41	-28.88	4.59818	11.2579	-10.1132	4.59818	3.90938	-3.56585
5.11036	14.98	-10.39	5.11036	3.84354	-2.08814	5.11036	1.61475	-1.13931	5.11036	0.27672	-0.19074		4.61118	32.21	-29.69	4.61118	11.5157	-10.3902	4.61118	3.99985	-3.65781
5.12736	15.43	-10.51	5.12736	3.96779	-2.07499	5.12736	1.67625	-1.12545	5.12736	0.28912	-0.19656		4.62418	32.95	-30.5	4.62418	11.7522	-10.6621	4.62418	4.08335	-3.74715
5.14536	15.81	-10.66	5.14536	4.0766	-2.07173	5.14536	1.73116	-1.11979	5.14536	0.30167	-0.20475		4.63718	33.64	-31.28	4.63718	11.9643	-10.925	4.63718	4.15895	-3.83235
5.16236	16.1	-10.82	5.16236	4.16559	-2.07533	5.16236	1.77749	-1.12027	5.16236	0.31391	-0.21509		4.65018	34.26	-32.02	4.65018	12.1497	-11.1746	4.65018	4.22558	-3.9123
5.18036	16.29	-10.98	5.18036	4.23097	-2.08278	5.18036	1.81344	-1.12525	5.18036	0.32536	-0.2274		4.66418	34.81	-32.71	4.66418	12.3065	-11.4073	4.66418	4.28269	-3.98579
5.19736	16.36	-11.13	5.19736	4.2697	-2.09142	5.19736	1.83778	-1.13263	5.19736	0.33567	-0.24134		4.67718	35.28	-33.34	4.67718	12.4337	-11.6197	4.67718	4.3294	-4.05202
5.21436	16.32	-11.24	5.21436	4.27989	-2.09889	5.21436	1.84984	-1.14089	5.21436	0.34455	-0.25662		4.69018	35.67	-33.91	4.69018	12.5302	-11.809	4.69018	4.36573	-4.1101
5.23236	16.16	-11.33	5.23236	4.2612	-2.10345	5.23236	1.84955	-1.14857	5.23236	0.35184	-0.27281		4.70318	35.98	-34.4	4.70318	12.5962	-11.9729	4.70318	4.39114	-4.15949
5.24936	15.89	-11.36	5.24936	4.21406	-2.10383	5.24936	1.83747	-1.15455	5.24936	0.35743	-0.28952		4.71618	36.21	-34.81	4.71618	12.6326	-12.1099	4.71618	4.40581	-4.19966
5.26736	15.52	-11.36	5.26736	4.1404	-2.09942	5.26736	1.81464	-1.15817	5.26736	0.36142	-0.30629		4.72918	36.35	-35.15	4.72918	12.6403	-12.2191	4.72918	4.41013	-4.23051
5.28436	15.06	-11.31	5.28436	4.04301	-2.09013	5.28436	1.78291	-1.15906	5.28436	0.36395	-0.32266		4.74218	36.42	-35.4	4.74218	12.6213	-12.3004	4.74218	4.40471	-4.25207
5.30236	14.55	-11.21	5.30236	3.92606	-2.07641	5.30236	1.74425	-1.15716	5.30236	0.36529	-0.33814		4.75518	36.42	-35.57	4.75518	12.5777	-12.3542	4.75518	4.39007	-4.26451
5.31936	13.99	-11.08	5.31936	3.79421	-2.05911	5.31936	1.70117	-1.1527	5.31936	0.36575	-0.35235		4.76918	36.34	-35.67	4.76918	12.5123	-12.3812	4.76918	4.36706	-4.26824
5.33636	13.41	-10.92	5.33636	3.65289	-2.03946	5.33636	1.65624	-1.14646	5.33636	0.36576	-0.3649		4.78218	36.22	-35.69	4.78218	12.4279	-12.3834	4.78218	4.3368	-4.26384
5.35436	12.85	-10.74	5.35436	3.50699	-2.01884	5.35436	1.61202	-1.13892	5.35436	0.36573	-0.37545		4.79518	36.04	-35.65	4.79518	12.3277	-12.3628	4.79518	4.3003	-4.25202
5.37136	12.31	-10.55	5.37136	3.3625	-1.99893	5.37136	1.57101	-1.13112	5.37136	0.36608	-0.38376		4.80818	35.82	-35.55	4.80818	12.215	-12.3221	4.80818	4.25882	-4.2337
5.38936	11.81	-10.36	5.38936	3.22457	-1.98134	5.38936	1.53553	-1.124	5.38936	0.36727	-0.38976		4.82118	35.57	-35.4	4.82118	12.0931	-12.2637	4.82118	4.21359	-4.20989
5.40636	11.39	-10.17	5.40636	3.0979	-1.96758	5.40636	1.50737	-1.11844	5.40636	0.36963	-0.39338		4.83418	35.3	-35.22	4.83418	11.9651	-12.1911	4.83418	4.16574	-4.18146
5.42336	11.04	-10.01	5.42336	2.98637	-1.95934	5.42336	1.48798	-1.11545	5.42336	0.37351	-0.39471		4.84718	35.02	-35	4.84718	11.834	-12.1072	4.84718	4.11656	-4.14956
5.44136	10.78	-9.878	5.44136	2.89311	-1.95793	5.44136	1.47853	-1.11563	5.44136	0.37912	-0.39396		4.86118	34.73	-34.76	4.86118	11.7027	-12.0152	4.86118	4.06701	-4.11534
5.45836	10.6	-9.782	5.45836	2.82052	-1.96449	5.45836	1.47942	-1.11968	5.45836	0.3866	-0.39144		4.87418	34.45	-34.52	4.87418	11.5734	-11.9182	4.87418	4.01818	-4.07963
5.47636	10.52	-9.729	5.47636	2.76988	-1.98	5.47636	1.49106	-1.12805	5.47636	0.39592	-0.38753		4.88718	34.18	-34.28	4.88718	11.4481	-11.8189	4.88718	3.97077	-4.04349
5.49336	10.53	-9.723	5.49336	2.74088	-2.00522	5.49336	1.51289	-1.14093	5.49336	0.40697	-0.38264		4.90018	33.93	-34.04	4.90018	11.3281	-11.72	4.90018	3.9255	-4.00786
5.51136	10.62	-9.766	5.51136	2.73339	-2.04072	5.51136	1.54451	-1.15846	5.51136	0.41944	-0.37734		4.91318	33.71	-33.82	4.91318	11.215	-11.6238	4.91318	3.88284	-3.9734
5.52836	10.77	-9.859	5.52836	2.74554	-2.08686	5.52836	1.58489	-1.18045	5.52836	0.43294	-0.37209		4.92618	33.5	-33.63	4.92618	11.1091	-11.532	4.92618	3.84316	-3.94078
5.54536	10.99	-10	5.54536	2.77503	-2.14394	5.54536	1.63304	-1.20677	5.54536	0.44692	-0.36743		4.93918	33.33	-33.45	4.93918	11.0106	-11.446	4.93918	3.8066	-3.91045
5.56336	11.25	-10.19	5.56336	2.81843	-2.21191	5.56336	1.68768	-1.23698	5.56336	0.46078	-0.36384		4.95218	33.17	-33.31	4.95218	10.9191	-11.3667	4.95218	3.7731	-3.88266
5.58036	11.54	-10.42	5.58036	2.87323	-2.2908	5.58036	1.74754	-1.27072	5.58036	0.47382	-0.36169		4.96618	33.05	-33.2	4.96618	10.8341	-11.2945	4.96618	3.74232	-3.85762
5.59836	11.84	-10.69	5.59836	2.93524	-2.38043	5.59836	1.81151	-1.30767	5.59836	0.48538	-0.36136		4.97918	32.94	-33.12	4.97918	10.7545	-11.2293	4.97918	3.71424	-3.83523
5.61536	12.15	-11	5.61536	3.00174	-2.4804	5.61536	1.87814	-1.34734	5.61536	0.49475	-0.36307		4.99218	32.86	-33.07	4.99218	10.6792	-11.1705	4.99218	3.68808	-3.81541
5.63236	12.45	-11.34	5.63236	3.06882	-2.59022	5.63236	1.94637	-1.3893	5.63236	0.50146	-0.36685		5.00518	32.79	-33.04	5.00518	10.6066	-11.1172	5.00518	3.66343	-3.79771
5.65036	12.73	-11.7	5.65036	3.13375	-2.70904	5.65036	2.0152	-1.43327	5.65036	0.50499	-0.37266		5.01818	32.72	-33.03	5.01818	10.5351	-11.0684	5.01818	3.63985	-3.78173
5.66736	12.99	-12.08	5.66736	3.19389	-2.8358	5.66736	2.08357	-1.47865	5.66736	0.50516	-0.38034		5.03118	32.66	-33.04	5.03118	10.4632	-11.022	5.03118	3.61648	-3.76688
5.68536	13.21	-12.48	5.68536	3.24749	-2.969	5.68536	2.15049	-1.52505	5.68536	0.50183	-0.3895		5.04418	32.6	-33.06	5.04418	10.3895	-10.9765	5.04418	3.59281	-3.75259
5.70236	13.39	-12.88	5.70236	3.29292	-3.10682	5.70236	2.21509	-1.57189	5.70236	0.49517	-0.39967		5.05718	32.53	-33.07	5.05718	10.3123	-10.9297	5.05718	3.5683	-3.73805
5.72036	13.54	-13.29	5.72036	3.32885	-3.247	5.72036	2.27626	-1.61862	5.72036	0.48545	-0.41028		5.07118	32.45	-33.08	5.07118	10.2308	-10.8798	5.07118	3.5425	-3.72242
5.73736	13.65	-13.68	5.73736	3.3547	-3.3872	5.73736	2.3331	-1.66459	5.73736	0.47317	-0.42065		5.08418	32.35	-33.08	5.08418	10.1436	-10.8249	5.08418	3.51494	-3.7053
5.75436	13.72	-14.05	5.75436	3.37018	-3.52459	5.75436	2.38422	-1.70911	5.75436	0.45888	-0.43011		5.09718	32.23	-33.06	5.09718	10.0501	-10.7631	5.09718	3.48513	-3.6858
5.77236	13.75	-14.4	5.77236	3.37484	-3.65662	5.77236	2.42877	-1.75138	5.77236	0.44326	-0.43804		5.11018	32.08	-33.01	5.11018	9.94986	-10.693	5.11018	3.45319	-3.66338
5.78936	13.73	-14.71	5.78936	3.36915	-3.77998	5.78936	2.46523	-1.79081	5.78936	0.42695	-0.44375		5.12318	31.91	-32.94	5.12318	9.84251	-10.613	5.12318	3.41882	-3.63762
5.80736	13.69	-14.98	5.80736	3.35238	-3.89202	5.80736	2.49248	-1.82669	5.80736	0.41057	-0.44681		5.13618	31.71	-32.82	5.13618	9.72866	-10.5224	5.13618	3.38204	-3.60819
5.82436	13.6	-15.2	5.82436	3.32563	-3.99066	5.82436	2.50925	-1.85871	5.82436	0.39465	-0.44678		5.14918	31.49	-32.67	5.14918	9.60833	-10.4206	5.14918	3.34322	-3.57493
5.84136	13.48	-15.36	5.84136	3.28871	-4.07391	5.84136	2.51462	-1.88669	5.84136	0.3796	-0.44353		5.16218	31.24	-32.48	5.16218	9.48236	-10.3077	5.16218	3.3024	-3.53755
5.85936	13.33	-15.46	5.85936	3.24209	-4.14061	5.85936	2.50793	-1.91076	5.85936	0.36566	-0.43699		5.17618	30.97	-32.25	5.17618	9.35164	-10.1835	5.17618	3.25995	-3.49646
5.87636	13.15	-15.51	5.87636	3.18644	-4.18995	5.87636	2.48893	-1.93133	5.87636	0.35304	-0.42732		5.18918	30.67	-31.98	5.18918	9.21739	-10.0491	5.18918	3.2165	-3.45191
5.89436	12.94	-15.51	5.89436	3.12284	-4.22251	5.89436	2.45774	-1.94927	5.89436	0.34158	-0.41481		5.20218	30.36	-31.67	5.20218	9.08075	-9.90547	5.20218	3.1724	-3.4043
5.91136	12.71	-15.46	5.91136	3.05257	-4.23861	5.91136	2.41514	-1.96562	5.91136	0.33117	-0.3999		5.21518	30.03	-31.34	5.21518	8.94332	-9.75395	5.21518	3.12827	-3.35418
5.92936	12.47	-15.37	5.92936	2.97686	-4.24011	5.92936	2.36256	-1.98189	5.92936	0.32159	-0.38312		5.22818	29.7	-30.98	5.22818	8.80642	-9.59626	5.22818	3.08462	-3.30226
5.94636	12.21	-15.25	5.94636	2.89762	-4.2288	5.94636	2.30158	-1.99941	5.94636	0.31248	-0.36507		5.24118	29.36	-30.6	5.24118	8.67172	-9.43448	5.24118	3.04227	-3.24925
5.96336	11.95	-15.11	5.96336	2.81679	-4.20719	5.96336	2.23482	-2.01984	5.96336	0.30352	-0.34642		5.25418	29.02	-30.21	5.25418	8.54086	-9.2706	5.25418	3.00165	-3.196
5.98136	11.7	-14.98	5.98136	2.7365	-4.17793	5.98136	2.16472	-2.0447	5.98136	0.29437	-0.32776		5.26718	28.68	-29.81	5.26718	8.41505	-9.10675	5.26718	2.96345	-3.14351
5.99836	11.46	-14.84	5.99836	2.65893	-4.14328	5.99836	2.09423	-2.07537	5.99836	0.28479	-0.30968		5.28118	28.36	-29.42	5.28118	8.29579	-8.94538	5.28118	2.92818	-3.0927
6.01636	11.25	-14.72	6.01636	2.58607	-4.10577	6.01636	2.02631	-2.11256	6.01636	0.27454	-0.29269		5.29418	28.05	-29.04	5.29418	8.18488	-8.78845	5.29418	2.89628	-3.04434
6.03336	11.07	-14.62	6.03336	2.52007	-4.06782	6.03336	1.9637	-2.15703	6.03336	0.26347	-0.27719		5.30718	27.77	-28.68	5.30718	8.08296	-8.63793	5.30718	2.86847	-2.99924
6.05036	10.93	-14.55	6.05036	2.46244	-4.03033	6.05036	1.90902	-2.20846	6.05036	0.25158	-0.26349		5.32018	27.52	-28.34	5.32018	7.99155	-8.49609	5.32018	2.84489	-2.95823
6.06836	10.84	-14.5	6.06836	2.41464	-3.99439	6.06836	1.86435	-2.26624	6.06836	0.23894	-0.25179		5.33318	27.29	-28.03	5.33318	7.91143	-8.36442	5.33318	2.82601	-2.92184
6.08536	10.79	-14.48	6.08536	2.37744	-3.96069	6.08536	1.83136	-2.32917	6.08536	0.22569	-0.24216		5.34618	27.11	-27.76	5.34618	7.84337	-8.24439	5.34618	2.81195	-2.89079
6.10336	10.8	-14.48	6.10336	2.35169	-3.92806	6.10336	1.811	-2.39526	6.10336	0.21203	-0.23455		5.35918	26.96	-27.54	5.35918	7.78827	-8.1372	5.35918	2.80298	-2.86548
6.12036	10.86	-14.49	6.12036	2.33736	-3.89643	6.12036	1.80356	-2.46231	6.12036	0.19825	-0.22887		5.37218	26.86	-27.35	5.37218	7.74604	-8.04389	5.37218	2.79909	-2.84597
6.13836	10.97	-14.5	6.13836	2.33441	-3.86372	6.13836	1.80886	-2.52783	6.13836	0.18464	-0.22489		5.38618	26.79	-27.22	5.38618	7.71708	-7.96514	5.38618	2.80025	-2.83277
6.15536	11.14	-14.52	6.15536	2.34216	-3.82867	6.15536	1.82607	-2.58907	6.15536	0.17155	-0.22234		5.39918	26.78	-27.14	5.39918	7.70152	-7.9012	5.39918	2.80641	-2.82567
6.17236	11.35	-14.52	6.17236	2.35993	-3.78935	6.17236	1.85376	-2.64344	6.17236	0.15926	-0.2209		5.41218	26.81	-27.1	5.41218	7.69877	-7.8522	5.41218	2.81721	-2.82466
6.19036	11.6	-14.5	6.19036	2.38675	-3.74415	6.19036	1.89011	-2.68873	6.19036	0.14816	-0.22026		5.42518	26.88	-27.12	5.42518	7.7086	-7.8182	5.42518	2.83251	-2.82956
6.20736	11.89	-14.45	6.20736	2.42144	-3.69199	6.20736	1.93319	-2.72318	6.20736	0.13845	-0.22006		5.43818	27	-27.18	5.43818	7.73018	-7.79873	5.43818	2.85183	-2.84005
6.22536	12.2	-14.38	6.22536	2.46282	-3.6321	6.22536	1.98074	-2.74569	6.22536	0.13039	-0.22002		5.45118	27.16	-27.28	5.45118	7.76261	-7.79338	5.45118	2.87479	-2.85576
6.24236	12.54	-14.29	6.24236	2.50956	-3.56455	6.24236	2.03068	-2.75603	6.24236	0.12416	-0.2199		5.46418	27.35	-27.43	5.46418	7.80492	-7.80102	5.46418	2.90098	-2.8761
6.25936	12.89	-14.17	6.25936	2.56051	-3.49024	6.25936	2.08076	-2.75485	6.25936	0.11989	-0.21943		5.47818	27.57	-27.61	5.47818	7.85597	-7.82103	5.47818	2.92981	-2.90057
6.27736	13.24	-14.04	6.27736	2.61426	-3.41067	6.27736	2.12921	-2.74336	6.27736	0.11764	-0.21859		5.49118	27.83	-27.82	5.49118	7.91447	-7.8523	5.49118	2.96064	-2.92846
6.29436	13.6	-13.91	6.29436	2.66971	-3.32808	6.29436	2.17437	-2.72375	6.29436	0.11741	-0.2172		5.50418	28.1	-28.06	5.50418	7.97892	-7.8934	5.50418	2.99311	-2.95928
6.31236	13.94	-13.78	6.31236	2.7256	-3.24544	6.31236	2.2149	-2.69857	6.31236	0.11913	-0.21533		5.51718	28.4	-28.32	5.51718	8.04808	-7.9434	5.51718	3.02653	-2.99234
6.32936	14.26	-13.68	6.32936	2.78074	-3.16573	6.32936	2.24983	-2.67069	6.32936	0.12264	-0.21312		5.53018	28.7	-28.6	5.53018	8.12055	-8.00047	5.53018	3.06041	-3.02689
6.34736	14.55	-13.61	6.34736	2.83401	-3.0922	6.34736	2.27849	-2.64305	6.34736	0.12782	-0.21063		5.54318	29.01	-28.88	5.54318	8.19518	-8.06334	5.54318	3.09433	-3.06241
6.36436	14.8	-13.6	6.36436	2.88427	-3.02779	6.36436	2.30062	-2.61836	6.36436	0.13434	-0.20808		5.55618	29.33	-29.17	5.55618	8.27036	-8.13043	5.55618	3.12779	-3.09794
6.38136	15.02	-13.63	6.38136	2.93053	-2.97482	6.38136	2.316	-2.5986	6.38136	0.14191	-0.20572		5.56918	29.64	-29.45	5.56918	8.34541	-8.20017	5.56918	3.16042	-3.13317
6.39936	15.18	-13.72	6.39936	2.97149	-2.93508	6.39936	2.32475	-2.58565	6.39936	0.15013	-0.20377		5.58318	29.94	-29.73	5.58318	8.41902	-8.27138	5.58318	3.19179	-3.16741
6.41636	15.28	-13.88	6.41636	3.00605	-2.90921	6.41636	2.32681	-2.57968	6.41636	0.15864	-0.2024		5.59618	30.23	-29.99	5.59618	8.49096	-8.34217	5.59618	3.22195	-3.20007
6.43436	15.32	-14.08	6.43436	3.03306	-2.89691	6.43436	2.32237	-2.5806	6.43436	0.16701	-0.20182		5.60918	30.51	-30.24	5.60918	8.55999	-8.41146	5.60918	3.25034	-3.23084
6.45136	15.3	-14.32	6.45136	3.05141	-2.89676	6.45136	2.31161	-2.58734	6.45136	0.17482	-0.20217		5.62218	30.78	-30.46	5.62218	8.62611	-8.47804	5.62218	3.27704	-3.25924
6.46936	15.2	-14.59	6.46936	3.05993	-2.9064	6.46936	2.29431	-2.59788	6.46936	0.18167	-0.20342		5.63518	31.03	-30.66	5.63518	8.68903	-8.54096	5.63518	3.30188	-3.28496
6.48636	15.03	-14.87	6.48636	3.05751	-2.92251	6.48636	2.27052	-2.60944	6.48636	0.1872	-0.20564		5.64818	31.27	-30.84	5.64818	8.74841	-8.59917	5.64818	3.32507	-3.30783
6.50336	14.78	-15.14	6.50336	3.04338	-2.94136	6.50336	2.23986	-2.61919	6.50336	0.19107	-0.20867		5.66118	31.49	-30.99	5.66118	8.80488	-8.65241	5.66118	3.34644	-3.32769
6.52136	14.45	-15.37	6.52136	3.01673	-2.95885	6.52136	2.20218	-2.62375	6.52136	0.19306	-0.21229		5.67418	31.7	-31.12	5.67418	8.85806	-8.70009	5.67418	3.36625	-3.3446
6.53836	14.06	-15.55	6.53836	2.97698	-2.97077	6.53836	2.15725	-2.62026	6.53836	0.19301	-0.21627		5.68818	31.89	-31.22	5.68818	8.90864	-8.74239	5.68818	3.38443	-3.35855
6.55636	13.6	-15.65	6.55636	2.92422	-2.97346	6.55636	2.10476	-2.60581	6.55636	0.19083	-0.22024		5.70118	32.08	-31.31	5.70118	8.95666	-8.77929	5.70118	3.40113	-3.36984
6.57336	13.08	-15.67	6.57336	2.8589	-2.9637	6.57336	2.04494	-2.57847	6.57336	0.18656	-0.22386		5.71418	32.25	-31.38	5.71418	9.00243	-8.81135	5.71418	3.41651	-3.37866
6.59036	12.51	-15.59	6.59036	2.78189	-2.93907	6.59036	1.97791	-2.53681	6.59036	0.18037	-0.2267		5.72718	32.42	-31.44	5.72718	9.0462	-8.83946	5.72718	3.43047	-3.38536
6.60836	11.91	-15.4	6.60836	2.69495	-2.89841	6.60836	1.90438	-2.4804	6.60836	0.17243	-0.22842		5.74018	32.58	-31.5	5.74018	9.0883	-8.8642	5.74018	3.44329	-3.39032
6.62536	11.29	-15.11	6.62536	2.6003	-2.84131	6.62536	1.82553	-2.40954	6.62536	0.16303	-0.22867		5.75318	32.74	-31.55	5.75318	9.1287	-8.88673	5.75318	3.45468	-3.39387
6.64336	10.66	-14.71	6.64336	2.50101	-2.76897	6.64336	1.74286	-2.32574	6.64336	0.15251	-0.22722		5.76618	32.89	-31.61	5.76618	9.1673	-8.90805	5.76618	3.46479	-3.3967
6.66036	10.05	-14.24	6.66036	2.40055	-2.68309	6.66036	1.65842	-2.23075	6.66036	0.14129	-0.22385		5.77918	33.03	-31.69	5.77918	9.20416	-8.92935	5.77918	3.47338	-3.39879
6.67836	9.478	-13.68	6.67836	2.30306	-2.58635	6.67836	1.57464	-2.12749	6.67836	0.12972	-0.21848		5.79318	33.17	-31.77	5.79318	9.23894	-8.95132	5.79318	3.48033	-3.40097
6.69536	8.958	-13.08	6.69536	2.21303	-2.48223	6.69536	1.49426	-2.01881	6.69536	0.11822	-0.21117		5.80618	33.3	-31.88	5.80618	9.27119	-8.97523	5.80618	3.48569	-3.40337
6.71236	8.512	-12.45	6.71236	2.13474	-2.37434	6.71236	1.42013	-1.90806	6.71236	0.10716	-0.20202		5.81918	33.42	-32.02	5.81918	9.30058	-9.00172	5.81918	3.48901	-3.40624
6.73036	8.155	-11.8	6.73036	2.07279	-2.26652	6.73036	1.35526	-1.79846	6.73036	0.09686	-0.19125		5.83218	33.53	-32.17	5.83218	9.32669	-9.03149	5.83218	3.49017	-3.40975
6.74736	7.904	-11.16	6.74736	2.03104	-2.16237	6.74736	1.3024	-1.69304	6.74736	0.08756	-0.17916		5.84518	33.63	-32.36	5.84518	9.34897	-9.06466	5.84518	3.48888	-3.41403
6.76536	7.77	-10.56	6.76536	2.01282	-2.06502	6.76536	1.26383	-1.59441	6.76536	0.0795	-0.16613		5.85818	33.71	-32.56	5.85818	9.36721	-9.10152	5.85818	3.48513	-3.4191
6.78236	7.758	-9.997	6.78236	2.02072	-1.97716	6.78236	1.24166	-1.50465	6.78236	0.07278	-0.1525		5.87118	33.78	-32.8	5.87118	9.3809	-9.14163	5.87118	3.47877	-3.42481
6.79936	7.873	-9.496	6.79936	2.05603	-1.90053	6.79936	1.23697	-1.42526	6.79936	0.0675	-0.13869		5.88418	33.84	-33.05	5.88418	9.39003	-9.18496	5.88418	3.46979	-3.43115
6.81736	8.11	-9.063	6.81736	2.11913	-1.83643	6.81736	1.25041	-1.35702	6.81736	0.06363	-0.12508		5.89818	33.88	-33.32	5.89818	9.39406	-9.23066	5.89818	3.45807	-3.43769
6.83436	8.462	-8.705	6.83436	2.20903	-1.78503	6.83436	1.28159	-1.30022	6.83436	0.06113	-0.11201		5.91118	33.91	-33.61	5.91118	9.3936	-9.27819	5.91118	3.44394	-3.44426
6.85236	8.918	-8.421	6.85236	2.32373	-1.74593	6.85236	1.32934	-1.25459	6.85236	0.0599	-0.09969		5.92418	33.92	-33.91	5.92418	9.3887	-9.32681	5.92418	3.42759	-3.45066
6.86936	9.459	-8.212	6.86936	2.46001	-1.71839	6.86936	1.39177	-1.21935	6.86936	0.05979	-0.08842		5.93718	33.92	-34.21	5.93718	9.37991	-9.37569	5.93718	3.40922	-3.45644
6.88736	10.07	-8.072	6.88736	2.61386	-1.70107	6.88736	1.46641	-1.19354	6.88736	0.06065	-0.07831		5.95018	33.92	-34.51	5.95018	9.36777	-9.42371	5.95018	3.38952	-3.46137
6.90436	10.72	-7.996	6.90436	2.7805	-1.6925	6.90436	1.55006	-1.17585	6.90436	0.06231	-0.06946		5.96318	33.9	-34.81	5.96318	9.35306	-9.47057	5.96318	3.36877	-3.46541
6.92136	11.39	-7.976	6.92136	2.9546	-1.69136	6.92136	1.63925	-1.16524	6.92136	0.0646	-0.0619		5.97618	33.89	-35.1	5.97618	9.33683	-9.51501	5.97618	3.34779	-3.46804
6.93936	12.06	-8.006	6.93936	3.13102	-1.69643	6.93936	1.73023	-1.16065	6.93936	0.06737	-0.05559		5.99018	33.88	-35.37	5.99018	9.32003	-9.55668	5.99018	3.32691	-3.46959
6.95636	12.7	-8.08	6.95636	3.30419	-1.70685	6.95636	1.81956	-1.1613	6.95636	0.07046	-0.05048		6.00318	33.87	-35.63	6.00318	9.30369	-9.5952	6.00318	3.30706	-3.46962
6.97436	13.29	-8.191	6.97436	3.4694	-1.72226	6.97436	1.90368	-1.16667	6.97436	0.07377	-0.04648		6.01618	33.88	-35.88	6.01618	9.28886	-9.63034	6.01618	3.28886	-3.46824
6.99136	13.83	-8.337	6.99136	3.62153	-1.74274	6.99136	1.97948	-1.17662	6.99136	0.0772	-0.04349		6.02918	33.9	-36.11	6.02918	9.27662	-9.66195	6.02918	3.27273	-3.46588
7.00836	14.29	-8.513	7.00836	3.7571	-1.76887	7.00836	2.0445	-1.19124	7.00836	0.08068	-0.04141		6.04218	33.94	-36.31	6.04218	9.26762	-9.68966	6.04218	3.25944	-3.46227
7.02636	14.66	-8.718	7.02636	3.87348	-1.80156	7.02636	2.09678	-1.21101	7.02636	0.08417	-0.04014		6.05518	34	-36.5	6.05518	9.26288	-9.71375	6.05518	3.24933	-3.45784
7.04336	14.95	-8.952	7.04336	3.96793	-1.84202	7.04336	2.13501	-1.23634	7.04336	0.08765	-0.03959		6.06818	34.09	-36.67	6.06818	9.26293	-9.73457	6.06818	3.24286	-3.45282
7.06136	15.15	-9.214	7.06136	4.03995	-1.89164	7.06136	2.15879	-1.26796	7.06136	0.0911	-0.03969		6.08118	34.2	-36.81	6.08118	9.2683	-9.752	6.08118	3.24035	-3.44735
7.07836	15.27	-9.505	7.07836	4.0889	-1.95173	7.07836	2.16825	-1.30639	7.07836	0.09453	-0.04038		6.09518	34.33	-36.94	6.09518	9.27913	-9.76666	6.09518	3.24183	-3.44178
7.09636	15.32	-9.824	7.09636	4.11558	-2.0235	7.09636	2.16427	-1.35202	7.09636	0.09795	-0.04163		6.10818	34.49	-37.05	6.10818	9.29569	-9.77876	6.10818	3.24723	-3.43638
7.11336	15.31	-10.17	7.11336	4.12158	-2.10784	7.11336	2.1483	-1.4052	7.11336	0.10138	-0.04341		6.12118	34.67	-37.14	6.12118	9.31757	-9.78828	6.12118	3.25671	-3.43122
7.13036	15.26	-10.55	7.13036	4.10908	-2.20526	7.13036	2.12219	-1.4657	7.13036	0.10483	-0.0457		6.13418	34.87	-37.21	6.13418	9.34494	-9.79564	6.13418	3.26985	-3.42674
7.14836	15.17	-10.95	7.14836	4.08096	-2.3159	7.14836	2.08808	-1.53337	7.14836	0.10831	-0.0485		6.14718	35.09	-37.27	6.14718	9.37725	-9.80129	6.14718	3.28641	-3.42289
7.16536	15.07	-11.37	7.16536	4.04028	-2.43926	7.16536	2.04865	-1.60746	7.16536	0.11184	-0.0518		6.16018	35.33	-37.31	6.16018	9.41395	-9.80527	6.16018	3.30585	-3.41975
7.18336	14.97	-11.82	7.18336	3.99074	-2.57461	7.18336	2.00615	-1.68721	7.18336	0.11541	-0.0556		6.17318	35.57	-37.33	6.17318	9.45464	-9.8079	6.17318	3.32773	-3.41769
7.20036	14.89	-12.29	7.20036	3.93594	-2.72081	7.20036	1.96317	-1.77139	7.20036	0.119	-0.0599		6.18618	35.82	-37.34	6.18618	9.49877	-9.80947	6.18618	3.35151	-3.41635
7.21736	14.83	-12.77	7.21736	3.87866	-2.87623	7.21736	1.92191	-1.85898	7.21736	0.12261	-0.06466		6.20018	36.07	-37.34	6.20018	9.54548	-9.80981	6.20018	3.37672	-3.41611
7.23536	14.81	-13.26	7.23536	3.82211	-3.03892	7.23536	1.88407	-1.94837	7.23536	0.12624	-0.06989		6.21318	36.32	-37.33	6.21318	9.59465	-9.80974	6.21318	3.40271	-3.41672
7.25236	14.83	-13.77	7.25236	3.76879	-3.2069	7.25236	1.85128	-2.03827	7.25236	0.12979	-0.07552		6.22618	36.56	-37.3	6.22618	9.64531	-9.80936	6.22618	3.429	-3.41812
7.27036	14.89	-14.28	7.27036	3.7205	-3.37791	7.27036	1.82447	-2.12713	7.27036	0.1332	-0.08152		6.23918	36.79	-37.26	6.23918	9.69726	-9.80913	6.23918	3.45507	-3.42047
7.28736	15	-14.8	7.28736	3.67816	-3.54948	7.28736	1.80398	-2.21355	7.28736	0.1364	-0.08783		6.25218	37.02	-37.22	6.25218	9.74989	-9.80927	6.25218	3.48032	-3.42354
7.30536	15.14	-15.32	7.30536	3.6419	-3.71906	7.30536	1.7897	-2.29621	7.30536	0.13931	-0.09437		6.26518	37.22	-37.17	6.26518	9.80284	-9.81024	6.26518	3.50448	-3.42746
7.32236	15.31	-15.83	7.32236	3.61131	-3.88415	7.32236	1.78108	-2.3735	7.32236	0.1418	-0.10107		6.27818	37.41	-37.11	6.27818	9.85553	-9.81268	6.27818	3.52723	-3.43201
7.33936	15.5	-16.33	7.33936	3.58574	-4.0419	7.33936	1.77693	-2.44425	7.33936	0.14374	-0.10782		6.29118	37.59	-37.05	6.29118	9.9079	-9.81696	6.29118	3.54837	-3.4374
7.35736	15.69	-16.81	7.35736	3.5625	-4.1898	7.35736	1.776	-2.507	7.35736	0.14501	-0.11452		6.30518	37.74	-36.99	6.30518	9.95983	-9.82357	6.30518	3.56752	-3.44336
7.37436	15.87	-17.27	7.37436	3.53991	-4.32511	7.37436	1.77643	-2.56066	7.37436	0.14547	-0.12106		6.31818	37.88	-36.93	6.31818	10.011	-9.83308	6.31818	3.58486	-3.45009
7.39236	16.02	-17.69	7.39236	3.51516	-4.44531	7.39236	1.77644	-2.60397	7.39236	0.14503	-0.12732		6.33118	38	-36.88	6.33118	10.0613	-9.84576	6.33118	3.60017	-3.45736
7.40936	16.13	-18.06	7.40936	3.48615	-4.5478	7.40936	1.77435	-2.63624	7.40936	0.14363	-0.13318		6.34418	38.11	-36.83	6.34418	10.1108	-9.86231	6.34418	3.6135	-3.46533
7.42636	16.19	-18.39	7.42636	3.45056	-4.63074	7.42636	1.76853	-2.6566	7.42636	0.14119	-0.13852		6.35718	38.2	-36.78	6.35718	10.1593	-9.88295	6.35718	3.62519	-3.47411
7.44436	16.17	-18.65	7.44436	3.40643	-4.69232	7.44436	1.75751	-2.6645	7.44436	0.13773	-0.1432		6.37018	38.28	-36.75	6.37018	10.2072	-9.90794	6.37018	3.63517	-3.48354
7.46136	16.08	-18.84	7.46136	3.35248	-4.73134	7.46136	1.74062	-2.65957	7.46136	0.13328	-0.14711		6.38318	38.35	-36.73	6.38318	10.2545	-9.93761	6.38318	3.64377	-3.4937
7.47936	15.92	-18.96	7.47936	3.28805	-4.74713	7.47936	1.71731	-2.64212	7.47936	0.12791	-0.15016		6.39618	38.42	-36.72	6.39618	10.3011	-9.97215	6.39618	3.65138	-3.50468
7.49636	15.67	-19	7.49636	3.21329	-4.73945	7.49636	1.68758	-2.6123	7.49636	0.1218	-0.15228		6.41018	38.48	-36.72	6.41018	10.3474	-10.0113	6.41018	3.65791	-3.51645
7.51436	15.36	-18.96	7.51436	3.12914	-4.70958	7.51436	1.652	-2.57098	7.51436	0.11513	-0.15339		6.42318	38.53	-36.74	6.42318	10.3936	-10.0557	6.42318	3.66389	-3.52896
7.53136	14.98	-18.84	7.53136	3.03713	-4.65834	7.53136	1.61159	-2.51902	7.53136	0.1081	-0.15349		6.43618	38.59	-36.78	6.43618	10.4399	-10.1047	6.43618	3.66977	-3.5423
7.54836	14.56	-18.65	7.54836	2.93958	-4.58812	7.54836	1.56766	-2.45776	7.54836	0.10099	-0.15258		6.44918	38.66	-36.84	6.44918	10.4868	-10.1581	6.44918	3.67554	-3.55647
7.56636	14.1	-18.39	7.56636	2.83922	-4.50169	7.56636	1.52185	-2.38858	7.56636	0.09404	-0.1507		6.46218	38.73	-36.91	6.46218	10.5337	-10.2159	6.46218	3.68158	-3.57129
7.58336	13.63	-18.07	7.58336	2.73887	-4.4018	7.58336	1.47587	-2.31319	7.58336	0.0875	-0.14795		6.47518	38.81	-37	6.47518	10.5813	-10.2777	6.47518	3.68807	-3.58704
7.60136	13.17	-17.71	7.60136	2.64191	-4.29188	7.60136	1.43154	-2.23347	7.60136	0.08162	-0.14445		6.48818	38.89	-37.11	6.48818	10.6296	-10.3425	6.48818	3.69514	-3.60323
7.61836	12.74	-17.31	7.61836	2.55105	-4.17514	7.61836	1.39037	-2.15105	7.61836	0.07661	-0.14032		6.50218	38.99	-37.24	6.50218	10.6786	-10.4104	6.50218	3.70303	-3.62036
7.63636	12.34	-16.89	7.63636	2.46918	-4.05528	7.63636	1.35373	-2.06766	7.63636	0.07267	-0.13572		6.51518	39.1	-37.39	6.51518	10.7282	-10.4803	6.51518	3.71166	-3.63764
7.65336	12	-16.47	7.65336	2.39845	-3.93472	7.65336	1.32273	-1.98521	7.65336	0.06993	-0.13085		6.52818	39.22	-37.56	6.52818	10.778	-10.5517	6.52818	3.72106	-3.65537
7.67036	11.72	-16.05	7.67036	2.34063	-3.81636	7.67036	1.29793	-1.90523	7.67036	0.06848	-0.12587		6.54118	39.34	-37.74	6.54118	10.8278	-10.6235	6.54118	3.73106	-3.67332
7.68836	11.51	-15.64	7.68836	2.29677	-3.70231	7.68836	1.27972	-1.82909	7.68836	0.06836	-0.12095		6.55418	39.47	-37.93	6.55418	10.8769	-10.6951	6.55418	3.74172	-3.69124
7.70536	11.38	-15.27	7.70536	2.26753	-3.59421	7.70536	1.26796	-1.75819	7.70536	0.06957	-0.11628		6.56718	39.61	-38.13	6.56718	10.9251	-10.7654	6.56718	3.75264	-3.70886
7.72336	11.31	-14.93	7.72336	2.25296	-3.49305	7.72336	1.26244	-1.69356	7.72336	0.07204	-0.11196		6.58018	39.74	-38.35	6.58018	10.9715	-10.8335	6.58018	3.76386	-3.72615
7.74036	11.32	-14.62	7.74036	2.25271	-3.39975	7.74036	1.26264	-1.63598	7.74036	0.07569	-0.10813		6.59318	39.87	-38.57	6.59318	11.0154	-10.8987	6.59318	3.77493	-3.74266
7.75736	11.39	-14.37	7.75736	2.26609	-3.31444	7.75736	1.26801	-1.58624	7.75736	0.08039	-0.10485		6.60718	40	-38.78	6.60718	11.056	-10.9596	6.60718	3.78557	-3.75825
7.77536	11.51	-14.15	7.77536	2.29249	-3.23735	7.77536	1.27802	-1.54465	7.77536	0.08597	-0.10218		6.62018	40.12	-39	6.62018	11.0925	-11.0155	6.62018	3.79542	-3.77273
7.79236	11.68	-13.99	7.79236	2.33103	-3.16837	7.79236	1.2921	-1.51142	7.79236	0.09225	-0.10014		6.63318	40.22	-39.21	6.63318	11.1241	-11.0658	6.63318	3.80427	-3.78575
7.81036	11.89	-13.86	7.81036	2.38096	-3.10721	7.81036	1.30998	-1.48661	7.81036	0.09905	-0.09873		6.64618	40.31	-39.42	6.64618	11.1498	-11.1095	6.64618	3.8118	-3.79714
7.82736	12.13	-13.78	7.82736	2.44146	-3.05352	7.82736	1.33123	-1.46976	7.82736	0.10616	-0.09794		6.65918	40.37	-39.6	6.65918	11.1687	-11.1461	6.65918	3.81748	-3.8067
7.84536	12.39	-13.73	7.84536	2.51188	-3.007	7.84536	1.3558	-1.4605	7.84536	0.1134	-0.09772		6.67218	40.42	-39.77	6.67218	11.1798	-11.1748	6.67218	3.82118	-3.81421
7.86236	12.67	-13.71	7.86236	2.59126	-2.96698	7.86236	1.38359	-1.45786	7.86236	0.12057	-0.09802		6.68518	40.43	-39.92	6.68518	11.1823	-11.1951	6.68518	3.82233	-3.81966
7.87936	12.95	-13.71	7.87936	2.67867	-2.9328	7.87936	1.41431	-1.46075	7.87936	0.12747	-0.09879		6.69818	40.41	-40.04	6.69818	11.1752	-11.2068	6.69818	3.82072	-3.82261
7.89736	13.24	-13.73	7.89736	2.77289	-2.90364	7.89736	1.44779	-1.46812	7.89736	0.13399	-0.09993		6.71218	40.35	-40.14	6.71218	11.1574	-11.2094	6.71218	3.81586	-3.82312
7.91436	13.52	-13.75	7.91436	2.87243	-2.87865	7.91436	1.48367	-1.47819	7.91436	0.13999	-0.10139		6.72518	40.25	-40.2	6.72518	11.1278	-11.2024	6.72518	3.80747	-3.82091
7.93236	13.79	-13.77	7.93236	2.97523	-2.85635	7.93236	1.52153	-1.48954	7.93236	0.14535	-0.10309		6.73818	40.11	-40.23	6.73818	11.0855	-11.1854	6.73818	3.79499	-3.81575
7.94936	14.05	-13.77	7.94936	3.07904	-2.8355	7.94936	1.56036	-1.50064	7.94936	0.14996	-0.10494		6.75118	39.91	-40.21	6.75118	11.0288	-11.1582	6.75118	3.77811	-3.80754
7.96636	14.28	-13.75	7.96636	3.18167	-2.8147	7.96636	1.59954	-1.50982	7.96636	0.15386	-0.10686		6.76418	39.66	-40.15	6.76418	10.9569	-11.1199	6.76418	3.75619	-3.79608
7.98436	14.49	-13.7	7.98436	3.27981	-2.79277	7.98436	1.63787	-1.51561	7.98436	0.15693	-0.10879		6.77718	39.36	-40.05	6.77718	10.8682	-11.07	6.77718	3.72873	-3.78084
8.00136	14.67	-13.61	8.00136	3.37151	-2.76844	8.00136	1.67445	-1.51706	8.00136	0.15929	-0.11066		6.79018	38.98	-39.89	6.79018	10.7611	-11.0077	6.79018	3.69536	-3.76155
8.01936	14.81	-13.49	8.01936	3.45364	-2.74113	8.01936	1.70828	-1.51334	8.01936	0.16098	-0.11241		6.80318	38.53	-39.68	6.80318	10.6341	-10.9319	6.80318	3.65528	-3.73793
8.03636	14.91	-13.33	8.03636	3.52482	-2.71047	8.03636	1.73867	-1.50428	8.03636	0.16207	-0.11399		6.81718	38.01	-39.4	6.81718	10.486	-10.8416	6.81718	3.60813	-3.70936
8.05436	14.98	-13.13	8.05436	3.58341	-2.677	8.05436	1.76496	-1.48996	8.05436	0.16273	-0.11537		6.83018	37.4	-39.06	6.83018	10.3154	-10.7352	6.83018	3.55314	-3.67531
8.07136	15.02	-12.91	8.07136	3.62872	-2.64158	8.07136	1.78697	-1.47116	8.07136	0.16313	-0.11656		6.84318	36.7	-38.64	6.84318	10.1207	-10.6115	6.84318	3.49006	-3.63532
8.08836	15.03	-12.66	8.08836	3.66067	-2.60589	8.08836	1.80474	-1.44901	8.08836	0.16342	-0.11757		6.85618	35.92	-38.15	6.85618	9.90137	-10.4688	6.85618	3.41851	-3.58864
8.10636	15.03	-12.4	8.10636	3.68003	-2.57212	8.10636	1.81864	-1.42526	8.10636	0.1638	-0.11845		6.86918	35.03	-37.58	6.86918	9.65651	-10.3061	6.86918	3.3379	-3.53488
8.12336	15.01	-12.15	8.12336	3.68793	-2.54307	8.12336	1.82938	-1.40164	8.12336	0.16443	-0.11922		6.88218	34.06	-36.91	6.88218	9.38566	-10.1214	6.88218	3.24833	-3.47335
8.14136	14.99	-11.91	8.14136	3.68569	-2.52154	8.14136	1.83749	-1.38034	8.14136	0.16547	-0.12003		6.89518	32.98	-36.16	6.89518	9.08939	-9.91394	6.89518	3.14961	-3.40357
8.15836	14.97	-11.71	8.15836	3.67543	-2.51058	8.15836	1.84384	-1.36355	8.15836	0.16709	-0.12093		6.90818	31.82	-35.32	6.90818	8.76776	-9.6823	6.90818	3.04206	-3.32534
8.17536	14.96	-11.55	8.17536	3.65812	-2.51308	8.17536	1.84901	-1.35326	8.17536	0.16935	-0.12205		6.92218	30.56	-34.38	6.92218	8.42234	-9.42582	6.92218	2.92598	-3.23833
8.19336	14.97	-11.46	8.19336	3.63541	-2.53162	8.19336	1.8536	-1.35145	8.19336	0.17226	-0.12352		6.93518	29.23	-33.34	6.93518	8.05486	-9.14468	6.93518	2.80186	-3.14232
8.21036	14.99	-11.44	8.21036	3.60783	-2.56794	8.21036	1.85785	-1.35955	8.21036	0.17591	-0.12543		6.94818	27.81	-32.21	6.94818	7.66733	-8.83866	6.94818	2.67044	-3.03749
8.22836	15.02	-11.51	8.22836	3.57585	-2.62332	8.22836	1.86155	-1.37863	8.22836	0.18009	-0.12789		6.96118	26.34	-30.99	6.96118	7.26262	-8.50871	6.96118	2.53268	-2.92405
8.24536	15.06	-11.66	8.24536	3.53929	-2.69808	8.24536	1.86444	-1.40933	8.24536	0.18477	-0.13097		6.97418	24.81	-29.69	6.97418	6.84396	-8.15598	6.97418	2.38975	-2.80261
8.26336	15.1	-11.9	8.26336	3.4975	-2.79155	8.26336	1.86603	-1.45166	8.26336	0.18975	-0.13464		6.98718	23.25	-28.31	6.98718	6.41506	-7.78236	6.98718	2.24275	-2.67363
8.28036	15.14	-12.23	8.28036	3.44942	-2.90234	8.28036	1.86538	-1.50516	8.28036	0.19481	-0.13898		7.00018	21.66	-26.87	7.00018	5.97949	-7.39029	7.00018	2.09315	-2.53824
8.29736	15.15	-12.63	8.29736	3.394	-3.02802	8.29736	1.86153	-1.5687	8.29736	0.1997	-0.14389		7.01418	20.06	-25.37	7.01418	5.54167	-6.98295	7.01418	1.94223	-2.39722
8.31536	15.14	-13.1	8.31536	3.3301	-3.16493	8.31536	1.8535	-1.64069	8.31536	0.2042	-0.14933		7.02718	18.47	-23.83	7.02718	5.10534	-6.56329	7.02718	1.79159	-2.25204
8.33236	15.09	-13.62	8.33236	3.2566	-3.31019	8.33236	1.84028	-1.7194	8.33236	0.20804	-0.15512		7.04018	16.9	-22.26	7.04018	4.67481	-6.1351	7.04018	1.64251	-2.10386
8.35036	14.99	-14.18	8.35036	3.17294	-3.45834	8.35036	1.82105	-1.80225	8.35036	0.21102	-0.16113		7.05318	15.37	-20.67	7.05318	4.25384	-5.7024	7.05318	1.4964	-1.9541
8.36736	14.83	-14.75	8.36736	3.07863	-3.6048	8.36736	1.79505	-1.88684	8.36736	0.21286	-0.1672		7.06618	13.89	-19.08	7.06618	3.84606	-5.26919	7.06618	1.35456	-1.8042
8.38436	14.61	-15.31	8.38436	2.9737	-3.74479	8.38436	1.76165	-1.97032	8.38436	0.21343	-0.1731		7.07918	12.46	-17.51	7.07918	3.45473	-4.83958	7.07918	1.21818	-1.65567
8.40236	14.33	-15.85	8.40236	2.85861	-3.87318	8.40236	1.72064	-2.04978	8.40236	0.21257	-0.17861		7.09218	11.11	-15.97	7.09218	3.08259	-4.41758	7.09218	1.08822	-1.50986
8.41936	13.97	-16.35	8.41936	2.73416	-3.98501	8.41936	1.67187	-2.12249	8.41936	0.21017	-0.18361		7.10518	9.838	-14.48	7.10518	2.73193	-4.00678	7.10518	0.96555	-1.36804
8.43736	13.54	-16.77	8.43736	2.60135	-4.07564	8.43736	1.61544	-2.18569	8.43736	0.20622	-0.18785		7.11918	8.651	-13.03	7.11918	2.4046	-3.61078	7.11918	0.85084	-1.23145
8.45436	13.04	-17.11	8.45436	2.46153	-4.14114	8.45436	1.55172	-2.23683	8.45436	0.2007	-0.19119		7.13218	7.554	-11.66	7.13218	2.10172	-3.2324	7.13218	0.74452	-1.10109
8.47236	12.47	-17.35	8.47236	2.31606	-4.17817	8.47236	1.48122	-2.27375	8.47236	0.19367	-0.19353		7.14518	6.549	-10.36	7.14518	1.82405	-2.87425	7.14518	0.64688	-0.97788
8.48936	11.85	-17.47	8.48936	2.16665	-4.18382	8.48936	1.40467	-2.29455	8.48936	0.18525	-0.19473		7.15818	5.637	-9.139	7.15818	1.57178	-2.53844	7.15818	0.55804	-0.86247
8.50636	11.17	-17.47	8.50636	2.01482	-4.15673	8.50636	1.32284	-2.29776	8.50636	0.17558	-0.19478		7.17118	4.817	-8.009	7.17118	1.34463	-2.22629	7.17118	0.47792	-0.75538
8.52436	10.46	-17.33	8.52436	1.86226	-4.09602	8.52436	1.2369	-2.28252	8.52436	0.16487	-0.1936		7.18418	4.086	-6.969	7.18418	1.14196	-1.93889	7.18418	0.40633	-0.65694
8.54136	9.707	-17.07	8.54136	1.7105	-4.00204	8.54136	1.14789	-2.24857	8.54136	0.15329	-0.19123		7.19718	3.441	-6.021	7.19718	0.96271	-1.67664	7.19718	0.34293	-0.56724
8.55936	8.936	-16.67	8.55936	1.56132	-3.87605	8.55936	1.05703	-2.19618	8.55936	0.14114	-0.18766		7.21018	2.876	-5.164	7.21018	0.80559	-1.4395	7.21018	0.28727	-0.48627
8.57636	8.156	-16.14	8.57636	1.41593	-3.72048	8.57636	0.96562	-2.12603	8.57636	0.12866	-0.18297		7.22418	2.386	-4.398	7.22418	0.6691	-1.22696	7.22418	0.23884	-0.41383
8.59336	7.38	-15.5	8.59336	1.27592	-3.53843	8.59336	0.87496	-2.03962	8.59336	0.11609	-0.17719		7.23718	1.964	-3.718	7.23718	0.55154	-1.03817	7.23718	0.19709	-0.34959
8.61136	6.618	-14.75	8.61136	1.14247	-3.33375	8.61136	0.78625	-1.93868	8.61136	0.10369	-0.17043		7.25018	1.605	-3.12	7.25018	0.45121	-0.872	7.25018	0.16141	-0.29315
8.62836	5.882	-13.91	8.62836	1.01653	-3.11103	8.62836	0.70067	-1.82557	8.62836	0.09168	-0.16278		7.26318	1.302	-2.598	7.26318	0.36633	-0.72699	7.26318	0.13118	-0.24399
8.64636	5.18	-13.01	8.64636	0.89901	-2.87516	8.64636	0.61923	-1.70255	8.64636	0.08024	-0.15436		7.27618	1.047	-2.148	7.27618	0.29514	-0.6016	7.27618	0.1058	-0.20156
8.66336	4.522	-12.05	8.66336	0.7905	-2.63107	8.66336	0.54275	-1.57255	8.66336	0.06953	-0.14527		7.28918	0.8362	-1.762	7.28918	0.23596	-0.49409	7.28918	0.08467	-0.16525
8.68136	3.913	-11.05	8.68136	0.69135	-2.3839	8.68136	0.4719	-1.43837	8.68136	0.05968	-0.13565		7.30218	0.6626	-1.435	7.30218	0.18719	-0.40275	7.30218	0.06724	-0.13446
8.69836	3.357	-10.05	8.69836	0.60162	-2.13831	8.69836	0.40713	-1.30266	8.69836	0.05075	-0.12565		7.31518	0.5209	-1.16	7.31518	0.14735	-0.3258	7.31518	0.05298	-0.10858
8.71536	2.856	-9.047	8.71536	0.52121	-1.89874	8.71536	0.34865	-1.16813	8.71536	0.04279	-0.11541		7.32918	0.4063	-0.93	7.32918	0.11509	-0.26155	7.32918	0.04142	-0.08701
8.73336	2.411	-8.07	8.73336	0.44976	-1.6689	8.73336	0.29647	-1.03703	8.73336	0.03578	-0.10505		7.34218	0.3145	-0.7401	7.34218	0.08919	-0.20836	7.34218	0.03213	-0.06919
8.75036	2.02	-7.13	8.75036	0.38674	-1.45206	8.75036	0.25048	-0.91147	8.75036	0.0297	-0.09474		7.35518	0.2415	-0.5844	7.35518	0.06857	-0.16472	7.35518	0.02473	-0.0546
8.76836	1.681	-6.241	8.76836	0.33149	-1.25064	8.76836	0.21034	-0.79322	8.76836	0.02449	-0.08463		7.36818	0.184	-0.4579	7.36818	0.05231	-0.12921	7.36818	0.01888	-0.04275
8.78536	1.391	-5.414	8.78536	0.28332	-1.06643	8.78536	0.17566	-0.68351	8.78536	0.02008	-0.07483		7.38118	0.1391	-0.356	7.38118	0.03959	-0.10058	7.38118	0.0143	-0.03321
8.80336	1.143	-4.655	8.80336	0.24149	-0.9004	8.80336	0.14596	-0.58328	8.80336	0.01638	-0.06548		7.39418	0.1043	-0.2747	7.39418	0.02972	-0.07768	7.39418	0.01075	-0.0256
8.82036	0.9352	-3.97	8.82036	0.20525	-0.75293	8.82036	0.12073	-0.49307	8.82036	0.01331	-0.05669		7.40718	0.07757	-0.2102	7.40718	0.02214	-0.05953	7.40718	0.00802	-0.01958
8.83736	0.7614	-3.36	8.83736	0.17392	-0.62383	8.83736	0.09942	-0.41306	8.83736	0.01077	-0.04852		7.42018	0.05725	-0.1597	7.42018	0.01636	-0.04526	7.42018	0.00593	-0.01486
8.85536	0.6171	-2.826	8.85536	0.14682	-0.51238	8.85536	0.08153	-0.34309	8.85536	0.0087	-0.04107		7.43418	0.04191	-0.1203	7.43418	0.01199	-0.03415	7.43418	0.00435	-0.01119
8.87236	0.498	-2.363	8.87236	0.12343	-0.41752	8.87236	0.06658	-0.28276	8.87236	0.007	-0.03435		7.44718	0.03044	-0.08992	7.44718	0.00872	-0.02556	7.44718	0.00317	-0.00836
8.89036	0.4002	-1.969	8.89036	0.10323	-0.33785	8.89036	0.05414	-0.23144	8.89036	0.00562	-0.02838		7.46018	0.02193	-0.06669	7.46018	0.00629	-0.01898	7.46018	0.00229	-0.0062
8.90736	0.3202	-1.637	8.90736	0.08584	-0.27182	8.90736	0.04381	-0.18837	8.90736	0.0045	-0.02316		7.47318	0.01567	-0.04907	7.47318	0.0045	-0.01398	7.47318	0.00164	-0.00456
8.92436	0.255	-1.362	8.92436	0.07088	-0.21778	8.92436	0.03527	-0.15268	8.92436	0.00359	-0.01867		7.48618	0.01111	-0.03582	7.48618	0.00319	-0.01022	7.48618	0.00116	-0.00332
8.94236	0.2021	-1.135	8.94236	0.05808	-0.17409	8.94236	0.02822	-0.12346	8.94236	0.00286	-0.01486		7.49918	0.00781	-0.02594	7.49918	0.00225	-0.00741	7.49918	0.00082	-0.00241
8.95936	0.1592	-0.9492	8.95936	0.04717	-0.13913	8.95936	0.02244	-0.09978	8.95936	0.00226	-0.01168		7.51218	0.00545	-0.01863	7.51218	0.00157	-0.00533	7.51218	0.00057	-0.00173
8.97736	0.1246	-0.7988	8.97736	0.03796	-0.11142	8.97736	0.01771	-0.08077	8.97736	0.00178	-0.00906		7.52518	0.00377	-0.01328	7.52518	0.00109	-0.0038	7.52518	0.0004	-0.00123
8.99436	0.09676	-0.6768	8.99436	0.03022	-0.0896	8.99436	0.01386	-0.06561	8.99436	0.00139	-0.00693		7.53918	0.00259	-0.00939	7.53918	0.00075	-0.00269	7.53918	0.00027	-0.00087
9.01236	0.07456	-0.5776	9.01236	0.0238	-0.0725	9.01236	0.01075	-0.05357	9.01236	0.00108	-0.00524		7.55218	0.00176	-0.00658	7.55218	0.00051	-0.00189	7.55218	0.00019	-0.00061
9.02936	0.05694	-0.4962	9.02936	0.01853	-0.05911	9.02936	0.00826	-0.04402	9.02936	0.00083	-0.00391		7.56518	0.00119	-0.00458	7.56518	0.00034	-0.00132	7.56518	0.00013	-0.00042
9.04636	0.04307	-0.4286	9.04636	0.01425	-0.04858	9.04636	0.00628	-0.03642	9.04636	0.00063	-0.00288		7.57818	0.0008	-0.00316	7.57818	0.00023	-0.00091	7.57818	8e-05	-0.00029
9.06436	0.03224	-0.3715	9.06436	0.01082	-0.04023	9.06436	0.00472	-0.03032	9.06436	0.00047	-0.00209		7.59118	0.00053	-0.00216	7.59118	0.00015	-0.00062	7.59118	6e-05	-0.0002
9.08136	0.02387	-0.3224	9.08136	0.00811	-0.03353	9.08136	0.00351	-0.02537	9.08136	0.00035	-0.0015		7.60418	0.00035	-0.00147	7.60418	0.0001	-0.00042	7.60418	4e-05	-0.00014
9.09936	0.01747	-0.2795	9.09936	0.006	-0.02807	9.09936	0.00257	-0.0213	9.09936	0.00026	-0.00107		7.61718	0.00023	-0.00099	7.61718	7e-05	-0.00029	7.61718	2e-05	-9e-05
9.11636	0.01263	-0.2414	9.11636	0.00437	-0.02355	9.11636	0.00187	-0.0179	9.11636	0.00019	-0.00075		7.63118	0.00015	-0.00066	7.63118	4e-05	-0.00019	7.63118	2e-05	-6e-05
9.13336	0.00902	-0.2073	9.13336	0.00315	-0.01976	9.13336	0.00134	-0.01503	9.13336	0.00013	-0.00052		7.64418	9e-05	-0.00044	7.64418	3e-05	-0.00013	7.64418	1e-05	-4e-05
9.15136	0.00636	-0.1767	9.15136	0.00223	-0.01652	9.15136	0.00094	-0.01258	9.15136	0.0001	-0.00036		7.65718	6e-05	-0.00029	7.65718	2e-05	-8e-05	7.65718	1e-05	-3e-05
9.16836	0.00442	-0.1492	9.16836	0.00156	-0.01375	9.16836	0.00066	-0.01047	9.16836	7e-05	-0.00024		7.67018	4e-05	-0.00019	7.67018	1e-05	-5e-05	7.67018	0	-2e-05
9.18636	0.00303	-0.1247	9.18636	0.00107	-0.01136	9.18636	0.00045	-0.00865	9.18636	5e-05	-0.00016		7.68318	2e-05	-0.00012	7.68318	1e-05	-4e-05	7.68318	0	-1e-05
9.20336	0.00205	-0.103	9.20336	0.00073	-0.0093	9.20336	0.00031	-0.00708	9.20336	3e-05	-0.00011		7.69618	1e-05	-8e-05	7.69618	0	-2e-05	7.69618	0	-1e-05
9.22136	0.00137	-0.08406	9.22136	0.00049	-0.00753	9.22136	0.0002	-0.00573	9.22136	2e-05	-7e-05		7.70918	1e-05	-5e-05	7.70918	0	-1e-05	7.70918	0	0
9.23836	0.0009	-0.0677	9.23836	0.00032	-0.00604	9.23836	0.00013	-0.00459	9.23836	1e-05	-5e-05		7.72218	1e-05	-3e-05	7.72218	0	-1e-05	7.72218	0	0
9.25536	0.00058	-0.0538	9.25536	0.00021	-0.00478	9.25536	9e-05	-0.00363	9.25536	1e-05	-3e-05		7.73618	0	-2e-05	7.73618	0	-1e-05	7.73618	0	0
9.27336	0.00037	-0.04216	9.27336	0.00013	-0.00373	9.27336	6e-05	-0.00284	9.27336	1e-05	-2e-05		7.74918	0	-1e-05	7.74918	0	0	7.74918	0	0
9.29036	0.00023	-0.03257	9.29036	8e-05	-0.00288	9.29036	4e-05	-0.00219	9.29036	0	-1e-05		7.76218	0	-1e-05	7.76218	0	0	7.76218	0	0
9.30836	0.00015	-0.02481	9.30836	5e-05	-0.00219	9.30836	2e-05	-0.00166	9.30836	0	-1e-05		7.77518	0	0	7.77518	0	0	7.77518	0	0
9.32536	9e-05	-0.01862	9.32536	3e-05	-0.00164	9.32536	1e-05	-0.00125	9.32536	0	-1e-05		7.78818	0	0	7.78818	0	0	7.78818	0	0
9.34236	5e-05	-0.01377	9.34236	2e-05	-0.00121	9.34236	1e-05	-0.00092	9.34236	0	0		7.80118	0	0	7.80118	0	0	7.80118	0	0
9.36036	3e-05	-0.01003	9.36036	1e-05	-0.00088	9.36036	0	-0.00067	9.36036	0	0		7.81418	0	0	7.81418	0	0	7.81418	0	0
9.37736	2e-05	-0.0072	9.37736	1e-05	-0.00063	9.37736	0	-0.00048	9.37736	0	0		7.82718	0	0	7.82718	0	0	7.82718	0	0
9.39536	1e-05	-0.00509	9.39536	0	-0.00045	9.39536	0	-0.00034	9.39536	0	0		7.84118	0	0	7.84118	0	0	7.84118	0	0
9.41236	1e-05	-0.00355	9.41236	0	-0.00031	9.41236	0	-0.00024	9.41236	0	0		7.85418	0	0	7.85418	0	0	7.85418	0	0
9.43036	0	-0.00244	9.43036	0	-0.00021	9.43036	0	-0.00016	9.43036	0	0		7.86718	0	0	7.86718	0	0	7.86718	0	0
9.44736	0	-0.00165	9.44736	0	-0.00014	9.44736	0	-0.00011	9.44736	0	0		7.88018	0	0	7.88018	0	0	7.88018	0	0
9.46436	0	-0.0011	9.46436	0	-0.0001	9.46436	0	-7e-05	9.46436	0	0		7.89318	0	0	7.89318	0	0	7.89318	0	0
9.48236	0	-0.00072	9.48236	0	-6e-05	9.48236	0	-5e-05	9.48236	0	0		7.90618	0	0	7.90618	0	0	7.90618	0	0
9.49936	0	-0.00046	9.49936	0	-4e-05	9.49936	0	-3e-05	9.49936	0	0		7.91918	0	0	7.91918	0	0	7.91918	0	0
9.51736	0	-0.0003	9.51736	0	-3e-05	9.51736	0	-2e-05	9.51736	0	0		7.93218	0	0	7.93218	0	0	7.93218	0	0
9.53436	0	-0.00019	9.53436	0	-2e-05	9.53436	0	-1e-05	9.53436	0	0		7.94618	0	0	7.94618	0	0	7.94618	0	0
9.55136	0	-0.00011	9.55136	0	-1e-05	9.55136	0	-1e-05	9.55136	0	0		7.95918	0	0	7.95918	0	0	7.95918	0	0
9.56936	0	-7e-05	9.56936	0	-1e-05	9.56936	0	0	9.56936	0	0		7.97218	0	0	7.97218	0	0	7.97218	0	0
9.58636	0	-4e-05	9.58636	0	0	9.58636	0	0	9.58636	0	0		7.98518	0	0	7.98518	0	0	7.98518	0	0
9.60436	0	-2e-05	9.60436	0	0	9.60436	0	0	9.60436	0	0		7.99818	0	0	7.99818	0	0	7.99818	0	0
9.62136	0	-1e-05	9.62136	0	0	9.62136	0	0	9.62136	0	0		8.01118	0	0	8.01118	0	0	8.01118	0	0
9.63936	0	-1e-05	9.63936	0	0	9.63936	0	0	9.63936	0	0		8.02418	0	0	8.02418	0	0	8.02418	0	0
9.65636	0	0	9.65636	0	0	9.65636	0	0	9.65636	0	0		8.03718	0	0	8.03718	0	0	8.03718	0	0
9.67336	0	0	9.67336	0	0	9.67336	0	0	9.67336	0	0		8.05118	0	0	8.05118	0	0	8.05118	0	0
9.69136	0	0	9.69136	0	0	9.69136	0	0	9.69136	0	0		8.06418	0	0	8.06418	0	0	8.06418	0	0
9.70836	0	0	9.70836	0	0	9.70836	0	0	9.70836	0	0		8.07718	0	0	8.07718	0	0	8.07718	0	0
9.72636	0	0	9.72636	0	0	9.72636	0	0	9.72636	0	0		8.09018	0	0	8.09018	0	0	8.09018	0	0
9.74336	0	0	9.74336	0	0	9.74336	0	0	9.74336	0	0		8.10318	0	0	8.10318	0	0	8.10318	0	0
9.76036	0	0	9.76036	0	0	9.76036	0	0	9.76036	0	0		8.11618	0	0	8.11618	0	0	8.11618	0	0
9.77836	0	0	9.77836	0	0	9.77836	0	0	9.77836	0	0		8.12918	0	0	8.12918	0	0	8.12918	0	0
9.79536	0	0	9.79536	0	0	9.79536	0	0	9.79536	0	0		8.14318	0	0	8.14318	0	0	8.14318	0	0
9.81336	0	0	9.81336	0	0	9.81336	0	0	9.81336	0	0		8.15618	0	0	8.15618	0	0	8.15618	0	0
9.83036	0	0	9.83036	0	0	9.83036	0	0	9.83036	0	0		8.16918	0	0	8.16918	0	0	8.16918	0	0
9.84836	0	0	9.84836	0	0	9.84836	0	0	9.84836	0	0		8.18218	0	0	8.18218	0	0	8.18218	0	0
9.86536	0	0	9.86536	0	0	9.86536	0	0	9.86536	0	0		8.19518	0	0	8.19518	0	0	8.19518	0	0
9.88236	0	0	9.88236	0	0	9.88236	0	0	9.88236	0	0		8.20818	0	0	8.20818	0	0	8.20818	0	0
9.90036	0	0	9.90036	0	0	9.90036	0	0	9.90036	0	0		8.22118	0	0	8.22118	0	0	8.22118	0	0
9.91736	0	0	9.91736	0	0	9.91736	0	0	9.91736	0	0		8.23418	0	0	8.23418	0	0	8.23418	0	0
9.93536	0	0	9.93536	0	0	9.93536	0	0	9.93536	0	0		8.24818	0	0	8.24818	0	0	8.24818	0	0
9.95236	0	0	9.95236	0	0	9.95236	0	0	9.95236	0	0		8.26118	0	0	8.26118	0	0	8.26118	0	0
9.97036	0	0	9.97036	0	0	9.97036	0	0	9.97036	0	0		8.27418	0	0	8.27418	0	0	8.27418	0	0
9.98736	0	0	9.98736	0	0	9.98736	0	0	9.98736	0	0		8.28718	0	0	8.28718	0	0	8.28718	0	0
10.0044	0	0	10.0044	0	0	10.0044	0	0	10.0044	0	0		8.30018	0	0	8.30018	0	0	8.30018	0	0
10.0224	0	0	10.0224	0	0	10.0224	0	0	10.0224	0	0		8.31318	0	0	8.31318	0	0	8.31318	0	0
10.0394	0	0	10.0394	0	0	10.0394	0	0	10.0394	0	0		8.32618	0	0	8.32618	0	0	8.32618	0	0
10.0574	0	0	10.0574	0	0	10.0574	0	0	10.0574	0	0		8.33918	0	0	8.33918	0	0	8.33918	0	0
10.0744	0	0	10.0744	0	0	10.0744	0	0	10.0744	0	0		8.35318	0	0	8.35318	0	0	8.35318	0	0
10.0914	0	0	10.0914	0	0	10.0914	0	0	10.0914	0	0		8.36618	0	0	8.36618	0	0	8.36618	0	0
10.1094	0	0	10.1094	0	0	10.1094	0	0	10.1094	0	0		8.37918	0	0	8.37918	0	0	8.37918	0	0
10.1264	0	0	10.1264	0	0	10.1264	0	0	10.1264	0	0		8.39218	0	0	8.39218	0	0	8.39218	0	0
10.1444	0	0	10.1444	0	0	10.1444	0	0	10.1444	0	0		8.40518	0	0	8.40518	0	0	8.40518	0	0
10.1614	0	0	10.1614	0	0	10.1614	0	0	10.1614	0	0		8.41818	0	0	8.41818	0	0	8.41818	0	0
10.1794	0	0	10.1794	0	0	10.1794	0	0	10.1794	0	0		8.43118	0	0	8.43118	0	0	8.43118	0	0
10.1964	0	0	10.1964	0	0	10.1964	0	0	10.1964	0	0		8.44418	0	0	8.44418	0	0	8.44418	0	0
10.2134	0	0	10.2134	0	0	10.2134	0	0	10.2134	0	0		8.45818	0	0	8.45818	0	0	8.45818	0	0
10.2314	0	0	10.2314	0	0	10.2314	0	0	10.2314	0	0		8.47118	0	0	8.47118	0	0	8.47118	0	0
10.2484	0	0	10.2484	0	0	10.2484	0	0	10.2484	0	0		8.48418	0	0	8.48418	0	0	8.48418	0	0
10.2664	0	0	10.2664	0	0	10.2664	0	0	10.2664	0	0		8.49718	0	0	8.49718	0	0	8.49718	0	0
10.2834	0	0	10.2834	0	0	10.2834	0	0	10.2834	0	0		8.51018	0	0	8.51018	0	0	8.51018	0	0
10.3004	0	0	10.3004	0	0	10.3004	0	0	10.3004	0	0		8.52318	0	0	8.52318	0	0	8.52318	0	0
10.3184	0	0	10.3184	0	0	10.3184	0	0	10.3184	0	0		8.53618	0	0	8.53618	0	0	8.53618	0	0
10.3354	0	0	10.3354	0	0	10.3354	0	0	10.3354	0	0		8.54918	0	0	8.54918	0	0	8.54918	0	0
10.3534	0	0	10.3534	0	0	10.3534	0	0	10.3534	0	0		8.56318	0	0	8.56318	0	0	8.56318	0	0
10.3704	0	0	10.3704	0	0	10.3704	0	0	10.3704	0	0		8.57618	0	0	8.57618	0	0	8.57618	0	0
10.3884	0	0	10.3884	0	0	10.3884	0	0	10.3884	0	0		8.58918	0	0	8.58918	0	0	8.58918	0	0
10.4054	0	0	10.4054	0	0	10.4054	0	0	10.4054	0	0		8.60218	0	0	8.60218	0	0	8.60218	0	0
10.4224	0	0	10.4224	0	0	10.4224	0	0	10.4224	0	0		8.61518	0	0	8.61518	0	0	8.61518	0	0
10.4404	0	0	10.4404	0	0	10.4404	0	0	10.4404	0	0		8.62818	0	0	8.62818	0	0	8.62818	0	0
10.4574	0	0	10.4574	0	0	10.4574	0	0	10.4574	0	0		8.64118	0	0	8.64118	0	0	8.64118	0	0
10.4754	0	0	10.4754	0	0	10.4754	0	0	10.4754	0	0		8.65518	0	0	8.65518	0	0	8.65518	0	0
10.4924	0	0	10.4924	0	0	10.4924	0	0	10.4924	0	0		8.66818	0	0	8.66818	0	0	8.66818	0	0
10.5094	0	0	10.5094	0	0	10.5094	0	0	10.5094	0	0		8.68118	0	0	8.68118	0	0	8.68118	0	0
10.5274	0	0	10.5274	0	0	10.5274	0	0	10.5274	0	0		8.69418	0	0	8.69418	0	0	8.69418	0	0
10.5444	0	0	10.5444	0	0	10.5444	0	0	10.5444	0	0		8.70718	0	0	8.70718	0	0	8.70718	0	0
10.5624	0	0	10.5624	0	0	10.5624	0	0	10.5624	0	0		8.72018	0	0	8.72018	0	0	8.72018	0	0
10.5794	0	0	10.5794	0	0	10.5794	0	0	10.5794	0	0		8.73318	0	0	8.73318	0	0	8.73318	0	0
10.5974	0	0	10.5974	0	0	10.5974	0	0	10.5974	0	0		8.74618	0	0	8.74618	0	0	8.74618	0	0
10.6144	0	0	10.6144	0	0	10.6144	0	0	10.6144	0	0		8.76018	0	0	8.76018	0	0	8.76018	0	0
10.6314	0	0	10.6314	0	0	10.6314	0	0	10.6314	0	0		8.77318	0	0	8.77318	0	0	8.77318	0	0
10.6494	0	0	10.6494	0	0	10.6494	0	0	10.6494	0	0		8.78618	0	0	8.78618	0	0	8.78618	0	0
10.6664	0	0	10.6664	0	0	10.6664	0	0	10.6664	0	0		8.79918	0	0	8.79918	0	0	8.79918	0	0
10.6844	0	0	10.6844	0	0	10.6844	0	0	10.6844	0	0		8.81218	0	0	8.81218	0	0	8.81218	0	0
10.7014	0	0	10.7014	0	0	10.7014	0	0	10.7014	0	0		8.82518	0	0	8.82518	0	0	8.82518	0	0
10.7184	0	0	10.7184	0	0	10.7184	0	0	10.7184	0	0		8.83818	0	0	8.83818	0	0	8.83818	0	0
10.7364	0	0	10.7364	0	0	10.7364	0	0	10.7364	0	0		8.85118	0	0	8.85118	0	0	8.85118	0	0
10.7534	0	0	10.7534	0	0	10.7534	0	0	10.7534	0	0		8.86518	0	0	8.86518	0	0	8.86518	0	0
10.7714	0	0	10.7714	0	0	10.7714	0	0	10.7714	0	0		8.87818	0	0	8.87818	0	0	8.87818	0	0
10.7884	0	0	10.7884	0	0	10.7884	0	0	10.7884	0	0		8.89118	0	0	8.89118	0	0	8.89118	0	0
10.8064	0	0	10.8064	0	0	10.8064	0	0	10.8064	0	0		8.90418	0	0	8.90418	0	0	8.90418	0	0
10.8234	0	0	10.8234	0	0	10.8234	0	0	10.8234	0	0		8.91718	0	0	8.91718	0	0	8.91718	0	0
10.8404	0	0	10.8404	0	0	10.8404	0	0	10.8404	0	0		8.93018	0	0	8.93018	0	0	8.93018	0	0
10.8584	0	0	10.8584	0	0	10.8584	0	0	10.8584	0	0		8.94318	0	0	8.94318	0	0	8.94318	0	0
10.8754	0	0	10.8754	0	0	10.8754	0	0	10.8754	0	0		8.95618	0	0	8.95618	0	0	8.95618	0	0
10.8934	0	0	10.8934	0	0	10.8934	0	0	10.8934	0	0		8.97018	0	0	8.97018	0	0	8.97018	0	0
10.9104	0	0	10.9104	0	0	10.9104	0	0	10.9104	0	0		8.98318	0	0	8.98318	0	0	8.98318	0	0
[truncated: 4 more rows]
