# Supplementary material for: Dynamic restructuring of nickel sulfides for electrocatalytic hydrogen evolution reaction
Source: Nat Commun. 2024 Jun 24;15:5336. doi: 10.1038/s41467-024-49015-4 (PMC11196257; doi:10.1038/s41467-024-49015-4)
Supplement: Supplementary file 5 — Source data [file 41467_2024_49015_MOESM5_ESM.zip › Supplementary Figure 1-29.xlsx]

## Sheet: Figure 1e
NiS
Particle size	Count
nm
60	1
80	1
100	3
120	6
140	9
160	10
180	11
200	12
220	15
240	8
260	7
280	6
300	5
320	1
340	2
360	1
380	1
400	1

## Sheet: Figure 1i
NiS-40
Particle	Count
nm
15	1
25	11
35	42
45	26
55	14
65	5
75	1

## Sheet: Figure 2a
E	Current density		E	Current density
V vs. RHE	mA cm-2		V vs. RHE	mA cm-2
	1st cycle			2nd cycle
-0.00159	-0.24999		-0.000976563	-0.11429
-0.00281	-0.99403		-0.00189	-0.11734
-0.00342	-1.00739		-0.00342	-0.12077
-0.00433	-1.02112		-0.00464	-0.12161
-0.00586	-1.03554		-0.00555	-0.12375
-0.00616	-1.05042		-0.00647	-0.12726
-0.00739	-1.06483		-0.00739	-0.12894
-0.00922	-1.08009		-0.00891	-0.13092
-0.00952	-1.09657		-0.00922	-0.1329
-0.01105	-1.11221		-0.01044	-0.13474
-0.01166	-1.12915		-0.01227	-0.13611
-0.01288	-1.14624		-0.01257	-0.13916
-0.0144	-1.16341		-0.0144	-0.13992
-0.01563	-1.18126		-0.01501	-0.14053
-0.01624	-1.20026		-0.01624	-0.14565
-0.01776	-1.21933		-0.01685	-0.14687
-0.01837	-1.2381		-0.01776	-0.14717
-0.01959	-1.25839		-0.0199	-0.15137
-0.02081	-1.27785		-0.02112	-0.15205
-0.02173	-1.29852		-0.02203	-0.15419
-0.02264	-1.31989		-0.02264	-0.15564
-0.02325	-1.34155		-0.02386	-0.15846
-0.02509	-1.36276		-0.02448	-0.15915
-0.02631	-1.38519		-0.026	-0.16151
-0.02692	-1.40831		-0.02661	-0.16396
-0.02783	-1.43173		-0.02783	-0.16464
-0.02875	-1.45531		-0.02875	-0.16747
-0.03027	-1.47934		-0.03027	-0.16884
-0.03119	-1.50421		-0.03058	-0.17113
-0.0318	-1.52893		-0.0321	-0.17258
-0.03302	-1.55487		-0.03271	-0.17517
-0.03455	-1.58081		-0.03424	-0.17784
-0.03516	-1.60751		-0.03516	-0.17906
-0.03638	-1.63422		-0.03638	-0.18158
-0.0376	-1.66168		-0.03699	-0.18295
-0.03851	-1.68915		-0.03821	-0.1857
-0.03973	-1.71814		-0.03973	-0.18654
-0.04065	-1.74637		-0.04095	-0.18829
-0.04126	-1.77536		-0.04218	-0.1918
-0.04309	-1.80435		-0.04309	-0.19424
-0.04401	-1.83411		-0.04401	-0.1963
-0.04492	-1.86539		-0.04492	-0.19791
-0.04645	-1.89514		-0.04584	-0.20134
-0.04767	-1.92566		-0.04767	-0.20432
-0.04797	-1.95694		-0.04797	-0.20622
-0.0495	-1.98822		-0.04919	-0.20912
-0.05072	-2.0195		-0.05042	-0.21118
-0.05164	-2.05154		-0.05194	-0.2137
-0.05194	-2.08282		-0.05225	-0.2169
-0.05347	-2.11563		-0.05377	-0.21957
-0.05377	-2.14844		-0.05438	-0.22301
-0.0556	-2.18124		-0.0556	-0.22598
-0.05652	-2.21405		-0.05652	-0.22903
-0.05835	-2.24762		-0.05774	-0.2327
-0.05957	-2.28119		-0.05835	-0.2356
-0.05957	-2.314		-0.06018	-0.23888
-0.0614	-2.34756		-0.06049	-0.24147
-0.06201	-2.3819		-0.06232	-0.24635
-0.06354	-2.41623		-0.06323	-0.2494
-0.06445	-2.4498		-0.06445	-0.25345
-0.06537	-2.4826		-0.06476	-0.25673
-0.06628	-2.51694		-0.06628	-0.26131
-0.0675	-2.55051		-0.06781	-0.26436
-0.06842	-2.58408		-0.06842	-0.26978
-0.06934	-2.61841		-0.06964	-0.27443
-0.07086	-2.65121		-0.07086	-0.27908
-0.07178	-2.68555		-0.07147	-0.28473
-0.073	-2.71835		-0.07269	-0.28885
-0.0733	-2.75192		-0.07452	-0.29373
-0.07513	-2.78473		-0.07513	-0.29839
-0.07605	-2.81677		-0.07605	-0.30434
-0.07697	-2.85034		-0.07666	-0.30945
-0.07758	-2.88315		-0.07849	-0.31563
-0.0791	-2.91519		-0.0791	-0.32036
-0.08002	-2.94724		-0.08002	-0.327
-0.08124	-2.97852		-0.08093	-0.33241
-0.08246	-3.01056		-0.08246	-0.33897
-0.08307	-3.04184		-0.08398	-0.34492
-0.08459	-3.07236		-0.08368	-0.35233
-0.08582	-3.10287		-0.0849	-0.3582
-0.08673	-3.13339		-0.08643	-0.36613
-0.08765	-3.16391		-0.08734	-0.37277
-0.08887	-3.19366		-0.08856	-0.38101
-0.09009	-3.22266		-0.08978	-0.38902
-0.0907	-3.25241		-0.091	-0.39597
-0.09222	-3.27988		-0.09222	-0.40527
-0.09283	-3.30887		-0.09344	-0.41351
-0.09436	-3.3371		-0.09436	-0.42198
-0.09558	-3.36533		-0.09558	-0.43083
-0.0968	-3.39355		-0.09589	-0.44075
-0.09772	-3.42026		-0.09802	-0.4496
-0.09833	-3.44772		-0.09802	-0.45998
-0.09924	-3.47366		-0.09924	-0.46951
-0.10046	-3.50113		-0.10046	-0.4805
-0.10168	-3.52707		-0.10199	-0.49156
-0.10291	-3.55377		-0.10199	-0.5024
-0.10321	-3.57971		-0.10413	-0.51392
-0.10504	-3.60489		-0.10443	-0.5265
-0.10626	-3.63083		-0.10596	-0.53795
-0.10687	-3.65677		-0.10718	-0.55031
-0.1084	-3.68118		-0.10779	-0.56305
-0.10901	-3.7056		-0.10962	-0.57487
-0.11053	-3.73001		-0.10992	-0.58914
-0.11115	-3.75443		-0.11115	-0.60318
-0.11206	-3.77884		-0.11206	-0.61714
-0.11328	-3.80402		-0.11359	-0.63202
-0.1145	-3.82614		-0.11481	-0.64629
-0.11572	-3.85056		-0.11572	-0.66154
-0.11664	-3.87421		-0.11633	-0.67696
-0.11816	-3.89709		-0.11786	-0.6942
-0.11908	-3.91998		-0.11847	-0.71022
-0.11969	-3.94287		-0.11969	-0.72693
-0.12091	-3.96576		-0.12061	-0.74554
-0.12213	-3.98788		-0.12122	-0.7634
-0.12305	-4.01077		-0.12274	-0.78194
-0.12396	-4.0329		-0.12427	-0.80124
-0.12457	-4.05426		-0.12518	-0.82077
-0.1261	-4.07639		-0.12671	-0.84076
-0.12701	-4.09851		-0.12732	-0.86235
-0.12823	-4.11911		-0.12885	-0.88295
-0.12976	-4.14124		-0.12946	-0.90538
-0.13068	-4.1626		-0.13007	-0.92804
-0.13129	-4.18243		-0.1322	-0.95078
-0.1322	-4.20303		-0.13251	-0.9742
-0.13373	-4.22592		-0.13373	-0.99922
-0.13403	-4.24652		-0.13464	-1.02409
-0.13586	-4.26712		-0.13556	-1.04996
-0.13647	-4.28848		-0.13647	-1.07567
-0.13831	-4.30832		-0.138	-1.10344
-0.13922	-4.33044		-0.13861	-1.13068
-0.14014	-4.35104		-0.14075	-1.15845
-0.14105	-4.37088		-0.14105	-1.18721
-0.14227	-4.39224		-0.14258	-1.21704
-0.14319	-4.41284		-0.1441	-1.2471
-0.1441	-4.4342		-0.14441	-1.27983
-0.14532	-4.4548		-0.14532	-1.31233
-0.14624	-4.4754		-0.14594	-1.34544
-0.14716	-4.49677		-0.14777	-1.37817
-0.14838	-4.51736		-0.14838	-1.41312
-0.1499	-4.53949		-0.14929	-1.44798
-0.15051	-4.56009		-0.15082	-1.48491
-0.15173	-4.58145		-0.15143	-1.52222
-0.15295	-4.60281		-0.15265	-1.55945
-0.15387	-4.6257		-0.15356	-1.5976
-0.15448	-4.64706		-0.15479	-1.63803
-0.15601	-4.66919		-0.15662	-1.67847
-0.15753	-4.69055		-0.15723	-1.72195
-0.15845	-4.71191		-0.15875	-1.76544
-0.15906	-4.73404		-0.15936	-1.80817
-0.16058	-4.75693		-0.16028	-1.85394
-0.16089	-4.77905		-0.1618	-1.89972
-0.16241	-4.80118		-0.16211	-1.9455
-0.16364	-4.8233		-0.16394	-1.99432
-0.16425	-4.84619		-0.16486	-2.04239
-0.16577	-4.86908		-0.16547	-2.09198
-0.1673	-4.8912		-0.16669	-2.14462
-0.16821	-4.91409		-0.1673	-2.1965
-0.16882	-4.93774		-0.16913	-2.24991
-0.17004	-4.95834		-0.16974	-2.30255
-0.17157	-4.98199		-0.17126	-2.35901
-0.17188	-5.00565		-0.17188	-2.41623
-0.17249	-5.0293		-0.1731	-2.47421
-0.17462	-5.05219		-0.17401	-2.53296
-0.17523	-5.07736		-0.17523	-2.59399
-0.17645	-5.10025		-0.17615	-2.65503
-0.17767	-5.12466		-0.17767	-2.71759
-0.17828	-5.14755		-0.17889	-2.78091
-0.17889	-5.17273		-0.1792	-2.84576
-0.18103	-5.19714		-0.18134	-2.91214
-0.18134	-5.22079		-0.18195	-2.97928
-0.18317	-5.24521		-0.18256	-3.04794
-0.18347	-5.27115		-0.18378	-3.11813
-0.18469	-5.29556		-0.1853	-3.18985
-0.18622	-5.32074		-0.18683	-3.26233
-0.18744	-5.34592		-0.18652	-3.33481
-0.18805	-5.37033		-0.18835	-3.41187
-0.18927	-5.39627		-0.18988	-3.48969
-0.19049	-5.42221		-0.19019	-3.56827
-0.19141	-5.44739		-0.1911	-3.64838
-0.19232	-5.47485		-0.19232	-3.72772
-0.19385	-5.50003		-0.19354	-3.80936
-0.19476	-5.52673		-0.19446	-3.89252
-0.19568	-5.55267		-0.19568	-3.97644
-0.19629	-5.57938		-0.19659	-4.06189
-0.1972	-5.60532		-0.19812	-4.1481
-0.19904	-5.63202		-0.19873	-4.2366
-0.19934	-5.66025		-0.19965	-4.32739
-0.20117	-5.68771		-0.20087	-4.41971
-0.20178	-5.71518		-0.20178	-4.51126
-0.2027	-5.7457		-0.20331	-4.60587
-0.20422	-5.77316		-0.20392	-4.70047
-0.20483	-5.80139		-0.20514	-4.79889
-0.20605	-5.82809		-0.20697	-4.89883
-0.20728	-5.85632		-0.20819	-4.99725
-0.20819	-5.88608		-0.2088	-5.09949
-0.2088	-5.91354		-0.20972	-5.20172
-0.21033	-5.9433		-0.21063	-5.30701
-0.21185	-5.97305		-0.21185	-5.41534
-0.21246	-6.00357		-0.21277	-5.52368
-0.21338	-6.03714		-0.21368	-5.63126
-0.2146	-6.06537		-0.21521	-5.74265
-0.21643	-6.09589		-0.21521	-5.85556
-0.21674	-6.1264		-0.21735	-5.96848
-0.21765	-6.15845		-0.21765	-6.08368
-0.21948	-6.19049		-0.21918	-6.19888
-0.2204	-6.22253		-0.2204	-6.3179
-0.22101	-6.25458		-0.22131	-6.43768
-0.22253	-6.28891		-0.22223	-6.5567
-0.22345	-6.32172		-0.22284	-6.67877
-0.22375	-6.35605		-0.22437	-6.80618
-0.22559	-6.38962		-0.2262	-6.93054
-0.2265	-6.42395		-0.22681	-7.05795
-0.22742	-6.45981		-0.22803	-7.18536
-0.22864	-6.49567		-0.22894	-7.31506
-0.22986	-6.53152		-0.22955	-7.44629
-0.23108	-6.56891		-0.23077	-7.57904
-0.23199	-6.60553		-0.2323	-7.71179
-0.2326	-6.64291		-0.23352	-7.84683
-0.23352	-6.68182		-0.23413	-7.98111
-0.23535	-6.71997		-0.23474	-8.11996
-0.23627	-6.75888		-0.23627	-8.25577
-0.23779	-6.79779		-0.23688	-8.39844
-0.2384	-6.83823		-0.2384	-8.53806
-0.23962	-6.88019		-0.23871	-8.68301
-0.24084	-6.92139		-0.24054	-8.82721
-0.24176	-6.96335		-0.24115	-8.97217
-0.24298	-7.0076		-0.24237	-9.11865
-0.2442	-7.05032		-0.24329	-9.26971
-0.24542	-7.09534		-0.24481	-9.41849
-0.24542	-7.14035		-0.24573	-9.56879
-0.24664	-7.18613		-0.24664	-9.72214
-0.24847	-7.2319		-0.24847	-9.87549
-0.24908	-7.27997		-0.24908	-10.0304
-0.25031	-7.32803		-0.25031	-10.1898
-0.25183	-7.37991		-0.25092	-10.3508
-0.25244	-7.43103		-0.25214	-10.5102
-0.25366	-7.48215		-0.25366	-10.6667
-0.25397	-7.53479		-0.25488	-10.8299
-0.25549	-7.58743		-0.25549	-10.9909
-0.25671	-7.6416		-0.2561	-11.1549
-0.25793	-7.6973		-0.25824	-11.3243
-0.25916	-7.75452		-0.25885	-11.4929
-0.25946	-7.8125		-0.25977	-11.657
-0.26038	-7.87048		-0.26099	-11.824
-0.26221	-7.93076		-0.2616	-11.9957
-0.26221	-7.99332		-0.26312	-12.1689
-0.26404	-8.05435		-0.26343	-12.3375
-0.26526	-8.11691		-0.26526	-12.5145
-0.26587	-8.18176		-0.26617	-12.6953
-0.26709	-8.2489		-0.26709	-12.8731
-0.26892	-8.31604		-0.26801	-13.0501
-0.26923	-8.38547		-0.26892	-13.2309
-0.27075	-8.45566		-0.27014	-13.4163
-0.27197	-8.52737		-0.27167	-13.5963
-0.27289	-8.59909		-0.27258	-13.7787
-0.27411	-8.67386		-0.27411	-13.9679
-0.27441	-8.75092		-0.27441	-14.1502
-0.27563	-8.82874		-0.27563	-14.3372
-0.27747	-8.90808		-0.27777	-14.5317
-0.27777	-8.98895		-0.27777	-14.7362
-0.27869	-9.07135		-0.27899	-14.9124
-0.28021	-9.15527		-0.27991	-15.1009
-0.28113	-9.24072		-0.28113	-15.2893
-0.28235	-9.32922		-0.28265	-15.4877
-0.28357	-9.41772		-0.28357	-15.686
-0.28418	-9.51004		-0.28418	-15.892
-0.28571	-9.60388		-0.28571	-16.0828
-0.28693	-9.69925		-0.28601	-16.2888
-0.28754	-9.79309		-0.28754	-16.4795
-0.28906	-9.89227		-0.28845	-16.6855
-0.28937	-9.99374		-0.29028	-16.8838
-0.2915	-10.099		-0.2912	-17.0898
-0.29211	-10.2028		-0.29181	-17.2958
-0.29333	-10.3096		-0.29303	-17.5095
-0.29425	-10.4187		-0.29425	-17.7155
-0.29456	-10.5301		-0.29486	-17.9215
-0.29669	-10.643		-0.29608	-18.1351
-0.2973	-10.759		-0.297	-18.3487
-0.29791	-10.878		-0.29822	-18.5623
-0.29944	-10.9978		-0.29944	-18.7759
-0.30066	-11.1198		-0.30035	-18.9896
-0.30096	-11.2457		-0.30157	-19.2032
-0.3031	-11.3709		-0.3031	-19.4244
-0.30371	-11.5028		-0.30371	-19.6381
-0.30463	-11.6348		-0.30493	-19.8593
-0.30585	-11.7699		-0.30585	-20.0958
-0.30737	-11.9072		-0.30707	-20.3094
-0.30798	-12.0468		-0.30768	-20.5383
-0.3092	-12.1895		-0.30951	-20.7596
-0.31012	-12.3344		-0.31012	-20.9885
-0.31134	-12.4825		-0.31073	-21.2173
-0.31226	-12.6327		-0.31195	-21.4462
-0.31348	-12.7853		-0.31348	-21.6827
-0.315	-12.941		-0.31439	-21.904
-0.31561	-13.1012		-0.31561	-22.1481
-0.31653	-13.2637		-0.31653	-22.377
-0.31744	-13.4277		-0.31744	-22.6059
-0.31836	-13.5963		-0.31866	-22.8424
-0.31958	-13.7672		-0.31989	-23.0713
-0.32111	-13.9412		-0.3208	-23.3154
-0.32141	-14.1174		-0.32202	-23.5519
-0.32263	-14.2975		-0.32294	-23.7885
-0.32355	-14.4852		-0.32416	-24.0402
-0.32538	-14.669		-0.32507	-24.2767
-0.32507	-14.8544		-0.32629	-24.5209
-0.32721	-15.049		-0.3269	-24.7574
-0.32782	-15.2435		-0.32813	-25.0015
-0.32935	-15.4419		-0.32874	-25.2533
-0.33057	-15.6479		-0.33026	-25.4974
-0.33148	-15.8539		-0.33148	-25.7492
-0.33209	-16.0675		-0.3324	-26.001
-0.33331	-16.2735		-0.33331	-26.2604
-0.33453	-16.4947		-0.33423	-26.4969
-0.33514	-16.716		-0.33545	-26.7487
-0.33728	-16.9373		-0.33667	-27.0004
-0.3382	-17.1738		-0.33698	-27.2522
-0.33942	-17.395		-0.3385	-27.5116
-0.33942	-17.6315		-0.33972	-27.7634
-0.34094	-17.868		-0.34064	-28.0304
-0.34247	-18.1122		-0.34216	-28.2898
-0.34277	-18.3563		-0.34338	-28.5416
-0.34399	-18.6005		-0.3443	-28.8086
-0.34521	-18.8599		-0.34491	-29.0756
-0.34674	-19.1193		-0.34613	-29.335
-0.34735	-19.3787		-0.34766	-29.5944
-0.34888	-19.6457		-0.34827	-29.8767
-0.34888	-19.9127		-0.34949	-30.1361
-0.3504	-20.1874		-0.35071	-30.4031
-0.35132	-20.4697		-0.35162	-30.6778
-0.35254	-20.752		-0.35315	-30.9448
-0.35315	-21.0342		-0.35376	-31.2118
-0.35437	-21.3242		-0.35437	-31.4789
-0.3562	-21.6217		-0.35559	-31.7535
-0.35712	-21.9193		-0.35681	-32.0282
-0.35834	-22.2168		-0.35834	-32.3105
-0.35895	-22.522		-0.35925	-32.5775
-0.36047	-22.8271		-0.36017	-32.8522
-0.36169	-23.1399		-0.36139	-33.1345
-0.36261	-23.4604		-0.362	-33.4091
-0.36322	-23.7885		-0.36322	-33.6914
-0.36414	-24.1165		-0.36475	-33.9737
-0.36536	-24.4369		-0.36536	-34.2484
-0.36688	-24.7726		-0.36627	-34.5306
-0.36719	-25.1083		-0.3681	-34.8129
-0.36871	-25.444		-0.36841	-35.0952
-0.37024	-25.795		-0.36993	-35.3851
-0.37115	-26.1383		-0.37115	-35.675
-0.37177	-26.4969		-0.37207	-35.965
-0.37329	-26.8631		-0.37268	-36.2473
-0.3736	-27.2217		-0.37421	-36.5372
-0.37512	-27.5955		-0.37512	-36.8271
-0.37665	-27.9694		-0.37604	-37.1246
-0.37817	-28.3432		-0.37726	-37.3993
-0.37848	-28.7247		-0.37878	-37.7045
-0.37909	-29.0985		-0.3797	-37.9944
-0.38031	-29.4876		-0.38	-38.2767
-0.38184	-29.8767		-0.38184	-38.5819
-0.38275	-30.2734		-0.38245	-38.8794
-0.38397	-30.6778		-0.38428	-39.1617
-0.38489	-31.0669		-0.38489	-39.4821
-0.3858	-31.4713		-0.38641	-39.7797
-0.38702	-31.8832		-0.38702	-40.0772
-0.38824	-32.3029		-0.38763	-40.3671
-0.38947	-32.7225		-0.38916	-40.6647
-0.39008	-33.1497		-0.39008	-40.9699
-0.3913	-33.5693		-0.39191	-41.2598
-0.39221	-33.9966		-0.39221	-41.5802
-0.39343	-34.4467		-0.39343	-41.8777
-0.39496	-34.8816		-0.39435	-42.1829
-0.39587	-35.3165		-0.39587	-42.4957
-0.39709	-35.759		-0.39648	-42.7856
-0.39771	-36.1862		-0.39771	-43.1137
-0.39954	-36.6287		-0.39923	-43.4189
-0.40015	-37.0941		-0.40015	-43.7393
-0.40137	-37.5595		-0.39984	-44.0521
-0.40167	-38.0096		-0.40198	-44.3649
-0.40228	-38.4598		-0.40289	-44.6854
-0.40442	-38.9252		-0.40381	-44.9905
-0.40503	-39.3906		-0.40533	-45.2881
-0.40625	-39.856		-0.40564	-45.6161
-0.40717	-40.3214		-0.40717	-45.929
-0.40869	-40.8096		-0.40778	-46.2341
-0.4093	-41.2826		-0.40991	-46.5469
-0.41083	-41.7786		-0.41022	-46.8674
-0.41174	-42.2516		-0.41205	-47.1878
-0.41205	-42.7322		-0.41296	-47.5006
-0.41357	-43.2053		-0.41357	-47.8134
-0.41541	-43.6783		-0.41479	-48.1415
-0.4151	-44.1666		-0.4151	-48.4695
-0.41724	-44.6625		-0.41693	-48.7824
-0.41785	-45.1431		-0.41785	-49.1104
-0.41968	-45.6314		-0.41937	-49.4461
-0.41998	-46.1121		-0.41998	-49.7742
-0.4209	-46.6309		-0.42059	-50.1022
-0.42181	-47.1344		-0.42242	-50.4303
-0.42365	-47.615		-0.42365	-50.7507
-0.42395	-48.1186		-0.42365	-51.0941
-0.42487	-48.6221		-0.42517	-51.4145
-0.42578	-49.1333		-0.42639	-51.7349
-0.42761	-49.6368		-0.42822	-52.0935
-0.42853	-50.1175		-0.42853	-52.4139
-0.43005	-50.6134		-0.42975	-52.7573
-0.43066	-51.1322		-0.43066	-53.093
-0.43127	-51.6357		-0.43188	-53.4134
-0.43341	-52.1393		-0.43311	-53.7415
-0.43402	-52.6352		-0.43433	-54.0848
-0.43494	-53.1464		-0.43494	-54.4205
-0.43585	-53.6575		-0.43585	-54.7638
-0.43677	-54.1763		-0.43738	-55.0842
-0.43829	-54.6722		-0.4386	-55.4275
-0.43921	-55.191		-0.43921	-55.7556
-0.44104	-55.687		-0.44012	-56.0913
-0.44165	-56.2058		-0.44135	-56.4423
-0.44196	-56.7017		-0.44196	-56.7779
-0.44348	-57.2052		-0.44348	-57.106
-0.44501	-57.6935		-0.44409	-57.4722
-0.44531	-58.2123		-0.44531	-57.8232
-0.44684	-58.7158		-0.44684	-58.136
-0.44806	-59.2194		-0.44775	-58.4717
-0.44867	-59.7305		-0.44897	-58.8226
-0.4502	-60.2341		-0.44958	-59.1583
-0.45172	-60.7452		-0.45081	-59.5093
-0.45203	-61.264		-0.45203	-59.845
-0.45355	-61.7447		-0.45294	-60.1883
-0.45416	-62.2482		-0.45477	-60.5469
-0.45538	-62.7365		-0.45569	-60.9131
-0.4563	-63.2553		-0.4563	-61.2488
-0.45691	-63.736		-0.45691	-61.6074
-0.45844	-64.2319		-0.45905	-61.9659
-0.45966	-64.7202		-0.45966	-62.3016
-0.46027	-65.2313		-0.46027	-62.6602
-0.46179	-65.7196		-0.46179	-63.0035
-0.46362	-66.2079		-0.46332	-63.3545
-0.46423	-66.7038		-0.46393	-63.7054
-0.46515	-67.1768		-0.46484	-64.0717
-0.46637	-67.6422		-0.46606	-64.4302
-0.46729	-68.1229		-0.46759	-64.8041
-0.4679	-68.6264		-0.46759	-65.1398
-0.46912	-69.1071		-0.46942	-65.5136
-0.47034	-69.5725		-0.47034	-65.8798
-0.47095	-70.0455		-0.47125	-66.2308
-0.47278	-70.5261		-0.47247	-66.5741
-0.474	-70.9992		-0.47339	-66.9174
-0.4743	-71.4874		-0.47491	-67.2989
-0.47614	-71.9604		-0.47552	-67.6804
-0.47644	-72.4106		-0.47736	-68.0542
-0.47827	-72.8912		-0.47797	-68.4128
-0.47919	-73.3414		-0.47888	-68.779
-0.4798	-73.7991		-0.4801	-69.1376
-0.48102	-74.2798		-0.48041	-69.4962
-0.48132	-74.7147		-0.48163	-69.8395
-0.48285	-75.1343		-0.48346	-70.2057
-0.48438	-75.5768		-0.48407	-70.5719
-0.48468	-76.0803		-0.48529	-70.9534
-0.48621	-76.4999		-0.48682	-71.2967
-0.48712	-76.973		-0.48773	-71.6553
-0.48834	-77.4078		-0.48895	-72.0215
-0.48956	-77.8732		-0.48926	-72.3724
-0.49048	-78.3005		-0.49017	-72.7463
-0.492	-78.7582		-0.4917	-73.1583
-0.49292	-79.1931		-0.49323	-73.5474
-0.49414	-79.5975		-0.49414	-73.9212
-0.49536	-80.0171		-0.49475	-74.2722
-0.49658	-80.4367		-0.49597	-74.6765
-0.49689	-80.8563		-0.4975	-75.0351
-0.4975	-81.2759		-0.49811	-75.3937
-0.49902	-81.7642		-0.49872	-75.7599
-0.49994	-82.1609		-0.50024	-76.1337
-0.50085	-82.5729		-0.50085	-76.5152
-0.50208	-82.9391		-0.50238	-76.8967
-0.5033	-83.374		-0.5036	-77.2629
-0.50452	-83.8318		-0.50452	-77.6291
-0.50574	-84.2285		-0.50513	-77.9877
-0.50665	-84.671		-0.50696	-78.3615
-0.50757	-85.0754		-0.50757	-78.7659
-0.50848	-85.4721		-0.50848	-79.1244
-0.51001	-85.8841		-0.51001	-79.5212
-0.51093	-86.2656		-0.51031	-79.895
-0.51215	-86.6242		-0.51123	-80.2536
-0.51276	-87.0285		-0.51276	-80.6351
-0.51428	-87.4023		-0.51428	-81.0165
-0.51489	-87.7609		-0.51489	-81.3828
-0.51642	-88.2416		-0.51642	-81.7947
-0.51642	-88.5773		-0.51703	-82.1686
-0.51825	-88.9969		-0.51825	-82.5348
-0.51917	-89.3478		-0.51947	-82.9468
-0.52008	-89.7217		-0.52039	-83.313
-0.52191	-90.0726		-0.52161	-83.6716
-0.52252	-90.5533		-0.52252	-84.0454
-0.52313	-90.9424		-0.52405	-84.4193
-0.52527	-91.3086		-0.52466	-84.7855
-0.52588	-91.6901		-0.52557	-85.1975
-0.52679	-92.1249		-0.52649	-85.5484
-0.52832	-92.4912		-0.5274	-85.9528
-0.52832	-92.8497		-0.52893	-86.3419
-0.53046	-93.2007		-0.53015	-86.731
-0.53076	-93.5745		-0.53076	-87.1048
-0.53229	-94.0476		-0.53259	-87.4939
-0.53381	-94.4061		-0.5329	-87.8754
-0.53412	-94.7266		-0.53442	-88.2645
-0.53534	-95.0775		-0.53534	-88.6383
-0.53687	-95.4437		-0.53625	-89.0122
-0.53748	-95.7718		-0.53748	-89.3936
-0.539	-96.1533		-0.539	-89.798
-0.53961	-96.4966		-0.53992	-90.1566
-0.54083	-96.8857		-0.54022	-90.6067
-0.54236	-97.2824		-0.54144	-91.0034
-0.54358	-97.5876		-0.54266	-91.3849
-0.54419	-97.908		-0.54388	-91.7664
-0.5451	-98.3505		-0.54602	-92.1707
-0.54602	-98.7396		-0.54633	-92.5674
-0.54694	-99.0982		-0.54694	-92.9413
-0.54785	-99.4568		-0.54816	-93.3227
-0.54938	-99.9298		-0.54999	-93.7424
-0.5509	-100.25		-0.55029	-94.1238
-0.55121	-100.601		-0.55121	-94.5053
-0.55243	-100.967		-0.55243	-94.9783
-0.55396	-101.288		-0.55365	-95.4208
-0.55457	-101.639		-0.55426	-95.7947
-0.55579	-101.936		-0.55609	-96.2448
-0.5567	-102.325		-0.55731	-96.6415
-0.55792	-102.653		-0.55853	-97.0459
-0.55914	-102.982		-0.55914	-97.4274
-0.55945	-103.333		-0.56036	-97.8088
-0.56097	-103.699		-0.56128	-98.1903
-0.5625	-104.019		-0.56219	-98.5641
-0.56372	-104.507		-0.56372	-99.0066
-0.56403	-104.874		-0.56464	-99.3958
-0.56494	-105.324		-0.56525	-99.7772
-0.56586	-105.659		-0.56616	-100.151
-0.56769	-106.041		-0.56799	-100.555
-0.56799	-106.483		-0.56769	-100.952
-0.56921	-106.85		-0.56952	-101.379
-0.57043	-107.201		-0.57043	-101.799
-0.57135	-107.475		-0.57166	-102.226
-0.57288	-107.857		-0.57257	-102.592
-0.57379	-108.162		-0.57379	-102.974
-0.57471	-108.513		-0.57501	-103.386
-0.57562	-108.917		-0.57593	-103.775
-0.57715	-109.238		-0.57715	-104.179
-0.57806	-109.688		-0.57806	-104.599
-0.57898	-110.046		-0.57928	-105.049
-0.58112	-110.458		-0.58051	-105.408
-0.58112	-110.809		-0.58081	-105.835
-0.58295	-111.275		-0.58234	-106.247
-0.58356	-111.656		-0.58356	-106.636
-0.58447	-111.938		-0.58417	-107.04
-0.586	-112.305		-0.58539	-107.43
-0.5863	-112.839		-0.58661	-107.857
-0.58783	-113.205		-0.58783	-108.215
-0.58936	-113.678		-0.58905	-108.62
-0.58966	-113.991		-0.58966	-109.047
-0.59119	-114.342		-0.59119	-109.451
-0.5921	-114.716		-0.5921	-109.84
-0.59363	-115.074		-0.59271	-110.229
-0.59363	-115.433		-0.59393	-110.672
-0.59515	-115.761		-0.59515	-111.099
-0.59607	-116.196		-0.59637	-111.496
-0.5976	-116.516		-0.5979	-111.916
-0.59851	-116.867		-0.59882	-112.289
-0.59943	-117.302		-0.59912	-112.686
-0.60065	-117.645		-0.60034	-113.068
-0.60095	-118.011		-0.60156	-113.48
-0.60278	-118.401		-0.60278	-113.876
-0.6037	-118.736		-0.6037	-114.334
-0.60522	-119.087		-0.60522	-114.815
-0.60553	-119.453		-0.60583	-115.219
-0.60706	-119.743		-0.60614	-115.654
-0.60828	-120.094		-0.60767	-116.081
-0.60889	-120.491		-0.60889	-116.516
-0.61072	-120.903		-0.61041	-116.936
-0.61133	-121.246		-0.61102	-117.355
-0.61224	-121.605		-0.61285	-117.76
-0.61377	-122.047		-0.61285	-118.187
-0.61438	-122.52		-0.61469	-118.568
-0.6156	-122.894		-0.6156	-119.011
-0.61682	-123.268		-0.61621	-119.408
-0.61774	-123.589		-0.61774	-119.804
-0.61835	-124.054		-0.61804	-120.232
-0.61957	-124.374		-0.62018	-120.613
-0.6214	-124.725		-0.6214	-121.071
-0.62201	-125.076		-0.62201	-121.468
-0.62292	-125.519		-0.62292	-121.88
-0.62384	-125.847		-0.62415	-122.276
-0.62567	-126.175		-0.62537	-122.673
-0.62598	-126.564		-0.62689	-123.123
-0.62781	-126.93		-0.6272	-123.52
-0.62811	-127.319		-0.62872	-123.962
-0.62964	-127.686		-0.62933	-124.336
-0.63055	-127.991		-0.63055	-124.771
-0.63177	-128.38		-0.63147	-125.198
-0.63239	-128.754		-0.6333	-125.587
-0.63391	-129.089		-0.633	-126.007
-0.63452	-129.463		-0.63452	-126.434
-0.63574	-129.852		-0.63544	-126.877
-0.63666	-130.447		-0.63666	-127.266
-0.63818	-130.783		-0.63788	-127.67
-0.63879	-131.248		-0.6394	-128.075
-0.64032	-131.645		-0.6394	-128.494
-0.64124	-131.989		-0.64093	-128.929
-0.64215	-132.683		-0.64276	-129.41
-0.64307	-132.973		-0.64276	-129.86
-0.64398	-133.377		-0.64459	-130.257
-0.64551	-133.781		-0.6449	-130.699
-0.64642	-134.201		-0.64642	-131.126
-0.64734	-134.544		-0.64764	-131.523
-0.64856	-134.964		-0.64917	-131.958
-0.65009	-135.323		-0.64978	-132.339
-0.65009	-135.757		-0.6507	-132.835
-0.65131	-136.124		-0.65222	-133.247
-0.65253	-136.566		-0.65314	-133.659
-0.65405	-136.925		-0.65375	-134.094
-0.65527	-137.283		-0.65527	-134.506
-0.65649	-137.68		-0.65649	-134.888
-0.65741	-138.138		-0.65741	-135.307
-0.65802	-138.443		-0.65833	-135.704
-0.65924	-138.786		-0.65924	-136.147
-0.66077	-139.206		-0.66077	-136.566
-0.66107	-139.626		-0.66199	-136.971
-0.6629	-139.938		-0.66229	-137.436
-0.66351	-140.335		-0.66382	-137.886
-0.66504	-140.77		-0.66443	-138.336
-0.66687	-141.266		-0.66595	-138.786
-0.66718	-141.609		-0.66718	-139.175
-0.66809	-141.968		-0.66809	-139.595
-0.6687	-142.403		-0.66901	-140.038
-0.67023	-142.746		-0.67023	-140.419
-0.67084	-143.097		-0.67084	-140.839
-0.67236	-143.578		-0.67175	-141.281
-0.67358	-143.951		-0.67328	-141.724
-0.6748	-144.31		-0.67419	-142.113
-0.67511	-144.699		-0.67603	-142.525
-0.67603	-145.088		-0.67664	-142.929
-0.67816	-145.592		-0.67755	-143.372
-0.67816	-145.897		-0.67847	-143.776
-0.67938	-146.233		-0.67999	-144.196
-0.6803	-146.629		-0.68091	-144.676
-0.68152	-147.102		-0.68152	-145.119
-0.68304	-147.461		-0.68243	-145.561
-0.68365	-147.804		-0.68396	-145.973
-0.68488	-148.209		-0.68518	-146.393
-0.68579	-148.636		-0.6861	-146.828
-0.68701	-149.033		-0.68701	-147.24
-0.68823	-149.437		-0.68854	-147.697
-0.68976	-149.849		-0.68945	-148.125
-0.69006	-150.284		-0.69006	-148.514
-0.69098	-152.283		-0.69159	-148.911
-0.6925	-152.588		-0.6922	-149.338
-0.69373	-153.046		-0.69342	-149.826
-0.69495	-153.427		-0.69495	-150.398
-0.69525	-153.809		-0.69556	-151.062
-0.69739	-154.266		-0.69708	-151.52
-0.698	-154.724		-0.69739	-151.978
-0.69891	-155.182		-0.69861	-152.435
-0.69983	-155.563		-0.69983	-152.893
-0.70074	-155.869		-0.70074	-153.275
-0.70197	-156.326		-0.70258	-153.732
-0.70258	-156.708		-0.7038	-154.19
-0.70441	-157.089		-0.7041	-154.572
-0.70563	-157.623		-0.70563	-154.953
-0.70624	-158.081		-0.70593	-155.411
-0.70776	-158.463		-0.70715	-155.792
-0.70868	-158.844		-0.70868	-156.25
-0.70929	-159.225		-0.70959	-156.708
-0.71082	-159.607		-0.71051	-157.166
-0.71143	-159.988		-0.71173	-157.547
-0.71265	-160.446		-0.71295	-157.928
-0.71417	-160.828		-0.71356	-158.463
-0.71539	-161.285		-0.71478	-158.844
-0.7157	-161.667		-0.71631	-159.302
-0.71753	-161.972		-0.71753	-159.683
-0.71783	-162.354		-0.71783	-160.141
-0.71906	-162.811		-0.71936	-160.522
-0.71997	-163.193		-0.72058	-160.98
-0.72119	-163.498		-0.72119	-161.438
-0.7218	-164.032		-0.72272	-161.896
-0.72333	-164.49		-0.72394	-162.277
-0.72485	-164.871		-0.72424	-162.735
-0.72546	-165.405		-0.72577	-163.116
-0.72729	-165.71		-0.72699	-163.574
-0.72729	-166.168		-0.7276	-164.032
-0.72882	-166.626		-0.72882	-164.49
-0.73035	-166.931		-0.73004	-165.024
-0.73126	-167.465		-0.73126	-165.405
-0.73218	-167.77		-0.73187	-165.787
-0.73279	-168.228		-0.73279	-166.321
-0.7337	-168.61		-0.73401	-166.702
-0.73584	-168.991		-0.73584	-167.16
-0.73645	-169.449		-0.73645	-167.618
-0.73706	-169.83		-0.73798	-168.076
-0.73798	-170.364		-0.73798	-168.533
-0.7392	-170.822		-0.7395	-168.991
-0.74042	-171.204		-0.74042	-169.373
-0.74194	-171.661		-0.74194	-169.83
-0.74255	-172.043		-0.74225	-170.212
-0.74438	-172.424		-0.74408	-170.746
-0.7453	-172.882		-0.745	-171.204
-0.74622	-173.187		-0.74591	-171.661
-0.74683	-173.569		-0.74683	-172.043
-0.74835	-174.026		-0.74866	-172.577
-0.74896	-174.561		-0.74927	-172.958
-0.75018	-174.866		-0.75018	-173.416
-0.75171	-175.4		-0.75018	-173.874
-0.75262	-175.781		-0.75201	-174.255
-0.75354	-176.163		-0.75385	-174.713
-0.75476	-176.62		-0.75385	-175.171
-0.75568	-177.078		-0.75568	-175.629
-0.7572	-177.383		-0.7569	-176.01
-0.7569	-178.146		-0.75751	-176.468
-0.75903	-178.528		-0.75842	-176.849
-0.75995	-178.909		-0.75873	-177.231
-0.76117	-179.291		-0.76147	-177.765
-0.76147	-179.825		-0.76208	-178.223
-0.7627	-180.206		-0.763	-178.604
-0.76392	-180.588		-0.76422	-179.062
-0.76544	-181.122		-0.76575	-179.52
-0.76544	-181.427		-0.76666	-179.977
-0.76727	-181.885		-0.76727	-180.359
-0.76819	-182.266		-0.76788	-180.74
-0.76941	-182.648		-0.76971	-181.198
-0.77032	-183.029		-0.77063	-181.656
-0.77216	-183.487		-0.77155	-182.037
-0.77246	-183.868		-0.77307	-182.495
-0.77338	-184.479		-0.77307	-182.953
-0.7749	-184.937		-0.7746	-183.411
-0.77643	-185.318		-0.77551	-184.021
-0.77704	-185.699		-0.77704	-184.326
-0.77795	-186.157		-0.77826	-184.784
-0.77887	-186.615		-0.77887	-185.242
-0.78009	-187.073		-0.7804	-185.699
-0.78131	-187.454		-0.7807	-186.157
-0.78223	-187.912		-0.78253	-186.539
-0.78345	-188.293		-0.78284	-186.996
-0.78406	-188.751		-0.78467	-187.531
-0.78558	-189.133		-0.78558	-187.912
-0.7865	-189.514		-0.7868	-188.37
-0.78741	-189.972		-0.78772	-188.751
-0.78894	-190.43		-0.78894	-189.438
-0.78986	-190.887		-0.78955	-189.972
-0.79047	-191.422		-0.79108	-190.506
-0.7923	-191.879		-0.7923	-191.04
-0.79291	-192.337		-0.79291	-191.422
-0.79352	-192.642		-0.79413	-191.879
-0.79504	-193.1		-0.79504	-192.337
-0.79565	-193.481		-0.79626	-192.719
-0.79718	-193.863		-0.79688	-193.176
-0.79779	-194.321		-0.7984	-193.634
-0.79901	-194.778		-0.79901	-194.092
-0.80054	-195.16		-0.80054	-194.473
-0.80145	-195.694		-0.80176	-194.931
-0.80267	-196.152		-0.80237	-195.465
-0.80328	-196.762		-0.80359	-195.847
-0.80389	-197.22		-0.8045	-196.304
-0.80573	-197.678		-0.80542	-196.686
-0.80664	-198.059		-0.80634	-197.22
-0.80817	-198.441		-0.80725	-197.678
-0.80908	-198.822		-0.80908	-198.059
-0.81	-199.28		-0.81	-198.517
-0.81152	-199.738		-0.81061	-198.975
-0.81244	-200.195		-0.81213	-199.356
-0.81335	-200.729		-0.81335	-199.814
-0.81396	-201.111		-0.81427	-200.348
-0.81488	-201.492		-0.8158	-200.729
-0.81671	-201.95		-0.81641	-201.187
-0.81793	-202.484		-0.81763	-201.645
-0.81824	-202.789		-0.81854	-202.179
-0.81976	-203.323		-0.82007	-202.56
-0.82037	-203.629		-0.82129	-203.018
-0.8219	-204.086		-0.82159	-203.476
-0.82281	-204.62		-0.82281	-203.857
-0.82404	-205.002		-0.82434	-204.315
-0.82465	-205.383		-0.82526	-204.697
-0.82587	-205.917		-0.82617	-205.231
-0.82709	-206.375		-0.82678	-205.612
-0.828	-206.68		-0.828	-205.994
-0.82892	-207.138		-0.82922	-206.528
-0.83075	-207.596		-0.82983	-207.138
-0.83075	-208.054		-0.83167	-207.52
-0.83228	-208.435		-0.83258	-208.054
-0.8335	-208.893		-0.8335	-208.435
-0.83472	-209.351		-0.83411	-208.817
-0.83594	-209.885		-0.83533	-209.351
-0.83655	-210.419		-0.83685	-209.808
-0.83838	-210.953		-0.83807	-210.19
-0.83868	-211.334		-0.83838	-210.8
-0.8399	-211.639		-0.84021	-211.182
-0.84082	-212.097		-0.84082	-211.639
-0.84174	-212.631		-0.84174	-212.021
-0.84326	-213.013		-0.84296	-212.631
-0.84418	-213.394		-0.84479	-213.089
-0.8457	-213.852		-0.8454	-213.547
-0.84601	-214.31		-0.84601	-214.081
-0.84692	-214.767		-0.84753	-214.462
-0.84845	-215.302		-0.84845	-214.996
-0.84906	-215.759		-0.84937	-215.302
-0.85028	-216.293		-0.85028	-215.836
-0.85181	-216.599		-0.8515	-216.217
-0.85242	-216.98		-0.85272	-216.675
-0.85364	-217.438		-0.85394	-217.438
-0.85516	-217.819		-0.85516	-217.972
-0.85638	-218.201		-0.85638	-218.353
-0.85669	-218.582		-0.85699	-218.735
-0.85822	-219.04		-0.85791	-219.192
-0.85944	-219.498		-0.85913	-219.65
-0.85974	-220.032		-0.86066	-220.184
-0.86066	-220.413		-0.86188	-220.489
-0.86218	-220.871		-0.86279	-221.024
-0.86401	-221.329		-0.8631	-221.481
-0.86432	-221.786		-0.86493	-221.863
-0.86584	-222.473		-0.86615	-222.321
-0.86707	-222.931		-0.86707	-222.778
-0.86768	-223.312		-0.86737	-223.236
-0.8692	-223.77		-0.86859	-223.618
-0.8692	-224.304		-0.86951	-224.152
-0.87103	-224.686		-0.87134	-224.609
-0.87164	-225.143		-0.87195	-225.143
-0.87317	-225.525		-0.87317	-225.525
-0.87378	-226.059		-0.87408	-226.059
-0.87469	-226.44		-0.87531	-226.44
-0.87653	-226.898		-0.87592	-226.898
-0.87683	-227.432		-0.87744	-227.356
-0.87805	-227.89		-0.87836	-228.043
-0.87958	-228.271		-0.87927	-228.348
-0.88019	-228.806		-0.88019	-228.806
-0.8808	-229.111		-0.88171	-229.263
-0.88293	-229.568		-0.88232	-229.797
-0.88416	-229.95		-0.88354	-230.179
-0.88446	-230.331		-0.88477	-230.713
-0.8866	-230.789		-0.88568	-231.171
-0.8869	-231.247		-0.88751	-231.552
-0.88782	-231.628		-0.88812	-232.086
-0.88965	-232.239		-0.88934	-232.468
-0.89026	-232.773		-0.88965	-232.849
-0.89117	-233.154		-0.89148	-233.307
-0.8924	-233.612		-0.8924	-233.765
-0.8927	-234.07		-0.89362	-234.299
-0.89423	-234.528		-0.89423	-234.756
-0.89545	-234.985		-0.89545	-235.138
-0.89667	-235.443		-0.89636	-235.519
-0.89728	-235.825		-0.89728	-236.13
-0.8985	-236.206		-0.89819	-236.664
-0.90002	-236.74		-0.89911	-237.045
-0.90063	-237.198		-0.90125	-237.427
-0.90155	-237.579		-0.90186	-237.808
-0.90308	-237.885		-0.90308	-238.342
-0.90491	-238.495		-0.90399	-238.953
-0.90521	-238.876		-0.90491	-239.41
-0.90643	-239.258		-0.90582	-239.868
-0.90704	-239.944		-0.90796	-240.326
-0.90796	-240.402		-0.90826	-240.707
-0.90979	-240.784		-0.90948	-241.165
-0.91101	-241.318		-0.91071	-241.623
-0.91132	-241.928		-0.91132	-242.004
-0.91254	-242.233		-0.91254	-242.462
-0.91345	-242.767		-0.91284	-242.996
-0.91437	-243.149		-0.91498	-243.378
-0.91498	-243.683		-0.91589	-243.912
-0.91772	-244.064		-0.91711	-244.293
-0.91864	-244.598		-0.91803	-244.827
-0.91925	-244.827		-0.91925	-245.285
-0.92017	-245.438		-0.92047	-245.743
-0.92139	-245.895		-0.92139	-246.124
-0.92322	-246.429		-0.922	-246.735
-0.92291	-246.735		-0.92291	-247.116
-0.92444	-247.269		-0.92444	-247.498
-0.92566	-247.879		-0.92596	-247.955
-0.92627	-248.337		-0.92657	-248.489
-0.9281	-248.871		-0.9278	-248.871
-0.92871	-249.176		-0.92841	-249.329
-0.92963	-249.71		-0.92932	-249.786
-0.93146	-250.092		-0.93115	-250.244
-0.93176	-250.549		-0.93176	-250.778
-0.93298	-250.854		-0.93329	-251.083
-0.9342	-251.389		-0.93359	-251.465
-0.93481	-251.846		-0.93542	-252.151
-0.93573	-252.228		-0.93634	-252.609
-0.93756	-252.762		-0.93665	-253.067
-0.93848	-253.067		-0.93848	-253.448
-0.93909	-253.601		-0.93939	-253.906
-0.94	-254.135		-0.94031	-254.44
-0.94153	-254.517		-0.94122	-254.822
-0.94183	-254.974		-0.94275	-255.28
-0.94366	-255.432		-0.94336	-255.814
-0.94519	-255.89		-0.94489	-256.348
-0.9458	-256.271		-0.9455	-256.805
-0.94702	-256.882		-0.94763	-257.263
-0.94794	-257.339		-0.94794	-257.721
-0.94885	-257.721		-0.94885	-258.636
-0.94977	-258.102		-0.95007	-259.018
-0.9516	-258.713		-0.95099	-259.552
-0.95221	-259.018		-0.9519	-259.933
-0.95282	-259.399		-0.95313	-260.315
-0.95435	-259.933		-0.95496	-261.002
-0.95557	-260.391		-0.95526	-261.383
-0.95648	-260.773		-0.95618	-261.688
-0.9574	-261.154		-0.95709	-262.299
-0.95801	-261.612		-0.95831	-262.756
-0.96045	-262.146		-0.95953	-263.062
-0.96075	-262.604		-0.96136	-263.519
-0.96198	-263.062		-0.96167	-263.901
-0.96289	-263.748		-0.96289	-264.359
-0.96411	-263.977		-0.9632	-264.816
-0.96472	-264.587		-0.96472	-265.427
-0.96533	-265.121		-0.96564	-265.961
-0.96716	-265.579		-0.96716	-266.418
-0.96747	-266.037		-0.96869	-266.953
-0.96899	-266.647		-0.9693	-267.334
-0.96991	-267.105		-0.97052	-267.868
-0.97144	-267.487		-0.97113	-268.25
-0.97296	-267.868		-0.97235	-268.631
-0.97388	-268.402		-0.97357	-269.089
-0.97479	-268.86		-0.97449	-269.623
-0.9754	-269.394		-0.97632	-270.081
-0.97693	-269.775		-0.97662	-270.767
-0.97845	-270.309		-0.97784	-271.149
-0.97815	-270.844		-0.97876	-271.683
-0.97968	-271.225		-0.97968	-272.14
-0.9809	-271.606		-0.98059	-272.522
-0.98212	-272.064		-0.98242	-273.056
-0.98334	-272.522		-0.98334	-273.514
-0.98425	-272.98		-0.98395	-273.819
-0.98425	-273.361		-0.98517	-274.429
-0.98639	-273.819		-0.98639	-274.887
-0.98822	-274.277		-0.9873	-275.269
-0.98822	-274.658		-0.98822	-275.879
-0.98944	-275.192		-0.98914	-276.337
-0.99127	-275.65		-0.99097	-276.871
-0.99127	-276.031		-0.99158	-277.328
-0.9928	-276.489		-0.99219	-277.786
-0.99371	-277.1		-0.9931	-278.168
-0.99463	-277.405		-0.99432	-278.702
-0.99615	-278.168		-0.99615	-279.083
-0.99707	-278.473		-0.99677	-279.541
-0.9986	-278.931		-0.99799	-279.999
-0.9989	-279.617		-0.99921	-280.457
-1.00073	-279.999		-0.99982	-280.914
-1.00134	-280.304		-1.00134	-281.448
-1.00073	-279.694		-0.99982	-280.914
-0.9989	-279.236		-0.99921	-280.533
-0.99799	-278.778		-0.99799	-280.075
-0.99677	-278.32		-0.99707	-279.541
-0.99554	-277.939		-0.99615	-279.083
-0.99524	-277.405		-0.99493	-278.702
-0.9931	-276.871		-0.99341	-278.091
-0.99249	-276.642		-0.9931	-277.786
-0.99158	-276.031		-0.99127	-277.328
-0.99036	-275.497		-0.99097	-276.794
-0.98975	-275.116		-0.98975	-276.337
-0.98853	-274.506		-0.98822	-275.803
-0.98761	-274.048		-0.98761	-275.345
-0.98608	-273.895		-0.98608	-275.04
-0.98517	-273.438		-0.98517	-274.506
-0.98334	-272.98		-0.98425	-274.048
-0.98303	-272.522		-0.98273	-273.514
-0.98181	-272.064		-0.98242	-273.209
-0.9809	-271.606		-0.97998	-272.751
-0.98059	-271.149		-0.97937	-272.369
-0.97845	-270.615		-0.97845	-271.912
-0.97815	-270.081		-0.97784	-271.454
-0.97693	-269.928		-0.97693	-270.996
-0.9754	-269.394		-0.97571	-270.615
-0.97449	-269.241		-0.97449	-270.157
-0.97357	-268.707		-0.97357	-269.775
-0.97174	-268.25		-0.97266	-269.318
-0.97113	-267.715		-0.97144	-268.86
-0.97052	-267.41		-0.97052	-268.478
-0.9693	-266.876		-0.9696	-268.097
-0.96838	-266.495		-0.96747	-267.639
-0.96625	-265.961		-0.96655	-267.029
-0.96655	-265.35		-0.96625	-266.571
-0.96472	-264.816		-0.96472	-266.113
-0.9635	-264.359		-0.96442	-265.656
-0.9632	-264.053		-0.96259	-265.198
-0.96198	-263.519		-0.96198	-264.74
-0.96075	-263.062		-0.96106	-264.282
-0.95984	-262.833		-0.95892	-263.901
-0.95892	-262.299		-0.95801	-263.824
-0.9574	-261.841		-0.95709	-263.29
-0.95648	-261.307		-0.95648	-262.833
-0.95557	-260.849		-0.95526	-262.451
-0.95465	-260.468		-0.95435	-262.07
-0.95282	-260.01		-0.95313	-261.688
-0.9516	-259.552		-0.95221	-261.078
-0.95129	-259.094		-0.95099	-260.62
-0.95007	-258.636		-0.95099	-260.239
-0.94885	-258.179		-0.94916	-259.781
-0.94733	-257.797		-0.94824	-259.323
-0.94672	-257.416		-0.94641	-258.789
-0.9455	-256.958		-0.9458	-258.331
-0.94427	-256.577		-0.94427	-257.797
-0.94366	-256.119		-0.94336	-257.416
-0.94275	-255.661		-0.94275	-257.034
-0.94214	-255.203		-0.94153	-256.577
-0.94031	-254.669		-0.94061	-256.119
-0.93939	-254.288		-0.93909	-255.585
-0.93817	-253.906		-0.93848	-255.051
-0.93695	-253.448		-0.93726	-254.669
-0.93573	-252.991		-0.93573	-254.211
-0.93481	-252.533		-0.93451	-253.677
-0.9342	-252.075		-0.9339	-253.143
-0.93298	-251.617		-0.93298	-252.914
-0.93176	-251.236		-0.93207	-252.38
-0.93085	-250.778		-0.93085	-252.075
-0.92963	-250.244		-0.92993	-251.77
-0.92871	-249.863		-0.92841	-251.236
-0.92719	-249.329		-0.92719	-250.778
-0.92657	-248.795		-0.92688	-250.397
-0.92566	-248.337		-0.92535	-249.939
-0.92474	-247.879		-0.92444	-249.558
-0.92352	-247.421		-0.92352	-249.023
-0.922	-246.887		-0.922	-248.642
-0.92169	-246.353		-0.92108	-248.108
-0.92047	-245.972		-0.92017	-247.726
-0.91956	-245.514		-0.91895	-247.269
-0.91803	-245.132		-0.91833	-246.735
-0.91742	-244.675		-0.91681	-246.277
-0.91589	-244.522		-0.91559	-245.819
-0.91467	-243.988		-0.91467	-245.361
-0.91437	-243.53		-0.91345	-244.904
-0.91254	-243.149		-0.91284	-244.446
-0.91101	-242.691		-0.91132	-243.912
-0.9101	-242.081		-0.91071	-243.53
-0.90979	-241.547		-0.90948	-242.996
-0.90826	-241.165		-0.90796	-242.615
-0.90643	-240.707		-0.90735	-242.462
-0.90613	-240.326		-0.90613	-241.928
-0.90521	-239.944		-0.90521	-241.394
-0.9043	-239.563		-0.9043	-241.089
-0.90308	-239.105		-0.90308	-240.631
-0.90125	-238.571		-0.90155	-240.173
-0.90094	-238.113		-0.90063	-239.716
-0.89972	-237.579		-0.89941	-239.182
-0.89819	-237.198		-0.89819	-238.8
-0.89789	-236.74		-0.89819	-238.342
-0.89606	-236.282		-0.89636	-237.961
-0.89575	-235.901		-0.89545	-237.427
-0.89392	-235.367		-0.89392	-237.122
-0.89331	-235.138		-0.89301	-236.588
-0.8924	-234.451		-0.8924	-236.13
-0.89087	-234.07		-0.89148	-235.672
-0.89056	-233.612		-0.89056	-235.214
-0.88934	-233.154		-0.88904	-234.756
-0.88843	-232.62		-0.88782	-234.299
-0.88721	-232.315		-0.88721	-233.841
-0.88538	-231.857		-0.88599	-233.459
-0.88507	-231.4		-0.88477	-233.078
-0.88385	-231.018		-0.88385	-232.697
-0.88232	-230.56		-0.88263	-232.162
-0.88141	-230.103		-0.88202	-231.705
-0.88049	-229.568		-0.88049	-231.247
-0.87897	-229.187		-0.87958	-230.865
-0.87805	-228.729		-0.87866	-230.56
-0.87744	-228.271		-0.87744	-230.026
-0.87622	-227.737		-0.87653	-229.645
-0.87469	-227.28		-0.87531	-229.187
-0.87378	-226.746		-0.87347	-228.653
-0.87256	-226.44		-0.87225	-228.271
-0.87225	-225.983		-0.87195	-227.814
-0.87073	-225.601		-0.87103	-227.432
-0.86951	-225.143		-0.86951	-226.822
-0.86951	-224.686		-0.8692	-226.44
-0.86768	-224.228		-0.86798	-225.983
-0.86646	-223.77		-0.86646	-225.601
-0.86493	-223.465		-0.86554	-225.143
-0.86432	-223.007		-0.86432	-224.686
-0.86401	-222.549		-0.86371	-224.228
-0.86249	-222.015		-0.86218	-223.77
-0.86188	-221.558		-0.86066	-223.312
-0.86035	-221.252		-0.86035	-222.855
-0.85913	-220.795		-0.85913	-222.397
-0.85852	-220.261		-0.85822	-221.939
-0.8573	-219.803		-0.85669	-221.481
-0.85669	-219.345		-0.85577	-220.947
-0.85486	-219.269		-0.85486	-220.566
-0.85394	-218.735		-0.85364	-220.032
-0.85211	-218.277		-0.85211	-219.727
-0.85211	-217.743		-0.85181	-219.192
-0.85059	-217.285		-0.85059	-218.735
-0.84998	-216.827		-0.84937	-218.353
-0.84937	-216.446		-0.84784	-217.896
-0.84753	-215.912		-0.84753	-217.438
-0.84631	-215.53		-0.84631	-216.904
-0.84509	-214.996		-0.84509	-216.599
-0.84448	-214.539		-0.84418	-216.217
-0.84357	-214.233		-0.84296	-215.759
-0.84235	-213.699		-0.84174	-215.302
-0.84113	-213.242		-0.84113	-214.92
-0.8396	-212.784		-0.8396	-214.539
-0.83899	-212.326		-0.83899	-214.081
-0.83807	-211.792		-0.83807	-213.623
-0.83655	-211.411		-0.83685	-213.165
-0.83502	-210.876		-0.83594	-212.708
-0.83472	-210.419		-0.83441	-212.25
-0.83319	-210.114		-0.83319	-211.716
-0.83167	-209.579		-0.83228	-211.258
-0.83136	-209.274		-0.83197	-210.8
-0.83044	-208.817		-0.82983	-210.419
-0.82953	-208.359		-0.82922	-209.885
-0.82831	-208.206		-0.82831	-209.427
-0.82648	-207.596		-0.82709	-209.122
-0.82678	-207.214		-0.82648	-208.588
-0.82465	-206.757		-0.82526	-208.054
-0.82373	-206.223		-0.82343	-207.672
-0.82312	-205.841		-0.82251	-207.214
-0.82129	-205.307		-0.8219	-206.757
-0.82037	-204.849		-0.82068	-206.299
-0.81976	-204.468		-0.81946	-205.841
-0.81824	-204.01		-0.81854	-205.383
-0.81793	-203.552		-0.81763	-204.926
-0.81641	-203.094		-0.81702	-204.391
-0.81549	-202.713		-0.8158	-203.934
-0.81427	-202.255		-0.81427	-203.705
-0.81274	-201.721		-0.81335	-203.4
-0.81152	-201.263		-0.81244	-203.018
-0.81152	-200.882		-0.81122	-202.56
-0.8103	-200.348		-0.81122	-202.103
-0.80878	-199.89		-0.80878	-201.645
-0.80786	-199.356		-0.80756	-201.187
-0.80695	-198.975		-0.80664	-200.806
-0.80603	-198.517		-0.80542	-200.348
-0.80481	-197.983		-0.80511	-199.89
-0.80359	-197.678		-0.80328	-199.432
-0.80267	-197.296		-0.80206	-198.975
-0.80145	-196.838		-0.80145	-198.517
-0.80023	-196.381		-0.80054	-198.059
-0.79962	-195.999		-0.79901	-197.601
-0.7984	-195.541		-0.7981	-197.22
-0.79779	-195.007		-0.79688	-196.838
-0.79596	-194.55		-0.79626	-196.381
-0.79443	-194.092		-0.79504	-195.999
-0.79321	-193.71		-0.79413	-195.465
-0.79321	-193.253		-0.79291	-195.007
-0.7923	-192.871		-0.79169	-194.626
-0.79047	-192.337		-0.79047	-194.168
-0.78986	-191.956		-0.78986	-193.71
-0.78864	-191.498		-0.78864	-193.253
-0.78772	-191.345		-0.78772	-192.795
-0.7868	-190.811		-0.78619	-192.413
-0.78558	-190.353		-0.78497	-192.032
-0.78436	-189.972		-0.78406	-191.498
-0.78375	-189.514		-0.78345	-191.116
-0.78284	-189.056		-0.78223	-190.659
-0.78162	-188.599		-0.78101	-190.201
-0.7804	-188.141		-0.78009	-189.743
-0.77948	-187.683		-0.77948	-189.285
-0.77795	-187.302		-0.77795	-188.828
-0.77704	-186.844		-0.77704	-188.37
-0.77643	-186.386		-0.77582	-187.912
-0.7746	-186.005		-0.7746	-187.531
-0.77338	-185.547		-0.77399	-187.073
-0.77307	-185.013		-0.77338	-186.615
-0.77155	-184.631		-0.77155	-186.234
-0.77094	-184.174		-0.77063	-185.699
-0.7691	-183.792		-0.76971	-185.318
-0.76849	-183.334		-0.76819	-184.784
-0.76727	-182.877		-0.76697	-184.402
-0.76697	-182.343		-0.76666	-183.945
-0.76544	-181.961		-0.76514	-183.487
-0.76453	-181.503		-0.76453	-183.105
-0.7627	-181.046		-0.763	-182.571
-0.76208	-180.588		-0.76178	-182.114
-0.76086	-180.206		-0.76117	-181.732
-0.75964	-179.749		-0.75995	-181.274
-0.75873	-179.291		-0.75842	-180.817
-0.7569	-178.833		-0.75751	-180.588
-0.75629	-178.375		-0.75659	-180.13
-0.75568	-177.917		-0.75629	-179.596
-0.75415	-177.536		-0.75476	-179.214
-0.75385	-177.002		-0.75354	-178.909
-0.75232	-176.62		-0.75262	-178.375
-0.7511	-176.163		-0.75171	-177.994
-0.75049	-175.781		-0.74988	-177.536
-0.74927	-175.476		-0.74896	-177.078
-0.74835	-175.095		-0.74774	-176.697
-0.74744	-174.637		-0.74744	-176.239
-0.7453	-174.179		-0.74561	-175.781
-0.74561	-173.798		-0.74438	-175.4
-0.74347	-173.34		-0.74377	-174.942
-0.74286	-172.958		-0.74255	-174.484
-0.74164	-172.424		-0.74133	-174.026
-0.74103	-172.043		-0.74042	-173.569
-0.7392	-171.585		-0.7392	-173.187
-0.73828	-171.127		-0.73828	-172.729
-0.73706	-170.822		-0.73706	-172.272
-0.73615	-170.364		-0.73645	-171.89
-0.73462	-170.059		-0.73523	-171.356
-0.73431	-169.678		-0.73462	-170.898
-0.73309	-169.22		-0.7334	-170.746
-0.73218	-168.686		-0.73248	-170.441
-0.73126	-168.304		-0.73126	-169.983
-0.72974	-167.847		-0.73035	-169.525
-0.72852	-167.389		-0.72852	-169.22
-0.72729	-166.931		-0.72821	-168.762
-0.72699	-166.55		-0.72699	-168.381
-0.72577	-166.016		-0.72546	-167.923
-0.72485	-165.558		-0.72455	-167.465
-0.72363	-165.176		-0.72363	-167.007
-0.72272	-164.719		-0.72241	-166.626
-0.7215	-164.261		-0.72119	-166.092
-0.71997	-163.803		-0.72058	-165.71
-0.71936	-163.345		-0.71967	-165.329
-0.71783	-162.964		-0.71814	-164.871
-0.71783	-162.506		-0.71722	-164.337
-0.7157	-162.125		-0.716	-164.032
-0.71478	-161.743		-0.71478	-163.574
-0.71356	-161.285		-0.71356	-163.04
-0.71326	-160.98		-0.71326	-162.659
-0.71234	-160.522		-0.71173	-162.277
-0.71051	-159.988		-0.71051	-161.819
-0.71021	-159.607		-0.70929	-161.362
-0.70868	-159.149		-0.70807	-160.904
-0.70746	-158.768		-0.70746	-160.599
-0.70624	-158.31		-0.70654	-160.065
-0.70532	-157.928		-0.70593	-159.76
-0.70349	-157.547		-0.70471	-159.302
-0.70288	-157.089		-0.70349	-158.844
-0.70227	-156.555		-0.70227	-158.463
-0.70044	-156.174		-0.70135	-158.005
-0.70044	-155.716		-0.70013	-157.547
-0.69922	-155.334		-0.69861	-157.089
-0.69739	-154.8		-0.69769	-156.708
-0.69678	-154.419		-0.69678	-156.25
-0.69525	-153.961		-0.69586	-155.869
-0.69495	-153.58		-0.69464	-155.487
-0.69373	-153.198		-0.69403	-155.029
-0.69281	-152.74		-0.6925	-154.648
-0.69189	-152.359		-0.69159	-154.19
-0.69006	-151.978		-0.69037	-153.732
-0.68915	-151.52		-0.68884	-153.351
-0.68823	-151.062		-0.68793	-153.046
-0.68701	-150.681		-0.68732	-152.588
-0.68579	-150.223		-0.68579	-152.13
-0.68488	-149.841		-0.68518	-151.672
-0.68396	-149.46		-0.68365	-151.215
-0.68274	-148.926		-0.68274	-150.757
-0.68152	-148.468		-0.68182	-150.299
-0.68091	-148.087		-0.68091	-149.994
-0.67969	-147.705		-0.67969	-149.536
-0.67847	-147.247		-0.67816	-149.155
-0.67664	-146.866		-0.67694	-148.773
-0.67664	-146.332		-0.67633	-148.239
-0.67572	-145.874		-0.67572	-147.934
-0.67419	-145.493		-0.67419	-147.476
-0.67328	-145.111		-0.67389	-147.095
-0.67206	-144.653		-0.67175	-146.637
-0.67084	-144.272		-0.67084	-146.179
-0.66992	-143.89		-0.66992	-145.798
-0.66901	-143.509		-0.66962	-145.34
-0.66809	-143.127		-0.66748	-144.958
-0.66656	-142.67		-0.66595	-144.501
-0.66534	-142.288		-0.66565	-144.043
-0.66504	-141.907		-0.66473	-143.661
-0.66382	-141.449		-0.66351	-143.28
-0.66229	-140.991		-0.6626	-142.822
-0.66199	-140.533		-0.66138	-142.441
-0.66107	-140.076		-0.66046	-142.059
-0.65924	-139.694		-0.65955	-141.602
-0.65771	-139.236		-0.65802	-141.22
-0.65741	-138.855		-0.65741	-140.762
-0.65649	-138.397		-0.65588	-140.381
-0.65527	-137.939		-0.65527	-139.923
-0.65466	-137.558		-0.65375	-139.542
-0.65344	-137.177		-0.65283	-139.084
-0.65222	-136.795		-0.65222	-138.702
-0.65161	-136.49		-0.651	-138.245
-0.64978	-136.108		-0.65009	-137.863
-0.64856	-135.651		-0.64856	-137.405
-0.64764	-135.269		-0.64734	-136.948
-0.64734	-134.811		-0.64673	-136.566
-0.64581	-134.43		-0.64581	-136.185
-0.64459	-133.972		-0.64459	-135.727
-0.64337	-133.591		-0.64276	-135.345
-0.64154	-133.209		-0.64215	-134.888
-0.64154	-132.751		-0.64124	-134.506
-0.64001	-132.294		-0.64001	-134.048
-0.6391	-131.912		-0.6391	-133.667
-0.63818	-131.454		-0.63818	-133.209
-0.63696	-131.073		-0.63696	-132.828
-0.63544	-130.692		-0.63605	-132.446
-0.63544	-130.157		-0.63452	-132.065
-0.63361	-129.852		-0.63361	-131.607
-0.63269	-129.395		-0.633	-131.226
-0.63116	-128.937		-0.63208	-130.768
-0.63025	-128.479		-0.63086	-130.386
-0.62933	-128.098		-0.62994	-129.929
-0.62903	-127.716		-0.62872	-129.547
-0.62781	-127.258		-0.6272	-129.089
-0.62659	-126.877		-0.62628	-128.632
-0.62506	-126.419		-0.62476	-128.25
-0.62445	-126.038		-0.62415	-127.869
-0.62323	-125.58		-0.62262	-127.411
-0.62201	-125.122		-0.6217	-127.182
-0.62109	-124.817		-0.62048	-126.724
-0.62018	-124.382		-0.61957	-126.266
-0.61926	-123.97		-0.61865	-125.885
-0.61804	-123.573		-0.61804	-125.504
-0.61621	-123.138		-0.61591	-125.122
-0.6156	-122.498		-0.6156	-124.763
-0.61469	-122.063		-0.61469	-124.359
-0.61285	-121.696		-0.61377	-123.97
-0.61224	-121.3		-0.61194	-123.528
-0.61194	-120.857		-0.61133	-123.138
-0.61041	-120.552		-0.61041	-122.459
-0.60828	-120.11		-0.60889	-122.032
-0.60797	-119.652		-0.60767	-121.597
-0.60675	-119.27		-0.60645	-121.216
-0.60553	-118.896		-0.60645	-120.796
-0.60492	-118.492		-0.60492	-120.399
-0.6037	-118.034		-0.604	-119.995
-0.60248	-117.683		-0.60278	-119.568
-0.60156	-117.256		-0.60126	-119.179
-0.60034	-116.821		-0.60065	-118.79
-0.59973	-116.386		-0.59973	-118.378
-0.59821	-116.005		-0.59882	-118.004
-0.59729	-115.608		-0.59698	-117.577
-0.59637	-115.242		-0.59607	-117.172
-0.59546	-114.899		-0.59515	-116.753
-0.59393	-114.479		-0.59424	-116.493
-0.59302	-114.105		-0.59302	-116.035
-0.59241	-113.701		-0.5918	-115.707
-0.59088	-113.266		-0.59058	-115.303
-0.58966	-112.862		-0.58997	-114.891
-0.58905	-112.45		-0.58844	-114.487
-0.58783	-112.015		-0.58722	-114.113
-0.58691	-111.641		-0.58661	-113.678
-0.58569	-111.237		-0.58539	-113.319
-0.58447	-110.847		-0.58447	-112.907
-0.58325	-110.435		-0.58356	-112.48
-0.58264	-110.031		-0.58264	-112.137
-0.58142	-109.642		-0.58112	-111.725
-0.5802	-109.238		-0.58051	-111.366
-0.57867	-108.833		-0.57928	-110.97
-0.57867	-108.452		-0.57806	-110.619
-0.57684	-108.032		-0.57715	-110.207
-0.57593	-107.62		-0.57593	-109.764
-0.57501	-107.231		-0.57532	-109.39
-0.57349	-106.796		-0.5741	-108.971
-0.57288	-106.422		-0.57257	-108.597
-0.57227	-106.003		-0.57196	-108.2
-0.57074	-105.621		-0.57074	-107.78
-0.57013	-105.217		-0.56952	-107.368
-0.5683	-104.836		-0.5683	-106.972
-0.56738	-104.416		-0.56738	-106.567
-0.56616	-104.027		-0.56647	-106.186
-0.56555	-103.676		-0.56494	-105.774
-0.56403	-103.325		-0.56494	-105.4
-0.56311	-102.936		-0.56342	-104.973
-0.56219	-102.577		-0.56189	-104.607
-0.56128	-102.15		-0.56128	-104.233
-0.55975	-101.746		-0.56006	-103.859
-0.55914	-101.357		-0.55914	-103.455
-0.55762	-100.945		-0.55792	-103.058
-0.55701	-100.533		-0.5567	-102.653
-0.55579	-100.151		-0.55548	-102.242
-0.55548	-99.8001		-0.55487	-101.86
-0.55457	-99.3652		-0.55365	-101.486
-0.55243	-98.9761		-0.55273	-101.082
-0.55121	-98.5718		-0.55151	-100.716
-0.55029	-98.175		-0.5506	-100.334
-0.54907	-97.7936		-0.54968	-99.9146
-0.54846	-97.3816		-0.54785	-99.5255
-0.54755	-97.0078		-0.54724	-99.144
-0.54602	-96.5958		-0.54694	-98.7396
-0.54541	-96.2067		-0.54541	-98.3353
-0.54388	-95.8328		-0.54419	-97.9691
-0.54297	-95.4285		-0.54266	-97.5952
-0.54236	-95.0394		-0.54144	-97.2138
-0.54053	-94.635		-0.54022	-96.817
-0.53992	-94.2764		-0.53961	-96.4203
-0.5387	-93.9026		-0.539	-96.0464
-0.53778	-93.4982		-0.53778	-95.6497
-0.53656	-93.1015		-0.53625	-95.2835
-0.53564	-92.72		-0.53625	-94.9402
-0.53473	-92.308		-0.53473	-94.574
-0.53351	-91.9037		-0.53381	-94.1773
-0.53229	-91.5146		-0.53229	-93.7958
-0.53107	-91.1102		-0.53198	-93.3991
-0.53015	-90.7745		-0.52954	-93.0176
-0.52863	-90.3702		-0.52893	-92.659
-0.52802	-89.9887		-0.52832	-92.3004
-0.5271	-89.592		-0.52679	-91.9495
-0.52588	-89.2258		-0.52557	-91.5527
-0.52496	-88.8214		-0.52466	-91.156
-0.52374	-88.4552		-0.52374	-90.7593
-0.52252	-88.0585		-0.52313	-90.4007
-0.52161	-87.677		-0.52222	-90.0116
-0.52039	-87.326		-0.52039	-89.6301
-0.51917	-86.9141		-0.51947	-89.2487
-0.51855	-86.5555		-0.51855	-88.8901
-0.51733	-86.1511		-0.51703	-88.4934
-0.51703	-85.762		-0.51581	-88.1348
-0.5152	-85.4034		-0.5152	-87.7609
-0.51398	-85.0067		-0.51459	-87.3871
-0.51306	-84.6863		-0.51276	-86.998
-0.51184	-84.2896		-0.51184	-86.6165
-0.51062	-83.9233		-0.51093	-86.2427
-0.51001	-83.5266		-0.5094	-85.8688
-0.50879	-83.1757		-0.50909	-85.495
-0.50696	-82.7866		-0.50726	-85.1135
-0.50665	-82.4203		-0.50604	-84.7244
-0.50604	-82.0465		-0.50513	-84.3582
-0.50421	-81.6879		-0.50452	-83.992
-0.5036	-81.337		-0.5033	-83.5953
-0.50177	-80.9479		-0.50299	-83.2443
-0.50116	-80.5969		-0.50116	-82.8705
-0.49963	-80.2307		-0.50024	-82.4966
-0.49902	-79.8416		-0.49902	-82.1686
-0.4978	-79.4754		-0.4978	-81.8024
-0.4978	-79.0863		-0.49689	-81.4362
-0.49597	-78.7277		-0.49597	-81.0623
-0.49445	-78.3462		-0.49414	-80.6809
-0.49384	-77.9877		-0.49384	-80.3299
-0.492	-77.6062		-0.49261	-79.9484
-0.4917	-77.2247		-0.49139	-79.5898
-0.49048	-76.889		-0.49048	-79.2007
-0.48926	-76.5076		-0.48926	-78.8498
-0.48895	-76.1185		-0.48865	-78.4912
-0.48651	-75.8057		-0.48743	-78.1174
-0.4859	-75.4166		-0.48621	-77.7512
-0.4856	-75.0427		-0.48499	-77.385
-0.48407	-74.7375		-0.48407	-77.0264
-0.48346	-74.3942		-0.48285	-76.6449
-0.48224	-74.028		-0.48193	-76.2711
-0.48102	-73.6618		-0.48041	-75.9125
-0.4798	-73.2956		-0.4798	-75.5539
-0.47827	-72.9294		-0.47888	-75.1953
-0.47766	-72.5479		-0.47766	-74.8367
-0.47675	-72.1817		-0.47705	-74.4476
-0.47614	-71.8231		-0.47552	-74.0967
-0.47461	-71.4874		-0.47491	-73.7381
-0.47369	-71.1288		-0.47369	-73.3948
-0.47247	-70.7321		-0.47278	-73.0896
-0.47125	-70.3888		-0.47156	-72.7158
-0.47064	-70.0302		-0.47034	-72.403
-0.47003	-69.664		-0.46942	-72.052
-0.4682	-69.2902		-0.46851	-71.6934
-0.46729	-68.9621		-0.46698	-71.3348
-0.46606	-68.6035		-0.46606	-70.961
-0.46515	-68.2526		-0.46515	-70.5948
-0.46362	-67.8711		-0.46423	-70.2515
-0.46301	-67.5125		-0.4624	-69.8929
-0.4621	-67.1234		-0.46179	-69.5572
-0.46088	-66.7877		-0.46027	-69.1834
-0.45966	-66.4368		-0.45905	-68.8629
-0.45905	-66.1011		-0.45874	-68.4967
-0.45721	-65.7272		-0.4566	-68.1305
-0.4563	-65.361		-0.45691	-67.7948
-0.45599	-64.9948		-0.45538	-67.4133
-0.45416	-64.6362		-0.45447	-67.0624
-0.45294	-64.3158		-0.45355	-66.7038
-0.45233	-63.9343		-0.45264	-66.3605
-0.45142	-63.6139		-0.45111	-66.0019
-0.44989	-63.24		-0.4502	-65.6433
-0.44867	-62.8662		-0.44958	-65.2924
-0.44775	-62.5305		-0.44836	-64.9338
-0.44684	-62.1719		-0.44653	-64.5828
-0.44562	-61.821		-0.44623	-64.2395
-0.44501	-61.4624		-0.44409	-63.8733
-0.44348	-61.1191		-0.4444	-63.53
-0.44226	-60.7758		-0.44318	-63.1867
-0.44165	-60.4324		-0.44165	-62.8357
-0.44012	-60.0815		-0.43982	-62.4771
-0.4389	-59.7382		-0.43951	-62.1262
-0.4389	-59.3796		-0.43799	-61.7752
-0.43707	-59.0439		-0.43677	-61.4166
-0.43616	-58.7006		-0.43707	-61.0809
-0.43524	-58.3572		-0.43555	-60.73
-0.43402	-58.0139		-0.43402	-60.3867
-0.43219	-57.663		-0.4328	-60.0433
-0.43188	-57.3273		-0.43158	-59.6848
-0.43127	-56.984		-0.43066	-59.3414
-0.43066	-56.633		-0.42944	-59.0057
-0.42914	-56.3049		-0.42883	-58.6472
-0.42792	-55.9769		-0.42761	-58.3115
-0.427	-55.6183		-0.42609	-57.9529
-0.42548	-55.2826		-0.42548	-57.6324
-0.42456	-54.9545		-0.42426	-57.312
-0.42303	-54.6112		-0.42334	-56.9763
-0.42212	-54.2755		-0.42273	-56.6406
-0.42059	-53.9475		-0.42151	-56.2973
-0.42029	-53.6118		-0.41998	-55.954
-0.41876	-53.2837		-0.41846	-55.6335
-0.41785	-52.9404		-0.41815	-55.275
-0.41663	-52.5971		-0.41632	-54.9393
-0.41541	-52.2766		-0.41571	-54.6188
-0.41418	-51.9409		-0.41418	-54.2755
-0.41388	-51.5976		-0.41418	-53.9246
-0.41296	-51.2848		-0.41266	-53.5889
-0.41205	-50.9644		-0.41174	-53.2608
-0.40991	-50.621		-0.41022	-52.9175
-0.4093	-50.293		-0.40961	-52.5818
-0.40839	-49.9725		-0.40869	-52.2537
-0.40717	-49.6292		-0.40686	-51.9257
-0.40656	-49.3393		-0.40625	-51.59
-0.40503	-49.0036		-0.40533	-51.2543
-0.40381	-48.6908		-0.40381	-50.9338
-0.4032	-48.3551		-0.4035	-50.6058
-0.40167	-48.0347		-0.40167	-50.2625
-0.40106	-47.7066		-0.40076	-49.942
-0.39984	-47.3785		-0.39923	-49.614
-0.39862	-47.0581		-0.39893	-49.2783
-0.39771	-46.7377		-0.39709	-48.9654
-0.39618	-46.4172		-0.39648	-48.6298
-0.39618	-46.1197		-0.39557	-48.3017
-0.39404	-45.7916		-0.39404	-47.9813
-0.39313	-45.4636		-0.39374	-47.6532
-0.39221	-45.1508		-0.39252	-47.3251
-0.39099	-44.8303		-0.3916	-46.9971
-0.39008	-44.5175		-0.39008	-46.669
-0.38947	-44.2047		-0.38977	-46.3486
-0.38824	-43.8766		-0.38763	-46.0205
-0.38733	-43.5715		-0.38702	-45.6924
-0.3858	-43.251		-0.38611	-45.372
-0.38489	-42.9306		-0.3855	-45.0516
-0.38428	-42.6102		-0.38428	-44.7235
-0.38275	-42.305		-0.38275	-44.4107
-0.38184	-41.9922		-0.38092	-44.0979
-0.38062	-41.6794		-0.38092	-43.7927
-0.37939	-41.3666		-0.37939	-43.5104
-0.37787	-41.069		-0.37878	-43.1824
-0.37726	-40.7562		-0.37817	-42.8619
-0.37665	-40.4358		-0.37604	-42.5491
-0.37604	-40.1306		-0.37543	-42.2287
-0.3736	-39.8254		-0.37451	-41.9312
-0.37238	-39.5279		-0.3739	-41.626
-0.37177	-39.2075		-0.37207	-41.3132
-0.37115	-38.9099		-0.37146	-40.9851
-0.37024	-38.5971		-0.36993	-40.6799
-0.36902	-38.2996		-0.36871	-40.3671
-0.36749	-37.9944		-0.3681	-40.062
-0.36688	-37.6892		-0.36688	-39.7339
-0.36536	-37.3764		-0.36566	-39.4287
-0.36444	-37.0941		-0.36475	-39.1235
-0.36383	-36.7813		-0.36322	-38.826
-0.36261	-36.4838		-0.3623	-38.5284
-0.36078	-36.1938		-0.36108	-38.208
-0.36047	-35.8963		-0.36047	-37.9105
-0.35925	-35.6064		-0.35925	-37.6053
-0.35742	-35.3088		-0.35834	-37.3001
-0.35712	-35.0113		-0.35712	-37.0026
-0.3559	-34.7137		-0.3562	-36.6974
-0.35559	-34.4162		-0.35437	-36.3998
-0.35345	-34.1263		-0.35345	-36.1023
-0.35254	-33.8364		-0.35284	-35.7971
-0.35101	-33.5465		-0.35132	-35.4996
-0.35101	-33.2489		-0.35071	-35.202
-0.34888	-32.9742		-0.34979	-34.9045
-0.34857	-32.6767		-0.34888	-34.5993
-0.34735	-32.3868		-0.34735	-34.2941
-0.34552	-32.1045		-0.34613	-34.0042
-0.34552	-31.8222		-0.34521	-33.7067
-0.3446	-31.5323		-0.34399	-33.4244
-0.34247	-31.2576		-0.34247	-33.1192
-0.34186	-30.983		-0.34216	-32.8293
-0.34094	-30.6854		-0.34094	-32.5775
-0.34003	-30.4108		-0.33942	-32.2723
-0.33881	-30.1361		-0.3385	-31.9901
-0.3382	-29.8538		-0.33759	-31.6849
-0.33698	-29.5792		-0.33636	-31.4179
-0.33545	-29.3045		-0.33606	-31.1356
-0.33514	-29.0298		-0.33423	-30.8456
-0.33392	-28.7552		-0.33392	-30.5557
-0.33301	-28.4882		-0.33148	-30.2734
-0.33118	-28.2135		-0.33148	-29.9835
-0.33026	-27.9312		-0.32996	-29.7165
-0.32965	-27.6718		-0.32874	-29.4266
-0.32782	-27.3972		-0.32843	-29.1519
-0.3269	-27.1301		-0.3266	-28.8696
-0.32629	-26.8555		-0.32568	-28.595
-0.32477	-26.6037		-0.32477	-28.3203
-0.32324	-26.3367		-0.32416	-28.0456
-0.32294	-26.0696		-0.32294	-27.771
-0.32141	-25.8026		-0.32141	-27.4963
-0.3205	-25.5356		-0.3205	-27.2217
-0.31958	-25.2762		-0.32019	-26.9547
-0.31836	-25.0168		-0.31897	-26.68
-0.31805	-24.765		-0.31744	-26.413
-0.31622	-24.5056		-0.31683	-26.1536
-0.31592	-24.2462		-0.31531	-25.8865
-0.31439	-23.9868		-0.31439	-25.6195
-0.31287	-23.7351		-0.31317	-25.3449
-0.31195	-23.4757		-0.31195	-25.0931
-0.31104	-23.2315		-0.31165	-24.8413
-0.3092	-22.9797		-0.31012	-24.5743
-0.3092	-22.7203		-0.3089	-24.3072
-0.30768	-22.4838		-0.30768	-24.0479
-0.30646	-22.2321		-0.30707	-23.7885
-0.30554	-21.9955		-0.30585	-23.5367
-0.30463	-21.7438		-0.30432	-23.2773
-0.3031	-21.492		-0.30341	-23.0331
-0.30219	-21.2479		-0.30249	-22.789
-0.30157	-21.0114		-0.30188	-22.5296
-0.30096	-20.7672		-0.30035	-22.2778
-0.29974	-20.5231		-0.29944	-22.0337
-0.29822	-20.2942		-0.29883	-21.7819
-0.297	-20.0577		-0.297	-21.5454
-0.29608	-19.8212		-0.29578	-21.2936
-0.29486	-19.5923		-0.29456	-21.0495
-0.29364	-19.3558		-0.29395	-20.8206
-0.29272	-19.1193		-0.29272	-20.5765
-0.29211	-18.8904		-0.29181	-20.3323
-0.29059	-18.6615		-0.2912	-20.1111
-0.28937	-18.4326		-0.28937	-19.8669
-0.28876	-18.2037		-0.28815	-19.6304
-0.28723	-17.9825		-0.28784	-19.4016
-0.28601	-17.7689		-0.28601	-19.165
-0.2851	-17.5476		-0.2851	-18.9438
-0.28448	-17.3264		-0.28448	-18.7149
-0.28357	-17.1051		-0.28357	-18.486
-0.28204	-16.8915		-0.28296	-18.2648
-0.28113	-16.6779		-0.28235	-18.0359
-0.28021	-16.4566		-0.2796	-17.8223
-0.27838	-16.243		-0.27899	-17.6086
-0.27838	-16.0294		-0.27777	-17.3798
-0.27655	-15.8157		-0.27716	-17.1585
-0.27594	-15.6097		-0.27563	-16.9373
-0.27472	-15.4038		-0.2738	-16.7236
-0.2738	-15.2054		-0.2738	-16.51
-0.27289	-14.9994		-0.27197	-16.2964
-0.27167	-14.7934		-0.27106	-16.0828
-0.27075	-14.595		-0.27106	-15.8768
-0.26953	-14.3967		-0.26953	-15.6784
-0.26831	-14.1983		-0.26831	-15.4724
-0.26709	-13.9999		-0.2677	-15.2893
-0.26617	-13.8092		-0.26648	-15.0757
-0.26526	-13.6185		-0.26526	-14.8697
-0.26373	-13.4201		-0.26404	-14.6637
-0.26312	-13.2294		-0.26282	-14.473
-0.26251	-13.0463		-0.2619	-14.2822
-0.26099	-12.8632		-0.26038	-14.0839
-0.25977	-12.6724		-0.25946	-13.8931
-0.25824	-12.4893		-0.25824	-13.7024
-0.25824	-12.3146		-0.25763	-13.504
-0.25641	-12.1353		-0.25671	-13.3133
-0.25549	-11.9614		-0.25519	-13.1302
-0.25427	-11.7851		-0.25427	-12.9471
-0.25336	-11.6013		-0.25336	-12.7792
-0.25153	-11.4288		-0.25244	-12.5961
-0.25061	-11.2534		-0.25122	-12.4237
-0.25061	-11.0809		-0.25061	-12.2475
-0.24847	-10.9116		-0.24908	-12.0712
-0.24786	-10.7422		-0.24786	-11.8957
-0.24695	-10.5797		-0.24756	-11.721
-0.24603	-10.4164		-0.24573	-11.5425
-0.24512	-10.2547		-0.24512	-11.3739
-0.24359	-10.0937		-0.2442	-11.2122
-0.24268	-9.93423		-0.24298	-11.0443
-0.24115	-9.77859		-0.24115	-10.878
-0.24054	-9.62296		-0.24054	-10.7124
-0.23932	-9.47266		-0.23993	-10.5453
-0.2381	-9.31854		-0.2384	-10.3844
-0.23749	-9.16367		-0.23718	-10.2257
-0.23627	-9.01184		-0.23596	-10.0693
-0.23535	-8.86154		-0.23535	-9.91287
-0.23383	-8.71582		-0.23444	-9.75876
-0.23322	-8.57086		-0.23352	-9.6077
-0.2323	-8.42819		-0.2323	-9.45587
-0.23077	-8.29086		-0.23108	-9.3132
-0.23016	-8.15048		-0.23047	-9.16519
-0.22894	-8.01163		-0.22803	-9.02328
-0.22742	-7.87659		-0.22772	-8.87756
-0.22681	-7.74002		-0.22559	-8.73566
-0.22528	-7.60498		-0.22528	-8.59222
-0.22437	-7.47299		-0.22437	-8.45184
-0.22345	-7.34482		-0.22375	-8.31451
-0.22284	-7.21436		-0.22253	-8.18253
-0.22131	-7.08771		-0.22131	-8.04749
-0.22009	-6.95953		-0.22009	-7.91473
-0.21979	-6.83594		-0.21887	-7.77817
-0.21826	-6.71387		-0.21796	-7.64313
-0.21674	-6.59409		-0.21735	-7.52029
-0.21613	-6.47888		-0.21643	-7.38983
-0.2149	-6.35757		-0.21521	-7.26166
-0.21338	-6.24008		-0.21368	-7.13654
-0.21216	-6.12488		-0.21246	-7.0137
-0.21185	-6.01273		-0.21185	-6.89163
-0.21033	-5.89676		-0.21033	-6.77414
-0.20911	-5.78537		-0.20941	-6.65512
-0.2085	-5.68008		-0.2085	-6.53687
-0.20789	-5.57404		-0.20758	-6.42166
-0.20575	-5.46646		-0.20575	-6.30417
-0.20544	-5.36423		-0.20544	-6.18973
-0.20422	-5.26199		-0.20422	-6.07529
-0.20331	-5.16281		-0.2027	-5.96542
-0.20178	-5.05981		-0.20178	-5.8548
-0.20117	-4.95987		-0.20117	-5.74799
-0.19965	-4.86069		-0.19965	-5.6427
-0.19873	-4.76227		-0.19904	-5.53818
-0.19812	-4.67072		-0.19751	-5.43747
-0.19629	-4.57458		-0.19659	-5.33524
-0.19568	-4.4838		-0.19629	-5.23682
-0.19446	-4.39224		-0.19507	-5.13916
-0.19324	-4.30527		-0.19354	-5.04379
-0.19232	-4.21753		-0.19263	-4.94614
-0.1911	-4.13513		-0.19171	-4.85229
-0.18988	-4.04663		-0.19049	-4.75845
-0.18988	-3.96271		-0.18866	-4.66385
-0.18835	-3.88031		-0.18805	-4.57611
-0.18683	-3.79791		-0.18713	-4.48532
-0.18652	-3.71857		-0.18591	-4.40063
-0.18469	-3.63922		-0.18469	-4.31213
-0.18439	-3.56216		-0.18378	-4.22516
-0.18286	-3.48434		-0.18317	-4.14047
-0.18195	-3.40881		-0.18134	-4.05731
-0.18073	-3.33481		-0.18042	-3.97415
-0.17889	-3.26157		-0.1795	-3.89099
-0.17889	-3.18909		-0.17798	-3.81012
-0.17767	-3.11737		-0.17767	-3.7323
-0.17676	-3.04718		-0.17676	-3.65982
-0.17523	-2.97928		-0.17523	-3.58353
-0.17462	-2.9129		-0.17432	-3.50952
-0.17371	-2.84882		-0.1731	-3.43399
-0.17188	-2.7832		-0.17218	-3.36304
-0.17096	-2.71988		-0.17096	-3.29132
-0.16974	-2.65656		-0.16974	-3.2196
-0.16882	-2.59781		-0.16882	-3.15094
-0.16791	-2.53983		-0.1676	-3.0838
-0.16669	-2.48032		-0.16699	-3.01666
-0.16547	-2.42157		-0.16577	-2.94876
-0.16455	-2.36588		-0.16455	-2.88239
-0.16364	-2.31247		-0.16333	-2.82135
-0.16302	-2.25754		-0.16241	-2.75879
-0.1618	-2.20413		-0.1618	-2.69928
-0.16089	-2.15149		-0.16119	-2.63901
-0.15906	-2.10114		-0.15997	-2.57874
-0.15845	-2.05154		-0.15845	-2.52228
-0.15723	-2.00119		-0.15723	-2.46582
-0.15631	-1.95465		-0.1557	-2.41013
-0.15509	-1.90735		-0.1557	-2.35443
-0.15479	-1.85928		-0.15417	-2.30103
-0.15326	-1.81274		-0.15234	-2.24991
-0.15143	-1.76773		-0.15173	-2.19574
-0.15112	-1.72195		-0.15082	-2.14462
-0.1496	-1.67923		-0.1499	-2.09427
-0.14868	-1.63574		-0.14868	-2.04391
-0.14807	-1.59683		-0.14746	-1.99738
-0.14685	-1.5564		-0.14655	-1.94931
-0.14532	-1.51749		-0.14532	-1.90353
-0.14441	-1.47934		-0.1438	-1.85928
-0.14319	-1.44043		-0.14319	-1.81274
-0.14197	-1.40381		-0.14258	-1.76926
-0.14136	-1.36719		-0.14166	-1.72882
-0.14014	-1.33057		-0.14014	-1.68762
-0.13922	-1.29623		-0.13922	-1.64871
-0.138	-1.2619		-0.1377	-1.60675
-0.1377	-1.22833		-0.13678	-1.56784
-0.13586	-1.19667		-0.13556	-1.5274
-0.13434	-1.1644		-0.13495	-1.48926
-0.13403	-1.13403		-0.13312	-1.45111
-0.13312	-1.10229		-0.13281	-1.41678
-0.1319	-1.07254		-0.13159	-1.38092
-0.13068	-1.04347		-0.13037	-1.34811
-0.12946	-1.01471		-0.12915	-1.31454
-0.12823	-0.98618		-0.12762	-1.28021
-0.12701	-0.95886		-0.12732	-1.24817
-0.12579	-0.93201		-0.12671	-1.2178
-0.12488	-0.90622		-0.12488	-1.18652
-0.12366	-0.87944		-0.12396	-1.15555
-0.12335	-0.85526		-0.12305	-1.12564
-0.12213	-0.83015		-0.12183	-1.09512
-0.12061	-0.80513		-0.12061	-1.06537
-0.12	-0.78201		-0.11969	-1.03989
-0.11877	-0.75821		-0.11816	-1.01097
-0.11755	-0.73685		-0.11725	-0.98709
-0.11633	-0.71533		-0.11694	-0.96115
-0.11542	-0.69397		-0.11603	-0.93758
-0.1145	-0.6739		-0.1142	-0.91202
-0.11359	-0.65491		-0.11298	-0.88974
-0.11237	-0.63576		-0.11237	-0.86639
-0.11115	-0.61684		-0.11115	-0.84366
-0.11023	-0.59776		-0.10992	-0.82123
-0.10901	-0.57976		-0.10931	-0.79926
-0.10809	-0.56343		-0.10748	-0.77812
-0.10748	-0.54474		-0.10687	-0.75691
-0.10596	-0.52689		-0.10565	-0.73616
-0.10443	-0.51048		-0.10504	-0.71518
-0.10413	-0.49385		-0.10321	-0.6955
-0.10291	-0.47775		-0.10291	-0.67757
-0.10168	-0.46227		-0.10168	-0.6575
-0.10077	-0.4464		-0.10016	-0.63927
-0.09894	-0.43251		-0.09924	-0.6218
-0.09772	-0.42023		-0.09863	-0.60478
-0.09772	-0.40672		-0.09711	-0.588
-0.09589	-0.39307		-0.0965	-0.57274
-0.09467	-0.38116		-0.09497	-0.55565
-0.09406	-0.36888		-0.09406	-0.54077
-0.09314	-0.35637		-0.09344	-0.52498
-0.09192	-0.34454		-0.09131	-0.5101
-0.09039	-0.33371		-0.09131	-0.49683
-0.09039	-0.32112		-0.09009	-0.48401
-0.08856	-0.3093		-0.08917	-0.47112
-0.08795	-0.2993		-0.08795	-0.45952
-0.08673	-0.28824		-0.08673	-0.44769
-0.0849	-0.2774		-0.08551	-0.43587
-0.08459	-0.26627		-0.08429	-0.42221
-0.08368	-0.25757		-0.08307	-0.40901
-0.08276	-0.2491		-0.08215	-0.39734
-0.08093	-0.23979		-0.08124	-0.38666
-0.08002	-0.23033		-0.08002	-0.37621
-0.0791	-0.22179		-0.07941	-0.36407
-0.07788	-0.21355		-0.07849	-0.35492
-0.07727	-0.2047		-0.07697	-0.34386
-0.07666	-0.19638		-0.07574	-0.33455
-0.07422	-0.18814		-0.07483	-0.32516
-0.07391	-0.17952		-0.07391	-0.31532
-0.07269	-0.1722		-0.07269	-0.30678
-0.07208	-0.16487		-0.07117	-0.29648
-0.07086	-0.15747		-0.07086	-0.28809
-0.06995	-0.15053		-0.06934	-0.2803
-0.06812	-0.14351		-0.06873	-0.27069
-0.0672	-0.13809		-0.0675	-0.26276
-0.06598	-0.13031		-0.06628	-0.25665
-0.06476	-0.12413		-0.06537	-0.24895
-0.06415	-0.11879		-0.06415	-0.24086
-0.06384	-0.11185		-0.06354	-0.23338
-0.06232	-0.10643		-0.0614	-0.22766
-0.0611	-0.10117		-0.0611	-0.22011
-0.05927	-0.09543		-0.05988	-0.21423
-0.05896	-0.08928		-0.05835	-0.20767
-0.05804	-0.0852		-0.05774	-0.20142
-0.05713	-0.08031		-0.05652	-0.1944
-0.05591	-0.07564		-0.0553	-0.18967
-0.05438	-0.0692		-0.05469	-0.18242
-0.05347	-0.06501		-0.05286	-0.17685
-0.05286	-0.06104		-0.05194	-0.17044
-0.05164	-0.05737		-0.05133	-0.16632
-0.05011	-0.05266		-0.05042	-0.15968
-0.04919	-0.04919		-0.04828	-0.1548
-0.04797	-0.04446		-0.04828	-0.14931
-0.04675	-0.04148		-0.04736	-0.14465
-0.04584	-0.03791		-0.04584	-0.13939
-0.04462	-0.03384		-0.04523	-0.13466
-0.04431	-0.02943		-0.04401	-0.12985
-0.0434	-0.02573		-0.04309	-0.12543
-0.04187	-0.02351		-0.04156	-0.12093
-0.04065	-0.01922		-0.04065	-0.11711
-0.03973	-0.01511		-0.03912	-0.11261
-0.03882	-0.0118		-0.03851	-0.10841
-0.03729	-0.008		-0.03729	-0.10452
-0.03638	-0.0056		-0.03607	-0.10047
-0.03485	-0.00126		-0.03485	-0.09766
-0.03424	0.00151		-0.03455	-0.09303
-0.03271	0.00385		-0.03333	-0.08937
-0.0318	0.00711		-0.0321	-0.08627
-0.03149	0.01085		-0.03058	-0.0825
-0.03027	0.01392		-0.02966	-0.07813
-0.02936	0.01691		-0.02844	-0.07579
-0.02783	0.01855		-0.02722	-0.0724
-0.02631	0.02245		-0.02631	-0.06824
-0.026	0.02583		-0.02539	-0.06572
-0.02509	0.02892		-0.02417	-0.06175
-0.02386	0.03175		-0.02386	-0.0594
-0.02264	0.03445		-0.02264	-0.05545
-0.02173	0.03615		-0.02142	-0.05321
-0.0199	0.0394		-0.0202	-0.04981
-0.0199	0.04148		-0.01959	-0.04574
-0.01807	0.04479		-0.01898	-0.04268
-0.01715	0.0468		-0.01746	-0.03944
-0.01563	0.05117		-0.01654	-0.03746
-0.01563	0.05306		-0.01471	-0.03467
-0.0144	0.05489		-0.0141	-0.03018
-0.01288	0.0566		-0.01288	-0.02802
-0.01257	0.05863		-0.01196	-0.02546
-0.01044	0.06104		-0.01105	-0.02266
-0.00922	0.06342		-0.00952	-0.01894
-0.00861	0.06583		-0.00861	-0.01591
-0.00769	0.06725		-0.008	-0.01268
-0.00677	0.06999		-0.00647	-0.00962
-0.00525	0.07272		-0.00586	-0.00693
-0.00403	0.07419		-0.00403	-0.00429
-0.00342	0.07737		-0.00311	-0.00136
-0.00281	0.07789		-0.0022	0.00117
-0.00159	0.08192		-0.000976563	0.00478
0.000549316	0.08406		0.000244141	0.00704
0.000244141	0.08669		0.00116	0.01015
0.00177	0.08898		0.00208	0.01201
0.0033	0.08954		0.0033	0.01392
0.00391	0.09325		0.00452	0.0174
0.00543	0.09441		0.00482	0.01931
0.00635	0.09684		0.00635	0.02242
0.00757	0.09826		0.00726	0.02455
0.00818	0.10171		0.00818	0.0272
0.0097	0.10361		0.0097	0.02954
0.01062	0.10498		0.01031	0.03219
0.01184	0.10727		0.01154	0.03417
0.01276	0.10956		0.01306	0.03687
0.01428	0.11185		0.01428	0.03921
0.01489	0.11398		0.01459	0.04189
0.0155	0.11696		0.01611	0.04389
0.01764	0.1181		0.01611	0.04512
0.01825	0.12054		0.01794	0.04653
0.01886	0.12215		0.01917	0.04969
0.02008	0.12444		0.02039	0.05228
0.0213	0.12604		0.0213	0.05445
0.02252	0.12726		0.02222	0.05646
0.02313	0.12894		0.02344	0.05843
0.02405	0.13229		0.02466	0.05942
0.02557	0.13435		0.02557	0.06183
0.0271	0.13527		0.0274	0.06342
0.02771	0.13725		0.02802	0.06558
0.02893	0.13878		0.02924	0.06819
0.02954	0.1403		0.02985	0.06981
0.03107	0.14198		0.03107	0.07259
0.03198	0.1445		0.03198	0.07354
0.0329	0.14618		0.0329	0.0763
0.03412	0.14725		0.03351	0.07906
0.03564	0.15022		0.03503	0.08225
0.03595	0.15091		0.03595	0.08289
0.03717	0.15388		0.03717	0.08507
0.03778	0.15434		0.03809	0.08783
0.03961	0.15686		0.03931	0.08968
0.04083	0.15724		0.03992	0.09133
0.04144	0.16068		0.04175	0.09375
0.04236	0.16159		0.04266	0.09608
0.04327	0.16212		0.04419	0.09826
0.0451	0.16548		0.04449	0.10019
0.04602	0.16525		0.04572	0.10406
0.04724	0.16701		0.04724	0.10452
0.04816	0.16838		0.04785	0.10628
0.04938	0.17036		0.04907	0.10887
0.05029	0.17113		0.05029	0.11078
0.04938	0.13771		0.04877	0.07944
0.04755	0.12032		0.04846	0.06549
0.04633	0.10597		0.04663	0.05244
0.04541	0.09521		0.04602	0.04229
0.0448	0.08492		0.0448	0.0316
0.04327	0.07384		0.04358	0.02309
0.04266	0.06598		0.04297	0.01542
0.04144	0.05651		0.04144	0.00689
0.04053	0.04841		0.04053	-0.000228882
0.03992	0.04011		0.039	-0.00778
0.03839	0.0332		0.0387	-0.01334
0.03656	0.02588		0.03717	-0.021
0.03625	0.01904		0.03595	-0.02648
0.03503	0.01228		0.03534	-0.03226
0.03412	0.00647		0.03381	-0.03886
0.03259	-0.00062561		0.0329	-0.04446
0.03168	-0.00513		0.03168	-0.04984
0.03076	-0.01033		0.03076	-0.05415
0.02924	-0.01599		0.02985	-0.05965
0.02863	-0.02048		0.02863	-0.06426
0.02802	-0.02641		0.0271	-0.06889
0.02679	-0.03139		0.0271	-0.07367
0.02618	-0.03556		0.02527	-0.07815
0.02435	-0.03991		0.02435	-0.0827
0.02313	-0.04444		0.02344	-0.08659
0.02283	-0.04872		0.02283	-0.09035
0.02161	-0.05177		0.0213	-0.09554
0.02008	-0.05699		0.02039	-0.09748
0.01917	-0.06		0.01917	-0.1027
0.01764	-0.06342		0.01794	-0.10544
0.01733	-0.0671		0.01703	-0.10918
0.01581	-0.07053		0.0155	-0.1133
0.01459	-0.07386		0.01489	-0.11688
0.01337	-0.07639		0.01398	-0.11902
0.01276	-0.08044		0.01245	-0.12344
0.01154	-0.0841		0.01154	-0.12558
0.01062	-0.08717		0.01001	-0.12909
0.00909	-0.08954		0.0094	-0.1326
0.00848	-0.09205		0.00818	-0.13428
0.00757	-0.09526		0.00757	-0.13741
0.00635	-0.09803		0.00574	-0.14084
0.00482	-0.10063		0.00543	-0.14221
0.00482	-0.10292		0.00452	-0.14557
0.00269	-0.10475		0.00299	-0.14801
0.00208	-0.10872		0.00208	-0.15144
0.000854492	-0.11047		0.00116	-0.15427
-6.10352e-05	-0.11269		0.000244141	-0.15617

## Sheet: Figure 2b
E	Current density		E	Current density		E	Current density		E	Current density
V vs. RHE	mA cm-2		V vs. RHE	mA cm-2		V vs. RHE	mA cm-2		V vs. RHE	mA cm-2
	1st cycle			2nd cycle			3rd cycle			4th cycle
-0.00159	-0.24999		-0.000976563	-0.11429		-0.000976563	-1.52512		-0.000671387	-1.45645
-0.00281	-0.99403		-0.00189	-0.11734		-0.00189	-1.53122		-0.0025	-1.46011
-0.00342	-1.00739		-0.00342	-0.12077		-0.00311	-1.53427		-0.00342	-1.46423
-0.00433	-1.02112		-0.00464	-0.12161		-0.00433	-1.53732		-0.00403	-1.46751
-0.00586	-1.03554		-0.00555	-0.12375		-0.00586	-1.54266		-0.00586	-1.47148
-0.00616	-1.05042		-0.00647	-0.12726		-0.00708	-1.54724		-0.00616	-1.4743
-0.00739	-1.06483		-0.00739	-0.12894		-0.00739	-1.55182		-0.00769	-1.48026
-0.00922	-1.08009		-0.00891	-0.13092		-0.00891	-1.5564		-0.00922	-1.48323
-0.00952	-1.09657		-0.00922	-0.1329		-0.01013	-1.56021		-0.00952	-1.48743
-0.01105	-1.11221		-0.01044	-0.13474		-0.01044	-1.56555		-0.01135	-1.49109
-0.01166	-1.12915		-0.01227	-0.13611		-0.01257	-1.5686		-0.01227	-1.49513
-0.01288	-1.14624		-0.01257	-0.13916		-0.01318	-1.57394		-0.01318	-1.49948
-0.0144	-1.16341		-0.0144	-0.13992		-0.01349	-1.57776		-0.01349	-1.50291
-0.01563	-1.18126		-0.01501	-0.14053		-0.01471	-1.58157		-0.01563	-1.50757
-0.01624	-1.20026		-0.01624	-0.14565		-0.01624	-1.58768		-0.01624	-1.51062
-0.01776	-1.21933		-0.01685	-0.14687		-0.01776	-1.59149		-0.01746	-1.5152
-0.01837	-1.2381		-0.01776	-0.14717		-0.01807	-1.59607		-0.01868	-1.51901
-0.01959	-1.25839		-0.0199	-0.15137		-0.01959	-1.60141		-0.01929	-1.52283
-0.02081	-1.27785		-0.02112	-0.15205		-0.02081	-1.60522		-0.02051	-1.52664
-0.02173	-1.29852		-0.02203	-0.15419		-0.02203	-1.60828		-0.02112	-1.53198
-0.02264	-1.31989		-0.02264	-0.15564		-0.02234	-1.61362		-0.02264	-1.53427
-0.02325	-1.34155		-0.02386	-0.15846		-0.02356	-1.61819		-0.02356	-1.53809
-0.02509	-1.36276		-0.02448	-0.15915		-0.02478	-1.62354		-0.02448	-1.5419
-0.02631	-1.38519		-0.026	-0.16151		-0.02509	-1.62659		-0.0257	-1.54648
-0.02692	-1.40831		-0.02661	-0.16396		-0.02692	-1.63116		-0.02722	-1.55029
-0.02783	-1.43173		-0.02783	-0.16464		-0.02814	-1.63574		-0.02783	-1.55411
-0.02875	-1.45531		-0.02875	-0.16747		-0.02905	-1.64108		-0.02936	-1.55716
-0.03027	-1.47934		-0.03027	-0.16884		-0.02966	-1.6449		-0.02966	-1.5625
-0.03119	-1.50421		-0.03058	-0.17113		-0.03119	-1.64871		-0.03088	-1.56555
-0.0318	-1.52893		-0.0321	-0.17258		-0.0321	-1.65253		-0.0318	-1.5686
-0.03302	-1.55487		-0.03271	-0.17517		-0.03302	-1.65787		-0.03271	-1.57318
-0.03455	-1.58081		-0.03424	-0.17784		-0.03394	-1.66168		-0.03455	-1.57623
-0.03516	-1.60751		-0.03516	-0.17906		-0.03516	-1.6655		-0.03516	-1.58081
-0.03638	-1.63422		-0.03638	-0.18158		-0.03638	-1.67007		-0.03668	-1.58386
-0.0376	-1.66168		-0.03699	-0.18295		-0.0376	-1.67542		-0.03699	-1.58844
-0.03851	-1.68915		-0.03821	-0.1857		-0.03912	-1.67999		-0.03821	-1.59225
-0.03973	-1.71814		-0.03973	-0.18654		-0.04034	-1.68381		-0.03912	-1.59607
-0.04065	-1.74637		-0.04095	-0.18829		-0.04065	-1.68839		-0.04065	-1.60065
-0.04126	-1.77536		-0.04218	-0.1918		-0.04187	-1.69296		-0.04156	-1.60446
-0.04309	-1.80435		-0.04309	-0.19424		-0.04279	-1.69907		-0.0434	-1.60751
-0.04401	-1.83411		-0.04401	-0.1963		-0.0437	-1.70135		-0.04401	-1.61209
-0.04492	-1.86539		-0.04492	-0.19791		-0.04584	-1.70746		-0.04492	-1.61514
-0.04645	-1.89514		-0.04584	-0.20134		-0.04614	-1.71204		-0.04614	-1.61972
-0.04767	-1.92566		-0.04767	-0.20432		-0.04767	-1.71509		-0.04706	-1.62354
-0.04797	-1.95694		-0.04797	-0.20622		-0.04828	-1.72043		-0.04797	-1.62811
-0.0495	-1.98822		-0.04919	-0.20912		-0.04919	-1.72501		-0.0498	-1.63345
-0.05072	-2.0195		-0.05042	-0.21118		-0.05072	-1.72882		-0.05042	-1.63574
-0.05164	-2.05154		-0.05194	-0.2137		-0.05194	-1.7334		-0.05133	-1.63956
-0.05194	-2.08282		-0.05225	-0.2169		-0.05316	-1.73798		-0.05286	-1.64413
-0.05347	-2.11563		-0.05377	-0.21957		-0.05377	-1.74255		-0.05377	-1.64719
-0.05377	-2.14844		-0.05438	-0.22301		-0.05469	-1.74789		-0.05438	-1.65253
-0.0556	-2.18124		-0.0556	-0.22598		-0.0556	-1.75247		-0.0556	-1.65634
-0.05652	-2.21405		-0.05652	-0.22903		-0.05652	-1.75705		-0.05682	-1.66016
-0.05835	-2.24762		-0.05774	-0.2327		-0.05774	-1.76086		-0.05682	-1.66473
-0.05957	-2.28119		-0.05835	-0.2356		-0.05896	-1.76544		-0.05927	-1.67007
-0.05957	-2.314		-0.06018	-0.23888		-0.06049	-1.77002		-0.06018	-1.67313
-0.0614	-2.34756		-0.06049	-0.24147		-0.06171	-1.77612		-0.0611	-1.6777
-0.06201	-2.3819		-0.06232	-0.24635		-0.06201	-1.7807		-0.06171	-1.68228
-0.06354	-2.41623		-0.06323	-0.2494		-0.06384	-1.78604		-0.06293	-1.68533
-0.06445	-2.4498		-0.06445	-0.25345		-0.06384	-1.79062		-0.06415	-1.69144
-0.06537	-2.4826		-0.06476	-0.25673		-0.06567	-1.79596		-0.06567	-1.69525
-0.06628	-2.51694		-0.06628	-0.26131		-0.06598	-1.8013		-0.06659	-1.70135
-0.0675	-2.55051		-0.06781	-0.26436		-0.06781	-1.80664		-0.06689	-1.70441
-0.06842	-2.58408		-0.06842	-0.26978		-0.06873	-1.81122		-0.06842	-1.70975
-0.06934	-2.61841		-0.06964	-0.27443		-0.06934	-1.81656		-0.06964	-1.71509
-0.07086	-2.65121		-0.07086	-0.27908		-0.07086	-1.82266		-0.07086	-1.71967
-0.07178	-2.68555		-0.07147	-0.28473		-0.07178	-1.82724		-0.07208	-1.72501
-0.073	-2.71835		-0.07269	-0.28885		-0.07269	-1.83411		-0.07269	-1.72958
-0.0733	-2.75192		-0.07452	-0.29373		-0.07391	-1.84021		-0.07391	-1.73569
-0.07513	-2.78473		-0.07513	-0.29839		-0.07483	-1.84631		-0.07513	-1.74103
-0.07605	-2.81677		-0.07605	-0.30434		-0.07605	-1.85165		-0.07574	-1.74637
-0.07697	-2.85034		-0.07666	-0.30945		-0.07727	-1.85776		-0.07788	-1.75095
-0.07758	-2.88315		-0.07849	-0.31563		-0.07758	-1.86386		-0.07788	-1.75705
-0.0791	-2.91519		-0.0791	-0.32036		-0.07941	-1.87073		-0.0791	-1.76315
-0.08002	-2.94724		-0.08002	-0.327		-0.08063	-1.87683		-0.08063	-1.76773
-0.08124	-2.97852		-0.08093	-0.33241		-0.08154	-1.8837		-0.08124	-1.7746
-0.08246	-3.01056		-0.08246	-0.33897		-0.08215	-1.8898		-0.08246	-1.77994
-0.08307	-3.04184		-0.08398	-0.34492		-0.08337	-1.89819		-0.08368	-1.78833
-0.08459	-3.07236		-0.08368	-0.35233		-0.08459	-1.90353		-0.08459	-1.79443
-0.08582	-3.10287		-0.0849	-0.3582		-0.08582	-1.91116		-0.08521	-1.80054
-0.08673	-3.13339		-0.08643	-0.36613		-0.08704	-1.91879		-0.08673	-1.8074
-0.08765	-3.16391		-0.08734	-0.37277		-0.08734	-1.92566		-0.08734	-1.81427
-0.08887	-3.19366		-0.08856	-0.38101		-0.08856	-1.93253		-0.08887	-1.82114
-0.09009	-3.22266		-0.08978	-0.38902		-0.09039	-1.94092		-0.08978	-1.82953
-0.0907	-3.25241		-0.091	-0.39597		-0.0907	-1.94855		-0.091	-1.83716
-0.09222	-3.27988		-0.09222	-0.40527		-0.09192	-1.95541		-0.09222	-1.84479
-0.09283	-3.30887		-0.09344	-0.41351		-0.09283	-1.96381		-0.09344	-1.85318
-0.09436	-3.3371		-0.09436	-0.42198		-0.09406	-1.97144		-0.09375	-1.86081
-0.09558	-3.36533		-0.09558	-0.43083		-0.09558	-1.98059		-0.09558	-1.8692
-0.0968	-3.39355		-0.09589	-0.44075		-0.09589	-1.99127		-0.09589	-1.87988
-0.09772	-3.42026		-0.09802	-0.4496		-0.09741	-1.99966		-0.09741	-1.88828
-0.09833	-3.44772		-0.09802	-0.45998		-0.09863	-2.00958		-0.09833	-1.89896
-0.09924	-3.47366		-0.09924	-0.46951		-0.09924	-2.01874		-0.09955	-1.90811
-0.10046	-3.50113		-0.10046	-0.4805		-0.10046	-2.02942		-0.10077	-1.91803
-0.10168	-3.52707		-0.10199	-0.49156		-0.10199	-2.03934		-0.10199	-1.92795
-0.10291	-3.55377		-0.10199	-0.5024		-0.10291	-2.04926		-0.10291	-1.93863
-0.10321	-3.57971		-0.10413	-0.51392		-0.10321	-2.0607		-0.10382	-1.95007
-0.10504	-3.60489		-0.10443	-0.5265		-0.10504	-2.07138		-0.10474	-1.96075
-0.10626	-3.63083		-0.10596	-0.53795		-0.10535	-2.08359		-0.10596	-1.9722
-0.10687	-3.65677		-0.10718	-0.55031		-0.10687	-2.09503		-0.10687	-1.98441
-0.1084	-3.68118		-0.10779	-0.56305		-0.1087	-2.10724		-0.10809	-1.99738
-0.10901	-3.7056		-0.10962	-0.57487		-0.10962	-2.12021		-0.10901	-2.01111
-0.11053	-3.73001		-0.10992	-0.58914		-0.11053	-2.13242		-0.11023	-2.02408
-0.11115	-3.75443		-0.11115	-0.60318		-0.11145	-2.14539		-0.11176	-2.03781
-0.11206	-3.77884		-0.11206	-0.61714		-0.11298	-2.15912		-0.11298	-2.05231
-0.11328	-3.80402		-0.11359	-0.63202		-0.11359	-2.17361		-0.11359	-2.06757
-0.1145	-3.82614		-0.11481	-0.64629		-0.11511	-2.18887		-0.1145	-2.08282
-0.11572	-3.85056		-0.11572	-0.66154		-0.11572	-2.20261		-0.11572	-2.09885
-0.11664	-3.87421		-0.11633	-0.67696		-0.11664	-2.21939		-0.11694	-2.11487
-0.11816	-3.89709		-0.11786	-0.6942		-0.11694	-2.23389		-0.11786	-2.13242
-0.11908	-3.91998		-0.11847	-0.71022		-0.11877	-2.24991		-0.11908	-2.1492
-0.11969	-3.94287		-0.11969	-0.72693		-0.12	-2.26746		-0.11938	-2.16827
-0.12091	-3.96576		-0.12061	-0.74554		-0.12122	-2.285		-0.12091	-2.18658
-0.12213	-3.98788		-0.12122	-0.7634		-0.12183	-2.30331		-0.12183	-2.20566
-0.12305	-4.01077		-0.12274	-0.78194		-0.12366	-2.32162		-0.12244	-2.22549
-0.12396	-4.0329		-0.12427	-0.80124		-0.12396	-2.33994		-0.12427	-2.24609
-0.12457	-4.05426		-0.12518	-0.82077		-0.12427	-2.36053		-0.12457	-2.26822
-0.1261	-4.07639		-0.12671	-0.84076		-0.1264	-2.38037		-0.1261	-2.29034
-0.12701	-4.09851		-0.12732	-0.86235		-0.12762	-2.40173		-0.12732	-2.31323
-0.12823	-4.11911		-0.12885	-0.88295		-0.12854	-2.4231		-0.12885	-2.33612
-0.12976	-4.14124		-0.12946	-0.90538		-0.12976	-2.44598		-0.12946	-2.36053
-0.13068	-4.1626		-0.13007	-0.92804		-0.13129	-2.46811		-0.13068	-2.38571
-0.13129	-4.18243		-0.1322	-0.95078		-0.1322	-2.49176		-0.1319	-2.41089
-0.1322	-4.20303		-0.13251	-0.9742		-0.13251	-2.51541		-0.13312	-2.43759
-0.13373	-4.22592		-0.13373	-0.99922		-0.13373	-2.54364		-0.13373	-2.46964
-0.13403	-4.24652		-0.13464	-1.02409		-0.13464	-2.56882		-0.13434	-2.49634
-0.13586	-4.26712		-0.13556	-1.04996		-0.13617	-2.59628		-0.13586	-2.52609
-0.13647	-4.28848		-0.13647	-1.07567		-0.13708	-2.62375		-0.13678	-2.55661
-0.13831	-4.30832		-0.138	-1.10344		-0.13861	-2.65274		-0.13861	-2.58865
-0.13922	-4.33044		-0.13861	-1.13068		-0.13861	-2.68173		-0.13953	-2.62222
-0.14014	-4.35104		-0.14075	-1.15845		-0.14075	-2.71301		-0.14014	-2.65503
-0.14105	-4.37088		-0.14105	-1.18721		-0.14136	-2.74429		-0.14136	-2.69012
-0.14227	-4.39224		-0.14258	-1.21704		-0.14227	-2.77786		-0.14166	-2.72675
-0.14319	-4.41284		-0.1441	-1.2471		-0.14319	-2.81067		-0.14349	-2.76337
-0.1441	-4.4342		-0.14441	-1.27983		-0.14471	-2.84576		-0.14471	-2.80228
-0.14532	-4.4548		-0.14532	-1.31233		-0.14563	-2.88086		-0.14563	-2.84195
-0.14624	-4.4754		-0.14594	-1.34544		-0.14685	-2.91824		-0.14685	-2.88315
-0.14716	-4.49677		-0.14777	-1.37817		-0.14777	-2.95563		-0.14746	-2.92511
-0.14838	-4.51736		-0.14838	-1.41312		-0.14838	-2.9953		-0.14838	-2.9686
-0.1499	-4.53949		-0.14929	-1.44798		-0.1499	-3.03574		-0.1499	-3.01285
-0.15051	-4.56009		-0.15082	-1.48491		-0.15021	-3.0777		-0.15112	-3.05862
-0.15173	-4.58145		-0.15143	-1.52222		-0.15234	-3.1189		-0.15204	-3.10669
-0.15295	-4.60281		-0.15265	-1.55945		-0.15295	-3.16315		-0.15265	-3.15628
-0.15387	-4.6257		-0.15356	-1.5976		-0.15417	-3.21045		-0.15387	-3.20816
-0.15448	-4.64706		-0.15479	-1.63803		-0.15509	-3.25546		-0.1557	-3.26004
-0.15601	-4.66919		-0.15662	-1.67847		-0.15601	-3.30429		-0.15631	-3.31345
-0.15753	-4.69055		-0.15723	-1.72195		-0.15692	-3.35312		-0.15692	-3.36838
-0.15845	-4.71191		-0.15875	-1.76544		-0.15845	-3.405		-0.15784	-3.4256
-0.15906	-4.73404		-0.15936	-1.80817		-0.15967	-3.45688		-0.15936	-3.48434
-0.16058	-4.75693		-0.16028	-1.85394		-0.15997	-3.51181		-0.16119	-3.54614
-0.16089	-4.77905		-0.1618	-1.89972		-0.16119	-3.56598		-0.16119	-3.60565
-0.16241	-4.80118		-0.16211	-1.9455		-0.16272	-3.62396		-0.16302	-3.6705
-0.16364	-4.8233		-0.16394	-1.99432		-0.16333	-3.68195		-0.16394	-3.73611
-0.16425	-4.84619		-0.16486	-2.04239		-0.16486	-3.74146		-0.16486	-3.80249
-0.16577	-4.86908		-0.16547	-2.09198		-0.16638	-3.80325		-0.16516	-3.87192
-0.1673	-4.8912		-0.16669	-2.14462		-0.16669	-3.86734		-0.1673	-3.94135
-0.16821	-4.91409		-0.1673	-2.1965		-0.16821	-3.93219		-0.16791	-4.01382
-0.16882	-4.93774		-0.16913	-2.24991		-0.16882	-3.99857		-0.16882	-4.08936
-0.17004	-4.95834		-0.16974	-2.30255		-0.17004	-4.0657		-0.17004	-4.16412
-0.17157	-4.98199		-0.17126	-2.35901		-0.17065	-4.13742		-0.17065	-4.24194
-0.17188	-5.00565		-0.17188	-2.41623		-0.17249	-4.21066		-0.17157	-4.32205
-0.17249	-5.0293		-0.1731	-2.47421		-0.17401	-4.28543		-0.17371	-4.4075
-0.17462	-5.05219		-0.17401	-2.53296		-0.17401	-4.36249		-0.17401	-4.49219
-0.17523	-5.07736		-0.17523	-2.59399		-0.17554	-4.44107		-0.17523	-4.57764
-0.17645	-5.10025		-0.17615	-2.65503		-0.17584	-4.52194		-0.17615	-4.66919
-0.17767	-5.12466		-0.17767	-2.71759		-0.17737	-4.60358		-0.17737	-4.75845
-0.17828	-5.14755		-0.17889	-2.78091		-0.17859	-4.68826		-0.1792	-4.85382
-0.17889	-5.17273		-0.1792	-2.84576		-0.17981	-4.77676		-0.1795	-4.94995
-0.18103	-5.19714		-0.18134	-2.91214		-0.18042	-4.86526		-0.18042	-5.04608
-0.18134	-5.22079		-0.18195	-2.97928		-0.18164	-4.95453		-0.18164	-5.14603
-0.18317	-5.24521		-0.18256	-3.04794		-0.18317	-5.04761		-0.18317	-5.24902
-0.18347	-5.27115		-0.18378	-3.11813		-0.18378	-5.14221		-0.18408	-5.35507
-0.18469	-5.29556		-0.1853	-3.18985		-0.185	-5.24063		-0.1853	-5.46265
-0.18622	-5.32074		-0.18683	-3.26233		-0.18622	-5.33905		-0.18591	-5.57175
-0.18744	-5.34592		-0.18652	-3.33481		-0.18744	-5.44128		-0.18713	-5.68542
-0.18805	-5.37033		-0.18835	-3.41187		-0.18866	-5.54276		-0.18866	-5.79834
-0.18927	-5.39627		-0.18988	-3.48969		-0.18866	-5.64957		-0.18896	-5.91583
-0.19049	-5.42221		-0.19019	-3.56827		-0.1908	-5.75867		-0.18988	-6.03409
-0.19141	-5.44739		-0.1911	-3.64838		-0.19202	-5.86853		-0.1911	-6.1554
-0.19232	-5.47485		-0.19232	-3.72772		-0.19263	-5.98068		-0.19232	-6.27518
-0.19385	-5.50003		-0.19354	-3.80936		-0.19446	-6.09589		-0.19354	-6.39954
-0.19476	-5.52673		-0.19446	-3.89252		-0.19537	-6.21414		-0.19507	-6.52771
-0.19568	-5.55267		-0.19568	-3.97644		-0.19598	-6.33163		-0.19568	-6.66046
-0.19629	-5.57938		-0.19659	-4.06189		-0.19659	-6.45218		-0.19659	-6.79016
-0.1972	-5.60532		-0.19812	-4.1481		-0.19812	-6.57578		-0.1972	-6.92368
-0.19904	-5.63202		-0.19873	-4.2366		-0.19904	-6.69937		-0.19904	-7.06024
-0.19934	-5.66025		-0.19965	-4.32739		-0.20026	-6.82526		-0.19995	-7.19986
-0.20117	-5.68771		-0.20087	-4.41971		-0.20087	-6.95496		-0.20117	-7.34024
-0.20178	-5.71518		-0.20178	-4.51126		-0.20178	-7.08313		-0.20239	-7.48367
-0.2027	-5.7457		-0.20331	-4.60587		-0.20331	-7.21741		-0.20392	-7.62863
-0.20422	-5.77316		-0.20392	-4.70047		-0.20422	-7.35168		-0.20422	-7.77512
-0.20483	-5.80139		-0.20514	-4.79889		-0.20514	-7.49054		-0.20514	-7.92236
-0.20605	-5.82809		-0.20697	-4.89883		-0.20667	-7.63092		-0.20636	-8.07266
-0.20728	-5.85632		-0.20819	-4.99725		-0.20728	-7.77512		-0.20728	-8.22601
-0.20819	-5.88608		-0.2088	-5.09949		-0.20819	-7.91855		-0.20789	-8.37936
-0.2088	-5.91354		-0.20972	-5.20172		-0.20972	-8.06198		-0.20941	-8.53348
-0.21033	-5.9433		-0.21063	-5.30701		-0.21063	-8.20923		-0.21063	-8.69217
-0.21185	-5.97305		-0.21185	-5.41534		-0.21185	-8.36029		-0.21185	-8.85391
-0.21246	-6.00357		-0.21277	-5.52368		-0.21307	-8.51212		-0.21246	-9.02023
-0.21338	-6.03714		-0.21368	-5.63126		-0.21429	-8.6647		-0.21368	-9.18274
-0.2146	-6.06537		-0.21521	-5.74265		-0.21521	-8.81882		-0.2149	-9.34982
-0.21643	-6.09589		-0.21521	-5.85556		-0.21552	-8.97751		-0.21643	-9.51843
-0.21674	-6.1264		-0.21735	-5.96848		-0.21674	-9.13849		-0.21735	-9.69009
-0.21765	-6.15845		-0.21765	-6.08368		-0.21735	-9.30023		-0.21826	-9.86481
-0.21948	-6.19049		-0.21918	-6.19888		-0.21948	-9.4635		-0.21979	-10.0388
-0.2204	-6.22253		-0.2204	-6.3179		-0.2204	-9.63058		-0.21979	-10.2142
-0.22101	-6.25458		-0.22131	-6.43768		-0.22162	-9.79996		-0.22101	-10.3905
-0.22253	-6.28891		-0.22223	-6.5567		-0.22162	-9.97009		-0.22192	-10.5721
-0.22345	-6.32172		-0.22284	-6.67877		-0.22345	-10.1456		-0.22314	-10.7552
-0.22375	-6.35605		-0.22437	-6.80618		-0.22437	-10.318		-0.22498	-10.9398
-0.22559	-6.38962		-0.2262	-6.93054		-0.22559	-10.4942		-0.22528	-11.1259
-0.2265	-6.42395		-0.22681	-7.05795		-0.22681	-10.6712		-0.22681	-11.3159
-0.22742	-6.45981		-0.22803	-7.18536		-0.22803	-10.8505		-0.22803	-11.5013
-0.22864	-6.49567		-0.22894	-7.31506		-0.22864	-11.0321		-0.22894	-11.6921
-0.22986	-6.53152		-0.22955	-7.44629		-0.22955	-11.2137		-0.23077	-11.8851
-0.23108	-6.56891		-0.23077	-7.57904		-0.23077	-11.3976		-0.23077	-12.0811
-0.23199	-6.60553		-0.2323	-7.71179		-0.2323	-11.5845		-0.23199	-12.2765
-0.2326	-6.64291		-0.23352	-7.84683		-0.2326	-11.7722		-0.23322	-12.4771
-0.23352	-6.68182		-0.23413	-7.98111		-0.23444	-11.9636		-0.23444	-12.6793
-0.23535	-6.71997		-0.23474	-8.11996		-0.23535	-12.1559		-0.23535	-12.8815
-0.23627	-6.75888		-0.23627	-8.25577		-0.23596	-12.352		-0.23627	-13.0875
-0.23779	-6.79779		-0.23688	-8.39844		-0.23779	-12.5458		-0.23749	-13.2919
-0.2384	-6.83823		-0.2384	-8.53806		-0.2384	-12.7457		-0.23932	-13.4979
-0.23962	-6.88019		-0.23871	-8.68301		-0.23901	-12.9471		-0.23901	-13.7093
-0.24084	-6.92139		-0.24054	-8.82721		-0.24023	-13.1455		-0.24023	-13.9221
-0.24176	-6.96335		-0.24115	-8.97217		-0.24146	-13.3476		-0.24146	-14.1334
-0.24298	-7.0076		-0.24237	-9.11865		-0.24298	-13.5551		-0.24237	-14.3509
-0.2442	-7.05032		-0.24329	-9.26971		-0.2442	-13.765		-0.2439	-14.5668
-0.24542	-7.09534		-0.24481	-9.41849		-0.24481	-13.9694		-0.24542	-14.7842
-0.24542	-7.14035		-0.24573	-9.56879		-0.24603	-14.18		-0.24542	-15.0055
-0.24664	-7.18613		-0.24664	-9.72214		-0.24695	-14.3913		-0.24695	-15.2283
-0.24847	-7.2319		-0.24847	-9.87549		-0.24847	-14.6027		-0.24878	-15.4419
-0.24908	-7.27997		-0.24908	-10.0304		-0.24878	-14.8178		-0.24908	-15.6708
-0.25031	-7.32803		-0.25031	-10.1898		-0.25031	-15.0398		-0.24969	-15.8997
-0.25183	-7.37991		-0.25092	-10.3508		-0.25153	-15.2664		-0.25061	-16.1362
-0.25244	-7.43103		-0.25214	-10.5102		-0.25244	-15.48		-0.25244	-16.3651
-0.25366	-7.48215		-0.25366	-10.6667		-0.25366	-15.7089		-0.25336	-16.6016
-0.25397	-7.53479		-0.25488	-10.8299		-0.25397	-15.9302		-0.25488	-16.8381
-0.25549	-7.58743		-0.25549	-10.9909		-0.2561	-16.1514		-0.25549	-17.067
-0.25671	-7.6416		-0.2561	-11.1549		-0.25641	-16.3803		-0.2561	-17.3035
-0.25793	-7.6973		-0.25824	-11.3243		-0.25793	-16.6092		-0.25732	-17.54
-0.25916	-7.75452		-0.25885	-11.4929		-0.25885	-16.8457		-0.25854	-17.7765
-0.25946	-7.8125		-0.25977	-11.657		-0.26038	-17.0746		-0.25946	-18.0206
-0.26038	-7.87048		-0.26099	-11.824		-0.26099	-17.3187		-0.26099	-18.2648
-0.26221	-7.93076		-0.2616	-11.9957		-0.26221	-17.5552		-0.2619	-18.5013
-0.26221	-7.99332		-0.26312	-12.1689		-0.26343	-17.7918		-0.26312	-18.7531
-0.26404	-8.05435		-0.26343	-12.3375		-0.26495	-18.0283		-0.26404	-19.0048
-0.26526	-8.11691		-0.26526	-12.5145		-0.26587	-18.2724		-0.26526	-19.2566
-0.26587	-8.18176		-0.26617	-12.6953		-0.26617	-18.5165		-0.26709	-19.5084
-0.26709	-8.2489		-0.26709	-12.8731		-0.2674	-18.7531		-0.26709	-19.7601
-0.26892	-8.31604		-0.26801	-13.0501		-0.2677	-19.0048		-0.26831	-20.0119
-0.26923	-8.38547		-0.26892	-13.2309		-0.26923	-19.249		-0.27014	-20.2637
-0.27075	-8.45566		-0.27014	-13.4163		-0.26984	-19.5007		-0.27045	-20.5231
-0.27197	-8.52737		-0.27167	-13.5963		-0.27197	-19.7449		-0.27167	-20.7825
-0.27289	-8.59909		-0.27258	-13.7787		-0.27289	-19.9966		-0.27289	-21.0419
-0.27411	-8.67386		-0.27411	-13.9679		-0.27411	-20.2484		-0.2738	-21.3013
-0.27441	-8.75092		-0.27441	-14.1502		-0.27472	-20.5002		-0.27472	-21.5607
-0.27563	-8.82874		-0.27563	-14.3372		-0.27625	-20.7596		-0.27594	-21.8201
-0.27747	-8.90808		-0.27777	-14.5317		-0.27655	-21.019		-0.27686	-22.0871
-0.27777	-8.98895		-0.27777	-14.7362		-0.27838	-21.2784		-0.27777	-22.3541
-0.27869	-9.07135		-0.27899	-14.9124		-0.27899	-21.5378		-0.2796	-22.6135
-0.28021	-9.15527		-0.27991	-15.1009		-0.27991	-21.7972		-0.28052	-22.8805
-0.28113	-9.24072		-0.28113	-15.2893		-0.28113	-22.0566		-0.28113	-23.1476
-0.28235	-9.32922		-0.28265	-15.4877		-0.28265	-22.3236		-0.28235	-23.4222
-0.28357	-9.41772		-0.28357	-15.686		-0.28326	-22.5906		-0.28387	-23.6969
-0.28418	-9.51004		-0.28418	-15.892		-0.28479	-22.85		-0.28357	-23.9639
-0.28571	-9.60388		-0.28571	-16.0828		-0.28601	-23.1171		-0.2854	-24.2386
-0.28693	-9.69925		-0.28601	-16.2888		-0.28693	-23.3841		-0.28632	-24.5132
-0.28754	-9.79309		-0.28754	-16.4795		-0.28784	-23.6435		-0.28754	-24.7803
-0.28906	-9.89227		-0.28845	-16.6855		-0.28815	-23.9182		-0.28845	-25.0626
-0.28937	-9.99374		-0.29028	-16.8838		-0.28937	-24.1928		-0.28998	-25.3372
-0.2915	-10.099		-0.2912	-17.0898		-0.2915	-24.4675		-0.29028	-25.6195
-0.29211	-10.2028		-0.29181	-17.2958		-0.29181	-24.7421		-0.29211	-25.8942
-0.29333	-10.3096		-0.29303	-17.5095		-0.29364	-25.0168		-0.29242	-26.1841
-0.29425	-10.4187		-0.29425	-17.7155		-0.29364	-25.2991		-0.29395	-26.4587
-0.29456	-10.5301		-0.29486	-17.9215		-0.29517	-25.5737		-0.29486	-26.7487
-0.29669	-10.643		-0.29608	-18.1351		-0.29608	-25.856		-0.29578	-27.0386
-0.2973	-10.759		-0.297	-18.3487		-0.297	-26.1383		-0.2973	-27.3361
-0.29791	-10.878		-0.29822	-18.5623		-0.29822	-26.4282		-0.29791	-27.626
-0.29944	-10.9978		-0.29944	-18.7759		-0.29913	-26.7105		-0.29944	-27.9159
-0.30066	-11.1198		-0.30035	-18.9896		-0.30096	-26.9928		-0.30035	-28.2059
-0.30096	-11.2457		-0.30157	-19.2032		-0.30157	-27.2903		-0.30157	-28.5034
-0.3031	-11.3709		-0.3031	-19.4244		-0.3028	-27.5726		-0.3031	-28.7933
-0.30371	-11.5028		-0.30371	-19.6381		-0.30432	-27.8625		-0.30341	-29.0832
-0.30463	-11.6348		-0.30493	-19.8593		-0.30463	-28.1448		-0.30493	-29.3732
-0.30585	-11.7699		-0.30585	-20.0958		-0.30615	-28.4348		-0.30615	-29.7012
-0.30737	-11.9072		-0.30707	-20.3094		-0.30646	-28.7247		-0.30737	-29.9988
-0.30798	-12.0468		-0.30768	-20.5383		-0.30859	-29.0146		-0.30859	-30.2963
-0.3092	-12.1895		-0.30951	-20.7596		-0.30859	-29.3121		-0.30859	-30.6015
-0.31012	-12.3344		-0.31012	-20.9885		-0.31042	-29.6097		-0.31073	-30.899
-0.31134	-12.4825		-0.31073	-21.2173		-0.31104	-29.9072		-0.31165	-31.1966
-0.31226	-12.6327		-0.31195	-21.4462		-0.31256	-30.2048		-0.31256	-31.4941
-0.31348	-12.7853		-0.31348	-21.6827		-0.31348	-30.5023		-0.31409	-31.807
-0.315	-12.941		-0.31439	-21.904		-0.31439	-30.7922		-0.31439	-32.1121
-0.31561	-13.1012		-0.31561	-22.1481		-0.31592	-31.0974		-0.315	-32.4097
-0.31653	-13.2637		-0.31653	-22.377		-0.31683	-31.4026		-0.31683	-32.7225
-0.31744	-13.4277		-0.31744	-22.6059		-0.31775	-31.7001		-0.31714	-33.0353
-0.31836	-13.5963		-0.31866	-22.8424		-0.31866	-32.0053		-0.31866	-33.3404
-0.31958	-13.7672		-0.31989	-23.0713		-0.31958	-32.3029		-0.31958	-33.6456
-0.32111	-13.9412		-0.3208	-23.3154		-0.3208	-32.608		-0.32111	-33.9584
-0.32141	-14.1174		-0.32202	-23.5519		-0.32202	-32.9208		-0.32172	-34.2712
-0.32263	-14.2975		-0.32294	-23.7885		-0.32324	-33.226		-0.32385	-34.584
-0.32355	-14.4852		-0.32416	-24.0402		-0.32355	-33.5312		-0.32385	-34.8892
-0.32538	-14.669		-0.32507	-24.2767		-0.32477	-33.8364		-0.32538	-35.2097
-0.32507	-14.8544		-0.32629	-24.5209		-0.32568	-34.1415		-0.32629	-35.5148
-0.32721	-15.049		-0.3269	-24.7574		-0.32721	-34.4543		-0.32721	-35.8353
-0.32782	-15.2435		-0.32813	-25.0015		-0.32843	-34.7672		-0.32843	-36.1481
-0.32935	-15.4419		-0.32874	-25.2533		-0.32904	-35.0876		-0.32935	-36.4685
-0.33057	-15.6479		-0.33026	-25.4974		-0.32996	-35.408		-0.32935	-36.7889
-0.33148	-15.8539		-0.33148	-25.7492		-0.33148	-35.7208		-0.33118	-37.117
-0.33209	-16.0675		-0.3324	-26.001		-0.33209	-36.0489		-0.33209	-37.4298
-0.33331	-16.2735		-0.33331	-26.2604		-0.33331	-36.3617		-0.33362	-37.7579
-0.33453	-16.4947		-0.33423	-26.4969		-0.33453	-36.6745		-0.33423	-38.0707
-0.33514	-16.716		-0.33545	-26.7487		-0.33545	-36.9949		-0.33545	-38.3987
-0.33728	-16.9373		-0.33667	-27.0004		-0.33728	-37.3077		-0.33667	-38.7344
-0.3382	-17.1738		-0.33698	-27.2522		-0.33789	-37.6282		-0.33789	-39.0472
-0.33942	-17.395		-0.3385	-27.5116		-0.33911	-37.9562		-0.33881	-39.3906
-0.33942	-17.6315		-0.33972	-27.7634		-0.34033	-38.2767		-0.34033	-39.7186
-0.34094	-17.868		-0.34064	-28.0304		-0.34094	-38.6047		-0.34094	-40.0543
-0.34247	-18.1122		-0.34216	-28.2898		-0.34247	-38.9252		-0.34155	-40.3824
-0.34277	-18.3563		-0.34338	-28.5416		-0.34308	-39.2456		-0.34308	-40.7105
-0.34399	-18.6005		-0.3443	-28.8086		-0.34399	-39.5813		-0.34399	-41.0385
-0.34521	-18.8599		-0.34491	-29.0756		-0.34552	-39.9017		-0.34521	-41.3742
-0.34674	-19.1193		-0.34613	-29.335		-0.34613	-40.2222		-0.34644	-41.7175
-0.34735	-19.3787		-0.34766	-29.5944		-0.34766	-40.5579		-0.34644	-42.0456
-0.34888	-19.6457		-0.34827	-29.8767		-0.34857	-40.8859		-0.34827	-42.3889
-0.34888	-19.9127		-0.34949	-30.1361		-0.34918	-41.2445		-0.34918	-42.7246
-0.3504	-20.1874		-0.35071	-30.4031		-0.35071	-41.5726		-0.3504	-43.0527
-0.35132	-20.4697		-0.35162	-30.6778		-0.35132	-41.9083		-0.35101	-43.3884
-0.35254	-20.752		-0.35315	-30.9448		-0.35223	-42.2287		-0.35254	-43.7317
-0.35315	-21.0342		-0.35376	-31.2118		-0.35406	-42.5568		-0.35345	-44.0674
-0.35437	-21.3242		-0.35437	-31.4789		-0.35529	-42.8925		-0.35437	-44.4031
-0.3562	-21.6217		-0.35559	-31.7535		-0.3559	-43.2281		-0.3559	-44.7464
-0.35712	-21.9193		-0.35681	-32.0282		-0.35681	-43.5638		-0.35712	-45.0821
-0.35834	-22.2168		-0.35834	-32.3105		-0.35834	-43.8919		-0.35834	-45.4254
-0.35895	-22.522		-0.35925	-32.5775		-0.35956	-44.2276		-0.35956	-45.7687
-0.36047	-22.8271		-0.36017	-32.8522		-0.35986	-44.5633		-0.36017	-46.1197
-0.36169	-23.1399		-0.36139	-33.1345		-0.36139	-44.899		-0.36047	-46.4477
-0.36261	-23.4604		-0.362	-33.4091		-0.3623	-45.2423		-0.362	-46.7987
-0.36322	-23.7885		-0.36322	-33.6914		-0.36353	-45.578		-0.36353	-47.1344
-0.36414	-24.1165		-0.36475	-33.9737		-0.36383	-45.9137		-0.36475	-47.4853
-0.36536	-24.4369		-0.36536	-34.2484		-0.36566	-46.2494		-0.36566	-47.8134
-0.36688	-24.7726		-0.36627	-34.5306		-0.36658	-46.5851		-0.36688	-48.1644
-0.36719	-25.1083		-0.3681	-34.8129		-0.3678	-46.9665		-0.36719	-48.5153
-0.36871	-25.444		-0.36841	-35.0952		-0.36932	-47.2946		-0.36902	-48.8815
-0.37024	-25.795		-0.36993	-35.3851		-0.37024	-47.6379		-0.37024	-49.2172
-0.37115	-26.1383		-0.37115	-35.675		-0.37115	-47.9736		-0.37115	-49.5758
-0.37177	-26.4969		-0.37207	-35.965		-0.37238	-48.3246		-0.37207	-49.9191
-0.37329	-26.8631		-0.37268	-36.2473		-0.37329	-48.6679		-0.37299	-50.2701
-0.3736	-27.2217		-0.37421	-36.5372		-0.37451	-49.0189		-0.3739	-50.6058
-0.37512	-27.5955		-0.37512	-36.8271		-0.37512	-49.3622		-0.37543	-50.9567
-0.37665	-27.9694		-0.37604	-37.1246		-0.37543	-49.6979		-0.37634	-51.3077
-0.37817	-28.3432		-0.37726	-37.3993		-0.37756	-50.0565		-0.37726	-51.6586
-0.37848	-28.7247		-0.37878	-37.7045		-0.37787	-50.4074		-0.37848	-52.0172
-0.37909	-29.0985		-0.3797	-37.9944		-0.37878	-50.7507		-0.3797	-52.3605
-0.38031	-29.4876		-0.38	-38.2767		-0.38031	-51.1017		-0.38123	-52.7115
-0.38184	-29.8767		-0.38184	-38.5819		-0.38123	-51.4526		-0.38184	-53.0701
-0.38275	-30.2734		-0.38245	-38.8794		-0.38275	-51.8112		-0.38306	-53.421
-0.38397	-30.6778		-0.38428	-39.1617		-0.38367	-52.1545		-0.38367	-53.772
-0.38489	-31.0669		-0.38489	-39.4821		-0.38458	-52.4979		-0.38458	-54.1153
-0.3858	-31.4713		-0.38641	-39.7797		-0.3858	-52.8565		-0.38611	-54.4891
-0.38702	-31.8832		-0.38702	-40.0772		-0.38763	-53.2074		-0.38702	-54.8477
-0.38824	-32.3029		-0.38763	-40.3671		-0.38763	-53.5507		-0.38763	-55.191
-0.38947	-32.7225		-0.38916	-40.6647		-0.38916	-53.9093		-0.38916	-55.542
-0.39008	-33.1497		-0.39008	-40.9699		-0.39038	-54.2526		-0.39038	-55.9082
-0.3913	-33.5693		-0.39191	-41.2598		-0.3913	-54.596		-0.39038	-56.2668
-0.39221	-33.9966		-0.39221	-41.5802		-0.39252	-54.9469		-0.39221	-56.6101
-0.39343	-34.4467		-0.39343	-41.8777		-0.39343	-55.3055		-0.39343	-56.9534
-0.39496	-34.8816		-0.39435	-42.1829		-0.39465	-55.6564		-0.39496	-57.3273
-0.39587	-35.3165		-0.39587	-42.4957		-0.39557	-56.0074		-0.39557	-57.6706
-0.39709	-35.759		-0.39648	-42.7856		-0.39679	-56.366		-0.39709	-58.0292
-0.39771	-36.1862		-0.39771	-43.1137		-0.39771	-56.7246		-0.3974	-58.4183
-0.39954	-36.6287		-0.39923	-43.4189		-0.39862	-57.0755		-0.39862	-58.7845
-0.40015	-37.0941		-0.40015	-43.7393		-0.39984	-57.4799		-0.39954	-59.1431
-0.40137	-37.5595		-0.39984	-44.0521		-0.40076	-57.8308		-0.40045	-59.5932
-0.40167	-38.0096		-0.40198	-44.3649		-0.40228	-58.2123		-0.40198	-59.9518
-0.40228	-38.4598		-0.40289	-44.6854		-0.4032	-58.5632		-0.40289	-60.318
-0.40442	-38.9252		-0.40381	-44.9905		-0.40381	-58.9294		-0.40381	-60.6766
-0.40503	-39.3906		-0.40533	-45.2881		-0.40503	-59.2804		-0.40472	-61.0352
-0.40625	-39.856		-0.40564	-45.6161		-0.40656	-59.639		-0.40625	-61.3937
-0.40717	-40.3214		-0.40717	-45.929		-0.40717	-60.0052		-0.40778	-61.7523
-0.40869	-40.8096		-0.40778	-46.2341		-0.40808	-60.3714		-0.40869	-62.1109
-0.4093	-41.2826		-0.40991	-46.5469		-0.40961	-60.7223		-0.4093	-62.4695
-0.41083	-41.7786		-0.41022	-46.8674		-0.41022	-61.0962		-0.41052	-62.8433
-0.41174	-42.2516		-0.41205	-47.1878		-0.41144	-61.4471		-0.41174	-63.2172
-0.41205	-42.7322		-0.41296	-47.5006		-0.41235	-61.8133		-0.41235	-63.591
-0.41357	-43.2053		-0.41357	-47.8134		-0.41327	-62.1796		-0.41388	-63.942
-0.41541	-43.6783		-0.41479	-48.1415		-0.41418	-62.5534		-0.41541	-64.3082
-0.4151	-44.1666		-0.4151	-48.4695		-0.4151	-62.912		-0.41632	-64.6744
-0.41724	-44.6625		-0.41693	-48.7824		-0.41693	-63.2782		-0.41724	-65.094
-0.41785	-45.1431		-0.41785	-49.1104		-0.41815	-63.6444		-0.41815	-65.4678
-0.41968	-45.6314		-0.41937	-49.4461		-0.41907	-64.003		-0.41907	-65.8493
-0.41998	-46.1121		-0.41998	-49.7742		-0.41907	-64.3692		-0.42029	-66.2155
-0.4209	-46.6309		-0.42059	-50.1022		-0.4209	-64.7507		-0.42059	-66.597
-0.42181	-47.1344		-0.42242	-50.4303		-0.42212	-65.1169		-0.42242	-66.9556
-0.42365	-47.615		-0.42365	-50.7507		-0.42334	-65.4831		-0.42334	-67.3447
-0.42395	-48.1186		-0.42365	-51.0941		-0.42395	-65.8722		-0.42487	-67.7261
-0.42487	-48.6221		-0.42517	-51.4145		-0.42548	-66.246		-0.42487	-68.1
-0.42578	-49.1333		-0.42639	-51.7349		-0.42609	-66.6122		-0.42609	-68.4738
-0.42761	-49.6368		-0.42822	-52.0935		-0.42731	-66.9708		-0.42822	-68.8629
-0.42853	-50.1175		-0.42853	-52.4139		-0.42822	-67.3447		-0.42883	-69.2444
-0.43005	-50.6134		-0.42975	-52.7573		-0.42944	-67.7185		-0.42975	-69.6258
-0.43066	-51.1322		-0.43066	-53.093		-0.43036	-68.1		-0.43097	-69.9921
-0.43127	-51.6357		-0.43188	-53.4134		-0.43158	-68.4586		-0.43188	-70.3735
-0.43341	-52.1393		-0.43311	-53.7415		-0.43402	-68.8324		-0.4325	-70.7626
-0.43402	-52.6352		-0.43433	-54.0848		-0.43372	-69.2062		-0.43372	-71.1365
-0.43494	-53.1464		-0.43494	-54.4205		-0.43524	-69.5725		-0.43494	-71.5561
-0.43585	-53.6575		-0.43585	-54.7638		-0.43616	-69.9539		-0.43646	-71.9299
-0.43677	-54.1763		-0.43738	-55.0842		-0.43738	-70.3125		-0.43707	-72.319
-0.43829	-54.6722		-0.4386	-55.4275		-0.4386	-70.7016		-0.4386	-72.7005
-0.43921	-55.191		-0.43921	-55.7556		-0.4389	-71.0678		-0.43951	-73.082
-0.44104	-55.687		-0.44012	-56.0913		-0.44104	-71.4569		-0.44043	-73.4634
-0.44165	-56.2058		-0.44135	-56.4423		-0.44104	-71.8307		-0.44104	-73.8525
-0.44196	-56.7017		-0.44196	-56.7779		-0.44226	-72.2122		-0.44257	-74.2264
-0.44348	-57.2052		-0.44348	-57.106		-0.44348	-72.5632		-0.44379	-74.6078
-0.44501	-57.6935		-0.44409	-57.4722		-0.44501	-72.9599		-0.4444	-75.0046
-0.44531	-58.2123		-0.44531	-57.8232		-0.44531	-73.3414		-0.44562	-75.3937
-0.44684	-58.7158		-0.44684	-58.136		-0.44684	-73.7305		-0.44653	-75.7904
-0.44806	-59.2194		-0.44775	-58.4717		-0.44806	-74.1043		-0.44775	-76.1566
-0.44867	-59.7305		-0.44897	-58.8226		-0.44867	-74.4858		-0.44867	-76.5381
-0.4502	-60.2341		-0.44958	-59.1583		-0.44958	-74.852		-0.44989	-76.9348
-0.45172	-60.7452		-0.45081	-59.5093		-0.45111	-75.2335		-0.4505	-77.3087
-0.45203	-61.264		-0.45203	-59.845		-0.45233	-75.6378		-0.45233	-77.6977
-0.45355	-61.7447		-0.45294	-60.1883		-0.45325	-76.0193		-0.45325	-78.0868
-0.45416	-62.2482		-0.45477	-60.5469		-0.45416	-76.4084		-0.45416	-78.4988
-0.45538	-62.7365		-0.45569	-60.9131		-0.45569	-76.8127		-0.45508	-78.8956
-0.4563	-63.2553		-0.4563	-61.2488		-0.4566	-77.179		-0.4566	-79.2618
-0.45691	-63.736		-0.45691	-61.6074		-0.45721	-77.5604		-0.45752	-79.6585
-0.45844	-64.2319		-0.45905	-61.9659		-0.45905	-77.9343		-0.45874	-80.0476
-0.45966	-64.7202		-0.45966	-62.3016		-0.45966	-78.3691		-0.45966	-80.4138
-0.46027	-65.2313		-0.46027	-62.6602		-0.46057	-78.7506		-0.46088	-80.8029
-0.46179	-65.7196		-0.46179	-63.0035		-0.46179	-79.1168		-0.46179	-81.1844
-0.46362	-66.2079		-0.46332	-63.3545		-0.46301	-79.5212		-0.4624	-81.604
-0.46423	-66.7038		-0.46393	-63.7054		-0.46423	-79.9103		-0.46423	-81.9778
-0.46515	-67.1768		-0.46484	-64.0717		-0.46545	-80.2917		-0.46484	-82.3593
-0.46637	-67.6422		-0.46606	-64.4302		-0.46576	-80.6885		-0.46576	-82.7408
-0.46729	-68.1229		-0.46759	-64.8041		-0.46729	-81.0623		-0.46729	-83.1375
-0.4679	-68.6264		-0.46759	-65.1398		-0.4682	-81.4591		-0.46881	-83.5571
-0.46912	-69.1071		-0.46942	-65.5136		-0.46942	-81.8253		-0.46912	-83.9844
-0.47034	-69.5725		-0.47034	-65.8798		-0.47064	-82.222		-0.47034	-84.3887
-0.47095	-70.0455		-0.47125	-66.2308		-0.47125	-82.634		-0.47156	-84.7931
-0.47278	-70.5261		-0.47247	-66.5741		-0.47247	-83.0307		-0.47247	-85.1746
-0.474	-70.9992		-0.47339	-66.9174		-0.47308	-83.4274		-0.47339	-85.556
-0.4743	-71.4874		-0.47491	-67.2989		-0.4743	-83.8165		-0.47461	-85.9757
-0.47614	-71.9604		-0.47552	-67.6804		-0.47614	-84.2896		-0.47583	-86.3495
-0.47644	-72.4106		-0.47736	-68.0542		-0.47736	-84.6558		-0.47675	-86.7386
-0.47827	-72.8912		-0.47797	-68.4128		-0.47797	-85.0525		-0.47766	-87.1201
-0.47919	-73.3414		-0.47888	-68.779		-0.47888	-85.4492		-0.47888	-87.5015
-0.4798	-73.7991		-0.4801	-69.1376		-0.4801	-85.8307		-0.48041	-87.9211
-0.48102	-74.2798		-0.48041	-69.4962		-0.48102	-86.2961		-0.48071	-88.3026
-0.48132	-74.7147		-0.48163	-69.8395		-0.48224	-86.7233		-0.48224	-88.6993
-0.48285	-75.1343		-0.48346	-70.2057		-0.48285	-87.0972		-0.48285	-89.0884
-0.48438	-75.5768		-0.48407	-70.5719		-0.48376	-87.5015		-0.48438	-89.4699
-0.48468	-76.0803		-0.48529	-70.9534		-0.4859	-87.8906		-0.48499	-89.8819
-0.48621	-76.4999		-0.48682	-71.2967		-0.48651	-88.2721		-0.48621	-90.2557
-0.48712	-76.973		-0.48773	-71.6553		-0.48743	-88.6841		-0.48804	-90.6525
-0.48834	-77.4078		-0.48895	-72.0215		-0.48834	-89.0656		-0.48865	-91.0416
-0.48956	-77.8732		-0.48926	-72.3724		-0.48956	-89.4318		-0.48987	-91.4154
-0.49048	-78.3005		-0.49017	-72.7463		-0.49017	-89.8285		-0.49017	-91.8274
-0.492	-78.7582		-0.4917	-73.1583		-0.4917	-90.2405		-0.4917	-92.2089
-0.49292	-79.1931		-0.49323	-73.5474		-0.49292	-90.6219		-0.49292	-92.6056
-0.49414	-79.5975		-0.49414	-73.9212		-0.49353	-91.0034		-0.49414	-92.9642
-0.49536	-80.0171		-0.49475	-74.2722		-0.49384	-91.4078		-0.49475	-93.3914
-0.49658	-80.4367		-0.49597	-74.6765		-0.49597	-91.8274		-0.49567	-93.7805
-0.49689	-80.8563		-0.4975	-75.0351		-0.4975	-92.2394		-0.49689	-94.1544
-0.4975	-81.2759		-0.49811	-75.3937		-0.49872	-92.6666		-0.49841	-94.5435
-0.49902	-81.7642		-0.49872	-75.7599		-0.49902	-93.071		-0.49963	-94.9326
-0.49994	-82.1609		-0.50024	-76.1337		-0.49963	-93.4601		-0.50024	-95.3674
-0.50085	-82.5729		-0.50085	-76.5152		-0.50085	-93.8797		-0.50146	-95.7642
-0.50208	-82.9391		-0.50238	-76.8967		-0.50208	-94.2993		-0.50208	-96.2219
-0.5033	-83.374		-0.5036	-77.2629		-0.5033	-94.6732		-0.5036	-96.6568
-0.50452	-83.8318		-0.50452	-77.6291		-0.50421	-95.0851		-0.50452	-97.0764
-0.50574	-84.2285		-0.50513	-77.9877		-0.50543	-95.5048		-0.50635	-97.5189
-0.50665	-84.671		-0.50696	-78.3615		-0.50665	-95.8786		-0.50604	-97.9004
-0.50757	-85.0754		-0.50757	-78.7659		-0.50787	-96.283		-0.50787	-98.3047
-0.50848	-85.4721		-0.50848	-79.1244		-0.50818	-96.6797		-0.50909	-98.7015
-0.51001	-85.8841		-0.51001	-79.5212		-0.51031	-97.0993		-0.51031	-99.0906
-0.51093	-86.2656		-0.51031	-79.895		-0.51031	-97.4655		-0.51093	-99.4949
-0.51215	-86.6242		-0.51123	-80.2536		-0.51245	-97.8928		-0.51215	-99.884
-0.51276	-87.0285		-0.51276	-80.6351		-0.51276	-98.2742		-0.51245	-100.288
-0.51428	-87.4023		-0.51428	-81.0165		-0.51459	-98.6786		-0.51428	-100.693
-0.51489	-87.7609		-0.51489	-81.3828		-0.5152	-99.0829		-0.5152	-101.189
-0.51642	-88.2416		-0.51642	-81.7947		-0.51642	-99.5026		-0.51581	-101.578
-0.51642	-88.5773		-0.51703	-82.1686		-0.51764	-99.884		-0.51703	-102.02
-0.51825	-88.9969		-0.51825	-82.5348		-0.51825	-100.304		-0.51855	-102.409
-0.51917	-89.3478		-0.51947	-82.9468		-0.51947	-100.7		-0.51978	-102.806
-0.52008	-89.7217		-0.52039	-83.313		-0.52069	-101.105		-0.52069	-103.188
-0.52191	-90.0726		-0.52161	-83.6716		-0.52222	-101.517		-0.52191	-103.63
-0.52252	-90.5533		-0.52252	-84.0454		-0.52283	-101.891		-0.52191	-104.019
-0.52313	-90.9424		-0.52405	-84.4193		-0.52313	-102.31		-0.52374	-104.439
-0.52527	-91.3086		-0.52466	-84.7855		-0.52496	-102.73		-0.52496	-104.843
-0.52588	-91.6901		-0.52557	-85.1975		-0.52557	-103.119		-0.52557	-105.225
-0.52679	-92.1249		-0.52649	-85.5484		-0.52649	-103.5		-0.52679	-105.644
-0.52832	-92.4912		-0.5274	-85.9528		-0.52771	-103.935		-0.52832	-106.056
-0.52832	-92.8497		-0.52893	-86.3419		-0.52924	-104.362		-0.52893	-106.552
-0.53046	-93.2007		-0.53015	-86.731		-0.53015	-104.782		-0.53015	-106.987
-0.53076	-93.5745		-0.53076	-87.1048		-0.53168	-105.194		-0.53107	-107.391
-0.53229	-94.0476		-0.53259	-87.4939		-0.53229	-105.568		-0.53259	-107.78
-0.53381	-94.4061		-0.5329	-87.8754		-0.5332	-105.957		-0.53381	-108.17
-0.53412	-94.7266		-0.53442	-88.2645		-0.53503	-106.361		-0.53473	-108.696
-0.53534	-95.0775		-0.53534	-88.6383		-0.53564	-106.773		-0.53503	-109.085
-0.53687	-95.4437		-0.53625	-89.0122		-0.53656	-107.178		-0.53687	-109.528
-0.53748	-95.7718		-0.53748	-89.3936		-0.53809	-107.567		-0.53748	-109.932
-0.539	-96.1533		-0.539	-89.798		-0.53839	-107.956		-0.5387	-110.313
-0.53961	-96.4966		-0.53992	-90.1566		-0.53992	-108.36		-0.53992	-110.756
-0.54083	-96.8857		-0.54022	-90.6067		-0.54083	-108.803		-0.54083	-111.145
-0.54236	-97.2824		-0.54144	-91.0034		-0.54205	-109.207		-0.54144	-111.542
-0.54358	-97.5876		-0.54266	-91.3849		-0.54327	-109.612		-0.54358	-111.923
-0.54419	-97.908		-0.54388	-91.7664		-0.54419	-110.008		-0.54358	-112.335
-0.5451	-98.3505		-0.54602	-92.1707		-0.54572	-110.504		-0.54541	-112.732
-0.54602	-98.7396		-0.54633	-92.5674		-0.54633	-110.878		-0.54602	-113.167
-0.54694	-99.0982		-0.54694	-92.9413		-0.54755	-111.305		-0.54724	-113.548
-0.54785	-99.4568		-0.54816	-93.3227		-0.54877	-111.702		-0.54816	-113.953
-0.54938	-99.9298		-0.54999	-93.7424		-0.54968	-112.106		-0.54877	-114.342
-0.5509	-100.25		-0.55029	-94.1238		-0.5509	-112.488		-0.5506	-114.784
-0.55121	-100.601		-0.55121	-94.5053		-0.55121	-112.938		-0.55121	-115.189
-0.55243	-100.967		-0.55243	-94.9783		-0.55243	-113.319		-0.55273	-115.57
-0.55396	-101.288		-0.55365	-95.4208		-0.55365	-113.739		-0.55365	-115.99
-0.55457	-101.639		-0.55426	-95.7947		-0.55487	-114.166		-0.55457	-116.447
-0.55579	-101.936		-0.55609	-96.2448		-0.55609	-114.594		-0.55579	-116.844
-0.5567	-102.325		-0.55731	-96.6415		-0.5564	-114.998		-0.5567	-117.271
-0.55792	-102.653		-0.55853	-97.0459		-0.55762	-115.433		-0.55731	-117.859
-0.55914	-102.982		-0.55914	-97.4274		-0.55914	-115.852		-0.55853	-118.24
-0.55945	-103.333		-0.56036	-97.8088		-0.56006	-116.241		-0.55975	-118.675
-0.56097	-103.699		-0.56128	-98.1903		-0.56128	-116.638		-0.56097	-119.041
-0.5625	-104.019		-0.56219	-98.5641		-0.5625	-117.126		-0.56219	-119.476
-0.56372	-104.507		-0.56372	-99.0066		-0.56311	-117.538		-0.56372	-119.919
-0.56403	-104.874		-0.56464	-99.3958		-0.56433	-117.966		-0.56464	-120.346
-0.56494	-105.324		-0.56525	-99.7772		-0.56525	-118.431		-0.56525	-120.766
-0.56586	-105.659		-0.56616	-100.151		-0.56647	-118.874		-0.56647	-121.178
-0.56769	-106.041		-0.56799	-100.555		-0.56769	-119.293		-0.56769	-121.628
-0.56799	-106.483		-0.56769	-100.952		-0.56799	-119.728		-0.56891	-122.04
-0.56921	-106.85		-0.56952	-101.379		-0.56952	-120.186		-0.56921	-122.452
-0.57043	-107.201		-0.57043	-101.799		-0.57074	-120.59		-0.57104	-122.856
-0.57135	-107.475		-0.57166	-102.226		-0.57196	-121.033		-0.57135	-123.268
-0.57288	-107.857		-0.57257	-102.592		-0.57379	-121.445		-0.57318	-123.68
-0.57379	-108.162		-0.57379	-102.974		-0.5741	-121.857		-0.5741	-124.1
-0.57471	-108.513		-0.57501	-103.386		-0.57532	-122.269		-0.57623	-124.535
-0.57562	-108.917		-0.57593	-103.775		-0.57623	-122.673		-0.57654	-124.977
-0.57715	-109.238		-0.57715	-104.179		-0.57745	-123.138		-0.57684	-125.374
-0.57806	-109.688		-0.57806	-104.599		-0.57806	-123.55		-0.57806	-125.793
-0.57898	-110.046		-0.57928	-105.049		-0.57928	-123.947		-0.57928	-126.221
-0.58112	-110.458		-0.58051	-105.408		-0.5799	-124.39		-0.5802	-126.625
-0.58112	-110.809		-0.58081	-105.835		-0.58081	-124.809		-0.58142	-127.075
-0.58295	-111.275		-0.58234	-106.247		-0.58234	-125.229		-0.58173	-127.472
-0.58356	-111.656		-0.58356	-106.636		-0.58356	-125.633		-0.58356	-127.869
-0.58447	-111.938		-0.58417	-107.04		-0.58417	-126.045		-0.58447	-128.258
-0.586	-112.305		-0.58539	-107.43		-0.58569	-126.472		-0.5863	-128.716
-0.5863	-112.839		-0.58661	-107.857		-0.58722	-126.915		-0.58691	-129.25
-0.58783	-113.205		-0.58783	-108.215		-0.58722	-127.411		-0.58783	-129.646
-0.58936	-113.678		-0.58905	-108.62		-0.58844	-127.907		-0.58905	-130.089
-0.58966	-113.991		-0.58966	-109.047		-0.58966	-128.326		-0.58966	-130.547
-0.59119	-114.342		-0.59119	-109.451		-0.59027	-128.761		-0.59119	-130.943
-0.5921	-114.716		-0.5921	-109.84		-0.5918	-129.158		-0.59271	-131.332
-0.59363	-115.074		-0.59271	-110.229		-0.59332	-129.593		-0.59363	-131.744
-0.59363	-115.433		-0.59393	-110.672		-0.59454	-130.013		-0.59485	-132.149
-0.59515	-115.761		-0.59515	-111.099		-0.59454	-130.417		-0.59576	-132.538
-0.59607	-116.196		-0.59637	-111.496		-0.59607	-130.829		-0.59637	-132.927
-0.5976	-116.516		-0.5979	-111.916		-0.59668	-131.233		-0.59698	-133.347
-0.59851	-116.867		-0.59882	-112.289		-0.5979	-131.691		-0.59821	-133.789
-0.59943	-117.302		-0.59912	-112.686		-0.59973	-132.156		-0.59912	-134.308
-0.60065	-117.645		-0.60034	-113.068		-0.60034	-132.591		-0.60065	-134.72
-0.60095	-118.011		-0.60156	-113.48		-0.60217	-133.034		-0.60156	-135.17
-0.60278	-118.401		-0.60278	-113.876		-0.60278	-133.453		-0.60248	-135.712
-0.6037	-118.736		-0.6037	-114.334		-0.6037	-133.873		-0.6037	-136.101
-0.60522	-119.087		-0.60522	-114.815		-0.60522	-134.346		-0.60492	-136.513
-0.60553	-119.453		-0.60583	-115.219		-0.60583	-134.75		-0.60583	-136.917
-0.60706	-119.743		-0.60614	-115.654		-0.60675	-135.139		-0.60706	-137.344
-0.60828	-120.094		-0.60767	-116.081		-0.60797	-135.529		-0.60767	-137.718
-0.60889	-120.491		-0.60889	-116.516		-0.6095	-135.948		-0.60889	-138.13
-0.61072	-120.903		-0.61041	-116.936		-0.61041	-136.375		-0.6098	-138.603
-0.61133	-121.246		-0.61102	-117.355		-0.61163	-136.803		-0.61102	-139.015
-0.61224	-121.605		-0.61285	-117.76		-0.61285	-137.23		-0.61255	-139.404
-0.61377	-122.047		-0.61285	-118.187		-0.61346	-137.688		-0.61346	-139.854
-0.61438	-122.52		-0.61469	-118.568		-0.61469	-138.1		-0.61469	-140.259
-0.6156	-122.894		-0.6156	-119.011		-0.6156	-138.489		-0.6156	-140.694
-0.61682	-123.268		-0.61621	-119.408		-0.61682	-138.916		-0.61621	-141.106
-0.61774	-123.589		-0.61774	-119.804		-0.61774	-139.32		-0.61774	-141.518
-0.61835	-124.054		-0.61804	-120.232		-0.61896	-139.771		-0.61896	-141.922
-0.61957	-124.374		-0.62018	-120.613		-0.62048	-140.16		-0.61957	-142.38
-0.6214	-124.725		-0.6214	-121.071		-0.62079	-140.633		-0.62048	-142.822
-0.62201	-125.076		-0.62201	-121.468		-0.62231	-141.09		-0.62201	-143.394
-0.62292	-125.519		-0.62292	-121.88		-0.62323	-141.487		-0.62323	-144.104
-0.62384	-125.847		-0.62415	-122.276		-0.62415	-141.914		-0.62415	-144.485
-0.62567	-126.175		-0.62537	-122.673		-0.62476	-142.349		-0.62537	-144.905
-0.62598	-126.564		-0.62689	-123.123		-0.62689	-142.769		-0.62628	-145.401
-0.62781	-126.93		-0.6272	-123.52		-0.62689	-143.143		-0.6275	-145.844
-0.62811	-127.319		-0.62872	-123.962		-0.62781	-143.623		-0.62842	-146.263
-0.62964	-127.686		-0.62933	-124.336		-0.62903	-144.188		-0.62964	-146.66
-0.63055	-127.991		-0.63055	-124.771		-0.63025	-144.585		-0.63055	-147.049
-0.63177	-128.38		-0.63147	-125.198		-0.63147	-144.989		-0.63177	-147.491
-0.63239	-128.754		-0.6333	-125.587		-0.63239	-145.416		-0.633	-147.873
-0.63391	-129.089		-0.633	-126.007		-0.63361	-145.905		-0.6333	-148.323
-0.63452	-129.463		-0.63452	-126.434		-0.63513	-146.317		-0.63483	-148.727
-0.63574	-129.852		-0.63544	-126.877		-0.63635	-146.713		-0.63635	-149.155
-0.63666	-130.447		-0.63666	-127.266		-0.63696	-147.141		-0.63696	-149.559
-0.63818	-130.783		-0.63788	-127.67		-0.63818	-147.591		-0.63879	-150.047
-0.63879	-131.248		-0.6394	-128.075		-0.63879	-148.01		-0.6394	-150.681
-0.64032	-131.645		-0.6394	-128.494		-0.64063	-148.407		-0.64032	-151.138
-0.64124	-131.989		-0.64093	-128.929		-0.64124	-148.933		-0.64093	-151.52
-0.64215	-132.683		-0.64276	-129.41		-0.64215	-149.361		-0.64215	-151.978
-0.64307	-132.973		-0.64276	-129.86		-0.64368	-149.757		-0.64368	-152.512
-0.64398	-133.377		-0.64459	-130.257		-0.64429	-150.208		-0.64398	-152.893
-0.64551	-133.781		-0.6449	-130.699		-0.6452	-150.833		-0.64551	-153.275
-0.64642	-134.201		-0.64642	-131.126		-0.64642	-151.291		-0.64612	-153.809
-0.64734	-134.544		-0.64764	-131.523		-0.64703	-151.749		-0.64825	-154.266
-0.64856	-134.964		-0.64917	-131.958		-0.64856	-152.13		-0.64886	-154.648
-0.65009	-135.323		-0.64978	-132.339		-0.64948	-152.588		-0.64948	-155.029
-0.65009	-135.757		-0.6507	-132.835		-0.6507	-152.969		-0.65131	-155.487
-0.65131	-136.124		-0.65222	-133.247		-0.65192	-153.351		-0.65222	-156.021
-0.65253	-136.566		-0.65314	-133.659		-0.65253	-153.809		-0.65283	-156.403
-0.65405	-136.925		-0.65375	-134.094		-0.65405	-154.343		-0.65405	-156.784
-0.65527	-137.283		-0.65527	-134.506		-0.65527	-154.724		-0.65558	-157.242
-0.65649	-137.68		-0.65649	-134.888		-0.65619	-155.106		-0.65588	-157.623
-0.65741	-138.138		-0.65741	-135.307		-0.65771	-155.563		-0.6568	-158.081
-0.65802	-138.443		-0.65833	-135.704		-0.65863	-156.021		-0.65833	-158.463
-0.65924	-138.786		-0.65924	-136.147		-0.65924	-156.479		-0.65863	-158.844
-0.66077	-139.206		-0.66077	-136.566		-0.65985	-157.089		-0.66016	-159.302
-0.66107	-139.626		-0.66199	-136.971		-0.66199	-157.471		-0.66199	-159.683
-0.6629	-139.938		-0.66229	-137.436		-0.66229	-157.852		-0.6626	-160.217
-0.66351	-140.335		-0.66382	-137.886		-0.66351	-158.386		-0.66321	-160.675
-0.66504	-140.77		-0.66443	-138.336		-0.66504	-158.768		-0.66443	-161.209
-0.66687	-141.266		-0.66595	-138.786		-0.66534	-159.225		-0.66565	-161.591
-0.66718	-141.609		-0.66718	-139.175		-0.66656	-159.607		-0.66687	-162.048
-0.66809	-141.968		-0.66809	-139.595		-0.66779	-160.065		-0.66748	-162.506
-0.6687	-142.403		-0.66901	-140.038		-0.66962	-160.446		-0.6687	-163.04
-0.67023	-142.746		-0.67023	-140.419		-0.67023	-160.98		-0.67053	-163.422
-0.67084	-143.097		-0.67084	-140.839		-0.67114	-161.362		-0.67084	-163.956
-0.67236	-143.578		-0.67175	-141.281		-0.67236	-161.819		-0.67236	-164.337
-0.67358	-143.951		-0.67328	-141.724		-0.67328	-162.277		-0.67358	-164.719
-0.6748	-144.31		-0.67419	-142.113		-0.67358	-162.811		-0.67419	-165.176
-0.67511	-144.699		-0.67603	-142.525		-0.67603	-163.269		-0.67572	-165.558
-0.67603	-145.088		-0.67664	-142.929		-0.67664	-163.727		-0.67633	-166.016
-0.67816	-145.592		-0.67755	-143.372		-0.67725	-164.108		-0.67786	-166.473
-0.67816	-145.897		-0.67847	-143.776		-0.67816	-164.566		-0.67877	-166.931
-0.67938	-146.233		-0.67999	-144.196		-0.67969	-164.948		-0.67938	-167.313
-0.6803	-146.629		-0.68091	-144.676		-0.6806	-165.405		-0.6803	-167.77
-0.68152	-147.102		-0.68152	-145.119		-0.68152	-165.939		-0.68213	-168.304
-0.68304	-147.461		-0.68243	-145.561		-0.68304	-166.321		-0.68304	-168.686
-0.68365	-147.804		-0.68396	-145.973		-0.68396	-166.779		-0.68304	-169.144
-0.68488	-148.209		-0.68518	-146.393		-0.68427	-167.236		-0.68427	-169.525
-0.68579	-148.636		-0.6861	-146.828		-0.68579	-167.694		-0.6864	-169.983
-0.68701	-149.033		-0.68701	-147.24		-0.68701	-168.152		-0.68732	-170.364
-0.68823	-149.437		-0.68854	-147.697		-0.68823	-168.533		-0.68884	-170.822
-0.68976	-149.849		-0.68945	-148.125		-0.68884	-168.991		-0.68976	-171.356
-0.69006	-150.284		-0.69006	-148.514		-0.69006	-169.525		-0.69067	-171.814
-0.69098	-152.283		-0.69159	-148.911		-0.69159	-169.83		-0.69189	-172.195
-0.6925	-152.588		-0.6922	-149.338		-0.6925	-170.288		-0.6925	-172.653
-0.69373	-153.046		-0.69342	-149.826		-0.69373	-170.746		-0.69312	-173.111
-0.69495	-153.427		-0.69495	-150.398		-0.69464	-171.127		-0.69464	-173.645
-0.69525	-153.809		-0.69556	-151.062		-0.69525	-171.585		-0.69586	-174.103
-0.69739	-154.266		-0.69708	-151.52		-0.69647	-171.967		-0.69708	-174.561
-0.698	-154.724		-0.69739	-151.978		-0.69769	-172.348		-0.69769	-174.942
-0.69891	-155.182		-0.69861	-152.435		-0.69952	-172.806		-0.69891	-175.4
-0.69983	-155.563		-0.69983	-152.893		-0.69952	-173.187		-0.70044	-175.781
-0.70074	-155.869		-0.70074	-153.275		-0.70135	-173.645		-0.70166	-176.392
-0.70197	-156.326		-0.70258	-153.732		-0.70258	-174.026		-0.70197	-176.849
-0.70258	-156.708		-0.7038	-154.19		-0.70319	-174.713		-0.70288	-177.231
-0.70441	-157.089		-0.7041	-154.572		-0.7038	-175.095		-0.70471	-177.612
-0.70563	-157.623		-0.70563	-154.953		-0.70532	-175.552		-0.70532	-178.146
-0.70624	-158.081		-0.70593	-155.411		-0.70624	-176.01		-0.70654	-178.528
-0.70776	-158.463		-0.70715	-155.792		-0.70746	-176.468		-0.70746	-178.909
-0.70868	-158.844		-0.70868	-156.25		-0.70807	-177.002		-0.70868	-179.52
-0.70929	-159.225		-0.70959	-156.708		-0.7099	-177.383		-0.70929	-179.901
-0.71082	-159.607		-0.71051	-157.166		-0.7099	-177.841		-0.71143	-180.283
-0.71143	-159.988		-0.71173	-157.547		-0.71204	-178.299		-0.71204	-180.74
-0.71265	-160.446		-0.71295	-157.928		-0.71295	-178.757		-0.71265	-181.122
-0.71417	-160.828		-0.71356	-158.463		-0.71356	-179.138		-0.71417	-181.503
-0.71539	-161.285		-0.71478	-158.844		-0.71509	-179.596		-0.71539	-181.961
-0.7157	-161.667		-0.71631	-159.302		-0.716	-179.977		-0.716	-182.343
-0.71753	-161.972		-0.71753	-159.683		-0.71661	-180.588		-0.71722	-182.877
-0.71783	-162.354		-0.71783	-160.141		-0.71814	-181.046		-0.71814	-183.487
-0.71906	-162.811		-0.71936	-160.522		-0.71967	-181.58		-0.71906	-183.792
-0.71997	-163.193		-0.72058	-160.98		-0.72028	-182.114		-0.71997	-184.326
-0.72119	-163.498		-0.72119	-161.438		-0.7215	-182.571		-0.7215	-184.708
-0.7218	-164.032		-0.72272	-161.896		-0.72211	-182.953		-0.7218	-185.165
-0.72333	-164.49		-0.72394	-162.277		-0.72394	-183.411		-0.72333	-185.547
-0.72485	-164.871		-0.72424	-162.735		-0.72424	-183.792		-0.72394	-186.005
-0.72546	-165.405		-0.72577	-163.116		-0.72577	-184.25		-0.72546	-186.386
-0.72729	-165.71		-0.72699	-163.574		-0.72699	-184.631		-0.72607	-186.92
-0.72729	-166.168		-0.7276	-164.032		-0.72791	-185.089		-0.7276	-187.378
-0.72882	-166.626		-0.72882	-164.49		-0.72882	-185.547		-0.72852	-187.912
-0.73035	-166.931		-0.73004	-165.024		-0.73004	-185.928		-0.72974	-188.446
-0.73126	-167.465		-0.73126	-165.405		-0.73096	-186.386		-0.73096	-188.828
-0.73218	-167.77		-0.73187	-165.787		-0.73218	-186.844		-0.73218	-189.209
-0.73279	-168.228		-0.73279	-166.321		-0.7337	-187.302		-0.73248	-189.667
-0.7337	-168.61		-0.73401	-166.702		-0.73401	-187.683		-0.73431	-190.353
-0.73584	-168.991		-0.73584	-167.16		-0.73492	-188.217		-0.73584	-190.811
-0.73645	-169.449		-0.73645	-167.618		-0.73645	-188.599		-0.73645	-191.116
-0.73706	-169.83		-0.73798	-168.076		-0.73737	-188.98		-0.73767	-191.574
-0.73798	-170.364		-0.73798	-168.533		-0.73798	-189.438		-0.73828	-191.956
-0.7392	-170.822		-0.7395	-168.991		-0.73981	-189.896		-0.7395	-192.413
-0.74042	-171.204		-0.74042	-169.373		-0.74072	-190.353		-0.74011	-192.947
-0.74194	-171.661		-0.74194	-169.83		-0.74225	-190.811		-0.74164	-193.329
-0.74255	-172.043		-0.74225	-170.212		-0.74286	-191.422		-0.74255	-193.71
-0.74438	-172.424		-0.74408	-170.746		-0.74347	-191.879		-0.74377	-194.244
-0.7453	-172.882		-0.745	-171.204		-0.74438	-192.337		-0.7453	-194.55
-0.74622	-173.187		-0.74591	-171.661		-0.74622	-192.795		-0.74561	-195.084
-0.74683	-173.569		-0.74683	-172.043		-0.74744	-193.253		-0.74683	-195.465
-0.74835	-174.026		-0.74866	-172.577		-0.74835	-193.787		-0.74805	-195.847
-0.74896	-174.561		-0.74927	-172.958		-0.74896	-194.244		-0.74896	-196.304
-0.75018	-174.866		-0.75018	-173.416		-0.75049	-194.626		-0.75079	-196.686
-0.75171	-175.4		-0.75018	-173.874		-0.7511	-195.084		-0.75171	-197.22
-0.75262	-175.781		-0.75201	-174.255		-0.75262	-195.541		-0.75201	-197.601
-0.75354	-176.163		-0.75385	-174.713		-0.75323	-195.999		-0.75354	-198.059
-0.75476	-176.62		-0.75385	-175.171		-0.75446	-196.381		-0.75446	-198.441
-0.75568	-177.078		-0.75568	-175.629		-0.75568	-196.762		-0.75507	-198.898
-0.7572	-177.383		-0.7569	-176.01		-0.7569	-197.296		-0.75629	-199.585
-0.7569	-178.146		-0.75751	-176.468		-0.75781	-197.678		-0.75812	-200.043
-0.75903	-178.528		-0.75842	-176.849		-0.75873	-198.135		-0.75903	-200.5
-0.75995	-178.909		-0.75873	-177.231		-0.76056	-198.517		-0.76025	-200.958
-0.76117	-179.291		-0.76147	-177.765		-0.76117	-198.975		-0.76117	-201.416
-0.76147	-179.825		-0.76208	-178.223		-0.76208	-199.432		-0.76178	-201.797
-0.7627	-180.206		-0.763	-178.604		-0.76331	-199.89		-0.76239	-202.255
-0.76392	-180.588		-0.76422	-179.062		-0.76361	-200.348		-0.76361	-202.789
-0.76544	-181.122		-0.76575	-179.52		-0.76514	-200.806		-0.76483	-203.094
-0.76544	-181.427		-0.76666	-179.977		-0.76605	-201.187		-0.76605	-203.552
-0.76727	-181.885		-0.76727	-180.359		-0.76758	-201.95		-0.76727	-204.391
-0.76819	-182.266		-0.76788	-180.74		-0.76849	-202.332		-0.76819	-204.697
-0.76941	-182.648		-0.76971	-181.198		-0.76971	-202.789		-0.7691	-205.078
-0.77032	-183.029		-0.77063	-181.656		-0.77094	-203.247		-0.77094	-205.612
-0.77216	-183.487		-0.77155	-182.037		-0.77155	-203.705		-0.77124	-206.223
-0.77246	-183.868		-0.77307	-182.495		-0.77277	-204.086		-0.77246	-206.68
-0.77338	-184.479		-0.77307	-182.953		-0.77429	-204.62		-0.77368	-207.062
-0.7749	-184.937		-0.7746	-183.411		-0.7746	-205.078		-0.7749	-207.52
-0.77643	-185.318		-0.77551	-184.021		-0.77582	-205.536		-0.77643	-207.901
-0.77704	-185.699		-0.77704	-184.326		-0.77643	-205.917		-0.77734	-208.359
-0.77795	-186.157		-0.77826	-184.784		-0.77795	-206.375		-0.77795	-208.74
-0.77887	-186.615		-0.77887	-185.242		-0.77917	-206.68		-0.77948	-209.198
-0.78009	-187.073		-0.7804	-185.699		-0.77979	-207.138		-0.78009	-209.579
-0.78131	-187.454		-0.7807	-186.157		-0.7807	-207.596		-0.78101	-210.114
-0.78223	-187.912		-0.78253	-186.539		-0.78314	-208.13		-0.78253	-210.571
-0.78345	-188.293		-0.78284	-186.996		-0.78375	-208.511		-0.78314	-211.182
-0.78406	-188.751		-0.78467	-187.531		-0.78467	-208.893		-0.78467	-211.563
-0.78558	-189.133		-0.78558	-187.912		-0.78558	-209.351		-0.78558	-212.097
-0.7865	-189.514		-0.7868	-188.37		-0.7865	-209.808		-0.78711	-212.631
-0.78741	-189.972		-0.78772	-188.751		-0.78772	-210.114		-0.78802	-213.013
-0.78894	-190.43		-0.78894	-189.438		-0.78864	-210.495		-0.78894	-213.47
-0.78986	-190.887		-0.78955	-189.972		-0.78925	-211.105		-0.78986	-213.928
-0.79047	-191.422		-0.79108	-190.506		-0.79108	-211.563		-0.79047	-214.386
-0.7923	-191.879		-0.7923	-191.04		-0.7923	-212.097		-0.79169	-214.767
-0.79291	-192.337		-0.79291	-191.422		-0.79291	-212.479		-0.79291	-215.149
-0.79352	-192.642		-0.79413	-191.879		-0.79382	-212.936		-0.79382	-215.607
-0.79504	-193.1		-0.79504	-192.337		-0.79474	-213.318		-0.79535	-216.064
-0.79565	-193.481		-0.79626	-192.719		-0.79626	-213.852		-0.79596	-216.522
-0.79718	-193.863		-0.79688	-193.176		-0.79749	-214.386		-0.79688	-216.98
-0.79779	-194.321		-0.7984	-193.634		-0.7984	-214.844		-0.79779	-217.361
-0.79901	-194.778		-0.79901	-194.092		-0.79962	-215.302		-0.79901	-217.819
-0.80054	-195.16		-0.80054	-194.473		-0.80023	-215.683		-0.79993	-218.201
-0.80145	-195.694		-0.80176	-194.931		-0.80176	-216.141		-0.80115	-218.811
-0.80267	-196.152		-0.80237	-195.465		-0.80267	-216.904		-0.80206	-219.498
-0.80328	-196.762		-0.80359	-195.847		-0.80359	-217.438		-0.80267	-220.032
-0.80389	-197.22		-0.8045	-196.304		-0.80481	-217.896		-0.80511	-220.337
-0.80573	-197.678		-0.80542	-196.686		-0.80603	-218.353		-0.80542	-220.795
-0.80664	-198.059		-0.80634	-197.22		-0.80603	-218.811		-0.80725	-221.176
-0.80817	-198.441		-0.80725	-197.678		-0.80725	-219.192		-0.80756	-221.634
-0.80908	-198.822		-0.80908	-198.059		-0.80908	-219.574		-0.80908	-222.092
-0.81	-199.28		-0.81	-198.517		-0.8103	-219.955		-0.81	-222.549
-0.81152	-199.738		-0.81061	-198.975		-0.81122	-220.413		-0.81152	-223.236
-0.81244	-200.195		-0.81213	-199.356		-0.81183	-220.871		-0.81244	-223.694
-0.81335	-200.729		-0.81335	-199.814		-0.81335	-221.252		-0.81335	-224.152
-0.81396	-201.111		-0.81427	-200.348		-0.81488	-221.71		-0.81488	-224.609
-0.81488	-201.492		-0.8158	-200.729		-0.81549	-222.092		-0.81519	-225.143
-0.81671	-201.95		-0.81641	-201.187		-0.81671	-222.549		-0.8161	-225.525
-0.81793	-202.484		-0.81763	-201.645		-0.81732	-222.931		-0.81732	-225.906
-0.81824	-202.789		-0.81854	-202.179		-0.81946	-223.694		-0.81824	-226.364
-0.81976	-203.323		-0.82007	-202.56		-0.81976	-224.304		-0.81915	-226.746
-0.82037	-203.629		-0.82129	-203.018		-0.82037	-224.762		-0.82129	-227.127
-0.8219	-204.086		-0.82159	-203.476		-0.8222	-225.143		-0.8219	-227.661
-0.82281	-204.62		-0.82281	-203.857		-0.82312	-225.677		-0.82281	-228.119
-0.82404	-205.002		-0.82434	-204.315		-0.82404	-226.135		-0.82404	-228.424
-0.82465	-205.383		-0.82526	-204.697		-0.82465	-226.593		-0.82495	-229.111
-0.82587	-205.917		-0.82617	-205.231		-0.82587	-226.974		-0.82617	-229.492
-0.82709	-206.375		-0.82678	-205.612		-0.82709	-227.432		-0.82678	-230.026
-0.828	-206.68		-0.828	-205.994		-0.82892	-227.89		-0.82831	-230.408
-0.82892	-207.138		-0.82922	-206.528		-0.82922	-228.271		-0.82953	-230.865
-0.83075	-207.596		-0.82983	-207.138		-0.83044	-228.729		-0.83105	-231.4
-0.83075	-208.054		-0.83167	-207.52		-0.83167	-229.187		-0.83075	-231.705
-0.83228	-208.435		-0.83258	-208.054		-0.83197	-229.797		-0.83197	-232.162
-0.8335	-208.893		-0.8335	-208.435		-0.83319	-230.255		-0.8335	-232.773
-0.83472	-209.351		-0.83411	-208.817		-0.83441	-230.865		-0.83441	-233.154
-0.83594	-209.885		-0.83533	-209.351		-0.83563	-231.171		-0.83533	-233.612
-0.83655	-210.419		-0.83685	-209.808		-0.83655	-231.628		-0.83685	-233.994
-0.83838	-210.953		-0.83807	-210.19		-0.83746	-232.01		-0.83716	-234.375
-0.83868	-211.334		-0.83838	-210.8		-0.83929	-232.544		-0.83868	-234.756
-0.8399	-211.639		-0.84021	-211.182		-0.84052	-233.002		-0.83929	-235.214
-0.84082	-212.097		-0.84082	-211.639		-0.84143	-233.459		-0.84143	-235.748
-0.84174	-212.631		-0.84174	-212.021		-0.84143	-233.917		-0.84265	-236.13
-0.84326	-213.013		-0.84296	-212.631		-0.84326	-234.299		-0.84326	-236.893
-0.84418	-213.394		-0.84479	-213.089		-0.84387	-234.756		-0.84387	-237.198
-0.8457	-213.852		-0.8454	-213.547		-0.8454	-235.138		-0.84509	-237.732
-0.84601	-214.31		-0.84601	-214.081		-0.84692	-235.519		-0.84662	-238.113
-0.84692	-214.767		-0.84753	-214.462		-0.84723	-235.901		-0.84753	-238.8
-0.84845	-215.302		-0.84845	-214.996		-0.84814	-236.359		-0.84845	-239.182
-0.84906	-215.759		-0.84937	-215.302		-0.84906	-237.045		-0.84967	-239.563
-0.85028	-216.293		-0.85028	-215.836		-0.85059	-237.427		-0.85059	-240.173
-0.85181	-216.599		-0.8515	-216.217		-0.8515	-237.885		-0.8515	-240.479
-0.85242	-216.98		-0.85272	-216.675		-0.85211	-238.647		-0.85303	-240.936
-0.85364	-217.438		-0.85394	-217.438		-0.85425	-239.029		-0.85394	-241.394
-0.85516	-217.819		-0.85516	-217.972		-0.85516	-239.41		-0.85486	-241.776
-0.85638	-218.201		-0.85638	-218.353		-0.85577	-239.944		-0.85638	-242.462
-0.85669	-218.582		-0.85699	-218.735		-0.85699	-240.402		-0.8573	-242.767
-0.85822	-219.04		-0.85791	-219.192		-0.85822	-240.784		-0.85852	-243.149
-0.85944	-219.498		-0.85913	-219.65		-0.85944	-241.165		-0.85883	-244.064
-0.85974	-220.032		-0.86066	-220.184		-0.86005	-241.699		-0.86066	-244.522
-0.86066	-220.413		-0.86188	-220.489		-0.86157	-242.004		-0.86127	-245.209
-0.86218	-220.871		-0.86279	-221.024		-0.86188	-242.462		-0.86249	-245.59
-0.86401	-221.329		-0.8631	-221.481		-0.86371	-242.92		-0.8634	-246.048
-0.86432	-221.786		-0.86493	-221.863		-0.86462	-243.378		-0.86493	-246.506
-0.86584	-222.473		-0.86615	-222.321		-0.86554	-243.835		-0.86554	-247.116
-0.86707	-222.931		-0.86707	-222.778		-0.86707	-244.37		-0.86737	-247.498
-0.86768	-223.312		-0.86737	-223.236		-0.86798	-244.904		-0.86768	-247.879
-0.8692	-223.77		-0.86859	-223.618		-0.8692	-245.361		-0.8692	-248.337
-0.8692	-224.304		-0.86951	-224.152		-0.87012	-245.819		-0.87012	-248.718
-0.87103	-224.686		-0.87134	-224.609		-0.87042	-246.353		-0.87134	-249.023
-0.87164	-225.143		-0.87195	-225.143		-0.87256	-246.811		-0.87225	-249.634
-0.87317	-225.525		-0.87317	-225.525		-0.87347	-247.345		-0.87286	-249.939
-0.87378	-226.059		-0.87408	-226.059		-0.87469	-247.955		-0.87439	-250.397
-0.87469	-226.44		-0.87531	-226.44		-0.87561	-248.337		-0.87531	-250.854
-0.87653	-226.898		-0.87592	-226.898		-0.87561	-248.795		-0.87531	-251.236
-0.87683	-227.432		-0.87744	-227.356		-0.87744	-249.252		-0.87744	-251.694
-0.87805	-227.89		-0.87836	-228.043		-0.87866	-249.71		-0.87805	-252.38
-0.87958	-228.271		-0.87927	-228.348		-0.87988	-250.244		-0.88019	-252.838
-0.88019	-228.806		-0.88019	-228.806		-0.8808	-250.702		-0.8808	-253.296
-0.8808	-229.111		-0.88171	-229.263		-0.88171	-251.083		-0.88202	-253.754
-0.88293	-229.568		-0.88232	-229.797		-0.88232	-251.465		-0.88232	-254.135
-0.88416	-229.95		-0.88354	-230.179		-0.88324	-251.923		-0.88385	-254.593
-0.88446	-230.331		-0.88477	-230.713		-0.88507	-252.609		-0.88507	-255.051
-0.8866	-230.789		-0.88568	-231.171		-0.88599	-252.991		-0.88629	-255.508
-0.8869	-231.247		-0.88751	-231.552		-0.88721	-253.448		-0.8869	-255.89
-0.88782	-231.628		-0.88812	-232.086		-0.88843	-253.906		-0.88782	-256.195
-0.88965	-232.239		-0.88934	-232.468		-0.88904	-254.288		-0.88873	-256.729
-0.89026	-232.773		-0.88965	-232.849		-0.89087	-254.745		-0.88995	-257.492
-0.89117	-233.154		-0.89148	-233.307		-0.89117	-255.203		-0.89087	-257.797
-0.8924	-233.612		-0.8924	-233.765		-0.8924	-255.585		-0.8927	-258.255
-0.8927	-234.07		-0.89362	-234.299		-0.89362	-256.042		-0.89362	-258.789
-0.89423	-234.528		-0.89423	-234.756		-0.89484	-256.5		-0.89484	-259.094
-0.89545	-234.985		-0.89545	-235.138		-0.89575	-256.958		-0.89484	-259.552
-0.89667	-235.443		-0.89636	-235.519		-0.89697	-257.339		-0.89636	-260.01
-0.89728	-235.825		-0.89728	-236.13		-0.89728	-257.721		-0.89789	-260.468
-0.8985	-236.206		-0.89819	-236.664		-0.8985	-258.331		-0.8988	-260.773
-0.90002	-236.74		-0.89911	-237.045		-0.90033	-259.247		-0.90002	-261.459
-0.90063	-237.198		-0.90125	-237.427		-0.90094	-259.781		-0.90094	-262.07
-0.90155	-237.579		-0.90186	-237.808		-0.90247	-260.239		-0.90216	-263.062
-0.90308	-237.885		-0.90308	-238.342		-0.90338	-260.696		-0.90277	-263.443
-0.90491	-238.495		-0.90399	-238.953		-0.9043	-261.307		-0.90399	-263.748
-0.90521	-238.876		-0.90491	-239.41		-0.90491	-261.765		-0.90552	-264.359
-0.90643	-239.258		-0.90582	-239.868		-0.90643	-262.222		-0.90613	-265.045
-0.90704	-239.944		-0.90796	-240.326		-0.90704	-262.604		-0.90735	-265.503
-0.90796	-240.402		-0.90826	-240.707		-0.90826	-263.214		-0.90826	-265.884
-0.90979	-240.784		-0.90948	-241.165		-0.90918	-263.596		-0.90948	-266.266
-0.91101	-241.318		-0.91071	-241.623		-0.91071	-263.977		-0.9104	-266.647
-0.91132	-241.928		-0.91132	-242.004		-0.91101	-264.359		-0.91132	-266.953
-0.91254	-242.233		-0.91254	-242.462		-0.91223	-264.74		-0.91376	-267.334
-0.91345	-242.767		-0.91284	-242.996		-0.91437	-265.274		-0.91345	-267.868
-0.91437	-243.149		-0.91498	-243.378		-0.91467	-265.656		-0.91467	-268.631
-0.91498	-243.683		-0.91589	-243.912		-0.91589	-266.037		-0.9162	-269.165
-0.91772	-244.064		-0.91711	-244.293		-0.91681	-266.418		-0.91681	-269.47
-0.91864	-244.598		-0.91803	-244.827		-0.91833	-266.876		-0.91803	-269.852
-0.91925	-244.827		-0.91925	-245.285		-0.91956	-267.41		-0.91895	-270.309
-0.92017	-245.438		-0.92047	-245.743		-0.92017	-267.715		-0.91986	-270.767
-0.92139	-245.895		-0.92139	-246.124		-0.92108	-268.478		-0.92169	-271.149
-0.92322	-246.429		-0.922	-246.735		-0.922	-268.86		-0.9223	-271.454
-0.92291	-246.735		-0.92291	-247.116		-0.92322	-269.394		-0.92352	-271.988
-0.92444	-247.269		-0.92444	-247.498		-0.92444	-270.081		-0.92444	-272.446
-0.92566	-247.879		-0.92596	-247.955		-0.92535	-270.615		-0.92505	-272.827
-0.92627	-248.337		-0.92657	-248.489		-0.92627	-270.996		-0.92627	-273.132
-0.9281	-248.871		-0.9278	-248.871		-0.92749	-271.53		-0.92749	-273.972
-0.92871	-249.176		-0.92841	-249.329		-0.92871	-271.988		-0.92871	-274.277
-0.92963	-249.71		-0.92932	-249.786		-0.92993	-272.446		-0.92932	-274.811
-0.93146	-250.092		-0.93115	-250.244		-0.93085	-272.827		-0.93054	-275.269
-0.93176	-250.549		-0.93176	-250.778		-0.93207	-273.361		-0.93207	-275.726
-0.93298	-250.854		-0.93329	-251.083		-0.93237	-273.895		-0.93298	-276.337
-0.9342	-251.389		-0.93359	-251.465		-0.9339	-274.277		-0.9342	-276.642
-0.93481	-251.846		-0.93542	-252.151		-0.93451	-274.735		-0.93451	-277.023
-0.93573	-252.228		-0.93634	-252.609		-0.93634	-275.269		-0.93634	-277.481
-0.93756	-252.762		-0.93665	-253.067		-0.93695	-275.65		-0.93726	-277.786
-0.93848	-253.067		-0.93848	-253.448		-0.93817	-276.031		-0.93848	-278.549
-0.93909	-253.601		-0.93939	-253.906		-0.93939	-276.489		-0.93909	-279.083
-0.94	-254.135		-0.94031	-254.44		-0.94031	-276.947		-0.94031	-279.465
-0.94153	-254.517		-0.94122	-254.822		-0.94122	-277.252		-0.94183	-280.304
-0.94183	-254.974		-0.94275	-255.28		-0.94305	-277.786		-0.94275	-280.914
-0.94366	-255.432		-0.94336	-255.814		-0.94336	-278.091		-0.94366	-281.296
-0.94519	-255.89		-0.94489	-256.348		-0.94519	-278.549		-0.94427	-281.601
-0.9458	-256.271		-0.9455	-256.805		-0.94672	-279.007		-0.9455	-282.44
-0.94702	-256.882		-0.94763	-257.263		-0.94702	-279.846		-0.94672	-282.898
-0.94794	-257.339		-0.94794	-257.721		-0.94855	-280.304		-0.94794	-283.432
-0.94885	-257.721		-0.94885	-258.636		-0.94916	-280.762		-0.94885	-284.042
-0.94977	-258.102		-0.95007	-259.018		-0.95007	-281.296		-0.94977	-284.348
-0.9516	-258.713		-0.95099	-259.552		-0.95129	-281.83		-0.95068	-284.729
-0.95221	-259.018		-0.9519	-259.933		-0.95251	-282.135		-0.95251	-285.187
-0.95282	-259.399		-0.95313	-260.315		-0.95313	-282.516		-0.95313	-285.645
-0.95435	-259.933		-0.95496	-261.002		-0.95404	-283.127		-0.95465	-286.102
-0.95557	-260.391		-0.95526	-261.383		-0.95618	-283.508		-0.95526	-286.636
-0.95648	-260.773		-0.95618	-261.688		-0.95648	-284.042		-0.95679	-287.399
-0.9574	-261.154		-0.95709	-262.299		-0.9577	-284.805		-0.9577	-287.781
-0.95801	-261.612		-0.95831	-262.756		-0.95862	-285.187		-0.95831	-288.239
-0.96045	-262.146		-0.95953	-263.062		-0.95953	-285.645		-0.95953	-288.62
-0.96075	-262.604		-0.96136	-263.519		-0.96075	-286.026		-0.96045	-289.078
-0.96198	-263.062		-0.96167	-263.901		-0.96198	-286.407		-0.96136	-289.383
-0.96289	-263.748		-0.96289	-264.359		-0.96259	-286.865		-0.9632	-289.841
-0.96411	-263.977		-0.9632	-264.816		-0.96381	-287.476		-0.96381	-290.222
-0.96472	-264.587		-0.96472	-265.427		-0.96472	-287.857		-0.96503	-290.527
-0.96533	-265.121		-0.96564	-265.961		-0.96594	-288.162		-0.96594	-291.214
-0.96716	-265.579		-0.96716	-266.418		-0.96747	-288.696		-0.96716	-291.595
-0.96747	-266.037		-0.96869	-266.953		-0.96808	-289.154		-0.96808	-292.053
-0.96899	-266.647		-0.9693	-267.334		-0.96899	-289.841		-0.9693	-292.358
-0.96991	-267.105		-0.97052	-267.868		-0.96991	-290.222		-0.9696	-293.045
-0.97144	-267.487		-0.97113	-268.25		-0.97113	-290.604		-0.97144	-293.35
-0.97296	-267.868		-0.97235	-268.631		-0.97235	-291.061		-0.97266	-293.732
-0.97388	-268.402		-0.97357	-269.089		-0.97357	-291.595		-0.97357	-294.266
-0.97479	-268.86		-0.97449	-269.623		-0.9751	-291.901		-0.9751	-294.647
-0.9754	-269.394		-0.97632	-270.081		-0.9751	-292.511		-0.97571	-294.952
-0.97693	-269.775		-0.97662	-270.767		-0.97601	-292.892		-0.97662	-296.097
-0.97845	-270.309		-0.97784	-271.149		-0.97754	-293.198		-0.97784	-296.478
-0.97815	-270.844		-0.97876	-271.683		-0.97906	-293.732		-0.97876	-297.012
-0.97968	-271.225		-0.97968	-272.14		-0.98029	-294.342		-0.97998	-297.394
-0.9809	-271.606		-0.98059	-272.522		-0.98059	-294.8		-0.9812	-298.157
-0.98212	-272.064		-0.98242	-273.056		-0.98181	-295.334		-0.98151	-298.767
-0.98334	-272.522		-0.98334	-273.514		-0.98273	-295.792		-0.98273	-299.072
-0.98425	-272.98		-0.98395	-273.819		-0.98486	-296.478		-0.98395	-299.454
-0.98425	-273.361		-0.98517	-274.429		-0.98517	-297.317		-0.98486	-299.988
-0.98639	-273.819		-0.98639	-274.887		-0.98608	-297.699		-0.98639	-300.446
-0.98822	-274.277		-0.9873	-275.269		-0.98669	-298.157		-0.987	-300.751
-0.98822	-274.658		-0.98822	-275.879		-0.98792	-298.538		-0.98822	-301.132
-0.98944	-275.192		-0.98914	-276.337		-0.98944	-298.92		-0.98944	-301.514
-0.99127	-275.65		-0.99097	-276.871		-0.99036	-299.377		-0.99066	-301.971
-0.99127	-276.031		-0.99158	-277.328		-0.99158	-299.911		-0.99127	-302.429
-0.9928	-276.489		-0.99219	-277.786		-0.9931	-300.217		-0.9928	-302.963
-0.99371	-277.1		-0.9931	-278.168		-0.99493	-300.446		-0.99371	-303.268
-0.99463	-277.405		-0.99432	-278.702		-0.99493	-300.98		-0.99463	-303.726
-0.99615	-278.168		-0.99615	-279.083		-0.99585	-301.514		-0.99585	-304.184
-0.99707	-278.473		-0.99677	-279.541		-0.99738	-302.048		-0.99768	-304.565
-0.9986	-278.931		-0.99799	-279.999		-0.99829	-302.124		-0.99799	-304.947
-0.9989	-279.617		-0.99921	-280.457		-0.99921	-302.963		-0.9989	-305.481
-1.00073	-279.999		-0.99982	-280.914		-1.00012	-303.497		-1.00012	-306.015
-1.00134	-280.304		-1.00134	-281.448		-1.00104	-304.26		-1.00134	-306.625
-1.00073	-279.694		-0.99982	-280.914		-1.00012	-303.574		-1.00043	-306.244
-0.9989	-279.236		-0.99921	-280.533		-0.9989	-303.268		-0.99951	-305.939
-0.99799	-278.778		-0.99799	-280.075		-0.99799	-302.887		-0.99829	-305.328
-0.99677	-278.32		-0.99707	-279.541		-0.99707	-302.353		-0.99677	-304.718
-0.99554	-277.939		-0.99615	-279.083		-0.99585	-301.743		-0.99646	-304.26
-0.99524	-277.405		-0.99493	-278.702		-0.99524	-301.209		-0.99493	-303.65
-0.9931	-276.871		-0.99341	-278.091		-0.99432	-300.827		-0.99341	-303.192
-0.99249	-276.642		-0.9931	-277.786		-0.9931	-300.14		-0.9931	-302.811
-0.99158	-276.031		-0.99127	-277.328		-0.99219	-299.53		-0.99188	-302.277
-0.99036	-275.497		-0.99097	-276.794		-0.99066	-299.301		-0.99097	-301.666
-0.98975	-275.116		-0.98975	-276.337		-0.99005	-298.843		-0.98975	-301.285
-0.98853	-274.506		-0.98822	-275.803		-0.98883	-298.462		-0.98883	-300.751
-0.98761	-274.048		-0.98761	-275.345		-0.9873	-298.08		-0.98792	-300.293
-0.98608	-273.895		-0.98608	-275.04		-0.98669	-297.775		-0.98578	-299.759
-0.98517	-273.438		-0.98517	-274.506		-0.98456	-297.089		-0.98578	-299.301
-0.98334	-272.98		-0.98425	-274.048		-0.98425	-296.707		-0.98364	-299.225
-0.98303	-272.522		-0.98273	-273.514		-0.98395	-296.097		-0.98303	-298.691
-0.98181	-272.064		-0.98242	-273.209		-0.98181	-296.021		-0.98181	-298.386
-0.9809	-271.606		-0.97998	-272.751		-0.98151	-295.41		-0.9812	-297.852
-0.98059	-271.149		-0.97937	-272.369		-0.97968	-294.876		-0.97968	-297.394
-0.97845	-270.615		-0.97845	-271.912		-0.97906	-294.266		-0.97815	-297.012
-0.97815	-270.081		-0.97784	-271.454		-0.97845	-293.884		-0.97876	-296.555
-0.97693	-269.928		-0.97693	-270.996		-0.97723	-293.35		-0.97662	-296.173
-0.9754	-269.394		-0.97571	-270.615		-0.97601	-292.816		-0.97571	-295.639
-0.97449	-269.241		-0.97449	-270.157		-0.97479	-292.74		-0.97449	-295.258
-0.97357	-268.707		-0.97357	-269.775		-0.97357	-292.053		-0.97357	-294.571
-0.97174	-268.25		-0.97266	-269.318		-0.97235	-291.672		-0.97296	-294.037
-0.97113	-267.715		-0.97144	-268.86		-0.97113	-291.061		-0.97144	-293.503
-0.97052	-267.41		-0.97052	-268.478		-0.97052	-290.833		-0.97052	-292.816
-0.9693	-266.876		-0.9696	-268.097		-0.96869	-290.222		-0.9693	-292.358
-0.96838	-266.495		-0.96747	-267.639		-0.96838	-289.917		-0.96808	-291.901
-0.96625	-265.961		-0.96655	-267.029		-0.96747	-289.536		-0.96686	-291.214
-0.96655	-265.35		-0.96625	-266.571		-0.96564	-289.001		-0.96625	-291.061
-0.96472	-264.816		-0.96472	-266.113		-0.96472	-288.315		-0.96472	-290.451
-0.9635	-264.359		-0.96442	-265.656		-0.9635	-287.857		-0.9635	-290.298
-0.9632	-264.053		-0.96259	-265.198		-0.96289	-287.323		-0.96259	-289.612
-0.96198	-263.519		-0.96198	-264.74		-0.96136	-286.713		-0.96198	-289.154
-0.96075	-263.062		-0.96106	-264.282		-0.96075	-286.179		-0.96045	-288.467
-0.95984	-262.833		-0.95892	-263.901		-0.95953	-285.721		-0.95984	-287.933
-0.95892	-262.299		-0.95801	-263.824		-0.95831	-285.416		-0.95801	-287.323
-0.9574	-261.841		-0.95709	-263.29		-0.9574	-285.034		-0.9574	-287.17
-0.95648	-261.307		-0.95648	-262.833		-0.95679	-284.653		-0.95648	-286.56
-0.95557	-260.849		-0.95526	-262.451		-0.95557	-284.5		-0.95557	-286.331
-0.95465	-260.468		-0.95435	-262.07		-0.95435	-283.89		-0.95404	-286.102
-0.95282	-260.01		-0.95313	-261.688		-0.95313	-283.432		-0.95343	-285.645
-0.9516	-259.552		-0.95221	-261.078		-0.9519	-282.974		-0.9519	-285.492
-0.95129	-259.094		-0.95099	-260.62		-0.95129	-282.44		-0.95099	-284.882
-0.95007	-258.636		-0.95099	-260.239		-0.94977	-282.059		-0.95038	-284.805
-0.94885	-258.179		-0.94916	-259.781		-0.94916	-281.525		-0.94885	-284.195
-0.94733	-257.797		-0.94824	-259.323		-0.94794	-280.914		-0.94702	-283.585
-0.94672	-257.416		-0.94641	-258.789		-0.94672	-280.533		-0.94702	-283.051
-0.9455	-256.958		-0.9458	-258.331		-0.9458	-279.999		-0.9458	-282.516
-0.94427	-256.577		-0.94427	-257.797		-0.94489	-279.541		-0.94458	-282.059
-0.94366	-256.119		-0.94336	-257.416		-0.94305	-278.931		-0.94397	-281.525
-0.94275	-255.661		-0.94275	-257.034		-0.94275	-278.397		-0.94183	-280.838
-0.94214	-255.203		-0.94153	-256.577		-0.94153	-277.863		-0.94153	-280.762
-0.94031	-254.669		-0.94061	-256.119		-0.94031	-277.405		-0.94031	-280.304
-0.93939	-254.288		-0.93909	-255.585		-0.93939	-276.794		-0.93909	-279.694
-0.93817	-253.906		-0.93848	-255.051		-0.93878	-276.26		-0.93817	-279.388
-0.93695	-253.448		-0.93726	-254.669		-0.93787	-275.803		-0.93726	-278.702
-0.93573	-252.991		-0.93573	-254.211		-0.93604	-275.192		-0.93573	-278.244
-0.93481	-252.533		-0.93451	-253.677		-0.93542	-274.658		-0.93481	-277.71
-0.9342	-252.075		-0.9339	-253.143		-0.9342	-274.582		-0.93451	-277.252
-0.93298	-251.617		-0.93298	-252.914		-0.93298	-274.048		-0.93268	-276.718
-0.93176	-251.236		-0.93207	-252.38		-0.93176	-273.666		-0.93176	-276.413
-0.93085	-250.778		-0.93085	-252.075		-0.93054	-273.743		-0.93085	-275.955
-0.92963	-250.244		-0.92993	-251.77		-0.92963	-273.132		-0.92963	-275.192
-0.92871	-249.863		-0.92841	-251.236		-0.92841	-272.903		-0.92871	-274.658
-0.92719	-249.329		-0.92719	-250.778		-0.9278	-272.293		-0.92688	-274.048
-0.92657	-248.795		-0.92688	-250.397		-0.92719	-271.835		-0.92627	-273.514
-0.92566	-248.337		-0.92535	-249.939		-0.92535	-271.378		-0.92566	-273.056
-0.92474	-247.879		-0.92444	-249.558		-0.92474	-270.92		-0.92413	-272.522
-0.92352	-247.421		-0.92352	-249.023		-0.92322	-270.462		-0.92322	-271.988
-0.922	-246.887		-0.922	-248.642		-0.9223	-269.852		-0.9223	-271.606
-0.92169	-246.353		-0.92108	-248.108		-0.92139	-269.318		-0.92169	-271.149
-0.92047	-245.972		-0.92017	-247.726		-0.92047	-268.86		-0.91986	-270.996
-0.91956	-245.514		-0.91895	-247.269		-0.91986	-268.326		-0.91895	-270.386
-0.91803	-245.132		-0.91833	-246.735		-0.91711	-267.868		-0.91772	-269.928
-0.91742	-244.675		-0.91681	-246.277		-0.91681	-267.41		-0.91742	-269.394
-0.91589	-244.522		-0.91559	-245.819		-0.91559	-266.953		-0.91559	-269.241
-0.91467	-243.988		-0.91467	-245.361		-0.91437	-266.418		-0.91437	-268.631
-0.91437	-243.53		-0.91345	-244.904		-0.91376	-265.808		-0.91406	-268.555
-0.91254	-243.149		-0.91284	-244.446		-0.91284	-265.274		-0.91223	-268.25
-0.91101	-242.691		-0.91132	-243.912		-0.91101	-264.816		-0.91193	-267.563
-0.9101	-242.081		-0.91071	-243.53		-0.91101	-264.435		-0.91071	-267.105
-0.90979	-241.547		-0.90948	-242.996		-0.90918	-263.824		-0.90918	-266.571
-0.90826	-241.165		-0.90796	-242.615		-0.90765	-263.367		-0.90796	-266.113
-0.90643	-240.707		-0.90735	-242.462		-0.90674	-262.909		-0.90735	-265.503
-0.90613	-240.326		-0.90613	-241.928		-0.90643	-262.451		-0.90613	-264.969
-0.90521	-239.944		-0.90521	-241.394		-0.90491	-261.917		-0.90552	-264.359
-0.9043	-239.563		-0.9043	-241.089		-0.90399	-261.612		-0.9043	-263.977
-0.90308	-239.105		-0.90308	-240.631		-0.90308	-261.002		-0.90308	-263.367
-0.90125	-238.571		-0.90155	-240.173		-0.90216	-260.62		-0.90186	-262.833
-0.90094	-238.113		-0.90063	-239.716		-0.90094	-260.162		-0.90063	-262.527
-0.89972	-237.579		-0.89941	-239.182		-0.89972	-259.628		-0.89941	-262.07
-0.89819	-237.198		-0.89819	-238.8		-0.8985	-259.094		-0.89911	-261.688
-0.89789	-236.74		-0.89819	-238.342		-0.89697	-259.171		-0.89758	-261.307
-0.89606	-236.282		-0.89636	-237.961		-0.89667	-258.56		-0.89636	-260.696
-0.89575	-235.901		-0.89545	-237.427		-0.89606	-258.026		-0.89575	-260.239
-0.89392	-235.367		-0.89392	-237.122		-0.89484	-257.645		-0.89423	-259.857
-0.89331	-235.138		-0.89301	-236.588		-0.89301	-257.263		-0.89362	-259.247
-0.8924	-234.451		-0.8924	-236.13		-0.89301	-256.729		-0.89178	-259.094
-0.89087	-234.07		-0.89148	-235.672		-0.89178	-256.195		-0.89178	-258.56
-0.89056	-233.612		-0.89056	-235.214		-0.88995	-255.737		-0.89056	-258.102
-0.88934	-233.154		-0.88904	-234.756		-0.88873	-255.28		-0.88934	-257.721
-0.88843	-232.62		-0.88782	-234.299		-0.88843	-254.822		-0.88782	-257.263
-0.88721	-232.315		-0.88721	-233.841		-0.8866	-254.288		-0.8869	-256.729
-0.88538	-231.857		-0.88599	-233.459		-0.88538	-253.83		-0.88629	-256.195
-0.88507	-231.4		-0.88477	-233.078		-0.88538	-253.372		-0.88477	-255.585
-0.88385	-231.018		-0.88385	-232.697		-0.88385	-252.914		-0.88354	-255.051
-0.88232	-230.56		-0.88263	-232.162		-0.88263	-252.457		-0.88263	-254.517
-0.88141	-230.103		-0.88202	-231.705		-0.8811	-251.923		-0.88202	-253.906
-0.88049	-229.568		-0.88049	-231.247		-0.8808	-251.77		-0.88049	-253.448
-0.87897	-229.187		-0.87958	-230.865		-0.87927	-251.389		-0.87958	-252.838
-0.87805	-228.729		-0.87866	-230.56		-0.87866	-250.854		-0.87805	-252.533
-0.87744	-228.271		-0.87744	-230.026		-0.87714	-250.32		-0.87775	-252.38
-0.87622	-227.737		-0.87653	-229.645		-0.87653	-249.786		-0.87561	-251.77
-0.87469	-227.28		-0.87531	-229.187		-0.87531	-249.558		-0.875	-251.389
-0.87378	-226.746		-0.87347	-228.653		-0.87439	-249.023		-0.87439	-251.007
-0.87256	-226.44		-0.87225	-228.271		-0.87317	-248.489		-0.87286	-250.397
-0.87225	-225.983		-0.87195	-227.814		-0.87256	-247.955		-0.87195	-249.939
-0.87073	-225.601		-0.87103	-227.432		-0.87103	-247.421		-0.87164	-249.786
-0.86951	-225.143		-0.86951	-226.822		-0.86951	-246.964		-0.86981	-249.176
-0.86951	-224.686		-0.8692	-226.44		-0.86951	-246.429		-0.8689	-248.642
-0.86768	-224.228		-0.86798	-225.983		-0.86768	-245.972		-0.86737	-248.337
-0.86646	-223.77		-0.86646	-225.601		-0.86676	-245.514		-0.86676	-247.803
-0.86493	-223.465		-0.86554	-225.143		-0.86554	-244.98		-0.86584	-247.421
-0.86432	-223.007		-0.86432	-224.686		-0.86432	-244.598		-0.86462	-246.887
-0.86401	-222.549		-0.86371	-224.228		-0.86371	-244.141		-0.86279	-246.429
-0.86249	-222.015		-0.86218	-223.77		-0.86249	-243.607		-0.86218	-245.972
-0.86188	-221.558		-0.86066	-223.312		-0.86096	-243.149		-0.86127	-245.438
-0.86035	-221.252		-0.86035	-222.855		-0.86035	-242.538		-0.86005	-245.056
-0.85913	-220.795		-0.85913	-222.397		-0.85974	-242.157		-0.85944	-244.598
-0.85852	-220.261		-0.85822	-221.939		-0.85822	-241.623		-0.85791	-244.293
-0.8573	-219.803		-0.85669	-221.481		-0.8573	-241.241		-0.85699	-243.835
-0.85669	-219.345		-0.85577	-220.947		-0.85516	-240.86		-0.85516	-243.378
-0.85486	-219.269		-0.85486	-220.566		-0.85486	-240.25		-0.85486	-242.691
-0.85394	-218.735		-0.85364	-220.032		-0.85364	-239.792		-0.85364	-242.31
-0.85211	-218.277		-0.85211	-219.727		-0.85272	-239.258		-0.85242	-241.699
-0.85211	-217.743		-0.85181	-219.192		-0.85181	-238.876		-0.85181	-241.165
-0.85059	-217.285		-0.85059	-218.735		-0.85089	-238.419		-0.85059	-240.631
-0.84998	-216.827		-0.84937	-218.353		-0.84906	-237.961		-0.84937	-240.173
-0.84937	-216.446		-0.84784	-217.896		-0.84814	-237.732		-0.84906	-239.563
-0.84753	-215.912		-0.84753	-217.438		-0.84692	-237.274		-0.84723	-239.105
-0.84631	-215.53		-0.84631	-216.904		-0.84662	-236.664		-0.84631	-238.647
-0.84509	-214.996		-0.84509	-216.599		-0.8454	-236.588		-0.8454	-238.113
-0.84448	-214.539		-0.84418	-216.217		-0.84479	-236.13		-0.84448	-237.732
-0.84357	-214.233		-0.84296	-215.759		-0.84296	-235.596		-0.84296	-237.656
-0.84235	-213.699		-0.84174	-215.302		-0.84204	-235.138		-0.84143	-237.045
-0.84113	-213.242		-0.84113	-214.92		-0.84143	-234.528		-0.84052	-236.588
-0.8396	-212.784		-0.8396	-214.539		-0.84052	-234.07		-0.8399	-236.053
-0.83899	-212.326		-0.83899	-214.081		-0.83868	-233.536		-0.83899	-235.443
-0.83807	-211.792		-0.83807	-213.623		-0.83838	-233.078		-0.83807	-234.985
-0.83655	-211.411		-0.83685	-213.165		-0.83777	-232.62		-0.83655	-234.451
-0.83502	-210.876		-0.83594	-212.708		-0.83533	-232.086		-0.83594	-233.917
-0.83472	-210.419		-0.83441	-212.25		-0.83441	-231.552		-0.83472	-233.536
-0.83319	-210.114		-0.83319	-211.716		-0.83258	-231.323		-0.8335	-232.925
-0.83167	-209.579		-0.83228	-211.258		-0.8335	-230.789		-0.83289	-232.697
-0.83136	-209.274		-0.83197	-210.8		-0.83167	-230.255		-0.83167	-232.544
-0.83044	-208.817		-0.82983	-210.419		-0.83044	-229.797		-0.83014	-232.086
-0.82953	-208.359		-0.82922	-209.885		-0.82953	-229.34		-0.82922	-231.705
-0.82831	-208.206		-0.82831	-209.427		-0.828	-229.034		-0.82831	-231.247
-0.82648	-207.596		-0.82709	-209.122		-0.82739	-228.424		-0.828	-230.942
-0.82678	-207.214		-0.82648	-208.588		-0.82617	-228.043		-0.82587	-230.408
-0.82465	-206.757		-0.82526	-208.054		-0.82526	-227.432		-0.82495	-229.95
-0.82373	-206.223		-0.82343	-207.672		-0.82434	-227.127		-0.82404	-229.416
-0.82312	-205.841		-0.82251	-207.214		-0.82312	-226.593		-0.82281	-228.958
-0.82129	-205.307		-0.8219	-206.757		-0.8219	-226.135		-0.82159	-228.348
-0.82037	-204.849		-0.82068	-206.299		-0.82037	-225.83		-0.82098	-227.814
-0.81976	-204.468		-0.81946	-205.841		-0.81946	-225.296		-0.81976	-227.28
-0.81824	-204.01		-0.81854	-205.383		-0.81824	-224.762		-0.81854	-226.898
-0.81793	-203.552		-0.81763	-204.926		-0.81702	-224.533		-0.81763	-226.44
-0.81641	-203.094		-0.81702	-204.391		-0.81671	-223.999		-0.81671	-226.059
-0.81549	-202.713		-0.8158	-203.934		-0.81488	-223.541		-0.81519	-225.754
-0.81427	-202.255		-0.81427	-203.705		-0.81458	-223.083		-0.81458	-225.296
-0.81274	-201.721		-0.81335	-203.4		-0.81335	-222.549		-0.81244	-224.762
-0.81152	-201.263		-0.81244	-203.018		-0.81183	-222.092		-0.81244	-224.304
-0.81152	-200.882		-0.81122	-202.56		-0.81122	-221.481		-0.81091	-223.923
-0.8103	-200.348		-0.81122	-202.103		-0.81	-221.1		-0.80969	-223.618
-0.80878	-199.89		-0.80878	-201.645		-0.80847	-220.718		-0.80847	-223.083
-0.80786	-199.356		-0.80756	-201.187		-0.80756	-220.261		-0.80817	-222.549
-0.80695	-198.975		-0.80664	-200.806		-0.80695	-219.727		-0.80634	-222.092
-0.80603	-198.517		-0.80542	-200.348		-0.80603	-219.269		-0.80603	-221.634
-0.80481	-197.983		-0.80511	-199.89		-0.8042	-218.811		-0.8045	-221.176
-0.80359	-197.678		-0.80328	-199.432		-0.80389	-218.353		-0.80359	-220.718
-0.80267	-197.296		-0.80206	-198.975		-0.80206	-218.048		-0.80206	-220.184
-0.80145	-196.838		-0.80145	-198.517		-0.80145	-217.438		-0.80115	-219.65
-0.80023	-196.381		-0.80054	-198.059		-0.80054	-216.98		-0.80023	-219.04
-0.79962	-195.999		-0.79901	-197.601		-0.79871	-216.522		-0.79962	-218.658
-0.7984	-195.541		-0.7981	-197.22		-0.7984	-216.141		-0.7981	-218.124
-0.79779	-195.007		-0.79688	-196.838		-0.79688	-215.836		-0.79688	-217.972
-0.79596	-194.55		-0.79626	-196.381		-0.79657	-215.302		-0.79657	-217.285
-0.79443	-194.092		-0.79504	-195.999		-0.79504	-214.844		-0.79504	-216.827
-0.79321	-193.71		-0.79413	-195.465		-0.79504	-214.386		-0.79352	-216.293
-0.79321	-193.253		-0.79291	-195.007		-0.79291	-214.157		-0.79321	-215.912
-0.7923	-192.871		-0.79169	-194.626		-0.7923	-213.547		-0.7923	-215.302
-0.79047	-192.337		-0.79047	-194.168		-0.79138	-213.013		-0.79077	-214.844
-0.78986	-191.956		-0.78986	-193.71		-0.78925	-212.555		-0.78986	-214.462
-0.78864	-191.498		-0.78864	-193.253		-0.78864	-212.097		-0.78894	-214.005
-0.78772	-191.345		-0.78772	-192.795		-0.78741	-211.639		-0.78772	-213.547
-0.7868	-190.811		-0.78619	-192.413		-0.7868	-211.182		-0.7868	-213.013
-0.78558	-190.353		-0.78497	-192.032		-0.78528	-210.648		-0.78528	-212.479
-0.78436	-189.972		-0.78406	-191.498		-0.78467	-210.114		-0.78436	-212.097
-0.78375	-189.514		-0.78345	-191.116		-0.78375	-209.656		-0.78345	-211.639
-0.78284	-189.056		-0.78223	-190.659		-0.78253	-209.122		-0.78253	-211.182
-0.78162	-188.599		-0.78101	-190.201		-0.78223	-208.664		-0.78101	-211.029
-0.7804	-188.141		-0.78009	-189.743		-0.77979	-208.435		-0.7807	-210.571
-0.77948	-187.683		-0.77948	-189.285		-0.77979	-207.977		-0.77948	-210.114
-0.77795	-187.302		-0.77795	-188.828		-0.77765	-207.52		-0.77826	-209.656
-0.77704	-186.844		-0.77704	-188.37		-0.77704	-207.138		-0.77643	-209.274
-0.77643	-186.386		-0.77582	-187.912		-0.77612	-206.757		-0.77612	-208.74
-0.7746	-186.005		-0.7746	-187.531		-0.77429	-206.375		-0.7746	-208.282
-0.77338	-185.547		-0.77399	-187.073		-0.77399	-205.917		-0.77399	-207.748
-0.77307	-185.013		-0.77338	-186.615		-0.77277	-205.383		-0.77277	-207.214
-0.77155	-184.631		-0.77155	-186.234		-0.77185	-204.926		-0.77124	-206.68
-0.77094	-184.174		-0.77063	-185.699		-0.77032	-204.468		-0.77032	-206.299
-0.7691	-183.792		-0.76971	-185.318		-0.76971	-203.934		-0.7688	-205.917
-0.76849	-183.334		-0.76819	-184.784		-0.76849	-203.476		-0.76758	-205.46
-0.76727	-182.877		-0.76697	-184.402		-0.76666	-202.942		-0.76758	-205.002
-0.76697	-182.343		-0.76666	-183.945		-0.76666	-202.484		-0.76636	-204.468
-0.76544	-181.961		-0.76514	-183.487		-0.76483	-201.95		-0.76605	-203.934
-0.76453	-181.503		-0.76453	-183.105		-0.76422	-201.569		-0.76392	-203.476
-0.7627	-181.046		-0.763	-182.571		-0.76331	-201.187		-0.76361	-203.018
-0.76208	-180.588		-0.76178	-182.114		-0.763	-200.653		-0.76208	-202.56
-0.76086	-180.206		-0.76117	-181.732		-0.76147	-200.119		-0.76147	-202.026
-0.75964	-179.749		-0.75995	-181.274		-0.75995	-199.661		-0.75964	-201.797
-0.75873	-179.291		-0.75842	-180.817		-0.75964	-199.356		-0.75873	-201.187
-0.7569	-178.833		-0.75751	-180.588		-0.75751	-198.898		-0.7572	-200.729
-0.75629	-178.375		-0.75659	-180.13		-0.75659	-198.441		-0.7572	-200.348
-0.75568	-177.917		-0.75629	-179.596		-0.75537	-197.983		-0.75598	-199.814
-0.75415	-177.536		-0.75476	-179.214		-0.75446	-197.525		-0.75476	-199.356
-0.75385	-177.002		-0.75354	-178.909		-0.75354	-197.067		-0.75323	-198.822
-0.75232	-176.62		-0.75262	-178.375		-0.75232	-196.686		-0.75262	-198.593
-0.7511	-176.163		-0.75171	-177.994		-0.75171	-196.228		-0.7514	-198.059
-0.75049	-175.781		-0.74988	-177.536		-0.74988	-195.923		-0.74988	-197.601
-0.74927	-175.476		-0.74896	-177.078		-0.74927	-195.389		-0.74927	-197.067
-0.74835	-175.095		-0.74774	-176.697		-0.74835	-194.931		-0.74835	-196.609
-0.74744	-174.637		-0.74744	-176.239		-0.74744	-194.473		-0.74713	-196.152
-0.7453	-174.179		-0.74561	-175.781		-0.74622	-193.939		-0.74622	-195.618
-0.74561	-173.798		-0.74438	-175.4		-0.745	-193.481		-0.74438	-195.084
-0.74347	-173.34		-0.74377	-174.942		-0.74438	-193.176		-0.74438	-194.626
-0.74286	-172.958		-0.74255	-174.484		-0.74316	-192.642		-0.74255	-194.092
-0.74164	-172.424		-0.74133	-174.026		-0.74164	-192.261		-0.74164	-193.634
-0.74103	-172.043		-0.74042	-173.569		-0.74103	-191.727		-0.74133	-193.405
-0.7392	-171.585		-0.7392	-173.187		-0.7395	-191.269		-0.7392	-192.947
-0.73828	-171.127		-0.73828	-172.729		-0.73798	-190.811		-0.7392	-192.49
-0.73706	-170.822		-0.73706	-172.272		-0.73737	-190.277		-0.73706	-191.956
-0.73615	-170.364		-0.73645	-171.89		-0.73645	-189.972		-0.73584	-191.65
-0.73462	-170.059		-0.73523	-171.356		-0.73553	-189.438		-0.73584	-191.193
-0.73431	-169.678		-0.73462	-170.898		-0.73462	-188.904		-0.73431	-190.735
-0.73309	-169.22		-0.7334	-170.746		-0.73309	-188.599		-0.73309	-190.353
-0.73218	-168.686		-0.73248	-170.441		-0.73248	-187.988		-0.73187	-189.819
-0.73126	-168.304		-0.73126	-169.983		-0.73126	-187.607		-0.73157	-189.362
-0.72974	-167.847		-0.73035	-169.525		-0.73004	-187.225		-0.72974	-188.98
-0.72852	-167.389		-0.72852	-169.22		-0.72943	-186.92		-0.72913	-188.446
-0.72729	-166.931		-0.72821	-168.762		-0.72821	-186.386		-0.72791	-187.988
-0.72699	-166.55		-0.72699	-168.381		-0.72729	-186.005		-0.72668	-187.454
-0.72577	-166.016		-0.72546	-167.923		-0.72577	-185.471		-0.72546	-187.225
-0.72485	-165.558		-0.72455	-167.465		-0.72424	-185.013		-0.72455	-186.691
-0.72363	-165.176		-0.72363	-167.007		-0.72333	-184.555		-0.72363	-186.234
-0.72272	-164.719		-0.72241	-166.626		-0.72241	-184.097		-0.72211	-185.776
-0.7215	-164.261		-0.72119	-166.092		-0.7215	-183.563		-0.72119	-185.318
-0.71997	-163.803		-0.72058	-165.71		-0.71967	-183.182		-0.72028	-184.784
-0.71936	-163.345		-0.71967	-165.329		-0.71875	-182.724		-0.71967	-184.326
-0.71783	-162.964		-0.71814	-164.871		-0.71844	-182.266		-0.71875	-183.792
-0.71783	-162.506		-0.71722	-164.337		-0.71722	-181.961		-0.71722	-183.411
-0.7157	-162.125		-0.716	-164.032		-0.716	-181.427		-0.716	-182.953
-0.71478	-161.743		-0.71478	-163.574		-0.71478	-180.969		-0.71509	-182.495
-0.71356	-161.285		-0.71356	-163.04		-0.71448	-180.435		-0.71387	-182.037
-0.71326	-160.98		-0.71326	-162.659		-0.71295	-180.054		-0.71265	-181.503
-0.71234	-160.522		-0.71173	-162.277		-0.71143	-179.596		-0.71173	-180.969
-0.71051	-159.988		-0.71051	-161.819		-0.71051	-179.062		-0.71051	-180.511
-0.71021	-159.607		-0.70929	-161.362		-0.70929	-178.68		-0.70898	-180.359
-0.70868	-159.149		-0.70807	-160.904		-0.70868	-178.146		-0.70868	-179.901
-0.70746	-158.768		-0.70746	-160.599		-0.70715	-177.917		-0.70746	-179.443
-0.70624	-158.31		-0.70654	-160.065		-0.70715	-177.46		-0.70624	-178.986
-0.70532	-157.928		-0.70593	-159.76		-0.70502	-177.002		-0.70532	-178.528
-0.70349	-157.547		-0.70471	-159.302		-0.7041	-176.544		-0.7041	-178.07
-0.70288	-157.089		-0.70349	-158.844		-0.70258	-176.086		-0.7038	-177.612
-0.70227	-156.555		-0.70227	-158.463		-0.70227	-175.629		-0.70197	-177.078
-0.70044	-156.174		-0.70135	-158.005		-0.70074	-175.171		-0.70074	-176.697
-0.70044	-155.716		-0.70013	-157.547		-0.69983	-174.789		-0.69983	-176.239
-0.69922	-155.334		-0.69861	-157.089		-0.69891	-174.332		-0.69922	-175.781
-0.69739	-154.8		-0.69769	-156.708		-0.69739	-173.798		-0.69769	-175.323
-0.69678	-154.419		-0.69678	-156.25		-0.69708	-173.492		-0.69647	-174.942
-0.69525	-153.961		-0.69586	-155.869		-0.69586	-172.958		-0.69586	-174.484
-0.69495	-153.58		-0.69464	-155.487		-0.69525	-172.501		-0.69495	-173.95
-0.69373	-153.198		-0.69403	-155.029		-0.69373	-172.043		-0.69342	-173.492
-0.69281	-152.74		-0.6925	-154.648		-0.69281	-171.585		-0.69281	-173.264
-0.69189	-152.359		-0.69159	-154.19		-0.69098	-171.204		-0.69159	-172.806
-0.69006	-151.978		-0.69037	-153.732		-0.69037	-170.746		-0.68976	-172.348
-0.68915	-151.52		-0.68884	-153.351		-0.68945	-170.441		-0.68945	-171.814
-0.68823	-151.062		-0.68793	-153.046		-0.68762	-169.907		-0.68762	-171.433
-0.68701	-150.681		-0.68732	-152.588		-0.68732	-169.525		-0.68762	-170.975
-0.68579	-150.223		-0.68579	-152.13		-0.68579	-169.067		-0.6861	-170.517
-0.68488	-149.841		-0.68518	-151.672		-0.68518	-168.61		-0.68457	-169.983
-0.68396	-149.46		-0.68365	-151.215		-0.68396	-168.076		-0.68427	-169.525
-0.68274	-148.926		-0.68274	-150.757		-0.68274	-167.618		-0.68243	-169.067
-0.68152	-148.468		-0.68182	-150.299		-0.68182	-167.236		-0.68213	-168.61
-0.68091	-148.087		-0.68091	-149.994		-0.68091	-166.779		-0.6806	-168.152
-0.67969	-147.705		-0.67969	-149.536		-0.67999	-166.321		-0.67969	-167.694
-0.67847	-147.247		-0.67816	-149.155		-0.67908	-165.863		-0.67816	-167.236
-0.67664	-146.866		-0.67694	-148.773		-0.67786	-165.329		-0.67755	-166.779
-0.67664	-146.332		-0.67633	-148.239		-0.67633	-165.1		-0.67603	-166.321
-0.67572	-145.874		-0.67572	-147.934		-0.67572	-164.642		-0.6748	-165.939
-0.67419	-145.493		-0.67419	-147.476		-0.67419	-164.185		-0.6745	-165.558
-0.67328	-145.111		-0.67389	-147.095		-0.67419	-163.803		-0.67358	-165.253
-0.67206	-144.653		-0.67175	-146.637		-0.67297	-163.269		-0.67206	-164.795
-0.67084	-144.272		-0.67084	-146.179		-0.67114	-162.811		-0.67114	-164.337
-0.66992	-143.89		-0.66992	-145.798		-0.67023	-162.43		-0.67053	-163.803
-0.66901	-143.509		-0.66962	-145.34		-0.6687	-162.201		-0.6687	-163.345
-0.66809	-143.127		-0.66748	-144.958		-0.66779	-161.743		-0.66748	-162.964
-0.66656	-142.67		-0.66595	-144.501		-0.66718	-161.209		-0.66687	-162.506
-0.66534	-142.288		-0.66565	-144.043		-0.66626	-160.751		-0.66626	-161.972
-0.66504	-141.907		-0.66473	-143.661		-0.66443	-160.294		-0.66473	-161.591
-0.66382	-141.449		-0.66351	-143.28		-0.66351	-159.836		-0.66412	-161.057
-0.66229	-140.991		-0.6626	-142.822		-0.6629	-159.378		-0.66229	-160.675
-0.66199	-140.533		-0.66138	-142.441		-0.66199	-159.073		-0.66107	-160.141
-0.66107	-140.076		-0.66046	-142.059		-0.66077	-158.539		-0.66107	-159.683
-0.65924	-139.694		-0.65955	-141.602		-0.65924	-158.081		-0.65924	-159.225
-0.65771	-139.236		-0.65802	-141.22		-0.65802	-157.623		-0.65863	-158.768
-0.65741	-138.855		-0.65741	-140.762		-0.6568	-157.166		-0.6568	-158.31
-0.65649	-138.397		-0.65588	-140.381		-0.65619	-156.784		-0.65619	-157.852
-0.65527	-137.939		-0.65527	-139.923		-0.65527	-156.25		-0.65558	-157.471
-0.65466	-137.558		-0.65375	-139.542		-0.65436	-155.792		-0.65375	-157.013
-0.65344	-137.177		-0.65283	-139.084		-0.65253	-155.411		-0.65314	-156.555
-0.65222	-136.795		-0.65222	-138.702		-0.65161	-154.953		-0.65161	-156.097
-0.65161	-136.49		-0.651	-138.245		-0.651	-154.495		-0.651	-155.716
-0.64978	-136.108		-0.65009	-137.863		-0.64948	-154.037		-0.64978	-155.487
-0.64856	-135.651		-0.64856	-137.405		-0.64856	-153.58		-0.64856	-155.029
-0.64764	-135.269		-0.64734	-136.948		-0.64795	-153.122		-0.64764	-154.8
-0.64734	-134.811		-0.64673	-136.566		-0.64642	-152.664		-0.64612	-154.343
-0.64581	-134.43		-0.64581	-136.185		-0.64581	-152.283		-0.64581	-153.885
-0.64459	-133.972		-0.64459	-135.727		-0.6449	-151.901		-0.6449	-153.427
-0.64337	-133.591		-0.64276	-135.345		-0.64276	-151.443		-0.64337	-153.122
-0.64154	-133.209		-0.64215	-134.888		-0.64246	-150.986		-0.64276	-152.74
-0.64154	-132.751		-0.64124	-134.506		-0.64154	-150.528		-0.64093	-152.206
-0.64001	-132.294		-0.64001	-134.048		-0.64001	-150.07		-0.64032	-151.825
-0.6391	-131.912		-0.6391	-133.667		-0.6391	-149.612		-0.63971	-151.367
-0.63818	-131.454		-0.63818	-133.209		-0.63757	-149.231		-0.63849	-150.909
-0.63696	-131.073		-0.63696	-132.828		-0.63757	-148.773		-0.63727	-150.452
-0.63544	-130.692		-0.63605	-132.446		-0.63635	-148.392		-0.63574	-149.994
-0.63544	-130.157		-0.63452	-132.065		-0.63513	-147.934		-0.63544	-149.536
-0.63361	-129.852		-0.63361	-131.607		-0.63391	-147.629		-0.63361	-149.078
-0.63269	-129.395		-0.633	-131.226		-0.63269	-147.171		-0.63269	-148.621
-0.63116	-128.937		-0.63208	-130.768		-0.63086	-146.713		-0.63116	-148.163
-0.63025	-128.479		-0.63086	-130.386		-0.63086	-146.255		-0.63055	-147.705
-0.62933	-128.098		-0.62994	-129.929		-0.62964	-145.874		-0.62903	-147.324
-0.62903	-127.716		-0.62872	-129.547		-0.62781	-145.569		-0.62781	-146.866
-0.62781	-127.258		-0.6272	-129.089		-0.62689	-145.111		-0.6275	-146.408
-0.62659	-126.877		-0.62628	-128.632		-0.62659	-144.73		-0.62659	-145.95
-0.62506	-126.419		-0.62476	-128.25		-0.62537	-144.196		-0.62537	-145.493
-0.62445	-126.038		-0.62415	-127.869		-0.62476	-143.814		-0.62415	-145.187
-0.62323	-125.58		-0.62262	-127.411		-0.62354	-143.356		-0.62323	-144.73
-0.62201	-125.122		-0.6217	-127.182		-0.62201	-142.899		-0.62231	-144.272
-0.62109	-124.817		-0.62048	-126.724		-0.62109	-142.441		-0.62079	-143.814
-0.62018	-124.382		-0.61957	-126.266		-0.61987	-142.059		-0.62018	-143.356
-0.61926	-123.97		-0.61865	-125.885		-0.61865	-141.602		-0.61865	-142.975
-0.61804	-123.573		-0.61804	-125.504		-0.61804	-141.144		-0.61713	-142.517
-0.61621	-123.138		-0.61591	-125.122		-0.61682	-140.762		-0.61652	-142.136
-0.6156	-122.498		-0.6156	-124.763		-0.6156	-140.305		-0.6156	-141.754
-0.61469	-122.063		-0.61469	-124.359		-0.61499	-139.847		-0.61499	-141.296
-0.61285	-121.696		-0.61377	-123.97		-0.61346	-139.389		-0.61346	-140.915
-0.61224	-121.3		-0.61194	-123.528		-0.61285	-139.084		-0.61255	-140.457
-0.61194	-120.857		-0.61133	-123.138		-0.61133	-138.626		-0.61072	-140.076
-0.61041	-120.552		-0.61041	-122.459		-0.61011	-138.245		-0.61041	-139.618
-0.60828	-120.11		-0.60889	-122.032		-0.60919	-138.016		-0.60919	-139.16
-0.60797	-119.652		-0.60767	-121.597		-0.60767	-137.558		-0.60828	-138.702
-0.60675	-119.27		-0.60645	-121.216		-0.60797	-137.1		-0.60736	-138.321
-0.60553	-118.896		-0.60645	-120.796		-0.60583	-136.642		-0.60583	-137.863
-0.60492	-118.492		-0.60492	-120.399		-0.60492	-136.261		-0.60461	-137.405
-0.6037	-118.034		-0.604	-119.995		-0.6037	-135.803		-0.6037	-136.948
-0.60248	-117.683		-0.60278	-119.568		-0.60278	-135.345		-0.60339	-136.566
-0.60156	-117.256		-0.60126	-119.179		-0.60217	-134.888		-0.60126	-136.108
-0.60034	-116.821		-0.60065	-118.79		-0.60065	-134.43		-0.60065	-135.651
-0.59973	-116.386		-0.59973	-118.378		-0.59973	-134.048		-0.59973	-135.193
-0.59821	-116.005		-0.59882	-118.004		-0.59912	-133.591		-0.59882	-134.811
-0.59729	-115.608		-0.59698	-117.577		-0.59729	-133.286		-0.59729	-134.354
-0.59637	-115.242		-0.59607	-117.172		-0.59576	-132.828		-0.59698	-133.972
-0.59546	-114.899		-0.59515	-116.753		-0.59485	-132.37		-0.59515	-133.514
-0.59393	-114.479		-0.59424	-116.493		-0.59485	-131.989		-0.59393	-133.057
-0.59302	-114.105		-0.59302	-116.035		-0.59271	-131.531		-0.59271	-132.599
-0.59241	-113.701		-0.5918	-115.707		-0.5921	-131.149		-0.5921	-132.217
-0.59088	-113.266		-0.59058	-115.303		-0.59088	-130.692		-0.59149	-131.76
-0.58966	-112.862		-0.58997	-114.891		-0.59027	-130.31		-0.58997	-131.378
-0.58905	-112.45		-0.58844	-114.487		-0.58966	-129.852		-0.58905	-130.92
-0.58783	-112.015		-0.58722	-114.113		-0.58783	-129.395		-0.58783	-130.463
-0.58691	-111.641		-0.58661	-113.678		-0.58691	-128.937		-0.58661	-130.005
-0.58569	-111.237		-0.58539	-113.319		-0.586	-128.555		-0.58539	-129.623
-0.58447	-110.847		-0.58447	-112.907		-0.58417	-128.174		-0.58417	-129.242
-0.58325	-110.435		-0.58356	-112.48		-0.58325	-127.792		-0.58356	-128.784
-0.58264	-110.031		-0.58264	-112.137		-0.58234	-127.335		-0.58234	-128.403
-0.58142	-109.642		-0.58112	-111.725		-0.58173	-127.029		-0.58142	-127.945
-0.5802	-109.238		-0.58051	-111.366		-0.58112	-126.572		-0.5802	-127.563
-0.57867	-108.833		-0.57928	-110.97		-0.57928	-126.114		-0.57959	-127.106
-0.57867	-108.452		-0.57806	-110.619		-0.57745	-125.732		-0.57867	-126.648
-0.57684	-108.032		-0.57715	-110.207		-0.57715	-125.351		-0.57715	-126.266
-0.57593	-107.62		-0.57593	-109.764		-0.57654	-124.893		-0.57562	-125.809
-0.57501	-107.231		-0.57532	-109.39		-0.57532	-124.58		-0.57471	-125.351
-0.57349	-106.796		-0.5741	-108.971		-0.5741	-124.168		-0.57379	-124.893
-0.57288	-106.422		-0.57257	-108.597		-0.57227	-123.726		-0.57288	-124.588
-0.57227	-106.003		-0.57196	-108.2		-0.57288	-123.276		-0.57166	-124.237
-0.57074	-105.621		-0.57074	-107.78		-0.57074	-122.581		-0.57074	-123.779
-0.57013	-105.217		-0.56952	-107.368		-0.56891	-122.139		-0.56982	-123.329
-0.5683	-104.836		-0.5683	-106.972		-0.56799	-121.735		-0.56952	-122.826
-0.56738	-104.416		-0.56738	-106.567		-0.56738	-121.307		-0.56738	-122.337
-0.56616	-104.027		-0.56647	-106.186		-0.56647	-120.888		-0.56647	-122.063
-0.56555	-103.676		-0.56494	-105.774		-0.56525	-120.476		-0.56586	-121.735
-0.56403	-103.325		-0.56494	-105.4		-0.56342	-120.041		-0.56433	-121.361
-0.56311	-102.936		-0.56342	-104.973		-0.56311	-119.591		-0.56311	-120.926
-0.56219	-102.577		-0.56189	-104.607		-0.56189	-119.194		-0.56219	-120.476
-0.56128	-102.15		-0.56128	-104.233		-0.56067	-118.759		-0.56097	-120.056
-0.55975	-101.746		-0.56006	-103.859		-0.56006	-118.332		-0.56006	-119.637
-0.55914	-101.357		-0.55914	-103.455		-0.55914	-117.912		-0.55914	-119.217
-0.55762	-100.945		-0.55792	-103.058		-0.55731	-117.493		-0.55792	-118.805
-0.55701	-100.533		-0.5567	-102.653		-0.55701	-117.05		-0.55701	-118.362
-0.55579	-100.151		-0.55548	-102.242		-0.55609	-116.653		-0.55579	-117.928
-0.55548	-99.8001		-0.55487	-101.86		-0.55457	-116.219		-0.55487	-117.531
-0.55457	-99.3652		-0.55365	-101.486		-0.55396	-115.868		-0.55334	-117.172
-0.55243	-98.9761		-0.55273	-101.082		-0.55304	-115.501		-0.55243	-116.753
-0.55121	-98.5718		-0.55151	-100.716		-0.55151	-115.051		-0.55151	-116.371
-0.55029	-98.175		-0.5506	-100.334		-0.5506	-114.677		-0.5509	-115.921
-0.54907	-97.7936		-0.54968	-99.9146		-0.54968	-114.349		-0.54968	-115.517
-0.54846	-97.3816		-0.54785	-99.5255		-0.54846	-113.945		-0.54846	-115.074
-0.54755	-97.0078		-0.54724	-99.144		-0.54724	-113.602		-0.54785	-114.647
-0.54602	-96.5958		-0.54694	-98.7396		-0.54633	-113.213		-0.54602	-114.22
-0.54541	-96.2067		-0.54541	-98.3353		-0.5451	-112.785		-0.54541	-113.815
-0.54388	-95.8328		-0.54419	-97.9691		-0.54388	-112.358		-0.54419	-113.388
-0.54297	-95.4285		-0.54266	-97.5952		-0.54327	-111.931		-0.54297	-112.961
-0.54236	-95.0394		-0.54144	-97.2138		-0.54236	-111.519		-0.54144	-112.541
-0.54053	-94.635		-0.54022	-96.817		-0.54022	-111.092		-0.54114	-112.129
-0.53992	-94.2764		-0.53961	-96.4203		-0.54053	-110.68		-0.53961	-111.679
-0.5387	-93.9026		-0.539	-96.0464		-0.5387	-110.229		-0.53809	-111.259
-0.53778	-93.4982		-0.53778	-95.6497		-0.53687	-109.848		-0.53778	-110.832
-0.53656	-93.1015		-0.53625	-95.2835		-0.53687	-109.421		-0.53656	-110.428
-0.53564	-92.72		-0.53625	-94.9402		-0.53534	-109.001		-0.53503	-109.993
-0.53473	-92.308		-0.53473	-94.574		-0.53442	-108.566		-0.53381	-109.627
-0.53351	-91.9037		-0.53381	-94.1773		-0.53351	-108.162		-0.53381	-109.161
-0.53229	-91.5146		-0.53229	-93.7958		-0.53229	-107.727		-0.53259	-108.757
-0.53107	-91.1102		-0.53198	-93.3991		-0.53107	-107.307		-0.53107	-108.383
-0.53015	-90.7745		-0.52954	-93.0176		-0.52985	-106.88		-0.53015	-107.948
-0.52863	-90.3702		-0.52893	-92.659		-0.52893	-106.483		-0.52893	-107.521
-0.52802	-89.9887		-0.52832	-92.3004		-0.52832	-106.071		-0.52802	-107.117
-0.5271	-89.592		-0.52679	-91.9495		-0.52649	-105.682		-0.5271	-106.697
-0.52588	-89.2258		-0.52557	-91.5527		-0.52557	-105.263		-0.52649	-106.285
-0.52496	-88.8214		-0.52466	-91.156		-0.52527	-104.843		-0.52435	-105.995
-0.52374	-88.4552		-0.52374	-90.7593		-0.52405	-104.439		-0.52405	-105.598
-0.52252	-88.0585		-0.52313	-90.4007		-0.52283	-104.027		-0.52283	-105.164
-0.52161	-87.677		-0.52222	-90.0116		-0.52191	-103.645		-0.52161	-104.744
-0.52039	-87.326		-0.52039	-89.6301		-0.52039	-103.249		-0.52008	-104.34
-0.51917	-86.9141		-0.51947	-89.2487		-0.52008	-102.837		-0.51947	-103.92
-0.51855	-86.5555		-0.51855	-88.8901		-0.51825	-102.417		-0.51825	-103.5
-0.51733	-86.1511		-0.51703	-88.4934		-0.51703	-102.005		-0.51764	-103.096
-0.51703	-85.762		-0.51581	-88.1348		-0.51611	-101.593		-0.51672	-102.661
-0.5152	-85.4034		-0.5152	-87.7609		-0.5152	-101.219		-0.5155	-102.242
-0.51398	-85.0067		-0.51459	-87.3871		-0.51428	-100.96		-0.51398	-101.852
-0.51306	-84.6863		-0.51276	-86.998		-0.51306	-100.586		-0.51337	-101.433
-0.51184	-84.2896		-0.51184	-86.6165		-0.51215	-100.166		-0.51154	-101.013
-0.51062	-83.9233		-0.51093	-86.2427		-0.51062	-99.7543		-0.51093	-100.594
-0.51001	-83.5266		-0.5094	-85.8688		-0.51001	-99.3958		-0.5094	-100.189
-0.50879	-83.1757		-0.50909	-85.495		-0.50848	-98.9761		-0.50848	-99.762
-0.50696	-82.7866		-0.50726	-85.1135		-0.50787	-98.5565		-0.50726	-99.3576
-0.50665	-82.4203		-0.50604	-84.7244		-0.50696	-98.1598		-0.50665	-98.9609
-0.50604	-82.0465		-0.50513	-84.3582		-0.50574	-97.7936		-0.50543	-98.5489
-0.50421	-81.6879		-0.50452	-83.992		-0.50421	-97.4426		-0.50452	-98.1522
-0.5036	-81.337		-0.5033	-83.5953		-0.50299	-97.023		-0.5036	-97.7402
-0.50177	-80.9479		-0.50299	-83.2443		-0.50238	-96.6492		-0.5033	-97.3358
-0.50116	-80.5969		-0.50116	-82.8705		-0.50208	-96.2524		-0.50085	-96.9391
-0.49963	-80.2307		-0.50024	-82.4966		-0.50055	-95.8405		-0.50085	-96.5653
-0.49902	-79.8416		-0.49902	-82.1686		-0.49963	-95.4285		-0.49902	-96.138
-0.4978	-79.4754		-0.4978	-81.8024		-0.49811	-95.0546		-0.49811	-95.7336
-0.4978	-79.0863		-0.49689	-81.4362		-0.49719	-94.6503		-0.4975	-95.3369
-0.49597	-78.7277		-0.49597	-81.0623		-0.49567	-94.3451		-0.49567	-94.9326
-0.49445	-78.3462		-0.49414	-80.6809		-0.49475	-93.9407		-0.49506	-94.6121
-0.49384	-77.9877		-0.49384	-80.3299		-0.49353	-93.5364		-0.49414	-94.2001
-0.492	-77.6062		-0.49261	-79.9484		-0.49231	-93.1397		-0.49261	-93.7882
-0.4917	-77.2247		-0.49139	-79.5898		-0.492	-92.7429		-0.4917	-93.3838
-0.49048	-76.889		-0.49048	-79.2007		-0.49139	-92.3309		-0.49048	-93.01
-0.48926	-76.5076		-0.48926	-78.8498		-0.48956	-91.9342		-0.48987	-92.6666
-0.48895	-76.1185		-0.48865	-78.4912		-0.48926	-91.5527		-0.48895	-92.2775
-0.48651	-75.8057		-0.48743	-78.1174		-0.48773	-91.217		-0.48743	-91.9113
-0.4859	-75.4166		-0.48621	-77.7512		-0.48651	-90.8432		-0.4859	-91.4841
-0.4856	-75.0427		-0.48499	-77.385		-0.48529	-90.4388		-0.48529	-91.1026
-0.48407	-74.7375		-0.48407	-77.0264		-0.48346	-90.0421		-0.48376	-90.6982
-0.48346	-74.3942		-0.48285	-76.6449		-0.48285	-89.6378		-0.48285	-90.3015
-0.48224	-74.028		-0.48193	-76.2711		-0.48254	-89.2563		-0.48193	-89.8972
-0.48102	-73.6618		-0.48041	-75.9125		-0.48132	-88.8443		-0.48071	-89.5081
-0.4798	-73.2956		-0.4798	-75.5539		-0.47949	-88.4476		-0.4801	-89.1419
-0.47827	-72.9294		-0.47888	-75.1953		-0.47888	-88.0585		-0.47888	-88.7222
-0.47766	-72.5479		-0.47766	-74.8367		-0.47766	-87.6694		-0.47766	-88.3102
-0.47675	-72.1817		-0.47705	-74.4476		-0.47675	-87.2726		-0.47644	-87.9288
-0.47614	-71.8231		-0.47552	-74.0967		-0.47583	-86.8683		-0.47614	-87.5244
-0.47461	-71.4874		-0.47491	-73.7381		-0.4743	-86.4945		-0.47461	-87.1429
-0.47369	-71.1288		-0.47369	-73.3948		-0.47339	-86.0977		-0.47369	-86.8454
-0.47247	-70.7321		-0.47278	-73.0896		-0.47217	-85.701		-0.47278	-86.441
-0.47125	-70.3888		-0.47156	-72.7158		-0.47186	-85.3043		-0.47186	-86.0519
-0.47064	-70.0302		-0.47034	-72.403		-0.46973	-84.9152		-0.47034	-85.6705
-0.47003	-69.664		-0.46942	-72.052		-0.46973	-84.5108		-0.46912	-85.2661
-0.4682	-69.2902		-0.46851	-71.6934		-0.4682	-84.1064		-0.46851	-84.8618
-0.46729	-68.9621		-0.46698	-71.3348		-0.46729	-83.7326		-0.4679	-84.465
-0.46606	-68.6035		-0.46606	-70.961		-0.46606	-83.3435		-0.46606	-84.0912
-0.46515	-68.2526		-0.46515	-70.5948		-0.46484	-82.9391		-0.46454	-83.7784
-0.46362	-67.8711		-0.46423	-70.2515		-0.46362	-82.55		-0.46332	-83.4045
-0.46301	-67.5125		-0.4624	-69.8929		-0.46271	-82.1686		-0.46362	-82.9925
-0.4621	-67.1234		-0.46179	-69.5572		-0.46179	-81.8024		-0.46149	-82.6034
-0.46088	-66.7877		-0.46027	-69.1834		-0.46057	-81.4209		-0.46057	-82.2067
-0.45966	-66.4368		-0.45905	-68.8629		-0.46027	-81.0394		-0.45996	-81.8405
-0.45905	-66.1011		-0.45874	-68.4967		-0.45844	-80.6427		-0.45874	-81.4362
-0.45721	-65.7272		-0.4566	-68.1305		-0.45752	-80.2689		-0.45752	-81.0318
-0.4563	-65.361		-0.45691	-67.7948		-0.4563	-79.8645		-0.4563	-80.658
-0.45599	-64.9948		-0.45538	-67.4133		-0.45538	-79.4983		-0.45538	-80.2536
-0.45416	-64.6362		-0.45447	-67.0624		-0.45386	-79.1092		-0.45477	-79.8569
-0.45294	-64.3158		-0.45355	-66.7038		-0.45264	-78.7125		-0.45325	-79.4678
-0.45233	-63.9343		-0.45264	-66.3605		-0.45203	-78.331		-0.45203	-79.1626
-0.45142	-63.6139		-0.45111	-66.0019		-0.45172	-77.9419		-0.4505	-78.7582
-0.44989	-63.24		-0.4502	-65.6433		-0.4502	-77.5833		-0.4502	-78.3768
-0.44867	-62.8662		-0.44958	-65.2924		-0.44928	-77.2018		-0.44897	-77.9877
-0.44775	-62.5305		-0.44836	-64.9338		-0.44806	-76.828		-0.44775	-77.6138
-0.44684	-62.1719		-0.44653	-64.5828		-0.44653	-76.4389		-0.44684	-77.2476
-0.44562	-61.821		-0.44623	-64.2395		-0.44592	-76.0498		-0.44592	-76.8509
-0.44501	-61.4624		-0.44409	-63.8733		-0.44531	-75.7141		-0.4447	-76.4465
-0.44348	-61.1191		-0.4444	-63.53		-0.44348	-75.3479		-0.4444	-76.0727
-0.44226	-60.7758		-0.44318	-63.1867		-0.44287	-74.9664		-0.44257	-75.6836
-0.44165	-60.4324		-0.44165	-62.8357		-0.44135	-74.5926		-0.44135	-75.3021
-0.44012	-60.0815		-0.43982	-62.4771		-0.43982	-74.2111		-0.43982	-74.9054
-0.4389	-59.7382		-0.43951	-62.1262		-0.43951	-73.8297		-0.43951	-74.5316
-0.4389	-59.3796		-0.43799	-61.7752		-0.43829	-73.4482		-0.4386	-74.1348
-0.43707	-59.0439		-0.43677	-61.4166		-0.43646	-73.0667		-0.43677	-73.7534
-0.43616	-58.7006		-0.43707	-61.0809		-0.43646	-72.6929		-0.43585	-73.3948
-0.43524	-58.3572		-0.43555	-60.73		-0.43494	-72.3038		-0.43494	-73.0133
-0.43402	-58.0139		-0.43402	-60.3867		-0.43402	-71.9299		-0.43402	-72.7081
-0.43219	-57.663		-0.4328	-60.0433		-0.43311	-71.5485		-0.4325	-72.319
-0.43188	-57.3273		-0.43158	-59.6848		-0.43158	-71.167		-0.43188	-71.9376
-0.43127	-56.984		-0.43066	-59.3414		-0.43097	-70.8008		-0.43066	-71.5713
-0.43066	-56.633		-0.42944	-59.0057		-0.42975	-70.4269		-0.43036	-71.1899
-0.42914	-56.3049		-0.42883	-58.6472		-0.42822	-70.0531		-0.42853	-70.8008
-0.42792	-55.9769		-0.42761	-58.3115		-0.42731	-69.7632		-0.42761	-70.4346
-0.427	-55.6183		-0.42609	-57.9529		-0.427	-69.3817		-0.42639	-70.0531
-0.42548	-55.2826		-0.42548	-57.6324		-0.42548	-69.0079		-0.42548	-69.7022
-0.42456	-54.9545		-0.42426	-57.312		-0.42426	-68.6264		-0.42487	-69.3207
-0.42303	-54.6112		-0.42334	-56.9763		-0.42273	-68.2831		-0.42273	-68.9468
-0.42212	-54.2755		-0.42273	-56.6406		-0.42212	-67.9169		-0.42242	-68.5577
-0.42059	-53.9475		-0.42151	-56.2973		-0.4209	-67.5278		-0.42151	-68.1915
-0.42029	-53.6118		-0.41998	-55.954		-0.4209	-67.1616		-0.42029	-67.8177
-0.41876	-53.2837		-0.41846	-55.6335		-0.41876	-66.7801		-0.41907	-67.4362
-0.41785	-52.9404		-0.41815	-55.275		-0.41846	-66.3986		-0.41785	-67.0624
-0.41663	-52.5971		-0.41632	-54.9393		-0.41693	-66.04		-0.41693	-66.6885
-0.41541	-52.2766		-0.41571	-54.6188		-0.41632	-65.6662		-0.41632	-66.3147
-0.41418	-51.9409		-0.41418	-54.2755		-0.41449	-65.2924		-0.41479	-65.9409
-0.41388	-51.5976		-0.41418	-53.9246		-0.41388	-64.9109		-0.41327	-65.5594
-0.41296	-51.2848		-0.41266	-53.5889		-0.41235	-64.5676		-0.41266	-65.2008
-0.41205	-50.9644		-0.41174	-53.2608		-0.41174	-64.2014		-0.41144	-64.8193
-0.40991	-50.621		-0.41022	-52.9175		-0.41083	-63.8275		-0.41022	-64.4455
-0.4093	-50.293		-0.40961	-52.5818		-0.40961	-63.4613		-0.40961	-64.0869
-0.40839	-49.9725		-0.40869	-52.2537		-0.40808	-63.0875		-0.40808	-63.6978
-0.40717	-49.6292		-0.40686	-51.9257		-0.40717	-62.7289		-0.40747	-63.4003
-0.40656	-49.3393		-0.40625	-51.59		-0.40656	-62.355		-0.40656	-63.0341
-0.40503	-49.0036		-0.40533	-51.2543		-0.40503	-61.9812		-0.40533	-62.6526
-0.40381	-48.6908		-0.40381	-50.9338		-0.40411	-61.6302		-0.40411	-62.2864
-0.4032	-48.3551		-0.4035	-50.6058		-0.4032	-61.2717		-0.4032	-61.9278
-0.40167	-48.0347		-0.40167	-50.2625		-0.40198	-60.8978		-0.40167	-61.5616
-0.40106	-47.7066		-0.40076	-49.942		-0.40106	-60.5393		-0.40076	-61.203
-0.39984	-47.3785		-0.39923	-49.614		-0.39954	-60.1959		-0.39923	-60.8215
-0.39862	-47.0581		-0.39893	-49.2783		-0.39893	-59.8221		-0.39862	-60.4629
-0.39771	-46.7377		-0.39709	-48.9654		-0.39801	-59.4482		-0.39771	-60.0967
-0.39618	-46.4172		-0.39648	-48.6298		-0.39679	-59.0973		-0.39648	-59.7305
-0.39618	-46.1197		-0.39557	-48.3017		-0.39526	-58.7234		-0.39496	-59.3567
-0.39404	-45.7916		-0.39404	-47.9813		-0.39404	-58.3649		-0.39465	-58.9981
-0.39313	-45.4636		-0.39374	-47.6532		-0.39313	-58.0368		-0.39343	-58.6777
-0.39221	-45.1508		-0.39252	-47.3251		-0.39252	-57.6859		-0.39252	-58.3115
-0.39099	-44.8303		-0.3916	-46.9971		-0.39099	-57.3196		-0.39069	-57.9605
-0.39008	-44.5175		-0.39008	-46.669		-0.39008	-56.9534		-0.39069	-57.5867
-0.38947	-44.2047		-0.38977	-46.3486		-0.38916	-56.6177		-0.38916	-57.2739
-0.38824	-43.8766		-0.38763	-46.0205		-0.38824	-56.2668		-0.38794	-56.9229
-0.38733	-43.5715		-0.38702	-45.6924		-0.38641	-55.9006		-0.38672	-56.5567
-0.3858	-43.251		-0.38611	-45.372		-0.3855	-55.5496		-0.3858	-56.1981
-0.38489	-42.9306		-0.3855	-45.0516		-0.38428	-55.1834		-0.38489	-55.8472
-0.38428	-42.6102		-0.38428	-44.7235		-0.38428	-54.8325		-0.38367	-55.5115
-0.38275	-42.305		-0.38275	-44.4107		-0.38306	-54.4815		-0.38275	-55.1605
-0.38184	-41.9922		-0.38092	-44.0979		-0.38153	-54.1229		-0.38092	-54.7943
-0.38062	-41.6794		-0.38092	-43.7927		-0.38062	-53.772		-0.38092	-54.4434
-0.37939	-41.3666		-0.37939	-43.5104		-0.3797	-53.4134		-0.37909	-54.0924
-0.37787	-41.069		-0.37878	-43.1824		-0.37817	-53.0624		-0.37848	-53.7338
-0.37726	-40.7562		-0.37817	-42.8619		-0.37695	-52.7115		-0.37695	-53.3829
-0.37665	-40.4358		-0.37604	-42.5491		-0.37634	-52.3529		-0.37695	-53.0167
-0.37604	-40.1306		-0.37543	-42.2287		-0.37512	-52.002		-0.37512	-52.6657
-0.3736	-39.8254		-0.37451	-41.9312		-0.3739	-51.651		-0.37451	-52.3071
-0.37238	-39.5279		-0.3739	-41.626		-0.37299	-51.2924		-0.37299	-51.9714
-0.37177	-39.2075		-0.37207	-41.3132		-0.37207	-50.9644		-0.37177	-51.6129
-0.37115	-38.9099		-0.37146	-40.9851		-0.37115	-50.6363		-0.37085	-51.2772
-0.37024	-38.5971		-0.36993	-40.6799		-0.36993	-50.2777		-0.36963	-50.9186
-0.36902	-38.2996		-0.36871	-40.3671		-0.36963	-49.9268		-0.36871	-50.56
-0.36749	-37.9944		-0.3681	-40.062		-0.36749	-49.5758		-0.3681	-50.2167
-0.36688	-37.6892		-0.36688	-39.7339		-0.36627	-49.2401		-0.36688	-49.8657
-0.36536	-37.3764		-0.36566	-39.4287		-0.36505	-48.8815		-0.36505	-49.5071
-0.36444	-37.0941		-0.36475	-39.1235		-0.36444	-48.5382		-0.36444	-49.1715
-0.36383	-36.7813		-0.36322	-38.826		-0.36292	-48.1949		-0.36322	-48.8281
-0.36261	-36.4838		-0.3623	-38.5284		-0.3623	-47.8516		-0.36261	-48.4772
-0.36078	-36.1938		-0.36108	-38.208		-0.36139	-47.5082		-0.36139	-48.1339
-0.36047	-35.8963		-0.36047	-37.9105		-0.35986	-47.1649		-0.36017	-47.7829
-0.35925	-35.6064		-0.35925	-37.6053		-0.35925	-46.8216		-0.35895	-47.4396
-0.35742	-35.3088		-0.35834	-37.3001		-0.35864	-46.4706		-0.35834	-47.0886
-0.35712	-35.0113		-0.35712	-37.0026		-0.35681	-46.135		-0.35681	-46.7529
-0.3559	-34.7137		-0.3562	-36.6974		-0.3562	-45.8069		-0.3562	-46.402
-0.35559	-34.4162		-0.35437	-36.3998		-0.35529	-45.4636		-0.35468	-46.0587
-0.35345	-34.1263		-0.35345	-36.1023		-0.35345	-45.1126		-0.35376	-45.7153
-0.35254	-33.8364		-0.35284	-35.7971		-0.35315	-44.7617		-0.35254	-45.3796
-0.35101	-33.5465		-0.35132	-35.4996		-0.35162	-44.4412		-0.35193	-45.0363
-0.35101	-33.2489		-0.35071	-35.202		-0.3504	-44.1055		-0.35101	-44.693
-0.34888	-32.9742		-0.34979	-34.9045		-0.34979	-43.8004		-0.34918	-44.3497
-0.34857	-32.6767		-0.34888	-34.5993		-0.34857	-43.4647		-0.34888	-44.014
-0.34735	-32.3868		-0.34735	-34.2941		-0.34705	-43.129		-0.34735	-43.6707
-0.34552	-32.1045		-0.34613	-34.0042		-0.34613	-42.7856		-0.34613	-43.3273
-0.34552	-31.8222		-0.34521	-33.7067		-0.34521	-42.4576		-0.34491	-42.9993
-0.3446	-31.5323		-0.34399	-33.4244		-0.34369	-42.1448		-0.3443	-42.6636
-0.34247	-31.2576		-0.34247	-33.1192		-0.34338	-41.8167		-0.34338	-42.3279
-0.34186	-30.983		-0.34216	-32.8293		-0.34216	-41.4734		-0.34186	-41.9846
-0.34094	-30.6854		-0.34094	-32.5775		-0.34094	-41.1529		-0.34125	-41.6489
-0.34003	-30.4108		-0.33942	-32.2723		-0.34033	-40.8249		-0.34003	-41.3208
-0.33881	-30.1361		-0.3385	-31.9901		-0.3385	-40.4892		-0.3382	-40.9775
-0.3382	-29.8538		-0.33759	-31.6849		-0.3382	-40.1688		-0.3382	-40.6876
-0.33698	-29.5792		-0.33636	-31.4179		-0.33698	-39.8331		-0.33667	-40.3519
-0.33545	-29.3045		-0.33606	-31.1356		-0.33575	-39.505		-0.33575	-40.0238
-0.33514	-29.0298		-0.33423	-30.8456		-0.33484	-39.1769		-0.33484	-39.6881
-0.33392	-28.7552		-0.33392	-30.5557		-0.33392	-38.8489		-0.33392	-39.3677
-0.33301	-28.4882		-0.33148	-30.2734		-0.33209	-38.5284		-0.3324	-39.0396
-0.33118	-28.2135		-0.33148	-29.9835		-0.33148	-38.2004		-0.33179	-38.7039
-0.33026	-27.9312		-0.32996	-29.7165		-0.33118	-37.8876		-0.32996	-38.3835
-0.32965	-27.6718		-0.32874	-29.4266		-0.32935	-37.5519		-0.32996	-38.0478
-0.32782	-27.3972		-0.32843	-29.1519		-0.32813	-37.2315		-0.32813	-37.7197
-0.3269	-27.1301		-0.3266	-28.8696		-0.32721	-36.8957		-0.32721	-37.3993
-0.32629	-26.8555		-0.32568	-28.595		-0.3266	-36.5829		-0.3266	-37.0789
-0.32477	-26.6037		-0.32477	-28.3203		-0.32446	-36.2854		-0.32507	-36.7584
-0.32324	-26.3367		-0.32416	-28.0456		-0.32385	-35.965		-0.32385	-36.438
-0.32294	-26.0696		-0.32294	-27.771		-0.32355	-35.6369		-0.32294	-36.1176
-0.32141	-25.8026		-0.32141	-27.4963		-0.32172	-35.3165		-0.32202	-35.7971
-0.3205	-25.5356		-0.3205	-27.2217		-0.32111	-35.0037		-0.32111	-35.4767
-0.31958	-25.2762		-0.32019	-26.9547		-0.31897	-34.7137		-0.31927	-35.1562
-0.31836	-25.0168		-0.31897	-26.68		-0.31805	-34.4009		-0.31897	-34.8434
-0.31805	-24.765		-0.31744	-26.413		-0.31744	-34.0958		-0.31714	-34.5306
-0.31622	-24.5056		-0.31683	-26.1536		-0.31653	-33.7753		-0.31683	-34.2255
-0.31592	-24.2462		-0.31531	-25.8865		-0.31592	-33.4625		-0.315	-33.9203
-0.31439	-23.9868		-0.31439	-25.6195		-0.31439	-33.1574		-0.3147	-33.6151
-0.31287	-23.7351		-0.31317	-25.3449		-0.31287	-32.8445		-0.31317	-33.3023
-0.31195	-23.4757		-0.31195	-25.0931		-0.31195	-32.5394		-0.31195	-32.9971
-0.31104	-23.2315		-0.31165	-24.8413		-0.31134	-32.2266		-0.31134	-32.6843
-0.3092	-22.9797		-0.31012	-24.5743		-0.31012	-31.9214		-0.31073	-32.3792
-0.3092	-22.7203		-0.3089	-24.3072		-0.3092	-31.6086		-0.30859	-32.074
-0.30768	-22.4838		-0.30768	-24.0479		-0.30798	-31.3187		-0.30737	-31.7612
-0.30646	-22.2321		-0.30707	-23.7885		-0.30676	-31.0135		-0.30737	-31.4484
-0.30554	-21.9955		-0.30585	-23.5367		-0.30585	-30.7007		-0.30585	-31.1508
-0.30463	-21.7438		-0.30432	-23.2773		-0.30402	-30.4031		-0.30463	-30.8456
-0.3031	-21.492		-0.30341	-23.0331		-0.30341	-30.1209		-0.30371	-30.571
-0.30219	-21.2479		-0.30249	-22.789		-0.30249	-29.8157		-0.30219	-30.2658
-0.30157	-21.0114		-0.30188	-22.5296		-0.30188	-29.5258		-0.30188	-29.9683
-0.30096	-20.7672		-0.30035	-22.2778		-0.30066	-29.2282		-0.30066	-29.6631
-0.29974	-20.5231		-0.29944	-22.0337		-0.29913	-28.9307		-0.29944	-29.3655
-0.29822	-20.2942		-0.29883	-21.7819		-0.29883	-28.6331		-0.29822	-29.0604
-0.297	-20.0577		-0.297	-21.5454		-0.2973	-28.3356		-0.297	-28.7781
-0.29608	-19.8212		-0.29578	-21.2936		-0.29639	-28.038		-0.29578	-28.4805
-0.29486	-19.5923		-0.29456	-21.0495		-0.29547	-27.7481		-0.29517	-28.183
-0.29364	-19.3558		-0.29395	-20.8206		-0.29425	-27.4506		-0.29425	-27.8854
-0.29272	-19.1193		-0.29272	-20.5765		-0.29333	-27.1683		-0.29303	-27.5955
-0.29211	-18.8904		-0.29181	-20.3323		-0.2912	-26.886		-0.29303	-27.3132
-0.29059	-18.6615		-0.2912	-20.1111		-0.2912	-26.6037		-0.29028	-27.0157
-0.28937	-18.4326		-0.28937	-19.8669		-0.28967	-26.3138		-0.28998	-26.7334
-0.28876	-18.2037		-0.28815	-19.6304		-0.28876	-26.0239		-0.28876	-26.4435
-0.28723	-17.9825		-0.28784	-19.4016		-0.28754	-25.734		-0.28723	-26.1612
-0.28601	-17.7689		-0.28601	-19.165		-0.28662	-25.444		-0.28571	-25.8942
-0.2851	-17.5476		-0.2851	-18.9438		-0.2854	-25.1694		-0.28571	-25.6119
-0.28448	-17.3264		-0.28448	-18.7149		-0.28448	-24.8947		-0.28418	-25.3372
-0.28357	-17.1051		-0.28357	-18.486		-0.28357	-24.6201		-0.28357	-25.0549
-0.28204	-16.8915		-0.28296	-18.2648		-0.28235	-24.3378		-0.28265	-24.7726
-0.28113	-16.6779		-0.28235	-18.0359		-0.28143	-24.0555		-0.28174	-24.498
-0.28021	-16.4566		-0.2796	-17.8223		-0.28052	-23.7808		-0.28052	-24.2157
-0.27838	-16.243		-0.27899	-17.6086		-0.27869	-23.5214		-0.2793	-23.941
-0.27838	-16.0294		-0.27777	-17.3798		-0.27777	-23.2468		-0.27808	-23.674
-0.27655	-15.8157		-0.27716	-17.1585		-0.27686	-22.9797		-0.27716	-23.3917
-0.27594	-15.6097		-0.27563	-16.9373		-0.27594	-22.7051		-0.27625	-23.1171
-0.27472	-15.4038		-0.2738	-16.7236		-0.27502	-22.4304		-0.27502	-22.85
-0.2738	-15.2054		-0.2738	-16.51		-0.2738	-22.1634		-0.2735	-22.5754
-0.27289	-14.9994		-0.27197	-16.2964		-0.27289	-21.8964		-0.27258	-22.3084
-0.27167	-14.7934		-0.27106	-16.0828		-0.27167	-21.6293		-0.27167	-22.049
-0.27075	-14.595		-0.27106	-15.8768		-0.27075	-21.3699		-0.27045	-21.7895
-0.26953	-14.3967		-0.26953	-15.6784		-0.26923	-21.1105		-0.26923	-21.5225
-0.26831	-14.1983		-0.26831	-15.4724		-0.26831	-20.8511		-0.26892	-21.2631
-0.26709	-13.9999		-0.2677	-15.2893		-0.2674	-20.5917		-0.2674	-20.9961
-0.26617	-13.8092		-0.26648	-15.0757		-0.26587	-20.3323		-0.26648	-20.7291
-0.26526	-13.6185		-0.26526	-14.8697		-0.26526	-20.0729		-0.26556	-20.4849
-0.26373	-13.4201		-0.26404	-14.6637		-0.26465	-19.8135		-0.26343	-20.2408
-0.26312	-13.2294		-0.26282	-14.473		-0.26312	-19.5618		-0.26282	-19.9814
-0.26251	-13.0463		-0.2619	-14.2822		-0.26221	-19.3176		-0.26221	-19.7296
-0.26099	-12.8632		-0.26038	-14.0839		-0.26129	-19.0659		-0.26099	-19.4702
-0.25977	-12.6724		-0.25946	-13.8931		-0.26038	-18.8217		-0.25946	-19.2184
-0.25824	-12.4893		-0.25824	-13.7024		-0.25854	-18.5776		-0.25916	-18.9667
-0.25824	-12.3146		-0.25763	-13.504		-0.25793	-18.3334		-0.25824	-18.7225
-0.25641	-12.1353		-0.25671	-13.3133		-0.25671	-18.0893		-0.25641	-18.4936
-0.25549	-11.9614		-0.25519	-13.1302		-0.2558	-17.8452		-0.25519	-18.2419
-0.25427	-11.7851		-0.25427	-12.9471		-0.25427	-17.601		-0.25458	-17.9901
-0.25336	-11.6013		-0.25336	-12.7792		-0.25397	-17.3569		-0.25275	-17.7536
-0.25153	-11.4288		-0.25244	-12.5961		-0.25244	-17.1204		-0.25244	-17.5095
-0.25061	-11.2534		-0.25122	-12.4237		-0.25122	-16.8915		-0.25122	-17.273
-0.25061	-11.0809		-0.25061	-12.2475		-0.25	-16.6626		-0.25	-17.0288
-0.24847	-10.9116		-0.24908	-12.0712		-0.24847	-16.4261		-0.24939	-16.7847
-0.24786	-10.7422		-0.24786	-11.8957		-0.24786	-16.1896		-0.24847	-16.5558
-0.24695	-10.5797		-0.24756	-11.721		-0.24725	-15.9607		-0.24664	-16.3345
-0.24603	-10.4164		-0.24573	-11.5425		-0.24573	-15.7394		-0.24634	-16.098
-0.24512	-10.2547		-0.24512	-11.3739		-0.24451	-15.5182		-0.24481	-15.8768
-0.24359	-10.0937		-0.2442	-11.2122		-0.2439	-15.2969		-0.2442	-15.6479
-0.24268	-9.93423		-0.24298	-11.0443		-0.24237	-15.068		-0.24237	-15.4266
-0.24115	-9.77859		-0.24115	-10.878		-0.24176	-14.8544		-0.24115	-15.2054
-0.24054	-9.62296		-0.24054	-10.7124		-0.24023	-14.6332		-0.23993	-14.9765
-0.23932	-9.47266		-0.23993	-10.5453		-0.23932	-14.4196		-0.24023	-14.7476
-0.2381	-9.31854		-0.2384	-10.3844		-0.2384	-14.2059		-0.2384	-14.5264
-0.23749	-9.16367		-0.23718	-10.2257		-0.23657	-13.9923		-0.23718	-14.3127
-0.23627	-9.01184		-0.23596	-10.0693		-0.23627	-13.7787		-0.23627	-14.1067
-0.23535	-8.86154		-0.23535	-9.91287		-0.23566	-13.5651		-0.23535	-13.8931
-0.23383	-8.71582		-0.23444	-9.75876		-0.23413	-13.3667		-0.23444	-13.6795
-0.23322	-8.57086		-0.23352	-9.6077		-0.23352	-13.1531		-0.23322	-13.4735
-0.2323	-8.42819		-0.2323	-9.45587		-0.2326	-12.9547		-0.23199	-13.2675
-0.23077	-8.29086		-0.23108	-9.3132		-0.23108	-12.7563		-0.23047	-13.0615
-0.23016	-8.15048		-0.23047	-9.16519		-0.22986	-12.558		-0.22955	-12.8555
-0.22894	-8.01163		-0.22803	-9.02328		-0.22864	-12.3642		-0.22925	-12.6495
-0.22742	-7.87659		-0.22772	-8.87756		-0.22772	-12.1735		-0.22742	-12.4596
-0.22681	-7.74002		-0.22559	-8.73566		-0.22681	-11.9835		-0.2265	-12.2635
-0.22528	-7.60498		-0.22528	-8.59222		-0.22528	-11.792		-0.22528	-12.0735
-0.22437	-7.47299		-0.22437	-8.45184		-0.22437	-11.602		-0.22467	-11.8767
-0.22345	-7.34482		-0.22375	-8.31451		-0.22314	-11.4067		-0.22345	-11.6791
-0.22284	-7.21436		-0.22253	-8.18253		-0.22253	-11.2175		-0.22223	-11.4769
-0.22131	-7.08771		-0.22131	-8.04749		-0.22131	-11.0283		-0.22101	-11.2839
-0.22009	-6.95953		-0.22009	-7.91473		-0.21979	-10.8475		-0.2204	-11.0908
-0.21979	-6.83594		-0.21887	-7.77817		-0.21918	-10.6628		-0.21887	-10.9047
-0.21826	-6.71387		-0.21796	-7.64313		-0.21796	-10.4912		-0.21826	-10.7193
-0.21674	-6.59409		-0.21735	-7.52029		-0.21674	-10.318		-0.21674	-10.5354
-0.21613	-6.47888		-0.21643	-7.38983		-0.21613	-10.1425		-0.21582	-10.3592
-0.2149	-6.35757		-0.21521	-7.26166		-0.2146	-9.97314		-0.2149	-10.1837
-0.21338	-6.24008		-0.21368	-7.13654		-0.21368	-9.80301		-0.21338	-10.0121
-0.21216	-6.12488		-0.21246	-7.0137		-0.21307	-9.63364		-0.21216	-9.84192
-0.21185	-6.01273		-0.21185	-6.89163		-0.21155	-9.4696		-0.21185	-9.66797
-0.21033	-5.89676		-0.21033	-6.77414		-0.21063	-9.30328		-0.21063	-9.49936
-0.20911	-5.78537		-0.20941	-6.65512		-0.20972	-9.13696		-0.20941	-9.33075
-0.2085	-5.68008		-0.2085	-6.53687		-0.2088	-8.97598		-0.20789	-9.16977
-0.20789	-5.57404		-0.20758	-6.42166		-0.20728	-8.81729		-0.20728	-9.00192
-0.20575	-5.46646		-0.20575	-6.30417		-0.20697	-8.66852		-0.20636	-8.83865
-0.20544	-5.36423		-0.20544	-6.18973		-0.20544	-8.51517		-0.20544	-8.68225
-0.20422	-5.26199		-0.20422	-6.07529		-0.20392	-8.35571		-0.20453	-8.52966
-0.20331	-5.16281		-0.2027	-5.96542		-0.203	-8.20313		-0.203	-8.37402
-0.20178	-5.05981		-0.20178	-5.8548		-0.20148	-8.05588		-0.20178	-8.21686
-0.20117	-4.95987		-0.20117	-5.74799		-0.20087	-7.91016		-0.20117	-8.06122
-0.19965	-4.86069		-0.19965	-5.6427		-0.19965	-7.76215		-0.20026	-7.90863
-0.19873	-4.76227		-0.19904	-5.53818		-0.19904	-7.61948		-0.19904	-7.75452
-0.19812	-4.67072		-0.19751	-5.43747		-0.1972	-7.47833		-0.19751	-7.60345
-0.19629	-4.57458		-0.19659	-5.33524		-0.1969	-7.33109		-0.19629	-7.45773
-0.19568	-4.4838		-0.19629	-5.23682		-0.19537	-7.19147		-0.19537	-7.31354
-0.19446	-4.39224		-0.19507	-5.13916		-0.19476	-7.0549		-0.19537	-7.17163
-0.19324	-4.30527		-0.19354	-5.04379		-0.19385	-6.9191		-0.19354	-7.02896
-0.19232	-4.21753		-0.19263	-4.94614		-0.19232	-6.78406		-0.19232	-6.89392
-0.1911	-4.13513		-0.19171	-4.85229		-0.1908	-6.65054		-0.1911	-6.75659
-0.18988	-4.04663		-0.19049	-4.75845		-0.18988	-6.52084		-0.19049	-6.62308
-0.18988	-3.96271		-0.18866	-4.66385		-0.18866	-6.39343		-0.18958	-6.49414
-0.18835	-3.88031		-0.18805	-4.57611		-0.18805	-6.2706		-0.18835	-6.37131
-0.18683	-3.79791		-0.18713	-4.48532		-0.18713	-6.14471		-0.18713	-6.24466
-0.18652	-3.71857		-0.18591	-4.40063		-0.18652	-6.02417		-0.18622	-6.12106
-0.18469	-3.63922		-0.18469	-4.31213		-0.185	-5.90591		-0.185	-5.99976
-0.18439	-3.56216		-0.18378	-4.22516		-0.18347	-5.78613		-0.18408	-5.8754
-0.18286	-3.48434		-0.18317	-4.14047		-0.18317	-5.67169		-0.18256	-5.74951
-0.18195	-3.40881		-0.18134	-4.05731		-0.18134	-5.55573		-0.18164	-5.62744
-0.18073	-3.33481		-0.18042	-3.97415		-0.18103	-5.439		-0.18103	-5.50995
-0.17889	-3.26157		-0.1795	-3.89099		-0.17889	-5.32455		-0.17981	-5.39856
-0.17889	-3.18909		-0.17798	-3.81012		-0.17859	-5.2124		-0.17889	-5.28336
-0.17767	-3.11737		-0.17767	-3.7323		-0.17706	-5.10406		-0.17767	-5.17044
-0.17676	-3.04718		-0.17676	-3.65982		-0.17645	-4.99725		-0.17615	-5.05981
-0.17523	-2.97928		-0.17523	-3.58353		-0.17523	-4.88892		-0.17523	-4.95148
-0.17462	-2.9129		-0.17432	-3.50952		-0.17462	-4.78516		-0.17432	-4.84238
-0.17371	-2.84882		-0.1731	-3.43399		-0.1734	-4.68521		-0.1731	-4.73938
-0.17188	-2.7832		-0.17218	-3.36304		-0.17218	-4.58374		-0.17188	-4.63867
-0.17096	-2.71988		-0.17096	-3.29132		-0.17126	-4.48608		-0.17126	-4.53568
-0.16974	-2.65656		-0.16974	-3.2196		-0.16974	-4.38843		-0.17035	-4.43802
-0.16882	-2.59781		-0.16882	-3.15094		-0.16882	-4.29688		-0.16913	-4.34113
-0.16791	-2.53983		-0.1676	-3.0838		-0.16791	-4.19998		-0.16821	-4.24728
-0.16669	-2.48032		-0.16699	-3.01666		-0.1673	-4.10538		-0.16638	-4.15192
-0.16547	-2.42157		-0.16577	-2.94876		-0.16608	-4.01611		-0.16577	-4.05655
-0.16455	-2.36588		-0.16455	-2.88239		-0.16486	-3.92609		-0.16455	-3.96423
-0.16364	-2.31247		-0.16333	-2.82135		-0.16364	-3.83759		-0.16394	-3.87115
-0.16302	-2.25754		-0.16241	-2.75879		-0.16241	-3.74832		-0.16241	-3.78571
-0.1618	-2.20413		-0.1618	-2.69928		-0.1615	-3.6644		-0.1618	-3.70102
-0.16089	-2.15149		-0.16119	-2.63901		-0.15997	-3.582		-0.16028	-3.61633
-0.15906	-2.10114		-0.15997	-2.57874		-0.15967	-3.4996		-0.15906	-3.52783
-0.15845	-2.05154		-0.15845	-2.52228		-0.15875	-3.42407		-0.15753	-3.44543
-0.15723	-2.00119		-0.15723	-2.46582		-0.15692	-3.34473		-0.15723	-3.36533
-0.15631	-1.95465		-0.1557	-2.41013		-0.1557	-3.2692		-0.15723	-3.28674
-0.15509	-1.90735		-0.1557	-2.35443		-0.15479	-3.19214		-0.15509	-3.21045
-0.15479	-1.85928		-0.15417	-2.30103		-0.15387	-3.11813		-0.15417	-3.13492
-0.15326	-1.81274		-0.15234	-2.24991		-0.15295	-3.04413		-0.15295	-3.06168
-0.15143	-1.76773		-0.15173	-2.19574		-0.15204	-2.9747		-0.15204	-2.99072
-0.15112	-1.72195		-0.15082	-2.14462		-0.15082	-2.90298		-0.15082	-2.92053
-0.1496	-1.67923		-0.1499	-2.09427		-0.1496	-2.83508		-0.15021	-2.84805
-0.14868	-1.63574		-0.14868	-2.04391		-0.14868	-2.76871		-0.14838	-2.7771
-0.14807	-1.59683		-0.14746	-1.99738		-0.14777	-2.70386		-0.14746	-2.70844
-0.14685	-1.5564		-0.14655	-1.94931		-0.14655	-2.63748		-0.14655	-2.64053
-0.14532	-1.51749		-0.14532	-1.90353		-0.14502	-2.57263		-0.14563	-2.57568
-0.14441	-1.47934		-0.1438	-1.85928		-0.14502	-2.5116		-0.1441	-2.51312
-0.14319	-1.44043		-0.14319	-1.81274		-0.14319	-2.44904		-0.1438	-2.44827
-0.14197	-1.40381		-0.14258	-1.76926		-0.14197	-2.39105		-0.14197	-2.38724
-0.14136	-1.36719		-0.14166	-1.72882		-0.14075	-2.33383		-0.14136	-2.32849
-0.14014	-1.33057		-0.14014	-1.68762		-0.13922	-2.2789		-0.14044	-2.26974
-0.13922	-1.29623		-0.13922	-1.64871		-0.13861	-2.22397		-0.13861	-2.2171
-0.138	-1.2619		-0.1377	-1.60675		-0.13739	-2.16904		-0.1377	-2.16141
-0.1377	-1.22833		-0.13678	-1.56784		-0.13708	-2.11639		-0.13678	-2.108
-0.13586	-1.19667		-0.13556	-1.5274		-0.13556	-2.06223		-0.13647	-2.05536
-0.13434	-1.1644		-0.13495	-1.48926		-0.13464	-2.01187		-0.13434	-2.00272
-0.13403	-1.13403		-0.13312	-1.45111		-0.13342	-1.96381		-0.13434	-1.95236
-0.13312	-1.10229		-0.13281	-1.41678		-0.13281	-1.91422		-0.1322	-1.90201
-0.1319	-1.07254		-0.13159	-1.38092		-0.13098	-1.86615		-0.1319	-1.85089
-0.13068	-1.04347		-0.13037	-1.34811		-0.13098	-1.8219		-0.13007	-1.80359
-0.12946	-1.01471		-0.12915	-1.31454		-0.12946	-1.77841		-0.12915	-1.75629
-0.12823	-0.98618		-0.12762	-1.28021		-0.12854	-1.7334		-0.12823	-1.7128
-0.12701	-0.95886		-0.12732	-1.24817		-0.12732	-1.68839		-0.12732	-1.66855
-0.12579	-0.93201		-0.12671	-1.2178		-0.12579	-1.64337		-0.1264	-1.62811
-0.12488	-0.90622		-0.12488	-1.18652		-0.12518	-1.6037		-0.12518	-1.58615
-0.12366	-0.87944		-0.12396	-1.15555		-0.12366	-1.56174		-0.12427	-1.54648
-0.12335	-0.85526		-0.12305	-1.12564		-0.12244	-1.52206		-0.12335	-1.50681
-0.12213	-0.83015		-0.12183	-1.09512		-0.12244	-1.48315		-0.12183	-1.46866
-0.12061	-0.80513		-0.12061	-1.06537		-0.1203	-1.44424		-0.12061	-1.43051
-0.12	-0.78201		-0.11969	-1.03989		-0.12	-1.40686		-0.11969	-1.3916
-0.11877	-0.75821		-0.11816	-1.01097		-0.11847	-1.37177		-0.11816	-1.35574
-0.11755	-0.73685		-0.11725	-0.98709		-0.11725	-1.33514		-0.11786	-1.32065
-0.11633	-0.71533		-0.11694	-0.96115		-0.11664	-1.29929		-0.11664	-1.28708
-0.11542	-0.69397		-0.11603	-0.93758		-0.11542	-1.26801		-0.11511	-1.25427
-0.1145	-0.6739		-0.1142	-0.91202		-0.11481	-1.23444		-0.11481	-1.22177
-0.11359	-0.65491		-0.11298	-0.88974		-0.11359	-1.20277		-0.11359	-1.18996
-0.11237	-0.63576		-0.11237	-0.86639		-0.11145	-1.17111		-0.11206	-1.15631
-0.11115	-0.61684		-0.11115	-0.84366		-0.11115	-1.14204		-0.11115	-1.12625
-0.11023	-0.59776		-0.10992	-0.82123		-0.11023	-1.11382		-0.11023	-1.0952
-0.10901	-0.57976		-0.10931	-0.79926		-0.1087	-1.08582		-0.1087	-1.06583
-0.10809	-0.56343		-0.10748	-0.77812		-0.10809	-1.05835		-0.10809	-1.03821
-0.10748	-0.54474		-0.10687	-0.75691		-0.10718	-1.03088		-0.10748	-1.01089
-0.10596	-0.52689		-0.10565	-0.73616		-0.10596	-1.00418		-0.10596	-0.98358
-0.10443	-0.51048		-0.10504	-0.71518		-0.10443	-0.97832		-0.10443	-0.95741
-0.10413	-0.49385		-0.10321	-0.6955		-0.10352	-0.95436		-0.10382	-0.9333
-0.10291	-0.47775		-0.10291	-0.67757		-0.10229	-0.92789		-0.10321	-0.90729
-0.10168	-0.46227		-0.10168	-0.6575		-0.10199	-0.90149		-0.10138	-0.88547
-0.10077	-0.4464		-0.10016	-0.63927		-0.10077	-0.87807		-0.10077	-0.86494
-0.09894	-0.43251		-0.09924	-0.6218		-0.09985	-0.85449		-0.10016	-0.84076
-0.09772	-0.42023		-0.09863	-0.60478		-0.09833	-0.83237		-0.09863	-0.81863
-0.09772	-0.40672		-0.09711	-0.588		-0.09741	-0.8107		-0.09711	-0.79811
-0.09589	-0.39307		-0.0965	-0.57274		-0.09619	-0.78766		-0.0965	-0.77782
-0.09467	-0.38116		-0.09497	-0.55565		-0.09528	-0.76797		-0.09589	-0.75905
-0.09406	-0.36888		-0.09406	-0.54077		-0.09375	-0.74799		-0.09436	-0.73914
-0.09314	-0.35637		-0.09344	-0.52498		-0.09314	-0.72784		-0.09253	-0.72037
-0.09192	-0.34454		-0.09131	-0.5101		-0.09161	-0.70877		-0.09253	-0.70152
-0.09039	-0.33371		-0.09131	-0.49683		-0.09131	-0.69016		-0.091	-0.6826
-0.09039	-0.32112		-0.09009	-0.48401		-0.08978	-0.67345		-0.08948	-0.6649
-0.08856	-0.3093		-0.08917	-0.47112		-0.08978	-0.65536		-0.08826	-0.6469
-0.08795	-0.2993		-0.08795	-0.45952		-0.08734	-0.63751		-0.08795	-0.63049
-0.08673	-0.28824		-0.08673	-0.44769		-0.08612	-0.62111		-0.08673	-0.61356
-0.0849	-0.2774		-0.08551	-0.43587		-0.08582	-0.60425		-0.08582	-0.59853
-0.08459	-0.26627		-0.08429	-0.42221		-0.08398	-0.58884		-0.08429	-0.58296
-0.08368	-0.25757		-0.08307	-0.40901		-0.08398	-0.57312		-0.08337	-0.56664
-0.08276	-0.2491		-0.08215	-0.39734		-0.08154	-0.55931		-0.08246	-0.55267
-0.08093	-0.23979		-0.08124	-0.38666		-0.08124	-0.5455		-0.08154	-0.5378
-0.08002	-0.23033		-0.08002	-0.37621		-0.08063	-0.53123		-0.08002	-0.52452
-0.0791	-0.22179		-0.07941	-0.36407		-0.07941	-0.51659		-0.0791	-0.51041
-0.07788	-0.21355		-0.07849	-0.35492		-0.07819	-0.50491		-0.07758	-0.4969
-0.07727	-0.2047		-0.07697	-0.34386		-0.07758	-0.49301		-0.07697	-0.48309
-0.07666	-0.19638		-0.07574	-0.33455		-0.07605	-0.47905		-0.07574	-0.47203
-0.07422	-0.18814		-0.07483	-0.32516		-0.07513	-0.46791		-0.07483	-0.45815
-0.07391	-0.17952		-0.07391	-0.31532		-0.0733	-0.45616		-0.07361	-0.44777
-0.07269	-0.1722		-0.07269	-0.30678		-0.073	-0.44395		-0.07269	-0.43724
-0.07208	-0.16487		-0.07117	-0.29648		-0.07239	-0.43228		-0.07239	-0.42618
-0.07086	-0.15747		-0.07086	-0.28809		-0.07025	-0.42061		-0.07056	-0.41542
-0.06995	-0.15053		-0.06934	-0.2803		-0.06964	-0.41084		-0.06934	-0.40428
-0.06812	-0.14351		-0.06873	-0.27069		-0.06873	-0.40047		-0.06842	-0.39482
-0.0672	-0.13809		-0.0675	-0.26276		-0.0672	-0.39055		-0.06781	-0.3846
-0.06598	-0.13031		-0.06628	-0.25665		-0.06659	-0.38055		-0.06628	-0.37567
-0.06476	-0.12413		-0.06537	-0.24895		-0.06537	-0.37148		-0.06506	-0.36743
-0.06415	-0.11879		-0.06415	-0.24086		-0.06476	-0.36179		-0.06415	-0.35782
-0.06384	-0.11185		-0.06354	-0.23338		-0.06354	-0.35324		-0.06293	-0.34866
-0.06232	-0.10643		-0.0614	-0.22766		-0.06201	-0.34431		-0.06171	-0.34164
-0.0611	-0.10117		-0.0611	-0.22011		-0.06049	-0.33707		-0.06079	-0.33264
-0.05927	-0.09543		-0.05988	-0.21423		-0.05988	-0.32921		-0.05988	-0.32509
-0.05896	-0.08928		-0.05835	-0.20767		-0.05927	-0.32104		-0.05896	-0.31616
-0.05804	-0.0852		-0.05774	-0.20142		-0.05713	-0.31273		-0.05804	-0.3083
-0.05713	-0.08031		-0.05652	-0.1944		-0.05713	-0.30518		-0.05652	-0.30098
-0.05591	-0.07564		-0.0553	-0.18967		-0.05591	-0.29762		-0.05591	-0.29327
-0.05438	-0.0692		-0.05469	-0.18242		-0.05438	-0.29129		-0.05499	-0.28603
-0.05347	-0.06501		-0.05286	-0.17685		-0.05347	-0.28473		-0.05347	-0.27794
-0.05286	-0.06104		-0.05194	-0.17044		-0.05286	-0.27702		-0.05255	-0.27336
-0.05164	-0.05737		-0.05133	-0.16632		-0.05164	-0.27092		-0.05103	-0.26543
-0.05011	-0.05266		-0.05042	-0.15968		-0.05011	-0.26413		-0.05072	-0.25902
-0.04919	-0.04919		-0.04828	-0.1548		-0.04919	-0.25734		-0.04919	-0.25291
-0.04797	-0.04446		-0.04828	-0.14931		-0.04828	-0.25139		-0.04858	-0.24551
-0.04675	-0.04148		-0.04736	-0.14465		-0.04675	-0.24551		-0.04706	-0.23994
-0.04584	-0.03791		-0.04584	-0.13939		-0.04584	-0.23926		-0.04584	-0.23438
-0.04462	-0.03384		-0.04523	-0.13466		-0.04462	-0.23293		-0.04462	-0.22842
-0.04431	-0.02943		-0.04401	-0.12985		-0.04401	-0.2269		-0.0437	-0.22331
-0.0434	-0.02573		-0.04309	-0.12543		-0.04279	-0.22026		-0.04309	-0.21675
-0.04187	-0.02351		-0.04156	-0.12093		-0.04187	-0.21484		-0.04187	-0.21049
-0.04065	-0.01922		-0.04065	-0.11711		-0.04095	-0.21019		-0.04065	-0.20538
-0.03973	-0.01511		-0.03912	-0.11261		-0.03882	-0.20424		-0.04004	-0.20027
-0.03882	-0.0118		-0.03851	-0.10841		-0.03851	-0.19836		-0.03851	-0.19409
-0.03729	-0.008		-0.03729	-0.10452		-0.03821	-0.1931		-0.0379	-0.18906
-0.03638	-0.0056		-0.03607	-0.10047		-0.03638	-0.18791		-0.03668	-0.18463
-0.03485	-0.00126		-0.03485	-0.09766		-0.03546	-0.18272		-0.03577	-0.1783
-0.03424	0.00151		-0.03455	-0.09303		-0.03485	-0.17738		-0.03455	-0.17349
-0.03271	0.00385		-0.03333	-0.08937		-0.03333	-0.17189		-0.03302	-0.16808
-0.0318	0.00711		-0.0321	-0.08627		-0.03241	-0.16678		-0.03241	-0.16411
-0.03149	0.01085		-0.03058	-0.0825		-0.03088	-0.16182		-0.03058	-0.15846
-0.03027	0.01392		-0.02966	-0.07813		-0.02966	-0.1561		-0.03058	-0.15373
-0.02936	0.01691		-0.02844	-0.07579		-0.02936	-0.1503		-0.02875	-0.14938
-0.02783	0.01855		-0.02722	-0.0724		-0.02783	-0.14595		-0.02783	-0.1445
-0.02631	0.02245		-0.02631	-0.06824		-0.02692	-0.14069		-0.02783	-0.13985
-0.026	0.02583		-0.02539	-0.06572		-0.02539	-0.13573		-0.0257	-0.13458
-0.02509	0.02892		-0.02417	-0.06175		-0.02448	-0.13069		-0.02448	-0.13039
-0.02386	0.03175		-0.02386	-0.0594		-0.02356	-0.12604		-0.02356	-0.1265
-0.02264	0.03445		-0.02264	-0.05545		-0.02234	-0.12184		-0.02264	-0.12077
-0.02173	0.03615		-0.02142	-0.05321		-0.02173	-0.11711		-0.02081	-0.11642
-0.0199	0.0394		-0.0202	-0.04981		-0.02081	-0.11284		-0.02051	-0.11124
-0.0199	0.04148		-0.01959	-0.04574		-0.01929	-0.10818		-0.01929	-0.10681
-0.01807	0.04479		-0.01898	-0.04268		-0.01868	-0.1017		-0.01776	-0.10468
-0.01715	0.0468		-0.01746	-0.03944		-0.01746	-0.09891		-0.01624	-0.09864
-0.01563	0.05117		-0.01654	-0.03746		-0.01593	-0.09532		-0.01624	-0.09571
-0.01563	0.05306		-0.01471	-0.03467		-0.01532	-0.0894		-0.01501	-0.09092
-0.0144	0.05489		-0.0141	-0.03018		-0.01349	-0.08503		-0.01379	-0.08494
-0.01288	0.0566		-0.01288	-0.02802		-0.01288	-0.08199		-0.01288	-0.08163
-0.01257	0.05863		-0.01196	-0.02546		-0.01196	-0.07721		-0.01166	-0.07704
-0.01044	0.06104		-0.01105	-0.02266		-0.01074	-0.07331		-0.01074	-0.07365
-0.00922	0.06342		-0.00952	-0.01894		-0.00922	-0.06883		-0.00922	-0.06804
-0.00861	0.06583		-0.00861	-0.01591		-0.00861	-0.06573		-0.008	-0.06558
-0.00769	0.06725		-0.008	-0.01268		-0.00739	-0.06145		-0.00769	-0.0605
-0.00677	0.06999		-0.00647	-0.00962		-0.00616	-0.05799		-0.00708	-0.05762
-0.00525	0.07272		-0.00586	-0.00693		-0.00555	-0.05285		-0.00525	-0.05344
-0.00403	0.07419		-0.00403	-0.00429		-0.00464	-0.04988		-0.00464	-0.05042
-0.00342	0.07737		-0.00311	-0.00136		-0.00372	-0.04601		-0.00372	-0.04601
-0.00281	0.07789		-0.0022	0.00117		-0.00189	-0.0429		-0.00189	-0.04156
-0.00159	0.08192		-0.000976563	0.00478		-0.000976563	-0.03941		-0.00159	-0.03973
0.000549316	0.08406		0.000244141	0.00704		-6.10352e-05	-0.0354		-0.000976563	-0.03622
0.000244141	0.08669		0.00116	0.01015		0.000854492	-0.03209		0.000549316	-0.03299
0.00177	0.08898		0.00208	0.01201		0.00238	-0.02893		0.00177	-0.02873
0.0033	0.08954		0.0033	0.01392		0.00299	-0.02538		0.00299	-0.02644
0.00391	0.09325		0.00452	0.0174		0.0033	-0.02369		0.00421	-0.02386
0.00543	0.09441		0.00482	0.01931		0.00482	-0.01936		0.00452	-0.0213
0.00635	0.09684		0.00635	0.02242		0.00604	-0.01785		0.00574	-0.01823
0.00757	0.09826		0.00726	0.02455		0.00757	-0.01486		0.00665	-0.01446
0.00818	0.10171		0.00818	0.0272		0.00848	-0.01134		0.00848	-0.01315
0.0097	0.10361		0.0097	0.02954		0.00909	-0.00883		0.0094	-0.01006
0.01062	0.10498		0.01031	0.03219		0.01062	-0.00587		0.01001	-0.00774
0.01184	0.10727		0.01154	0.03417		0.01154	-0.0033		0.01093	-0.00481
0.01276	0.10956		0.01306	0.03687		0.01276	-0.00185		0.01276	-0.00298
0.01428	0.11185		0.01428	0.03921		0.01367	0.000198364		0.01367	-9.15527e-05
0.01489	0.11398		0.01459	0.04189		0.01398	0.00221		0.01459	0.00163
0.0155	0.11696		0.01611	0.04389		0.0155	0.00455		0.01611	0.00356
0.01764	0.1181		0.01611	0.04512		0.01703	0.00655		0.01672	0.00537
0.01825	0.12054		0.01794	0.04653		0.01764	0.00842		0.01764	0.00629
0.01886	0.12215		0.01917	0.04969		0.01886	0.00998		0.01855	0.00899
0.02008	0.12444		0.02039	0.05228		0.02039	0.0116		0.02069	0.01128
0.0213	0.12604		0.0213	0.05445		0.02069	0.01316		0.0213	0.01098
0.02252	0.12726		0.02222	0.05646		0.02191	0.01445		0.02222	0.0137
0.02313	0.12894		0.02344	0.05843		0.02283	0.01665		0.02344	0.01419
0.02405	0.13229		0.02466	0.05942		0.02435	0.01815		0.02405	0.01635
0.02557	0.13435		0.02557	0.06183		0.02557	0.01937		0.02496	0.01807
0.0271	0.13527		0.0274	0.06342		0.02649	0.02084		0.02679	0.01778
0.02771	0.13725		0.02802	0.06558		0.0274	0.02306		0.0271	0.02033
0.02893	0.13878		0.02924	0.06819		0.02924	0.02409		0.02893	0.02145
0.02954	0.1403		0.02985	0.06981		0.02954	0.0274		0.03076	0.02267
0.03107	0.14198		0.03107	0.07259		0.03076	0.02748		0.03076	0.02332
0.03198	0.1445		0.03198	0.07354		0.03198	0.02986		0.03229	0.02609
0.0329	0.14618		0.0329	0.0763		0.03381	0.03056		0.0329	0.02696
0.03412	0.14725		0.03351	0.07906		0.03381	0.03261		0.03412	0.02914
0.03564	0.15022		0.03503	0.08225		0.03595	0.03424		0.03473	0.03046
0.03595	0.15091		0.03595	0.08289		0.03595	0.0354		0.03687	0.03239
0.03717	0.15388		0.03717	0.08507		0.03717	0.03762		0.03717	0.03455
0.03778	0.15434		0.03809	0.08783		0.0387	0.03821		0.03839	0.03529
0.03961	0.15686		0.03931	0.08968		0.03931	0.04134		0.03931	0.03669
0.04083	0.15724		0.03992	0.09133		0.04053	0.04277		0.04022	0.03758
0.04144	0.16068		0.04175	0.09375		0.04205	0.04294		0.04083	0.04025
0.04236	0.16159		0.04266	0.09608		0.04205	0.04639		0.04175	0.04146
0.04327	0.16212		0.04419	0.09826		0.04327	0.04835		0.04358	0.04336
0.0451	0.16548		0.04449	0.10019		0.04449	0.04888		0.0448	0.04548
0.04602	0.16525		0.04572	0.10406		0.04602	0.051		0.04572	0.04785
0.04724	0.16701		0.04724	0.10452		0.04694	0.0536		0.04724	0.04863
0.04816	0.16838		0.04785	0.10628		0.04846	0.05445		0.04785	0.05253
0.04938	0.17036		0.04907	0.10887		0.04938	0.05686		0.04907	0.05299
0.05029	0.17113		0.05029	0.11078		0.04968	0.05885		0.04968	0.0537
0.04938	0.13771		0.04877	0.07944		0.0509	0.05991		0.0509	0.05678
0.04755	0.12032		0.04846	0.06549		0.05212	0.0619		0.05182	0.05903
0.04633	0.10597		0.04663	0.05244		0.05273	0.0639		0.05334	0.06201
0.04541	0.09521		0.04602	0.04229		0.05518	0.06508		0.05396	0.06274
0.0448	0.08492		0.0448	0.0316		0.05548	0.06777		0.05487	0.06518
0.04327	0.07384		0.04358	0.02309		0.0564	0.06897		0.0567	0.06686
0.04266	0.06598		0.04297	0.01542		0.05731	0.07116		0.05701	0.06955
0.04144	0.05651		0.04144	0.00689		0.05853	0.07407		0.05853	0.07127
0.04053	0.04841		0.04053	-0.000228882		0.05975	0.07585		0.06036	0.07327
0.03992	0.04011		0.039	-0.00778		0.06067	0.07756		0.06097	0.07559
0.03839	0.0332		0.0387	-0.01334		0.06189	0.07863		0.06189	0.0769
0.03656	0.02588		0.03717	-0.021		0.06281	0.08181		0.06281	0.08081
0.03625	0.01904		0.03595	-0.02648		0.06403	0.08414		0.06403	0.08212
0.03503	0.01228		0.03534	-0.03226		0.06494	0.08533		0.06494	0.08321
0.03412	0.00647		0.03381	-0.03886		0.06555	0.08738		0.06586	0.08613
0.03259	-0.00062561		0.0329	-0.04446		0.06738	0.08979		0.06677	0.08798
0.03168	-0.00513		0.03168	-0.04984		0.06799	0.09248		0.06799	0.09184
0.03076	-0.01033		0.03076	-0.05415		0.06921	0.0951		0.06891	0.09392
0.02924	-0.01599		0.02985	-0.05965		0.06982	0.09622		0.07013	0.09584
0.02863	-0.02048		0.02863	-0.06426		0.07135	0.09866		0.07135	0.09715
0.02802	-0.02641		0.0271	-0.06889		0.07227	0.10101		0.07257	0.10035
0.02679	-0.03139		0.0271	-0.07367		0.07349	0.10292		0.0741	0.10231
0.02618	-0.03556		0.02527	-0.07815		0.0741	0.10612		0.07501	0.10521
0.02435	-0.03991		0.02435	-0.0827		0.07562	0.10857		0.07562	0.10788
0.02313	-0.04444		0.02344	-0.08659		0.07684	0.11063		0.07623	0.11078
0.02283	-0.04872		0.02283	-0.09035		0.07776	0.1136		0.07776	0.11345
0.02161	-0.05177		0.0213	-0.09554		0.07867	0.11543		0.07867	0.11642
0.02008	-0.05699		0.02039	-0.09748		0.0799	0.11909		0.07959	0.11925
0.01917	-0.06		0.01917	-0.1027		0.08142	0.12146		0.08081	0.12215
0.01764	-0.06342		0.01794	-0.10544		0.08203	0.12421		0.08173	0.12604
0.01733	-0.0671		0.01703	-0.10918		0.08356	0.12863		0.08325	0.12863
0.01581	-0.07053		0.0155	-0.1133		0.08417	0.13145		0.08417	0.13214
0.01459	-0.07386		0.01489	-0.11688		0.08539	0.13481		0.08569	0.13489
0.01337	-0.07639		0.01398	-0.11902		0.08661	0.13741		0.0863	0.13802
0.01276	-0.08044		0.01245	-0.12344		0.08722	0.14137		0.08783	0.14214
0.01154	-0.0841		0.01154	-0.12558		0.08813	0.14526		0.08844	0.14633
0.01062	-0.08717		0.01001	-0.12909		0.08936	0.14862		0.08936	0.15053
0.00909	-0.08954		0.0094	-0.1326		0.09088	0.15266		0.09088	0.15541
0.00848	-0.09205		0.00818	-0.13428		0.0918	0.15686		0.0918	0.15923
0.00757	-0.09526		0.00757	-0.13741		0.09271	0.1622		0.09302	0.16396
0.00635	-0.09803		0.00574	-0.14084		0.09393	0.16594		0.09332	0.16853
0.00482	-0.10063		0.00543	-0.14221		0.09515	0.17075		0.09424	0.17326
0.00482	-0.10292		0.00452	-0.14557		0.09607	0.17593		0.09607	0.17761
0.00269	-0.10475		0.00299	-0.14801		0.09698	0.18105		0.09698	0.18372
0.00208	-0.10872		0.00208	-0.15144		0.0976	0.18661		0.0979	0.18959
0.000854492	-0.11047		0.00116	-0.15427		0.09912	0.19318		0.09882	0.19676
-6.10352e-05	-0.11269		0.000244141	-0.15617		0.09973	0.1989		0.09973	0.20264
						0.10095	0.20607		0.10095	0.2095
						0.10217	0.21217		0.10309	0.21729
						0.10339	0.22003		0.104	0.2256
						0.10461	0.22804		0.10492	0.23109
						0.10461	0.2356		0.10583	0.23918
						0.10736	0.24422		0.10675	0.24727
						0.10706	0.25276		0.10797	0.25597
						0.10828	0.26199		0.10797	0.26573
						0.1098	0.27084		0.1095	0.27596
						0.11133	0.28099		0.11163	0.28564
						0.11194	0.29152		0.11194	0.29602
						0.11316	0.30273		0.11255	0.30838
						0.11438	0.3138		0.11377	0.31837
						0.11469	0.32555		0.1153	0.32936
						0.11652	0.33813		0.11621	0.34286
						0.11682	0.35202		0.11713	0.35652
						0.11774	0.36568		0.11865	0.36873
						0.11926	0.38094		0.11926	0.38376
						0.12018	0.39429		0.12079	0.39711
						0.12201	0.40962		0.1217	0.41267
						0.12262	0.42625		0.12262	0.42961
						0.12384	0.44189		0.12354	0.44441
						0.12476	0.46028		0.12415	0.46341
						0.12628	0.47745		0.12628	0.48126
						0.12659	0.49698		0.12689	0.49866
						0.1275	0.51727		0.12842	0.51872
						0.12903	0.53558		0.12933	0.53757
						0.13025	0.5571		0.12964	0.55855
						0.13116	0.57892		0.13055	0.57892
[truncated: 627 more rows]

## Sheet: Figure 2c
Time	Current density
minutes	mA cm-2
	chronoamperometry at -1 V
0	-307.159
0.01667	-307.922
0.03333	-307.465
0.05	-308.075
0.06667	-307.999
0.08333	-307.77
0.1	-308.228
0.11667	-307.922
0.13333	-307.922
0.15	-308.151
0.16667	-307.693
0.18333	-308.456
0.2	-308.228
0.21667	-308.456
0.23333	-308.075
0.25	-307.465
0.26667	-308.075
0.28333	-308.075
0.3	-307.922
0.31667	-308.38
0.33333	-308.609
0.35	-308.304
0.36667	-308.075
0.38333	-308.151
0.4	-308.456
0.41667	-308.609
0.43333	-308.762
0.45	-308.38
0.46667	-308.838
0.48333	-308.38
0.5	-308.304
0.51667	-308.685
0.53333	-308.456
0.55	-308.838
0.56667	-308.38
0.58333	-308.685
0.6	-308.99
0.61667	-308.762
0.63333	-308.914
0.65	-308.99
0.66667	-308.914
0.68333	-308.914
0.7	-308.914
0.71667	-309.143
0.73333	-308.762
0.75	-308.914
0.76667	-308.914
0.78333	-308.914
0.8	-308.456
0.81667	-309.067
0.83333	-309.219
0.85	-309.296
0.86667	-308.99
0.88333	-308.533
0.9	-308.304
0.91667	-309.296
0.93333	-309.296
0.95	-309.067
0.96667	-308.99
0.98333	-308.762
1	-308.762
1.01667	-308.685
1.03333	-309.143
1.05	-309.677
1.06667	-309.372
1.08333	-309.525
1.1	-309.067
1.11667	-309.296
1.13333	-309.143
1.15	-309.143
1.16667	-309.067
1.18333	-308.838
1.2	-308.151
1.21667	-309.143
1.23333	-309.372
1.25	-309.219
1.26667	-309.906
1.28333	-309.448
1.3	-309.525
1.31667	-309.83
1.33333	-309.448
1.35	-309.067
1.36667	-309.143
1.38333	-308.914
1.4	-309.525
1.41667	-309.067
1.43333	-309.296
1.45	-309.219
1.46667	-309.296
1.48333	-309.448
1.5	-308.838
1.51667	-309.296
1.53333	-309.372
1.55	-309.219
1.56667	-309.296
1.58333	-309.372
1.6	-308.838
1.61667	-309.448
1.63333	-309.372
1.65	-309.067
1.66667	-309.677
1.68333	-309.83
1.7	-309.601
1.71667	-309.677
1.73333	-309.601
1.75	-309.067
1.76667	-309.143
1.78333	-309.219
1.8	-309.296
1.81667	-308.914
1.83333	-308.99
1.85	-309.677
1.86667	-309.83
1.88333	-309.83
1.9	-309.372
1.91667	-309.448
1.93333	-310.211
1.95	-309.753
1.96667	-309.677
1.98333	-308.99
2	-309.219
2.01667	-309.296
2.03333	-309.143
2.05	-309.982
2.06667	-309.83
2.08333	-309.83
2.1	-309.753
2.11667	-309.525
2.13333	-309.753
2.15	-309.525
2.16667	-309.448
2.18333	-309.677
2.2	-309.677
2.21667	-309.448
2.23333	-310.059
2.25	-309.982
2.26667	-310.287
2.28333	-310.135
2.3	-309.601
2.31667	-309.525
2.33333	-309.525
2.35	-310.287
2.36667	-309.982
2.38333	-309.906
2.4	-310.516
2.41667	-310.287
2.43333	-309.982
2.45	-309.601
2.46667	-309.677
2.48333	-310.135
2.5	-310.059
2.51667	-309.982
2.53333	-310.516
2.55	-310.287
2.56667	-310.059
2.58333	-309.982
2.6	-310.287
2.61667	-310.822
2.63333	-310.287
2.65	-310.211
2.66667	-310.211
2.68333	-310.44
2.7	-310.669
2.71667	-310.516
2.73333	-310.44
2.75	-310.135
2.76667	-310.211
2.78333	-309.677
2.8	-310.44
2.81667	-309.982
2.83333	-309.677
2.85	-309.753
2.86667	-310.669
2.88333	-310.898
2.9	-310.593
2.91667	-311.05
2.93333	-310.516
2.95	-310.745
2.96667	-310.287
2.98333	-309.906
3	-309.601
3.01667	-309.83
3.03333	-310.287
3.05	-310.669
3.06667	-310.059
3.08333	-310.516
3.1	-310.974
3.11667	-310.593
3.13333	-310.44
3.15	-310.516
3.16667	-310.135
3.18333	-310.135
3.2	-310.135
3.21667	-310.211
3.23333	-310.898
3.25	-310.898
3.26667	-311.127
3.28333	-311.432
3.3	-310.822
3.31667	-310.745
3.33333	-310.669
3.35	-310.44
3.36667	-310.593
3.38333	-311.203
3.4	-310.974
3.41667	-310.287
3.43333	-309.982
3.45	-310.745
3.46667	-310.898
3.48333	-310.516
3.5	-310.974
3.51667	-310.669
3.53333	-310.974
3.55	-310.593
3.56667	-310.974
3.58333	-311.203
3.6	-311.508
3.61667	-310.974
3.63333	-311.203
3.65	-310.516
3.66667	-310.211
3.68333	-310.516
3.7	-310.974
3.71667	-311.356
3.73333	-311.356
3.75	-311.203
3.76667	-310.593
3.78333	-310.974
3.8	-310.669
3.81667	-310.516
3.83333	-310.822
3.85	-310.822
3.86667	-311.127
3.88333	-311.127
3.9	-310.745
3.91667	-311.279
3.93333	-311.05
3.95	-311.05
3.96667	-311.127
3.98333	-311.203
4	-311.279
4.01667	-311.203
4.03333	-311.203
4.05	-311.432
4.06667	-311.05
4.08333	-310.974
4.1	-311.203
4.11667	-310.898
4.13333	-311.737
4.15	-311.203
4.16667	-310.822
4.18333	-311.508
4.2	-312.042
4.21667	-311.813
4.23333	-311.508
4.25	-311.432
4.26667	-311.05
4.28333	-311.661
4.3	-310.974
4.31667	-311.05
4.33333	-311.508
4.35	-311.203
4.36667	-311.89
4.38333	-311.584
4.4	-311.432
4.41667	-311.127
4.43333	-310.669
4.45	-311.661
4.46667	-311.432
4.48333	-311.356
4.5	-311.127
4.51667	-311.356
4.53333	-311.05
4.55	-311.203
4.56667	-311.356
4.58333	-312.042
4.6	-311.89
4.61667	-311.737
4.63333	-311.279
4.65	-311.813
4.66667	-311.813
4.68333	-311.203
4.7	-311.584
4.71667	-311.584
4.73333	-312.271
4.75	-312.5
4.76667	-312.042
4.78333	-311.89
4.8	-311.813
4.81667	-312.195
4.83333	-311.813
4.85	-312.042
4.86667	-311.508
4.88333	-311.737
4.9	-311.89
4.91667	-311.584
4.93333	-312.042
4.95	-312.653
4.96667	-311.89
4.98333	-311.279
5	-311.966
5.01667	-311.432
5.03333	-311.05
5.05	-312.424
5.06667	-312.271
5.08333	-311.89
5.1	-312.347
5.11667	-312.042
5.13333	-312.042
5.15	-311.89
5.16667	-311.813
5.18333	-311.737
5.2	-312.347
5.21667	-311.966
5.23333	-311.89
5.25	-312.042
5.26667	-311.966
5.28333	-312.042
5.3	-311.737
5.31667	-312.271
5.33333	-312.119
5.35	-311.966
5.36667	-311.89
5.38333	-312.042
5.4	-312.042
5.41667	-312.042
5.43333	-311.279
5.45	-312.729
5.46667	-312.424
5.48333	-311.661
5.5	-311.661
5.51667	-312.042
5.53333	-312.5
5.55	-312.424
5.56667	-312.424
5.58333	-312.347
5.6	-312.271
5.61667	-312.576
5.63333	-312.119
5.65	-312.576
5.66667	-312.347
5.68333	-312.576
5.7	-311.966
5.71667	-312.653
5.73333	-312.271
5.75	-312.576
5.76667	-312.729
5.78333	-312.271
5.8	-312.347
5.81667	-312.5
5.83333	-312.271
5.85	-311.966
5.86667	-312.805
5.88333	-312.729
5.9	-312.271
5.91667	-312.347
5.93333	-312.805
5.95	-313.034
5.96667	-312.424
5.98333	-312.881
6	-312.424
6.01667	-312.271
6.03333	-312.119
6.05	-312.729
6.06667	-312.119
6.08333	-312.5
6.1	-312.729
6.11667	-312.958
6.13333	-312.5
6.15	-312.653
6.16667	-312.805
6.18333	-312.347
6.2	-311.584
6.21667	-312.042
6.23333	-313.339
6.25	-312.424
6.26667	-313.187
6.28333	-312.271
6.3	-312.729
6.31667	-312.576
6.33333	-313.034
6.35	-312.424
6.36667	-312.729
6.38333	-312.653
6.4	-312.653
6.41667	-312.271
6.43333	-312.805
6.45	-312.729
6.46667	-312.5
6.48333	-312.271
6.5	-312.805
6.51667	-312.119
6.53333	-313.11
6.55	-312.5
6.56667	-312.195
6.58333	-312.653
6.6	-312.958
6.61667	-312.653
6.63333	-313.034
6.65	-312.271
6.66667	-312.576
6.68333	-313.11
6.7	-313.644
6.71667	-313.187
6.73333	-313.416
6.75	-312.958
6.76667	-312.805
6.78333	-312.805
6.8	-313.11
6.81667	-312.881
6.83333	-312.424
6.85	-312.271
6.86667	-311.89
6.88333	-313.339
6.9	-313.11
6.91667	-312.576
6.93333	-313.416
6.95	-312.881
6.96667	-313.492
6.98333	-313.11
7	-312.653
7.01667	-312.5
7.03333	-312.729
7.05	-313.492
7.06667	-313.492
7.08333	-313.034
7.1	-312.958
7.11667	-313.187
7.13333	-312.881
7.15	-313.263
7.16667	-313.568
7.18333	-312.805
7.2	-313.339
7.21667	-313.721
7.23333	-312.881
7.25	-313.339
7.26667	-312.424
7.28333	-313.034
7.3	-313.416
7.31667	-313.263
7.33333	-313.11
7.35	-313.492
7.36667	-312.805
7.38333	-313.263
7.4	-312.576
7.41667	-312.729
7.43333	-313.339
7.45	-313.644
7.46667	-313.339
7.48333	-312.729
7.5	-313.263
7.51667	-313.416
7.53333	-312.958
7.55	-313.721
7.56667	-313.797
7.58333	-313.644
7.6	-313.568
7.61667	-313.034
7.63333	-313.187
7.65	-313.11
7.66667	-313.339
7.68333	-312.729
7.7	-313.187
7.71667	-313.339
7.73333	-313.034
7.75	-313.492
7.76667	-313.797
7.78333	-313.416
7.8	-312.729
7.81667	-313.263
7.83333	-313.11
7.85	-313.797
7.86667	-313.644
7.88333	-312.881
7.9	-312.958
7.91667	-313.492
7.93333	-313.263
7.95	-313.187
7.96667	-312.805
7.98333	-313.034
8	-313.721
8.01667	-313.11
8.03333	-312.805
8.05	-313.797
8.06667	-314.255
8.08333	-313.797
8.1	-312.576
8.11667	-313.187
8.13333	-313.263
8.15	-314.56
8.16667	-313.95
8.18333	-313.492
8.2	-312.881
8.21667	-313.492
8.23333	-313.339
8.25	-313.492
8.26667	-313.492
8.28333	-313.187
8.3	-313.873
8.31667	-313.416
8.33333	-313.416
8.35	-313.644
8.36667	-314.331
8.38333	-313.644
8.4	-313.11
8.41667	-313.416
8.43333	-313.263
8.45	-314.102
8.46667	-313.721
8.48333	-313.797
8.5	-313.797
8.51667	-313.797
8.53333	-313.873
8.55	-313.797
8.56667	-314.407
8.58333	-314.026
8.6	-314.255
8.61667	-313.492
8.63333	-313.034
8.65	-313.187
8.66667	-313.416
8.68333	-314.026
8.7	-314.178
8.71667	-314.102
8.73333	-314.026
8.75	-313.416
8.76667	-314.178
8.78333	-313.95
8.8	-314.102
8.81667	-314.026
8.83333	-313.873
8.85	-313.873
8.86667	-314.331
8.88333	-313.721
8.9	-313.187
8.91667	-314.331
8.93333	-313.797
8.95	-313.416
8.96667	-314.026
8.98333	-313.797
9	-313.721
9.01667	-314.102
9.03333	-313.797
9.05	-313.797
9.06667	-313.95
9.08333	-313.644
9.1	-313.873
9.11667	-314.026
9.13333	-314.026
9.15	-314.026
9.16667	-313.568
9.18333	-314.255
9.2	-314.178
9.21667	-314.178
9.23333	-314.255
9.25	-314.407
9.26667	-313.721
9.28333	-314.102
9.3	-314.407
9.31667	-315.018
9.33333	-314.255
9.35	-314.026
9.36667	-313.95
9.38333	-313.721
9.4	-314.713
9.41667	-314.407
9.43333	-313.492
9.45	-314.255
9.46667	-314.484
9.48333	-314.865
9.5	-314.331
9.51667	-314.56
9.53333	-314.331
9.55	-314.026
9.56667	-314.407
9.58333	-313.873
9.6	-315.094
9.61667	-314.484
9.63333	-314.331
9.65	-313.95
9.66667	-314.178
9.68333	-313.95
9.7	-315.094
9.71667	-314.789
9.73333	-314.636
9.75	-314.178
9.76667	-313.644
9.78333	-314.026
9.8	-314.484
9.81667	-315.323
9.83333	-314.484
9.85	-314.102
9.86667	-314.789
9.88333	-314.713
9.9	-314.331
9.91667	-313.568
9.93333	-315.399
9.95	-315.323
9.96667	-314.56
9.98333	-314.865
10	-314.789
10.0167	-314.713
10.0333	-314.636
10.05	-315.018
10.0667	-314.636
10.0833	-314.331
10.1	-313.644
10.1167	-313.187
10.1333	-314.331
10.15	-315.552
10.1667	-315.17
10.1833	-314.255
10.2	-314.331
10.2167	-313.873
10.2333	-314.484
10.25	-314.713
10.2667	-315.094
10.2833	-314.789
10.3	-315.247
10.3167	-314.255
10.3333	-313.95
10.35	-315.17
10.3667	-315.552
10.3833	-314.407
10.4	-314.789
10.4167	-315.17
10.4333	-314.484
10.45	-314.255
10.4667	-315.247
10.4833	-314.941
10.5	-314.941
10.5167	-314.102
10.5333	-315.018
10.55	-315.17
10.5667	-314.56
10.5833	-314.636
10.6	-314.636
10.6167	-314.407
10.6333	-314.255
10.65	-315.628
10.6667	-314.713
10.6833	-315.018
10.7	-315.094
10.7167	-314.789
10.7333	-315.704
10.75	-314.941
10.7667	-314.713
10.7833	-314.407
10.8	-314.484
10.8167	-314.789
10.8333	-314.56
10.85	-315.094
10.8667	-315.323
10.8833	-314.789
10.9	-314.026
10.9167	-315.399
10.9333	-315.628
10.95	-314.636
10.9667	-315.17
10.9833	-315.247
11	-314.56
11.0167	-314.407
11.0333	-314.713
11.05	-315.399
11.0667	-315.094
11.0833	-315.094
11.1	-315.552
11.1167	-315.323
11.1333	-314.941
11.15	-314.865
11.1667	-314.941
11.1833	-315.933
11.2	-315.628
11.2167	-315.094
11.2333	-314.789
11.25	-315.247
11.2667	-314.941
11.2833	-315.475
11.3	-315.018
11.3167	-314.941
11.3333	-315.475
11.35	-314.865
11.3667	-315.475
11.3833	-315.323
11.4	-315.781
11.4167	-315.781
11.4333	-314.713
11.45	-315.17
11.4667	-315.552
11.4833	-315.094
11.5	-315.247
11.5167	-315.323
11.5333	-315.628
11.55	-315.17
11.5667	-315.552
11.5833	-315.475
11.6	-315.857
11.6167	-315.552
11.6333	-314.941
11.65	-314.865
11.6667	-315.552
11.6833	-315.094
11.7	-315.628
11.7167	-316.086
11.7333	-315.552
11.75	-316.238
11.7667	-315.628
11.7833	-315.399
11.8	-315.704
11.8167	-315.628
11.8333	-315.628
11.85	-315.628
11.8667	-315.704
11.8833	-314.789
11.9	-315.552
11.9167	-315.704
11.9333	-315.323
11.95	-315.475
11.9667	-315.399
11.9833	-315.628
12	-314.941
12.0167	-315.475
12.0333	-315.552
12.05	-315.552
12.0667	-315.552
12.0833	-315.323
12.1	-315.933
12.1167	-315.781
12.1333	-315.399
12.15	-315.399
12.1667	-315.704
12.1833	-315.857
12.2	-315.552
12.2167	-315.552
12.2333	-315.704
12.25	-315.704
12.2667	-316.01
12.2833	-316.467
12.3	-315.704
12.3167	-315.781
12.3333	-315.628
12.35	-315.704
12.3667	-316.162
12.3833	-315.933
12.4	-315.933
12.4167	-316.162
12.4333	-315.552
12.45	-315.857
12.4667	-316.391
12.4833	-316.162
12.5	-316.162
12.5167	-315.781
12.5333	-315.552
12.55	-315.857
12.5667	-316.467
12.5833	-315.857
12.6	-316.544
12.6167	-316.01
12.6333	-314.865
12.65	-315.552
12.6667	-315.933
12.6833	-316.01
12.7	-316.238
12.7167	-316.238
12.7333	-315.475
12.75	-315.781
12.7667	-316.086
12.7833	-315.399
12.8	-315.933
12.8167	-315.552
12.8333	-316.391
12.85	-316.086
12.8667	-316.086
12.8833	-316.01
12.9	-316.238
12.9167	-316.01
12.9333	-316.01
12.95	-316.391
12.9667	-316.01
12.9833	-316.162
13	-316.849
13.0167	-316.544
13.0333	-315.781
13.05	-315.552
13.0667	-316.086
13.0833	-315.781
13.1	-316.849
13.1167	-316.544
13.1333	-315.781
13.15	-315.781
13.1667	-316.544
13.1833	-316.544
13.2	-315.628
13.2167	-315.781
13.2333	-316.849
13.25	-316.467
13.2667	-316.162
13.2833	-316.62
13.3	-316.01
13.3167	-316.925
13.3333	-316.086
13.35	-316.086
13.3667	-316.162
13.3833	-315.933
13.4	-316.238
13.4167	-316.238
13.4333	-316.544
13.45	-315.857
13.4667	-316.696
13.4833	-316.162
13.5	-316.62
13.5167	-316.315
13.5333	-316.849
13.55	-316.925
13.5667	-316.544
13.5833	-316.238
13.6	-316.086
13.6167	-316.162
13.6333	-316.162
13.65	-316.238
13.6667	-316.544
13.6833	-316.391
13.7	-316.849
13.7167	-316.467
13.7333	-316.238
13.75	-316.849
13.7667	-315.704
13.7833	-315.933
13.8	-317.078
13.8167	-316.62
13.8333	-316.62
13.85	-316.391
13.8667	-315.704
13.8833	-315.857
13.9	-316.391
13.9167	-317.23
13.9333	-317.307
13.95	-316.772
13.9667	-316.544
13.9833	-316.772
14	-317.383
14.0167	-316.391
14.0333	-316.315
14.05	-316.696
14.0667	-317.078
14.0833	-317.078
14.1	-316.772
14.1167	-316.696
14.1333	-316.696
14.15	-316.62
14.1667	-317.154
14.1833	-316.467
14.2	-316.162
14.2167	-316.162
14.2333	-316.315
14.25	-317.001
14.2667	-316.772
14.2833	-316.849
14.3	-317.307
14.3167	-317.001
14.3333	-316.62
14.35	-316.086
14.3667	-316.315
14.3833	-316.925
14.4	-317.078
14.4167	-317.535
14.4333	-316.315
14.45	-316.467
14.4667	-316.315
14.4833	-316.391
14.5	-317.078
14.5167	-317.307
14.5333	-317.078
14.55	-316.849
14.5667	-316.925
14.5833	-315.933
14.6	-317.001
14.6167	-317.993
14.6333	-316.772
14.65	-317.383
14.6667	-316.544
14.6833	-316.696
14.7	-316.849
14.7167	-316.696
14.7333	-316.62
14.75	-317.383
14.7667	-316.391
14.7833	-317.001
14.8	-316.925
14.8167	-316.772
14.8333	-316.62
14.85	-317.23
14.8667	-317.612
14.8833	-317.078
14.9	-316.849
14.9167	-317.078
14.9333	-316.544
14.95	-316.696
14.9667	-316.544
14.9833	-317.154
15	-317.688
15.0167	-316.849
15.0333	-317.612
15.05	-316.925
15.0667	-316.391
15.0833	-316.849
15.1	-317.154
15.1167	-316.772
15.1333	-317.612
15.15	-317.154
15.1667	-316.925
15.1833	-316.849
15.2	-317.078
15.2167	-316.391
15.2333	-317.688
15.25	-317.535
15.2667	-317.307
15.2833	-317.841
15.3	-317.078
15.3167	-316.772
15.3333	-316.467
15.35	-316.925
15.3667	-317.23
15.3833	-317.612
15.4	-317.307
15.4167	-317.154
15.4333	-316.849
15.45	-317.307
15.4667	-317.535
15.4833	-317.841
15.5	-317.23
15.5167	-317.23
15.5333	-317.307
15.55	-317.307
15.5667	-317.917
15.5833	-317.154
15.6	-317.383
15.6167	-318.069
15.6333	-317.001
15.65	-317.001
15.6667	-317.917
15.6833	-317.612
15.7	-317.841
15.7167	-317.001
15.7333	-316.772
15.75	-318.069
15.7667	-317.383
15.7833	-317.612
15.8	-317.688
15.8167	-317.307
15.8333	-317.688
15.85	-318.146
15.8667	-317.23
15.8833	-317.23
15.9	-317.383
15.9167	-317.917
15.9333	-317.917
15.95	-317.688
15.9667	-317.459
15.9833	-317.154
16	-317.459
16.0167	-317.535
16.0333	-317.764
16.05	-317.535
16.0667	-318.604
16.0833	-317.688
16.1	-317.078
16.1167	-317.535
16.1333	-317.612
16.15	-318.298
16.1667	-317.917
16.1833	-317.841
16.2	-317.841
16.2167	-317.459
16.2333	-317.612
16.25	-317.001
16.2667	-317.383
16.2833	-318.375
16.3	-317.993
16.3167	-318.298
16.3333	-317.612
16.35	-317.688
16.3667	-317.535
16.3833	-317.841
16.4	-317.078
16.4167	-317.535
16.4333	-317.993
16.45	-317.764
16.4667	-318.298
16.4833	-317.764
16.5	-317.383
16.5167	-317.917
16.5333	-318.222
16.55	-318.146
16.5667	-318.375
16.5833	-317.764
16.6	-317.23
16.6167	-317.154
16.6333	-317.383
16.65	-318.222
16.6667	-317.917
16.6833	-318.069
16.7	-317.917
16.7167	-318.756
16.7333	-318.069
16.75	-317.841
16.7667	-317.841
16.7833	-317.688
16.8	-318.451
16.8167	-318.069
16.8333	-317.764
16.85	-318.375
16.8667	-318.069
16.8833	-317.917
16.9	-317.23
16.9167	-318.069
16.9333	-317.688
16.95	-318.527
16.9667	-318.222
16.9833	-318.375
17	-318.146
17.0167	-317.917
17.0333	-317.993
17.05	-318.069
17.0667	-318.146
17.0833	-317.535
17.1	-317.993
17.1167	-318.832
17.1333	-318.451
17.15	-317.993
17.1667	-317.993
17.1833	-318.146
17.2	-317.764
17.2167	-318.298
17.2333	-319.138
17.25	-318.527
17.2667	-318.527
17.2833	-318.451
17.3	-317.535
17.3167	-317.917
17.3333	-318.375
17.35	-318.451
17.3667	-318.527
17.3833	-318.451
17.4	-318.375
17.4167	-318.298
17.4333	-318.146
17.45	-317.917
17.4667	-317.917
17.4833	-318.298
17.5	-318.375
17.5167	-318.146
17.5333	-318.68
17.55	-318.069
17.5667	-318.069
17.5833	-317.841
17.6	-318.298
17.6167	-319.138
17.6333	-318.832
17.65	-318.069
17.6667	-317.612
17.6833	-318.451
17.7	-318.451
17.7167	-318.298
17.7333	-318.604
17.75	-318.756
17.7667	-317.917
17.7833	-317.688
17.8	-318.451
17.8167	-318.298
17.8333	-318.451
17.85	-318.909
17.8667	-318.68
17.8833	-318.222
17.9	-317.917
17.9167	-318.909
17.9333	-318.985
17.95	-318.604
17.9667	-317.535
17.9833	-318.832
18	-318.527
18.0167	-318.604
18.0333	-318.909
18.05	-318.604
18.0667	-318.756
18.0833	-318.375
18.1	-318.375
18.1167	-318.298
18.1333	-318.451
18.15	-318.985
18.1667	-318.832
18.1833	-318.069
18.2	-318.756
18.2167	-318.68
18.2333	-318.298
18.25	-318.146
18.2667	-318.375
18.2833	-318.604
18.3	-318.756
18.3167	-318.756
18.3333	-318.527
18.35	-317.993
18.3667	-319.061
18.3833	-318.68
18.4	-319.138
18.4167	-318.909
18.4333	-318.527
18.45	-318.375
18.4667	-318.756
18.4833	-319.061
18.5	-318.832
18.5167	-318.298
18.5333	-318.909
18.55	-318.527
18.5667	-318.222
18.5833	-318.832
18.6	-318.604
18.6167	-318.909
18.6333	-319.061
18.65	-318.985
18.6667	-318.604
18.6833	-318.375
18.7	-318.298
18.7167	-319.29
18.7333	-319.138
18.75	-318.451
18.7667	-318.68
18.7833	-318.832
18.8	-319.519
18.8167	-319.214
18.8333	-319.214
18.85	-319.061
18.8667	-318.527
18.8833	-318.832
18.9	-319.138
18.9167	-318.985
18.9333	-318.985
18.95	-318.375
18.9667	-318.451
18.9833	-318.604
19	-318.756
19.0167	-319.29
19.0333	-319.061
19.05	-318.756
19.0667	-318.604
19.0833	-319.214
19.1	-318.756
19.1167	-318.985
19.1333	-318.756
19.15	-318.375
19.1667	-319.138
19.1833	-318.68
19.2	-319.138
19.2167	-318.985
19.2333	-318.832
19.25	-319.519
19.2667	-318.985
19.2833	-318.985
19.3	-318.909
19.3167	-318.756
19.3333	-318.909
19.35	-318.909
19.3667	-318.909
19.3833	-318.298
19.4	-318.451
19.4167	-318.451
19.4333	-319.519
19.45	-318.985
19.4667	-319.595
19.4833	-318.909
19.5	-319.366
19.5167	-319.366
19.5333	-319.901
19.55	-319.138
19.5667	-318.909
19.5833	-318.298
19.6	-318.298
19.6167	-319.672
19.6333	-319.29
19.65	-318.909
19.6667	-319.138
19.6833	-318.832
19.7	-318.756
19.7167	-319.214
19.7333	-319.061
19.75	-319.061
19.7667	-318.756
19.7833	-319.138
19.8	-319.29
19.8167	-318.985
19.8333	-319.519
19.85	-319.138
19.8667	-318.909
19.8833	-319.443
19.9	-319.443
19.9167	-318.527
19.9333	-318.832
19.95	-319.519
19.9667	-319.366
19.9833	-318.832
20	-319.977
20.0167	-319.29
20.0333	-318.527
20.05	-319.748
20.0667	-319.824
20.0833	-319.672
20.1	-319.366
20.1167	-319.29
20.1333	-319.977
20.15	-319.138
20.1667	-318.909
20.1833	-319.214
20.2	-319.29
20.2167	-319.672
20.2333	-319.138
20.25	-319.214
20.2667	-320.206
20.2833	-319.366
20.3	-319.29
20.3167	-319.443
20.3333	-319.138
20.35	-318.985
20.3667	-319.672
20.3833	-320.053
20.4	-319.214
20.4167	-318.604
20.4333	-318.832
20.45	-318.909
20.4667	-319.29
20.4833	-319.824
20.5	-319.443
20.5167	-319.824
20.5333	-319.138
20.55	-319.519
20.5667	-319.748
20.5833	-320.053
20.6	-319.977
20.6167	-319.061
20.6333	-318.756
20.65	-319.519
20.6667	-318.68
20.6833	-318.756
20.7	-319.748
20.7167	-319.748
20.7333	-319.824
20.75	-319.748
20.7667	-319.366
20.7833	-319.138
20.8	-319.748
20.8167	-319.901
20.8333	-319.977
20.85	-318.832
20.8667	-319.595
20.8833	-319.214
20.9	-320.358
20.9167	-319.977
20.9333	-319.519
20.95	-319.443
20.9667	-319.366
20.9833	-319.138
21	-319.366
21.0167	-320.053
21.0333	-320.053
21.05	-319.443
21.0667	-319.672
21.0833	-320.816
21.1	-319.824
21.1167	-319.672
21.1333	-319.061
21.15	-318.909
21.1667	-319.595
21.1833	-319.824
21.2	-319.595
21.2167	-319.824
21.2333	-319.824
21.25	-319.443
21.2667	-319.29
21.2833	-320.129
21.3	-320.282
21.3167	-320.587
21.3333	-320.129
21.35	-319.519
21.3667	-319.901
21.3833	-319.901
21.4	-319.824
21.4167	-319.366
21.4333	-319.901
21.45	-319.824
21.4667	-319.824
21.4833	-320.053
21.5	-320.282
21.5167	-319.977
21.5333	-320.206
21.55	-320.053
21.5667	-319.443
21.5833	-319.519
21.6	-320.053
21.6167	-319.824
21.6333	-319.824
21.65	-319.519
21.6667	-320.511
21.6833	-320.358
21.7	-320.358
21.7167	-320.282
21.7333	-320.129
21.75	-320.206
21.7667	-319.901
21.7833	-319.366
21.8	-319.519
21.8167	-320.129
21.8333	-319.977
21.85	-320.129
21.8667	-320.053
21.8833	-319.901
21.9	-319.214
21.9167	-319.519
21.9333	-320.511
21.95	-320.511
21.9667	-319.977
21.9833	-319.824
22	-319.443
22.0167	-320.053
22.0333	-320.892
22.05	-320.358
22.0667	-320.053
22.0833	-320.511
22.1	-319.595
22.1167	-319.138
22.1333	-320.358
22.15	-320.587
22.1667	-319.901
22.1833	-319.824
22.2	-320.053
22.2167	-320.206
22.2333	-319.748
22.25	-320.358
22.2667	-319.824
22.2833	-320.435
22.3	-320.206
22.3167	-319.748
22.3333	-319.901
22.35	-320.206
22.3667	-320.206
22.3833	-320.282
22.4	-320.358
22.4167	-319.366
22.4333	-320.358
22.45	-320.282
22.4667	-319.977
22.4833	-320.206
22.5	-320.435
22.5167	-320.053
22.5333	-319.29
22.55	-319.977
22.5667	-320.435
22.5833	-320.358
22.6	-320.053
22.6167	-320.053
22.6333	-319.824
22.65	-320.511
22.6667	-320.74
22.6833	-320.358
22.7	-319.824
22.7167	-320.511
22.7333	-320.129
22.75	-320.74
22.7667	-320.663
22.7833	-320.206
22.8	-320.129
22.8167	-320.969
22.8333	-320.587
22.85	-320.053
22.8667	-320.511
22.8833	-320.511
22.9	-319.748
22.9167	-319.672
22.9333	-321.121
22.95	-320.511
22.9667	-320.129
22.9833	-320.74
23	-321.121
23.0167	-320.892
23.0333	-320.969
23.05	-320.511
23.0667	-320.892
23.0833	-320.587
23.1	-320.435
23.1167	-320.435
23.1333	-320.053
23.15	-320.892
23.1667	-321.35
23.1833	-320.892
23.2	-320.663
23.2167	-320.282
23.2333	-320.053
23.25	-320.053
23.2667	-320.969
23.2833	-320.74
23.3	-320.969
23.3167	-319.977
23.3333	-321.045
23.35	-320.587
23.3667	-320.816
23.3833	-320.969
23.4	-321.045
23.4167	-320.511
23.4333	-320.892
23.45	-320.511
23.4667	-320.206
23.4833	-321.198
23.5	-321.045
23.5167	-320.587
23.5333	-320.053
23.55	-320.282
23.5667	-320.663
23.5833	-320.663
23.6	-320.511
23.6167	-320.129
23.6333	-320.358
23.65	-321.503
23.6667	-321.045
23.6833	-321.045
23.7	-320.587
23.7167	-319.901
23.7333	-320.206
23.75	-320.969
23.7667	-320.969
23.7833	-320.282
23.8	-320.892
23.8167	-320.892
23.8333	-320.969
23.85	-320.358
23.8667	-320.435
23.8833	-320.206
23.9	-320.053
23.9167	-320.053
23.9333	-320.587
23.95	-321.045
23.9667	-321.198
23.9833	-320.74
24	-321.35
24.0167	-320.511
24.0333	-320.358
24.05	-320.587
24.0667	-320.816
24.0833	-321.121
24.1	-320.816
24.1167	-321.198
24.1333	-320.587
24.15	-320.435
24.1667	-320.892
24.1833	-320.587
24.2	-320.816
24.2167	-321.045
24.2333	-321.121
24.25	-320.892
24.2667	-320.892
24.2833	-321.198
24.3	-321.121
24.3167	-320.206
24.3333	-322.189
24.35	-321.35
24.3667	-321.045
24.3833	-320.282
24.4	-320.282
24.4167	-320.282
24.4333	-320.587
24.45	-321.198
24.4667	-321.503
24.4833	-321.045
24.5	-320.358
24.5167	-320.663
24.5333	-321.274
24.55	-321.96
24.5667	-321.655
24.5833	-321.35
24.6	-321.045
24.6167	-320.358
24.6333	-320.892
24.65	-321.121
24.6667	-320.74
24.6833	-320.74
24.7	-320.816
24.7167	-321.121
24.7333	-321.198
24.75	-320.663
24.7667	-320.663
24.7833	-321.426
24.8	-321.732
24.8167	-321.121
24.8333	-320.892
24.85	-321.198
24.8667	-320.892
24.8833	-320.435
24.9	-320.892
24.9167	-321.732
24.9333	-321.274
24.95	-321.121
24.9667	-320.74
24.9833	-321.198
25	-321.121
25.0167	-321.121
25.0333	-321.274
25.05	-321.35
25.0667	-321.045
25.0833	-320.74
25.1	-320.74
25.1167	-321.198
25.1333	-320.511
25.15	-321.274
25.1667	-321.045
25.1833	-321.808
25.2	-321.35
25.2167	-320.663
25.2333	-320.74
25.25	-321.579
25.2667	-320.969
25.2833	-321.579
25.3	-321.198
25.3167	-321.198
25.3333	-320.587
25.35	-320.511
25.3667	-320.892
25.3833	-320.816
25.4	-321.579
25.4167	-321.732
25.4333	-321.198
25.45	-320.511
25.4667	-322.037
25.4833	-321.655
25.5	-321.045
25.5167	-321.121
25.5333	-321.198
25.55	-322.113
25.5667	-321.426
25.5833	-320.816
25.6	-320.74
25.6167	-320.816
25.6333	-321.808
25.65	-321.655
25.6667	-321.503
25.6833	-322.113
25.7	-321.274
25.7167	-321.655
25.7333	-321.198
25.75	-320.587
25.7667	-320.892
25.7833	-321.579
25.8	-322.113
25.8167	-321.884
25.8333	-321.121
25.85	-321.045
25.8667	-321.274
25.8833	-321.35
25.9	-322.342
25.9167	-321.198
25.9333	-321.35
25.95	-321.35
25.9667	-321.579
25.9833	-321.426
26	-321.35
26.0167	-321.96
26.0333	-321.35
26.05	-321.35
26.0667	-321.655
26.0833	-321.045
26.1	-322.037
26.1167	-322.037
26.1333	-321.274
26.15	-321.884
26.1667	-321.579
26.1833	-321.198
26.2	-321.35
26.2167	-322.037
26.2333	-321.503
26.25	-321.198
26.2667	-321.655
26.2833	-321.655
26.3	-321.808
26.3167	-321.503
26.3333	-321.808
26.35	-321.274
26.3667	-321.808
26.3833	-321.808
26.4	-320.816
26.4167	-321.274
26.4333	-322.189
26.45	-321.198
26.4667	-322.113
26.4833	-322.189
26.5	-321.35
26.5167	-321.655
26.5333	-320.892
26.55	-322.266
26.5667	-321.579
26.5833	-321.579
26.6	-321.503
26.6167	-322.342
26.6333	-321.579
26.65	-322.266
26.6667	-323.029
26.6833	-322.113
26.7	-321.808
26.7167	-321.808
26.7333	-321.579
26.75	-322.037
26.7667	-322.037
26.7833	-321.808
26.8	-321.121
26.8167	-321.426
26.8333	-322.189
26.85	-322.418
26.8667	-321.579
26.8833	-321.96
26.9	-322.189
26.9167	-321.426
26.9333	-321.274
26.95	-321.426
26.9667	-322.418
26.9833	-321.655
27	-321.808
27.0167	-322.037
27.0333	-321.732
27.05	-321.426
27.0667	-321.732
27.0833	-321.732
27.1	-322.113
27.1167	-322.037
27.1333	-321.503
27.15	-321.655
27.1667	-321.808
27.1833	-322.113
27.2	-322.266
27.2167	-321.732
27.2333	-321.732
27.25	-320.663
27.2667	-321.198
27.2833	-321.732
27.3	-322.495
27.3167	-322.189
27.3333	-322.189
27.35	-322.189
27.3667	-322.495
27.3833	-322.647
27.4	-322.037
27.4167	-321.579
27.4333	-321.808
27.45	-321.503
27.4667	-322.342
27.4833	-322.723
27.5	-321.732
27.5167	-321.35
27.5333	-321.655
27.55	-322.189
27.5667	-322.037
27.5833	-321.35
27.6	-322.418
27.6167	-321.732
27.6333	-322.342
27.65	-321.808
27.6667	-322.037
27.6833	-322.495
27.7	-322.571
27.7167	-322.189
27.7333	-322.113
27.75	-322.266
27.7667	-322.189
27.7833	-321.579
27.8	-321.503
27.8167	-322.876
27.8333	-322.952
27.85	-322.113
27.8667	-321.655
27.8833	-322.113
27.9	-322.342
27.9167	-322.189
27.9333	-322.189
27.95	-322.113
27.9667	-322.037
27.9833	-322.418
28	-322.037
28.0167	-322.495
28.0333	-322.113
28.05	-322.342
28.0667	-322.342
28.0833	-322.723
28.1	-322.266
28.1167	-322.647
28.1333	-322.647
28.15	-322.952
28.1667	-322.342
28.1833	-321.884
28.2	-322.189
28.2167	-322.8
28.2333	-322.495
28.25	-322.647
28.2667	-321.808
28.2833	-321.35
28.3	-322.647
28.3167	-322.876
28.3333	-322.8
28.35	-322.418
28.3667	-321.503
28.3833	-322.723
28.4	-322.342
28.4167	-321.96
28.4333	-322.571
28.45	-322.113
28.4667	-321.96
28.4833	-322.647
28.5	-322.495
28.5167	-322.113
28.5333	-322.342
28.55	-322.037
28.5667	-322.952
28.5833	-322.418
28.6	-322.266
28.6167	-322.342
28.6333	-321.884
28.65	-322.266
28.6667	-321.96
28.6833	-322.342
28.7	-322.876
28.7167	-322.266
28.7333	-322.113
28.75	-322.571
28.7667	-322.113
28.7833	-322.8
28.8	-322.571
28.8167	-322.647
28.8333	-321.96
28.85	-322.113
28.8667	-322.723
28.8833	-322.418
28.9	-322.647
28.9167	-322.8
28.9333	-322.876
28.95	-322.647
28.9667	-322.113
28.9833	-322.189
29	-322.037
29.0167	-322.113
29.0333	-323.181
29.05	-323.105
29.0667	-322.037
29.0833	-322.113
29.1	-322.418
29.1167	-322.418
29.1333	-322.8
29.15	-323.029
29.1667	-322.342
29.1833	-322.189
29.2	-322.189
29.2167	-321.884
29.2333	-323.029
29.25	-322.952
29.2667	-322.876
29.2833	-322.495
29.3	-323.105
29.3167	-323.029
29.3333	-322.876
29.35	-322.8
29.3667	-322.571
29.3833	-322.495
29.4	-322.952
29.4167	-323.563
29.4333	-322.723
29.45	-322.037
29.4667	-322.723
29.4833	-321.884
29.5	-322.8
29.5167	-322.952
29.5333	-322.342
29.55	-322.189
29.5667	-322.8
29.5833	-322.571
29.6	-322.189
29.6167	-322.189
29.6333	-323.563
29.65	-322.952
29.6667	-322.8
29.6833	-323.105
29.7	-322.952
29.7167	-322.952
29.7333	-322.418
29.75	-322.876
29.7667	-322.266
29.7833	-322.495
29.8	-322.037
29.8167	-323.41
29.8333	-322.418
29.85	-322.113
29.8667	-322.495
29.8833	-323.105
29.9	-322.8
29.9167	-322.266
29.9333	-322.037
29.95	-322.876
29.9667	-321.96
29.9833	-322.647
30	-323.181
30.0167	-322.723
30.0333	-322.647
30.05	-322.952
30.0667	-322.418
30.0833	-322.8
30.1	-322.8
30.1167	-322.8
30.1333	-322.723
30.15	-322.876
30.1667	-323.105
30.1833	-323.029
30.2	-323.105
30.2167	-322.571
30.2333	-322.113
30.25	-322.495
30.2667	-323.105
30.2833	-323.791
30.3	-323.029
30.3167	-322.189
30.3333	-322.876
30.35	-323.029
30.3667	-323.181
30.3833	-323.029
30.4	-322.189
30.4167	-323.257
30.4333	-323.257
30.45	-322.495
30.4667	-322.189
30.4833	-322.571
30.5	-322.189
30.5167	-323.029
30.5333	-323.41
30.55	-323.257
30.5667	-322.495
30.5833	-322.495
30.6	-322.8
30.6167	-323.181
30.6333	-322.266
30.65	-322.571
30.6667	-322.952
30.6833	-322.8
30.7	-322.418
30.7167	-323.105
30.7333	-322.723
30.75	-323.257
30.7667	-322.8
30.7833	-322.952
30.8	-323.257
30.8167	-323.105
30.8333	-323.639
30.85	-322.495
30.8667	-322.876
30.8833	-323.257
30.9	-322.8
30.9167	-322.8
30.9333	-321.96
30.95	-322.647
30.9667	-323.715
30.9833	-322.189
31	-322.647
31.0167	-323.105
31.0333	-322.418
31.05	-323.486
31.0667	-323.181
31.0833	-323.181
31.1	-322.723
31.1167	-323.181
31.1333	-322.647
31.15	-322.723
31.1667	-323.334
31.1833	-322.8
31.2	-323.181
31.2167	-323.105
31.2333	-323.029
31.25	-323.181
31.2667	-323.029
31.2833	-322.952
31.3	-323.715
31.3167	-323.181
31.3333	-322.418
31.35	-323.41
31.3667	-323.257
31.3833	-324.173
31.4	-323.486
31.4167	-323.029
31.4333	-322.876
31.45	-322.571
31.4667	-323.639
31.4833	-322.571
31.5	-321.96
31.5167	-322.876
31.5333	-323.257
31.55	-323.029
31.5667	-322.952
31.5833	-323.334
31.6	-322.952
31.6167	-322.647
31.6333	-323.334
31.65	-322.952
31.6667	-322.647
31.6833	-323.257
31.7	-323.257
31.7167	-322.876
31.7333	-323.639
31.75	-323.486
31.7667	-323.029
31.7833	-323.41
31.8	-323.486
31.8167	-322.952
31.8333	-322.723
31.85	-324.173
31.8667	-323.257
31.8833	-322.342
31.9	-323.181
31.9167	-323.029
31.9333	-322.189
31.95	-322.952
31.9667	-323.715
31.9833	-323.563
32	-323.029
32.0167	-323.257
32.0333	-323.029
32.05	-323.41
32.0667	-322.8
32.0833	-323.41
32.1	-323.029
32.1167	-323.563
32.1333	-323.791
32.15	-323.029
32.1667	-324.249
32.1833	-323.715
32.2	-323.105
32.2167	-322.647
32.2333	-323.563
32.25	-323.257
32.2667	-323.029
32.2833	-322.952
32.3	-322.342
32.3167	-323.868
32.3333	-322.952
32.35	-323.639
32.3667	-323.257
32.3833	-323.105
32.4	-323.41
32.4167	-324.249
32.4333	-323.715
32.45	-323.029
32.4667	-323.105
32.4833	-323.029
32.5	-323.029
32.5167	-324.02
32.5333	-323.181
32.55	-323.639
32.5667	-323.563
32.5833	-323.41
32.6	-323.334
32.6167	-323.181
32.6333	-322.952
32.65	-323.181
32.6667	-322.723
32.6833	-323.486
32.7	-323.639
32.7167	-323.486
32.7333	-322.876
32.75	-324.02
32.7667	-322.876
32.7833	-322.495
32.8	-323.639
32.8167	-323.486
32.8333	-323.41
32.85	-323.486
32.8667	-323.257
32.8833	-323.563
32.9	-323.41
32.9167	-323.791
32.9333	-322.876
32.95	-324.02
32.9667	-323.257
32.9833	-323.563
33	-324.02
33.0167	-323.029
33.0333	-323.181
33.05	-324.249
33.0667	-323.868
33.0833	-323.334
33.1	-322.952
33.1167	-323.181
33.1333	-323.41
33.15	-323.334
33.1667	-323.029
33.1833	-323.868
33.2	-323.334
33.2167	-323.486
33.2333	-323.791
33.25	-323.334
33.2667	-322.876
[truncated: 1,603 more rows]

## Sheet: Figure 2d
E	Current density		E	Current density		E	Current density
V vs. RHE	mA cm-2		V vs. RHE	mA cm-2		V vs. RHE	mA cm-2
	1st cycle			2nd cycle			LSV after chronoamperometry
-0.00159	-0.24999		-0.000976563	-0.11429		-0.99921	-327.835
-0.00281	-0.99403		-0.00189	-0.11734		-0.9989	-327.759
-0.00342	-1.00739		-0.00342	-0.12077		-0.99768	-327.072
-0.00433	-1.02112		-0.00464	-0.12161		-0.99585	-326.385
-0.00586	-1.03554		-0.00555	-0.12375		-0.99463	-325.623
-0.00616	-1.05042		-0.00647	-0.12726		-0.99371	-324.936
-0.00739	-1.06483		-0.00739	-0.12894		-0.99249	-325.012
-0.00922	-1.08009		-0.00891	-0.13092		-0.99188	-324.402
-0.00952	-1.09657		-0.00922	-0.1329		-0.99066	-324.326
-0.01105	-1.11221		-0.01044	-0.13474		-0.99005	-324.02
-0.01166	-1.12915		-0.01227	-0.13611		-0.98883	-323.715
-0.01288	-1.14624		-0.01257	-0.13916		-0.98792	-323.029
-0.0144	-1.16341		-0.0144	-0.13992		-0.98608	-322.647
-0.01563	-1.18126		-0.01501	-0.14053		-0.98517	-322.037
-0.01624	-1.20026		-0.01624	-0.14565		-0.98456	-321.274
-0.01776	-1.21933		-0.01685	-0.14687		-0.98303	-320.587
-0.01837	-1.2381		-0.01776	-0.14717		-0.98151	-319.748
-0.01959	-1.25839		-0.0199	-0.15137		-0.9812	-319.138
-0.02081	-1.27785		-0.02112	-0.15205		-0.97998	-318.527
-0.02173	-1.29852		-0.02203	-0.15419		-0.97906	-317.993
-0.02264	-1.31989		-0.02264	-0.15564		-0.97723	-317.764
-0.02325	-1.34155		-0.02386	-0.15846		-0.97693	-317.23
-0.02509	-1.36276		-0.02448	-0.15915		-0.97571	-317.078
-0.02631	-1.38519		-0.026	-0.16151		-0.9751	-316.391
-0.02692	-1.40831		-0.02661	-0.16396		-0.97296	-316.086
-0.02783	-1.43173		-0.02783	-0.16464		-0.97266	-315.323
-0.02875	-1.45531		-0.02875	-0.16747		-0.97113	-315.475
-0.03027	-1.47934		-0.03027	-0.16884		-0.97083	-315.094
-0.03119	-1.50421		-0.03058	-0.17113		-0.9693	-314.789
-0.0318	-1.52893		-0.0321	-0.17258		-0.96869	-313.95
-0.03302	-1.55487		-0.03271	-0.17517		-0.96686	-313.263
-0.03455	-1.58081		-0.03424	-0.17784		-0.96594	-312.347
-0.03516	-1.60751		-0.03516	-0.17906		-0.96564	-311.89
-0.03638	-1.63422		-0.03638	-0.18158		-0.96442	-311.356
-0.0376	-1.66168		-0.03699	-0.18295		-0.9632	-310.745
-0.03851	-1.68915		-0.03821	-0.1857		-0.96198	-309.982
-0.03973	-1.71814		-0.03973	-0.18654		-0.96106	-309.448
-0.04065	-1.74637		-0.04095	-0.18829		-0.95984	-309.296
-0.04126	-1.77536		-0.04218	-0.1918		-0.95892	-308.99
-0.04309	-1.80435		-0.04309	-0.19424		-0.95801	-308.304
-0.04401	-1.83411		-0.04401	-0.1963		-0.95648	-308.228
-0.04492	-1.86539		-0.04492	-0.19791		-0.95526	-307.922
-0.04645	-1.89514		-0.04584	-0.20134		-0.95496	-307.312
-0.04767	-1.92566		-0.04767	-0.20432		-0.95343	-306.854
-0.04797	-1.95694		-0.04797	-0.20622		-0.95251	-306.32
-0.0495	-1.98822		-0.04919	-0.20912		-0.95099	-305.786
-0.05072	-2.0195		-0.05042	-0.21118		-0.95007	-305.481
-0.05164	-2.05154		-0.05194	-0.2137		-0.94885	-305.023
-0.05194	-2.08282		-0.05225	-0.2169		-0.94794	-304.337
-0.05347	-2.11563		-0.05377	-0.21957		-0.94702	-303.497
-0.05377	-2.14844		-0.05438	-0.22301		-0.9458	-302.963
-0.0556	-2.18124		-0.0556	-0.22598		-0.94489	-302.811
-0.05652	-2.21405		-0.05652	-0.22903		-0.94366	-302.2
-0.05835	-2.24762		-0.05774	-0.2327		-0.94244	-301.514
-0.05957	-2.28119		-0.05835	-0.2356		-0.94122	-301.056
-0.05957	-2.314		-0.06018	-0.23888		-0.94031	-300.98
-0.0614	-2.34756		-0.06049	-0.24147		-0.93909	-300.369
-0.06201	-2.3819		-0.06232	-0.24635		-0.93848	-299.53
-0.06354	-2.41623		-0.06323	-0.2494		-0.93756	-299.225
-0.06445	-2.4498		-0.06445	-0.25345		-0.93634	-298.691
-0.06537	-2.4826		-0.06476	-0.25673		-0.93512	-298.767
-0.06628	-2.51694		-0.06628	-0.26131		-0.93359	-298.462
-0.0675	-2.55051		-0.06781	-0.26436		-0.93268	-297.699
-0.06842	-2.58408		-0.06842	-0.26978		-0.93207	-297.699
-0.06934	-2.61841		-0.06964	-0.27443		-0.93115	-297.165
-0.07086	-2.65121		-0.07086	-0.27908		-0.92963	-296.707
-0.07178	-2.68555		-0.07147	-0.28473		-0.92841	-295.944
-0.073	-2.71835		-0.07269	-0.28885		-0.9278	-295.41
-0.0733	-2.75192		-0.07452	-0.29373		-0.92657	-294.8
-0.07513	-2.78473		-0.07513	-0.29839		-0.92596	-294.266
-0.07605	-2.81677		-0.07605	-0.30434		-0.92444	-293.503
-0.07697	-2.85034		-0.07666	-0.30945		-0.92383	-292.664
-0.07758	-2.88315		-0.07849	-0.31563		-0.9223	-291.977
-0.0791	-2.91519		-0.0791	-0.32036		-0.922	-291.214
-0.08002	-2.94724		-0.08002	-0.327		-0.92078	-291.367
-0.08124	-2.97852		-0.08093	-0.33241		-0.91956	-290.909
-0.08246	-3.01056		-0.08246	-0.33897		-0.91833	-290.604
-0.08307	-3.04184		-0.08398	-0.34492		-0.9165	-290.146
-0.08459	-3.07236		-0.08368	-0.35233		-0.9162	-289.764
-0.08582	-3.10287		-0.0849	-0.3582		-0.91498	-289.383
-0.08673	-3.13339		-0.08643	-0.36613		-0.91345	-289.383
-0.08765	-3.16391		-0.08734	-0.37277		-0.91254	-288.696
-0.08887	-3.19366		-0.08856	-0.38101		-0.91162	-288.162
-0.09009	-3.22266		-0.08978	-0.38902		-0.9104	-287.628
-0.0907	-3.25241		-0.091	-0.39597		-0.90979	-286.865
-0.09222	-3.27988		-0.09222	-0.40527		-0.90826	-286.102
-0.09283	-3.30887		-0.09344	-0.41351		-0.90704	-285.187
-0.09436	-3.3371		-0.09436	-0.42198		-0.90674	-284.576
-0.09558	-3.36533		-0.09558	-0.43083		-0.90491	-283.661
-0.0968	-3.39355		-0.09589	-0.44075		-0.9043	-284.119
-0.09772	-3.42026		-0.09802	-0.4496		-0.90338	-283.966
-0.09833	-3.44772		-0.09802	-0.45998		-0.90247	-283.203
-0.09924	-3.47366		-0.09924	-0.46951		-0.90125	-282.593
-0.10046	-3.50113		-0.10046	-0.4805		-0.90002	-282.364
-0.10168	-3.52707		-0.10199	-0.49156		-0.89941	-282.059
-0.10291	-3.55377		-0.10199	-0.5024		-0.89789	-282.44
-0.10321	-3.57971		-0.10413	-0.51392		-0.89697	-281.754
-0.10504	-3.60489		-0.10443	-0.5265		-0.89484	-281.067
-0.10626	-3.63083		-0.10596	-0.53795		-0.89453	-280.609
-0.10687	-3.65677		-0.10718	-0.55031		-0.89331	-280.075
-0.1084	-3.68118		-0.10779	-0.56305		-0.8927	-279.465
-0.10901	-3.7056		-0.10962	-0.57487		-0.89117	-279.083
-0.11053	-3.73001		-0.10992	-0.58914		-0.89026	-278.473
-0.11115	-3.75443		-0.11115	-0.60318		-0.88934	-278.168
-0.11206	-3.77884		-0.11206	-0.61714		-0.88812	-277.557
-0.11328	-3.80402		-0.11359	-0.63202		-0.88751	-276.794
-0.1145	-3.82614		-0.11481	-0.64629		-0.88599	-276.184
-0.11572	-3.85056		-0.11572	-0.66154		-0.88416	-275.803
-0.11664	-3.87421		-0.11633	-0.67696		-0.88385	-275.726
-0.11816	-3.89709		-0.11786	-0.6942		-0.88293	-275.269
-0.11908	-3.91998		-0.11847	-0.71022		-0.88141	-275.192
-0.11969	-3.94287		-0.11969	-0.72693		-0.8811	-274.582
-0.12091	-3.96576		-0.12061	-0.74554		-0.87988	-274.124
-0.12213	-3.98788		-0.12122	-0.7634		-0.87836	-273.666
-0.12305	-4.01077		-0.12274	-0.78194		-0.87775	-273.056
-0.12396	-4.0329		-0.12427	-0.80124		-0.87622	-272.598
-0.12457	-4.05426		-0.12518	-0.82077		-0.87531	-271.988
-0.1261	-4.07639		-0.12671	-0.84076		-0.87378	-271.454
-0.12701	-4.09851		-0.12732	-0.86235		-0.87317	-270.767
-0.12823	-4.11911		-0.12885	-0.88295		-0.87195	-270.309
-0.12976	-4.14124		-0.12946	-0.90538		-0.87134	-269.775
-0.13068	-4.1626		-0.13007	-0.92804		-0.86981	-269.394
-0.13129	-4.18243		-0.1322	-0.95078		-0.8689	-269.089
-0.1322	-4.20303		-0.13251	-0.9742		-0.86829	-268.707
-0.13373	-4.22592		-0.13373	-0.99922		-0.86768	-268.097
-0.13403	-4.24652		-0.13464	-1.02409		-0.86615	-267.487
-0.13586	-4.26712		-0.13556	-1.04996		-0.86462	-267.105
-0.13647	-4.28848		-0.13647	-1.07567		-0.86371	-266.647
-0.13831	-4.30832		-0.138	-1.10344		-0.8631	-265.961
-0.13922	-4.33044		-0.13861	-1.13068		-0.86188	-265.35
-0.14014	-4.35104		-0.14075	-1.15845		-0.86066	-264.893
-0.14105	-4.37088		-0.14105	-1.18721		-0.85944	-264.359
-0.14227	-4.39224		-0.14258	-1.21704		-0.85852	-263.596
-0.14319	-4.41284		-0.1441	-1.2471		-0.8573	-262.833
-0.1441	-4.4342		-0.14441	-1.27983		-0.85638	-262.146
-0.14532	-4.4548		-0.14532	-1.31233		-0.85516	-261.841
-0.14624	-4.4754		-0.14594	-1.34544		-0.85425	-261.993
-0.14716	-4.49677		-0.14777	-1.37817		-0.85242	-261.612
-0.14838	-4.51736		-0.14838	-1.41312		-0.8515	-261.154
-0.1499	-4.53949		-0.14929	-1.44798		-0.84998	-260.544
-0.15051	-4.56009		-0.15082	-1.48491		-0.84967	-260.01
-0.15173	-4.58145		-0.15143	-1.52222		-0.84906	-259.705
-0.15295	-4.60281		-0.15265	-1.55945		-0.84723	-259.018
-0.15387	-4.6257		-0.15356	-1.5976		-0.84631	-258.713
-0.15448	-4.64706		-0.15479	-1.63803		-0.84509	-258.102
-0.15601	-4.66919		-0.15662	-1.67847		-0.84448	-257.492
-0.15753	-4.69055		-0.15723	-1.72195		-0.84326	-257.111
-0.15845	-4.71191		-0.15875	-1.76544		-0.84235	-256.577
-0.15906	-4.73404		-0.15936	-1.80817		-0.84052	-256.195
-0.16058	-4.75693		-0.16028	-1.85394		-0.84021	-255.508
-0.16089	-4.77905		-0.1618	-1.89972		-0.83899	-255.28
-0.16241	-4.80118		-0.16211	-1.9455		-0.83777	-254.898
-0.16364	-4.8233		-0.16394	-1.99432		-0.83716	-254.288
-0.16425	-4.84619		-0.16486	-2.04239		-0.83563	-253.83
-0.16577	-4.86908		-0.16547	-2.09198		-0.83472	-252.991
-0.1673	-4.8912		-0.16669	-2.14462		-0.83289	-253.067
-0.16821	-4.91409		-0.1673	-2.1965		-0.83258	-252.304
-0.16882	-4.93774		-0.16913	-2.24991		-0.83136	-251.846
-0.17004	-4.95834		-0.16974	-2.30255		-0.82983	-251.312
-0.17157	-4.98199		-0.17126	-2.35901		-0.82953	-250.854
-0.17188	-5.00565		-0.17188	-2.41623		-0.82861	-250.244
-0.17249	-5.0293		-0.1731	-2.47421		-0.82739	-249.786
-0.17462	-5.05219		-0.17401	-2.53296		-0.82617	-249.634
-0.17523	-5.07736		-0.17523	-2.59399		-0.82495	-248.871
-0.17645	-5.10025		-0.17615	-2.65503		-0.82373	-248.261
-0.17767	-5.12466		-0.17767	-2.71759		-0.82312	-247.803
-0.17828	-5.14755		-0.17889	-2.78091		-0.8222	-247.345
-0.17889	-5.17273		-0.1792	-2.84576		-0.82129	-247.726
-0.18103	-5.19714		-0.18134	-2.91214		-0.82007	-247.116
-0.18134	-5.22079		-0.18195	-2.97928		-0.81854	-246.964
-0.18317	-5.24521		-0.18256	-3.04794		-0.81732	-246.887
-0.18347	-5.27115		-0.18378	-3.11813		-0.81641	-246.353
-0.18469	-5.29556		-0.1853	-3.18985		-0.81519	-245.743
-0.18622	-5.32074		-0.18683	-3.26233		-0.81366	-245.132
-0.18744	-5.34592		-0.18652	-3.33481		-0.81396	-244.522
-0.18805	-5.37033		-0.18835	-3.41187		-0.81274	-244.064
-0.18927	-5.39627		-0.18988	-3.48969		-0.81122	-243.378
-0.19049	-5.42221		-0.19019	-3.56827		-0.80969	-242.767
-0.19141	-5.44739		-0.1911	-3.64838		-0.80908	-242.233
-0.19232	-5.47485		-0.19232	-3.72772		-0.80786	-242.233
-0.19385	-5.50003		-0.19354	-3.80936		-0.80725	-241.852
-0.19476	-5.52673		-0.19446	-3.89252		-0.80664	-241.165
-0.19568	-5.55267		-0.19568	-3.97644		-0.80481	-240.479
-0.19629	-5.57938		-0.19659	-4.06189		-0.8042	-240.021
-0.1972	-5.60532		-0.19812	-4.1481		-0.80237	-239.334
-0.19904	-5.63202		-0.19873	-4.2366		-0.80145	-238.647
-0.19934	-5.66025		-0.19965	-4.32739		-0.80054	-238.419
-0.20117	-5.68771		-0.20087	-4.41971		-0.79962	-237.885
-0.20178	-5.71518		-0.20178	-4.51126		-0.7984	-237.274
-0.2027	-5.7457		-0.20331	-4.60587		-0.7981	-236.588
-0.20422	-5.77316		-0.20392	-4.70047		-0.79626	-235.977
-0.20483	-5.80139		-0.20514	-4.79889		-0.79535	-235.291
-0.20605	-5.82809		-0.20697	-4.89883		-0.79413	-234.833
-0.20728	-5.85632		-0.20819	-4.99725		-0.79321	-234.451
-0.20819	-5.88608		-0.2088	-5.09949		-0.79199	-233.994
-0.2088	-5.91354		-0.20972	-5.20172		-0.79047	-233.917
-0.21033	-5.9433		-0.21063	-5.30701		-0.78986	-233.994
-0.21185	-5.97305		-0.21185	-5.41534		-0.78925	-233.536
-0.21246	-6.00357		-0.21277	-5.52368		-0.78741	-233.002
-0.21338	-6.03714		-0.21368	-5.63126		-0.7868	-232.697
-0.2146	-6.06537		-0.21521	-5.74265		-0.78558	-232.162
-0.21643	-6.09589		-0.21521	-5.85556		-0.78467	-232.162
-0.21674	-6.1264		-0.21735	-5.96848		-0.78314	-231.552
-0.21765	-6.15845		-0.21765	-6.08368		-0.78223	-231.094
-0.21948	-6.19049		-0.21918	-6.19888		-0.7807	-230.408
-0.2204	-6.22253		-0.2204	-6.3179		-0.77979	-229.95
-0.22101	-6.25458		-0.22131	-6.43768		-0.77917	-229.568
-0.22253	-6.28891		-0.22223	-6.5567		-0.77795	-229.034
-0.22345	-6.32172		-0.22284	-6.67877		-0.77673	-228.577
-0.22375	-6.35605		-0.22437	-6.80618		-0.77551	-227.966
-0.22559	-6.38962		-0.2262	-6.93054		-0.7746	-227.432
-0.2265	-6.42395		-0.22681	-7.05795		-0.77368	-226.974
-0.22742	-6.45981		-0.22803	-7.18536		-0.77307	-226.517
-0.22864	-6.49567		-0.22894	-7.31506		-0.77155	-226.135
-0.22986	-6.53152		-0.22955	-7.44629		-0.77032	-225.677
-0.23108	-6.56891		-0.23077	-7.57904		-0.76971	-224.991
-0.23199	-6.60553		-0.2323	-7.71179		-0.7688	-224.457
-0.2326	-6.64291		-0.23352	-7.84683		-0.76697	-224.152
-0.23352	-6.68182		-0.23413	-7.98111		-0.76636	-223.846
-0.23535	-6.71997		-0.23474	-8.11996		-0.76544	-223.16
-0.23627	-6.75888		-0.23627	-8.25577		-0.76453	-222.626
-0.23779	-6.79779		-0.23688	-8.39844		-0.76331	-222.092
-0.2384	-6.83823		-0.2384	-8.53806		-0.76239	-221.634
-0.23962	-6.88019		-0.23871	-8.68301		-0.76117	-221.252
-0.24084	-6.92139		-0.24054	-8.82721		-0.75964	-220.947
-0.24176	-6.96335		-0.24115	-8.97217		-0.75842	-220.413
-0.24298	-7.0076		-0.24237	-9.11865		-0.75781	-219.879
-0.2442	-7.05032		-0.24329	-9.26971		-0.7572	-219.269
-0.24542	-7.09534		-0.24481	-9.41849		-0.75537	-218.582
-0.24542	-7.14035		-0.24573	-9.56879		-0.75446	-218.124
-0.24664	-7.18613		-0.24664	-9.72214		-0.75354	-217.667
-0.24847	-7.2319		-0.24847	-9.87549		-0.75293	-217.056
-0.24908	-7.27997		-0.24908	-10.0304		-0.7514	-216.522
-0.25031	-7.32803		-0.25031	-10.1898		-0.75049	-216.141
-0.25183	-7.37991		-0.25092	-10.3508		-0.74835	-215.683
-0.25244	-7.43103		-0.25214	-10.5102		-0.74835	-215.225
-0.25366	-7.48215		-0.25366	-10.6667		-0.74713	-214.691
-0.25397	-7.53479		-0.25488	-10.8299		-0.74622	-214.615
-0.25549	-7.58743		-0.25549	-10.9909		-0.74469	-214.386
-0.25671	-7.6416		-0.2561	-11.1549		-0.74377	-213.776
-0.25793	-7.6973		-0.25824	-11.3243		-0.74316	-213.165
-0.25916	-7.75452		-0.25885	-11.4929		-0.74194	-213.394
-0.25946	-7.8125		-0.25977	-11.657		-0.74072	-212.936
-0.26038	-7.87048		-0.26099	-11.824		-0.7395	-212.326
-0.26221	-7.93076		-0.2616	-11.9957		-0.73859	-211.716
-0.26221	-7.99332		-0.26312	-12.1689		-0.73767	-211.182
-0.26404	-8.05435		-0.26343	-12.3375		-0.73584	-210.571
-0.26526	-8.11691		-0.26526	-12.5145		-0.73523	-210.037
-0.26587	-8.18176		-0.26617	-12.6953		-0.73431	-209.503
-0.26709	-8.2489		-0.26709	-12.8731		-0.7337	-208.893
-0.26892	-8.31604		-0.26801	-13.0501		-0.73218	-208.588
-0.26923	-8.38547		-0.26892	-13.2309		-0.73096	-208.13
-0.27075	-8.45566		-0.27014	-13.4163		-0.73004	-207.596
-0.27197	-8.52737		-0.27167	-13.5963		-0.72882	-206.985
-0.27289	-8.59909		-0.27258	-13.7787		-0.7276	-206.528
-0.27411	-8.67386		-0.27411	-13.9679		-0.72729	-206.07
-0.27441	-8.75092		-0.27441	-14.1502		-0.72607	-205.765
-0.27563	-8.82874		-0.27563	-14.3372		-0.72455	-205.231
-0.27747	-8.90808		-0.27777	-14.5317		-0.72363	-204.849
-0.27777	-8.98895		-0.27777	-14.7362		-0.72302	-204.697
-0.27869	-9.07135		-0.27899	-14.9124		-0.7218	-204.391
-0.28021	-9.15527		-0.27991	-15.1009		-0.72028	-203.781
-0.28113	-9.24072		-0.28113	-15.2893		-0.71906	-203.171
-0.28235	-9.32922		-0.28265	-15.4877		-0.71814	-202.789
-0.28357	-9.41772		-0.28357	-15.686		-0.71753	-202.332
-0.28418	-9.51004		-0.28418	-15.892		-0.716	-201.95
-0.28571	-9.60388		-0.28571	-16.0828		-0.71509	-201.34
-0.28693	-9.69925		-0.28601	-16.2888		-0.71356	-200.882
-0.28754	-9.79309		-0.28754	-16.4795		-0.71265	-200.577
-0.28906	-9.89227		-0.28845	-16.6855		-0.71234	-200.043
-0.28937	-9.99374		-0.29028	-16.8838		-0.71082	-199.661
-0.2915	-10.099		-0.2912	-17.0898		-0.7099	-199.28
-0.29211	-10.2028		-0.29181	-17.2958		-0.70929	-198.822
-0.29333	-10.3096		-0.29303	-17.5095		-0.70746	-198.288
-0.29425	-10.4187		-0.29425	-17.7155		-0.70654	-197.83
-0.29456	-10.5301		-0.29486	-17.9215		-0.70563	-197.22
-0.29669	-10.643		-0.29608	-18.1351		-0.70441	-196.686
-0.2973	-10.759		-0.297	-18.3487		-0.70349	-196.152
-0.29791	-10.878		-0.29822	-18.5623		-0.70258	-195.694
-0.29944	-10.9978		-0.29944	-18.7759		-0.70105	-195.236
-0.30066	-11.1198		-0.30035	-18.9896		-0.70013	-194.855
-0.30096	-11.2457		-0.30157	-19.2032		-0.69891	-194.321
-0.3031	-11.3709		-0.3031	-19.4244		-0.69769	-194.016
-0.30371	-11.5028		-0.30371	-19.6381		-0.69678	-193.558
-0.30463	-11.6348		-0.30493	-19.8593		-0.69617	-193.024
-0.30585	-11.7699		-0.30585	-20.0958		-0.69495	-192.566
-0.30737	-11.9072		-0.30707	-20.3094		-0.69434	-192.184
-0.30798	-12.0468		-0.30768	-20.5383		-0.69281	-191.65
-0.3092	-12.1895		-0.30951	-20.7596		-0.69128	-191.116
-0.31012	-12.3344		-0.31012	-20.9885		-0.69037	-190.506
-0.31134	-12.4825		-0.31073	-21.2173		-0.68915	-190.048
-0.31226	-12.6327		-0.31195	-21.4462		-0.68854	-189.59
-0.31348	-12.7853		-0.31348	-21.6827		-0.68762	-189.438
-0.315	-12.941		-0.31439	-21.904		-0.68579	-188.904
-0.31561	-13.1012		-0.31561	-22.1481		-0.68518	-188.37
-0.31653	-13.2637		-0.31653	-22.377		-0.68396	-188.217
-0.31744	-13.4277		-0.31744	-22.6059		-0.68335	-187.836
-0.31836	-13.5963		-0.31866	-22.8424		-0.68213	-187.378
-0.31958	-13.7672		-0.31989	-23.0713		-0.68091	-186.92
-0.32111	-13.9412		-0.3208	-23.3154		-0.67999	-186.386
-0.32141	-14.1174		-0.32202	-23.5519		-0.67877	-185.852
-0.32263	-14.2975		-0.32294	-23.7885		-0.67786	-185.318
-0.32355	-14.4852		-0.32416	-24.0402		-0.67664	-184.708
-0.32538	-14.669		-0.32507	-24.2767		-0.67572	-184.326
-0.32507	-14.8544		-0.32629	-24.5209		-0.67419	-183.792
-0.32721	-15.049		-0.3269	-24.7574		-0.67328	-183.258
-0.32782	-15.2435		-0.32813	-25.0015		-0.67297	-182.724
-0.32935	-15.4419		-0.32874	-25.2533		-0.67114	-182.495
-0.33057	-15.6479		-0.33026	-25.4974		-0.67053	-181.961
-0.33148	-15.8539		-0.33148	-25.7492		-0.66931	-181.427
-0.33209	-16.0675		-0.3324	-26.001		-0.66779	-180.969
-0.33331	-16.2735		-0.33331	-26.2604		-0.66748	-180.588
-0.33453	-16.4947		-0.33423	-26.4969		-0.66595	-180.13
-0.33514	-16.716		-0.33545	-26.7487		-0.66473	-179.52
-0.33728	-16.9373		-0.33667	-27.0004		-0.66382	-179.062
-0.3382	-17.1738		-0.33698	-27.2522		-0.6629	-178.604
-0.33942	-17.395		-0.3385	-27.5116		-0.66199	-178.146
-0.33942	-17.6315		-0.33972	-27.7634		-0.66077	-177.612
-0.34094	-17.868		-0.34064	-28.0304		-0.65924	-177.231
-0.34247	-18.1122		-0.34216	-28.2898		-0.65802	-176.697
-0.34277	-18.3563		-0.34338	-28.5416		-0.65771	-176.239
-0.34399	-18.6005		-0.3443	-28.8086		-0.65588	-175.705
-0.34521	-18.8599		-0.34491	-29.0756		-0.65527	-175.323
-0.34674	-19.1193		-0.34613	-29.335		-0.65466	-174.942
-0.34735	-19.3787		-0.34766	-29.5944		-0.65283	-174.561
-0.34888	-19.6457		-0.34827	-29.8767		-0.65222	-174.179
-0.34888	-19.9127		-0.34949	-30.1361		-0.65039	-173.645
-0.3504	-20.1874		-0.35071	-30.4031		-0.64978	-173.34
-0.35132	-20.4697		-0.35162	-30.6778		-0.64886	-172.882
-0.35254	-20.752		-0.35315	-30.9448		-0.64764	-172.348
-0.35315	-21.0342		-0.35376	-31.2118		-0.64612	-171.814
-0.35437	-21.3242		-0.35437	-31.4789		-0.64551	-171.433
-0.3562	-21.6217		-0.35559	-31.7535		-0.64429	-170.898
-0.35712	-21.9193		-0.35681	-32.0282		-0.64368	-170.364
-0.35834	-22.2168		-0.35834	-32.3105		-0.64307	-170.059
-0.35895	-22.522		-0.35925	-32.5775		-0.64063	-169.83
-0.36047	-22.8271		-0.36017	-32.8522		-0.64063	-169.296
-0.36169	-23.1399		-0.36139	-33.1345		-0.6391	-168.762
-0.36261	-23.4604		-0.362	-33.4091		-0.63788	-168.228
-0.36322	-23.7885		-0.36322	-33.6914		-0.63727	-167.77
-0.36414	-24.1165		-0.36475	-33.9737		-0.63605	-167.236
-0.36536	-24.4369		-0.36536	-34.2484		-0.63513	-166.855
-0.36688	-24.7726		-0.36627	-34.5306		-0.63361	-166.397
-0.36719	-25.1083		-0.3681	-34.8129		-0.63269	-165.863
-0.36871	-25.444		-0.36841	-35.0952		-0.63177	-165.405
-0.37024	-25.795		-0.36993	-35.3851		-0.63055	-164.948
-0.37115	-26.1383		-0.37115	-35.675		-0.62994	-164.566
-0.37177	-26.4969		-0.37207	-35.965		-0.62811	-164.032
-0.37329	-26.8631		-0.37268	-36.2473		-0.6275	-163.574
-0.3736	-27.2217		-0.37421	-36.5372		-0.62659	-163.04
-0.37512	-27.5955		-0.37512	-36.8271		-0.62567	-162.659
-0.37665	-27.9694		-0.37604	-37.1246		-0.62415	-162.201
-0.37817	-28.3432		-0.37726	-37.3993		-0.62323	-161.819
-0.37848	-28.7247		-0.37878	-37.7045		-0.6217	-161.285
-0.37909	-29.0985		-0.3797	-37.9944		-0.6217	-160.828
-0.38031	-29.4876		-0.38	-38.2767		-0.61957	-160.37
-0.38184	-29.8767		-0.38184	-38.5819		-0.61896	-159.836
-0.38275	-30.2734		-0.38245	-38.8794		-0.61804	-159.378
-0.38397	-30.6778		-0.38428	-39.1617		-0.61682	-158.92
-0.38489	-31.0669		-0.38489	-39.4821		-0.6153	-158.463
-0.3858	-31.4713		-0.38641	-39.7797		-0.61407	-158.005
-0.38702	-31.8832		-0.38702	-40.0772		-0.61377	-157.471
-0.38824	-32.3029		-0.38763	-40.3671		-0.61194	-157.166
-0.38947	-32.7225		-0.38916	-40.6647		-0.61133	-156.937
-0.39008	-33.1497		-0.39008	-40.9699		-0.61072	-156.555
-0.3913	-33.5693		-0.39191	-41.2598		-0.60919	-156.021
-0.39221	-33.9966		-0.39221	-41.5802		-0.60828	-155.487
-0.39343	-34.4467		-0.39343	-41.8777		-0.60736	-154.953
-0.39496	-34.8816		-0.39435	-42.1829		-0.60583	-154.495
-0.39587	-35.3165		-0.39587	-42.4957		-0.60492	-154.114
-0.39709	-35.759		-0.39648	-42.7856		-0.6037	-153.58
-0.39771	-36.1862		-0.39771	-43.1137		-0.60248	-153.122
-0.39954	-36.6287		-0.39923	-43.4189		-0.60187	-152.588
-0.40015	-37.0941		-0.40015	-43.7393		-0.60126	-152.13
-0.40137	-37.5595		-0.39984	-44.0521		-0.59973	-151.596
-0.40167	-38.0096		-0.40198	-44.3649		-0.59821	-151.138
-0.40228	-38.4598		-0.40289	-44.6854		-0.5976	-150.757
-0.40442	-38.9252		-0.40381	-44.9905		-0.59637	-150.223
-0.40503	-39.3906		-0.40533	-45.2881		-0.59515	-149.765
-0.40625	-39.856		-0.40564	-45.6161		-0.59485	-149.765
-0.40717	-40.3214		-0.40717	-45.929		-0.59393	-149.231
-0.40869	-40.8096		-0.40778	-46.2341		-0.59241	-148.773
-0.4093	-41.2826		-0.40991	-46.5469		-0.59149	-148.239
-0.41083	-41.7786		-0.41022	-46.8674		-0.59027	-147.781
-0.41174	-42.2516		-0.41205	-47.1878		-0.58875	-147.4
-0.41205	-42.7322		-0.41296	-47.5006		-0.58752	-147.018
-0.41357	-43.2053		-0.41357	-47.8134		-0.58722	-146.484
-0.41541	-43.6783		-0.41479	-48.1415		-0.586	-146.027
-0.4151	-44.1666		-0.4151	-48.4695		-0.58539	-145.493
-0.41724	-44.6625		-0.41693	-48.7824		-0.58356	-145.111
-0.41785	-45.1431		-0.41785	-49.1104		-0.58264	-144.577
-0.41968	-45.6314		-0.41937	-49.4461		-0.58112	-144.119
-0.41998	-46.1121		-0.41998	-49.7742		-0.5799	-143.661
-0.4209	-46.6309		-0.42059	-50.1022		-0.57928	-143.127
-0.42181	-47.1344		-0.42242	-50.4303		-0.57837	-142.67
-0.42365	-47.615		-0.42365	-50.7507		-0.57715	-142.288
-0.42395	-48.1186		-0.42365	-51.0941		-0.57593	-141.83
-0.42487	-48.6221		-0.42517	-51.4145		-0.57501	-141.296
-0.42578	-49.1333		-0.42639	-51.7349		-0.57379	-140.991
-0.42761	-49.6368		-0.42822	-52.0935		-0.57318	-140.61
-0.42853	-50.1175		-0.42853	-52.4139		-0.57196	-140.076
-0.43005	-50.6134		-0.42975	-52.7573		-0.57074	-139.618
-0.43066	-51.1322		-0.43066	-53.093		-0.56982	-139.084
-0.43127	-51.6357		-0.43188	-53.4134		-0.56952	-138.626
-0.43341	-52.1393		-0.43311	-53.7415		-0.56769	-138.092
-0.43402	-52.6352		-0.43433	-54.0848		-0.56677	-137.558
-0.43494	-53.1464		-0.43494	-54.4205		-0.56616	-137.177
-0.43585	-53.6575		-0.43585	-54.7638		-0.56494	-136.642
-0.43677	-54.1763		-0.43738	-55.0842		-0.56281	-136.185
-0.43829	-54.6722		-0.4386	-55.4275		-0.5625	-135.727
-0.43921	-55.191		-0.43921	-55.7556		-0.56097	-135.498
-0.44104	-55.687		-0.44012	-56.0913		-0.55975	-135.04
-0.44165	-56.2058		-0.44135	-56.4423		-0.55975	-134.735
-0.44196	-56.7017		-0.44196	-56.7779		-0.55792	-134.277
-0.44348	-57.2052		-0.44348	-57.106		-0.55609	-133.82
-0.44501	-57.6935		-0.44409	-57.4722		-0.55579	-133.286
-0.44531	-58.2123		-0.44531	-57.8232		-0.55487	-132.828
-0.44684	-58.7158		-0.44684	-58.136		-0.55396	-132.294
-0.44806	-59.2194		-0.44775	-58.4717		-0.55243	-131.836
-0.44867	-59.7305		-0.44897	-58.8226		-0.55182	-131.454
-0.4502	-60.2341		-0.44958	-59.1583		-0.55029	-130.92
-0.45172	-60.7452		-0.45081	-59.5093		-0.54938	-130.463
-0.45203	-61.264		-0.45203	-59.845		-0.54816	-130.005
-0.45355	-61.7447		-0.45294	-60.1883		-0.54755	-129.547
-0.45416	-62.2482		-0.45477	-60.5469		-0.54694	-129.089
-0.45538	-62.7365		-0.45569	-60.9131		-0.54633	-128.632
-0.4563	-63.2553		-0.4563	-61.2488		-0.54449	-128.098
-0.45691	-63.736		-0.45691	-61.6074		-0.54297	-127.64
-0.45844	-64.2319		-0.45905	-61.9659		-0.54236	-127.258
-0.45966	-64.7202		-0.45966	-62.3016		-0.54083	-126.801
-0.46027	-65.2313		-0.46027	-62.6602		-0.54053	-126.419
-0.46179	-65.7196		-0.46179	-63.0035		-0.539	-125.961
-0.46362	-66.2079		-0.46332	-63.3545		-0.53778	-125.504
-0.46423	-66.7038		-0.46393	-63.7054		-0.53656	-125.198
-0.46515	-67.1768		-0.46484	-64.0717		-0.53534	-124.748
-0.46637	-67.6422		-0.46606	-64.4302		-0.53473	-124.29
-0.46729	-68.1229		-0.46759	-64.8041		-0.53351	-123.917
-0.4679	-68.6264		-0.46759	-65.1398		-0.53259	-123.428
-0.46912	-69.1071		-0.46942	-65.5136		-0.53107	-122.91
-0.47034	-69.5725		-0.47034	-65.8798		-0.53015	-122.238
-0.47095	-70.0455		-0.47125	-66.2308		-0.52893	-121.75
-0.47278	-70.5261		-0.47247	-66.5741		-0.52832	-121.353
-0.474	-70.9992		-0.47339	-66.9174		-0.52649	-120.918
-0.4743	-71.4874		-0.47491	-67.2989		-0.52588	-120.453
-0.47614	-71.9604		-0.47552	-67.6804		-0.52496	-119.949
-0.47644	-72.4106		-0.47736	-68.0542		-0.52374	-119.476
-0.47827	-72.8912		-0.47797	-68.4128		-0.52252	-119.049
-0.47919	-73.3414		-0.47888	-68.779		-0.52191	-118.614
-0.4798	-73.7991		-0.4801	-69.1376		-0.52069	-118.271
-0.48102	-74.2798		-0.48041	-69.4962		-0.51978	-117.897
-0.48132	-74.7147		-0.48163	-69.8395		-0.51886	-117.432
-0.48285	-75.1343		-0.48346	-70.2057		-0.51703	-116.959
-0.48438	-75.5768		-0.48407	-70.5719		-0.51642	-116.455
-0.48468	-76.0803		-0.48529	-70.9534		-0.5152	-115.982
-0.48621	-76.4999		-0.48682	-71.2967		-0.51428	-115.517
-0.48712	-76.973		-0.48773	-71.6553		-0.51337	-115.044
-0.48834	-77.4078		-0.48895	-72.0215		-0.51154	-114.571
-0.48956	-77.8732		-0.48926	-72.3724		-0.51123	-114.075
-0.49048	-78.3005		-0.49017	-72.7463		-0.5094	-113.609
-0.492	-78.7582		-0.4917	-73.1583		-0.50848	-113.113
-0.49292	-79.1931		-0.49323	-73.5474		-0.50757	-112.671
-0.49414	-79.5975		-0.49414	-73.9212		-0.50635	-112.198
-0.49536	-80.0171		-0.49475	-74.2722		-0.50604	-111.725
-0.49658	-80.4367		-0.49597	-74.6765		-0.50482	-111.237
-0.49689	-80.8563		-0.4975	-75.0351		-0.5036	-110.84
-0.4975	-81.2759		-0.49811	-75.3937		-0.50269	-110.435
-0.49902	-81.7642		-0.49872	-75.7599		-0.50116	-110.016
-0.49994	-82.1609		-0.50024	-76.1337		-0.49933	-109.489
-0.50085	-82.5729		-0.50085	-76.5152		-0.49963	-109.039
-0.50208	-82.9391		-0.50238	-76.8967		-0.49841	-108.612
-0.5033	-83.374		-0.5036	-77.2629		-0.49719	-108.101
-0.50452	-83.8318		-0.50452	-77.6291		-0.49597	-107.712
-0.50574	-84.2285		-0.50513	-77.9877		-0.49506	-107.285
-0.50665	-84.671		-0.50696	-78.3615		-0.49445	-106.789
-0.50757	-85.0754		-0.50757	-78.7659		-0.49231	-106.316
-0.50848	-85.4721		-0.50848	-79.1244		-0.49261	-105.85
-0.51001	-85.8841		-0.51001	-79.5212		-0.49048	-105.354
-0.51093	-86.2656		-0.51031	-79.895		-0.48987	-104.904
-0.51215	-86.6242		-0.51123	-80.2536		-0.48895	-104.485
-0.51276	-87.0285		-0.51276	-80.6351		-0.48743	-104.065
-0.51428	-87.4023		-0.51428	-81.0165		-0.48621	-103.79
-0.51489	-87.7609		-0.51489	-81.3828		-0.48529	-103.34
-0.51642	-88.2416		-0.51642	-81.7947		-0.48438	-102.867
-0.51642	-88.5773		-0.51703	-82.1686		-0.48315	-102.394
-0.51825	-88.9969		-0.51825	-82.5348		-0.48193	-101.936
-0.51917	-89.3478		-0.51947	-82.9468		-0.48041	-101.456
-0.52008	-89.7217		-0.52039	-83.313		-0.47919	-101.036
-0.52191	-90.0726		-0.52161	-83.6716		-0.47919	-100.739
-0.52252	-90.5533		-0.52252	-84.0454		-0.47797	-100.304
-0.52313	-90.9424		-0.52405	-84.4193		-0.47705	-99.8611
-0.52527	-91.3086		-0.52466	-84.7855		-0.47583	-99.411
-0.52588	-91.6901		-0.52557	-85.1975		-0.47461	-98.9227
-0.52679	-92.1249		-0.52649	-85.5484		-0.47308	-98.4573
-0.52832	-92.4912		-0.5274	-85.9528		-0.47308	-98.053
-0.52832	-92.8497		-0.52893	-86.3419		-0.47156	-97.6334
-0.53046	-93.2007		-0.53015	-86.731		-0.47034	-97.1832
-0.53076	-93.5745		-0.53076	-87.1048		-0.46912	-96.7331
-0.53229	-94.0476		-0.53259	-87.4939		-0.4679	-96.2524
-0.53381	-94.4061		-0.5329	-87.8754		-0.4679	-95.7947
-0.53412	-94.7266		-0.53442	-88.2645		-0.46637	-95.4208
-0.53534	-95.0775		-0.53534	-88.6383		-0.46515	-94.9707
-0.53687	-95.4437		-0.53625	-89.0122		-0.46393	-94.5129
-0.53748	-95.7718		-0.53748	-89.3936		-0.46332	-94.1544
-0.539	-96.1533		-0.539	-89.798		-0.46179	-93.7271
-0.53961	-96.4966		-0.53992	-90.1566		-0.46118	-93.2694
-0.54083	-96.8857		-0.54022	-90.6067		-0.45996	-92.8345
-0.54236	-97.2824		-0.54144	-91.0034		-0.45844	-92.392
-0.54358	-97.5876		-0.54266	-91.3849		-0.45752	-91.9495
-0.54419	-97.908		-0.54388	-91.7664		-0.4566	-91.4764
-0.5451	-98.3505		-0.54602	-92.1707		-0.45599	-91.0721
-0.54602	-98.7396		-0.54633	-92.5674		-0.45477	-90.5991
-0.54694	-99.0982		-0.54694	-92.9413		-0.45386	-90.2252
-0.54785	-99.4568		-0.54816	-93.3227		-0.45203	-89.7751
-0.54938	-99.9298		-0.54999	-93.7424		-0.45142	-89.3326
-0.5509	-100.25		-0.55029	-94.1238		-0.44989	-88.8748
-0.55121	-100.601		-0.55121	-94.5053		-0.44867	-88.4399
-0.55243	-100.967		-0.55243	-94.9783		-0.44745	-88.0356
-0.55396	-101.288		-0.55365	-95.4208		-0.44714	-87.5626
-0.55457	-101.639		-0.55426	-95.7947		-0.44623	-87.1506
-0.55579	-101.936		-0.55609	-96.2448		-0.4444	-86.7767
-0.5567	-102.325		-0.55731	-96.6415		-0.44409	-86.3571
-0.55792	-102.653		-0.55853	-97.0459		-0.44287	-85.907
-0.55914	-102.982		-0.55914	-97.4274		-0.44135	-85.4569
-0.55945	-103.333		-0.56036	-97.8088		-0.44073	-85.0678
-0.56097	-103.699		-0.56128	-98.1903		-0.43951	-84.5947
-0.5625	-104.019		-0.56219	-98.5641		-0.43799	-84.2056
-0.56372	-104.507		-0.56372	-99.0066		-0.43768	-83.7479
-0.56403	-104.874		-0.56464	-99.3958		-0.43616	-83.3282
-0.56494	-105.324		-0.56525	-99.7772		-0.43555	-82.8857
-0.56586	-105.659		-0.56616	-100.151		-0.43463	-82.428
-0.56769	-106.041		-0.56799	-100.555		-0.43311	-81.9702
-0.56799	-106.483		-0.56769	-100.952		-0.4325	-81.5353
-0.56921	-106.85		-0.56952	-101.379		-0.43066	-81.0852
-0.57043	-107.201		-0.57043	-101.799		-0.43005	-80.6198
-0.57135	-107.475		-0.57166	-102.226		-0.42883	-80.1773
-0.57288	-107.857		-0.57257	-102.592		-0.42731	-79.7348
-0.57379	-108.162		-0.57379	-102.974		-0.4267	-79.3076
-0.57471	-108.513		-0.57501	-103.386		-0.42548	-78.9719
-0.57562	-108.917		-0.57593	-103.775		-0.42395	-78.5141
-0.57715	-109.238		-0.57715	-104.179		-0.42365	-78.0716
-0.57806	-109.688		-0.57806	-104.599		-0.42181	-77.6444
-0.57898	-110.046		-0.57928	-105.049		-0.4209	-77.2324
-0.58112	-110.458		-0.58051	-105.408		-0.42059	-76.8127
-0.58112	-110.809		-0.58081	-105.835		-0.41937	-76.3779
-0.58295	-111.275		-0.58234	-106.247		-0.41785	-75.9201
-0.58356	-111.656		-0.58356	-106.636		-0.41785	-75.5005
-0.58447	-111.938		-0.58417	-107.04		-0.41602	-75.0656
-0.586	-112.305		-0.58539	-107.43		-0.41418	-74.6536
-0.5863	-112.839		-0.58661	-107.857		-0.41388	-74.2798
-0.58783	-113.205		-0.58783	-108.215		-0.41205	-73.8297
-0.58936	-113.678		-0.58905	-108.62		-0.41205	-73.4024
-0.58966	-113.991		-0.58966	-109.047		-0.41022	-72.9599
-0.59119	-114.342		-0.59119	-109.451		-0.41022	-72.5403
-0.5921	-114.716		-0.5921	-109.84		-0.40839	-72.113
-0.59363	-115.074		-0.59271	-110.229		-0.40747	-71.6629
-0.59363	-115.433		-0.59393	-110.672		-0.40594	-71.2433
-0.59515	-115.761		-0.59515	-111.099		-0.40472	-70.7931
-0.59607	-116.196		-0.59637	-111.496		-0.40411	-70.3583
-0.5976	-116.516		-0.5979	-111.916		-0.4032	-69.931
-0.59851	-116.867		-0.59882	-112.289		-0.40198	-69.5038
-0.59943	-117.302		-0.59912	-112.686		-0.40137	-69.0613
-0.60065	-117.645		-0.60034	-113.068		-0.39984	-68.6264
-0.60095	-118.011		-0.60156	-113.48		-0.39893	-68.1992
-0.60278	-118.401		-0.60278	-113.876		-0.39771	-67.7566
-0.6037	-118.736		-0.6037	-114.334		-0.39679	-67.3447
-0.60522	-119.087		-0.60522	-114.815		-0.39587	-66.9022
-0.60553	-119.453		-0.60583	-115.219		-0.39465	-66.4673
-0.60706	-119.743		-0.60614	-115.654		-0.39435	-66.0706
-0.60828	-120.094		-0.60767	-116.081		-0.39252	-65.6433
-0.60889	-120.491		-0.60889	-116.516		-0.3916	-65.2161
-0.61072	-120.903		-0.61041	-116.936		-0.39008	-64.8117
-0.61133	-121.246		-0.61102	-117.355		-0.38916	-64.3997
-0.61224	-121.605		-0.61285	-117.76		-0.38763	-63.9725
-0.61377	-122.047		-0.61285	-118.187		-0.38672	-63.5452
-0.61438	-122.52		-0.61469	-118.568		-0.3858	-63.1256
-0.6156	-122.894		-0.6156	-119.011		-0.38428	-62.6907
-0.61682	-123.268		-0.61621	-119.408		-0.38367	-62.2635
-0.61774	-123.589		-0.61774	-119.804		-0.38306	-61.8439
-0.61835	-124.054		-0.61804	-120.232		-0.38214	-61.4243
-0.61957	-124.374		-0.62018	-120.613		-0.38092	-61.0046
-0.6214	-124.725		-0.6214	-121.071		-0.3797	-60.585
-0.62201	-125.076		-0.62201	-121.468		-0.37848	-60.1501
-0.62292	-125.519		-0.62292	-121.88		-0.37756	-59.7229
-0.62384	-125.847		-0.62415	-122.276		-0.37573	-59.3567
-0.62567	-126.175		-0.62537	-122.673		-0.37543	-58.9294
-0.62598	-126.564		-0.62689	-123.123		-0.37421	-58.5098
-0.62781	-126.93		-0.6272	-123.52		-0.37329	-58.1055
-0.62811	-127.319		-0.62872	-123.962		-0.37238	-57.6935
-0.62964	-127.686		-0.62933	-124.336		-0.37115	-57.2739
-0.63055	-127.991		-0.63055	-124.771		-0.37054	-56.8619
-0.63177	-128.38		-0.63147	-125.198		-0.36871	-56.4652
-0.63239	-128.754		-0.6333	-125.587		-0.36841	-56.1218
-0.63391	-129.089		-0.633	-126.007		-0.36658	-55.7175
-0.63452	-129.463		-0.63452	-126.434		-0.36597	-55.3131
-0.63574	-129.852		-0.63544	-126.877		-0.36444	-54.8935
-0.63666	-130.447		-0.63666	-127.266		-0.36353	-54.4815
-0.63818	-130.783		-0.63788	-127.67		-0.36292	-54.0772
-0.63879	-131.248		-0.6394	-128.075		-0.36139	-53.6652
-0.64032	-131.645		-0.6394	-128.494		-0.36017	-53.2837
-0.64124	-131.989		-0.64093	-128.929		-0.35925	-52.9404
-0.64215	-132.683		-0.64276	-129.41		-0.35864	-52.5436
-0.64307	-132.973		-0.64276	-129.86		-0.35712	-52.1469
-0.64398	-133.377		-0.64459	-130.257		-0.35681	-51.7426
-0.64551	-133.781		-0.6449	-130.699		-0.35529	-51.3458
-0.64642	-134.201		-0.64642	-131.126		-0.35376	-50.9338
-0.64734	-134.544		-0.64764	-131.523		-0.35284	-50.5447
-0.64856	-134.964		-0.64917	-131.958		-0.35193	-50.1404
-0.65009	-135.323		-0.64978	-132.339		-0.3504	-49.736
-0.65009	-135.757		-0.6507	-132.835		-0.34918	-49.3393
-0.65131	-136.124		-0.65222	-133.247		-0.34857	-48.9654
-0.65253	-136.566		-0.65314	-133.659		-0.34735	-48.5992
-0.65405	-136.925		-0.65375	-134.094		-0.34705	-48.1873
-0.65527	-137.283		-0.65527	-134.506		-0.34491	-47.7829
-0.65649	-137.68		-0.65649	-134.888		-0.34369	-47.3938
-0.65741	-138.138		-0.65741	-135.307		-0.34338	-46.9894
-0.65802	-138.443		-0.65833	-135.704		-0.34216	-46.5927
-0.65924	-138.786		-0.65924	-136.147		-0.34094	-46.2112
-0.66077	-139.206		-0.66077	-136.566		-0.34033	-45.8374
-0.66107	-139.626		-0.66199	-136.971		-0.33881	-45.4483
-0.6629	-139.938		-0.66229	-137.436		-0.3382	-45.0516
-0.66351	-140.335		-0.66382	-137.886		-0.33728	-44.6701
-0.66504	-140.77		-0.66443	-138.336		-0.33606	-44.281
-0.66687	-141.266		-0.66595	-138.786		-0.33484	-43.9301
-0.66718	-141.609		-0.66718	-139.175		-0.33362	-43.5562
-0.66809	-141.968		-0.66809	-139.595		-0.3324	-43.1747
-0.6687	-142.403		-0.66901	-140.038		-0.33118	-42.7856
-0.67023	-142.746		-0.67023	-140.419		-0.33087	-42.3965
-0.67084	-143.097		-0.67084	-140.839		-0.32965	-42.0227
-0.67236	-143.578		-0.67175	-141.281		-0.32843	-41.626
-0.67358	-143.951		-0.67328	-141.724		-0.32721	-41.2826
-0.6748	-144.31		-0.67419	-142.113		-0.3266	-40.8783
-0.67511	-144.699		-0.67603	-142.525		-0.32507	-40.5045
-0.67603	-145.088		-0.67664	-142.929		-0.32385	-40.1306
-0.67816	-145.592		-0.67755	-143.372		-0.32233	-39.7492
-0.67816	-145.897		-0.67847	-143.776		-0.32202	-39.3677
-0.67938	-146.233		-0.67999	-144.196		-0.3205	-38.9938
-0.6803	-146.629		-0.68091	-144.676		-0.32019	-38.6276
-0.68152	-147.102		-0.68152	-145.119		-0.31866	-38.2614
-0.68304	-147.461		-0.68243	-145.561		-0.31775	-37.8799
-0.68365	-147.804		-0.68396	-145.973		-0.31683	-37.5137
-0.68488	-148.209		-0.68518	-146.393		-0.31531	-37.1475
-0.68579	-148.636		-0.6861	-146.828		-0.31409	-36.7737
-0.68701	-149.033		-0.68701	-147.24		-0.31348	-36.4151
-0.68823	-149.437		-0.68854	-147.697		-0.31195	-36.087
-0.68976	-149.849		-0.68945	-148.125		-0.31073	-35.7285
-0.69006	-150.284		-0.69006	-148.514		-0.31042	-35.3699
-0.69098	-152.283		-0.69159	-148.911		-0.30951	-35.0189
-0.6925	-152.588		-0.6922	-149.338		-0.30859	-34.6603
-0.69373	-153.046		-0.69342	-149.826		-0.30707	-34.2941
-0.69495	-153.427		-0.69495	-150.398		-0.30615	-33.9432
-0.69525	-153.809		-0.69556	-151.062		-0.30493	-33.5846
-0.69739	-154.266		-0.69708	-151.52		-0.3031	-33.2413
-0.698	-154.724		-0.69739	-151.978		-0.30249	-32.8903
-0.69891	-155.182		-0.69861	-152.435		-0.30127	-32.5394
-0.69983	-155.563		-0.69983	-152.893		-0.30066	-32.196
-0.70074	-155.869		-0.70074	-153.275		-0.29944	-31.8527
-0.70197	-156.326		-0.70258	-153.732		-0.29761	-31.517
-0.70258	-156.708		-0.7038	-154.19		-0.2973	-31.1813
-0.70441	-157.089		-0.7041	-154.572		-0.29639	-30.8456
-0.70563	-157.623		-0.70563	-154.953		-0.29517	-30.5176
-0.70624	-158.081		-0.70593	-155.411		-0.29425	-30.1666
-0.70776	-158.463		-0.70715	-155.792		-0.29364	-29.8309
-0.70868	-158.844		-0.70868	-156.25		-0.29181	-29.5105
-0.70929	-159.225		-0.70959	-156.708		-0.2912	-29.1748
-0.71082	-159.607		-0.71051	-157.166		-0.28998	-28.8315
-0.71143	-159.988		-0.71173	-157.547		-0.28876	-28.5034
-0.71265	-160.446		-0.71295	-157.928		-0.28693	-28.1677
-0.71417	-160.828		-0.71356	-158.463		-0.28723	-27.8397
-0.71539	-161.285		-0.71478	-158.844		-0.28571	-27.5116
-0.7157	-161.667		-0.71631	-159.302		-0.28448	-27.1759
-0.71753	-161.972		-0.71753	-159.683		-0.28387	-26.8631
-0.71783	-162.354		-0.71783	-160.141		-0.28265	-26.535
-0.71906	-162.811		-0.71936	-160.522		-0.28113	-26.2146
-0.71997	-163.193		-0.72058	-160.98		-0.28052	-25.8942
-0.72119	-163.498		-0.72119	-161.438		-0.2793	-25.5814
-0.7218	-164.032		-0.72272	-161.896		-0.27838	-25.2609
-0.72333	-164.49		-0.72394	-162.277		-0.27716	-24.9557
-0.72485	-164.871		-0.72424	-162.735		-0.27594	-24.6429
-0.72546	-165.405		-0.72577	-163.116		-0.27472	-24.3378
-0.72729	-165.71		-0.72699	-163.574		-0.2735	-24.0326
-0.72729	-166.168		-0.7276	-164.032		-0.27319	-23.7274
-0.72882	-166.626		-0.72882	-164.49		-0.27228	-23.4222
-0.73035	-166.931		-0.73004	-165.024		-0.27045	-23.1171
-0.73126	-167.465		-0.73126	-165.405		-0.26923	-22.8271
-0.73218	-167.77		-0.73187	-165.787		-0.26923	-22.522
-0.73279	-168.228		-0.73279	-166.321		-0.2674	-22.2244
-0.7337	-168.61		-0.73401	-166.702		-0.26587	-21.9421
-0.73584	-168.991		-0.73584	-167.16		-0.26556	-21.6522
-0.73645	-169.449		-0.73645	-167.618		-0.26404	-21.3547
-0.73706	-169.83		-0.73798	-168.076		-0.26312	-21.0648
-0.73798	-170.364		-0.73798	-168.533		-0.2616	-20.7748
-0.7392	-170.822		-0.7395	-168.991		-0.26129	-20.4926
-0.74042	-171.204		-0.74042	-169.373		-0.26007	-20.2026
-0.74194	-171.661		-0.74194	-169.83		-0.25885	-19.928
-0.74255	-172.043		-0.74225	-170.212		-0.25793	-19.6381
-0.74438	-172.424		-0.74408	-170.746		-0.25671	-19.3634
-0.7453	-172.882		-0.745	-171.204		-0.2558	-19.0888
-0.74622	-173.187		-0.74591	-171.661		-0.25427	-18.8141
-0.74683	-173.569		-0.74683	-172.043		-0.25336	-18.5394
-0.74835	-174.026		-0.74866	-172.577		-0.25214	-18.2724
-0.74896	-174.561		-0.74927	-172.958		-0.25092	-18.0054
-0.75018	-174.866		-0.75018	-173.416		-0.25122	-17.746
-0.75171	-175.4		-0.75018	-173.874		-0.24908	-17.4789
-0.75262	-175.781		-0.75201	-174.255		-0.24847	-17.2272
-0.75354	-176.163		-0.75385	-174.713		-0.24695	-16.9678
-0.75476	-176.62		-0.75385	-175.171		-0.24664	-16.716
-0.75568	-177.078		-0.75568	-175.629		-0.24451	-16.4566
-0.7572	-177.383		-0.7569	-176.01		-0.2442	-16.2048
-0.7569	-178.146		-0.75751	-176.468		-0.24268	-15.9454
-0.75903	-178.528		-0.75842	-176.849		-0.24176	-15.7013
-0.75995	-178.909		-0.75873	-177.231		-0.24084	-15.4572
-0.76117	-179.291		-0.76147	-177.765		-0.23962	-15.2206
-0.76147	-179.825		-0.76208	-178.223		-0.2381	-14.9765
-0.7627	-180.206		-0.763	-178.604		-0.23749	-14.74
-0.76392	-180.588		-0.76422	-179.062		-0.23688	-14.5111
-0.76544	-181.122		-0.76575	-179.52		-0.23596	-14.267
-0.76544	-181.427		-0.76666	-179.977		-0.23444	-14.0381
-0.76727	-181.885		-0.76727	-180.359		-0.23352	-13.8016
-0.76819	-182.266		-0.76788	-180.74		-0.2323	-13.5727
-0.76941	-182.648		-0.76971	-181.198		-0.23108	-13.3514
-0.77032	-183.029		-0.77063	-181.656		-0.22955	-13.1302
-0.77216	-183.487		-0.77155	-182.037		-0.22864	-12.9013
-0.77246	-183.868		-0.77307	-182.495		-0.22772	-12.68
-0.77338	-184.479		-0.77307	-182.953		-0.2265	-12.4664
-0.7749	-184.937		-0.7746	-183.411		-0.22589	-12.2559
-0.77643	-185.318		-0.77551	-184.021		-0.22467	-12.0445
-0.77704	-185.699		-0.77704	-184.326		-0.22406	-11.8263
-0.77795	-186.157		-0.77826	-184.784		-0.22223	-11.618
-0.77887	-186.615		-0.77887	-185.242		-0.22162	-11.4075
-0.78009	-187.073		-0.7804	-185.699		-0.22009	-11.206
-0.78131	-187.454		-0.7807	-186.157		-0.21918	-11.0023
-0.78223	-187.912		-0.78253	-186.539		-0.21826	-10.8109
-0.78345	-188.293		-0.78284	-186.996		-0.21765	-10.6148
-0.78406	-188.751		-0.78467	-187.531		-0.21613	-10.4179
-0.78558	-189.133		-0.78558	-187.912		-0.2149	-10.2234
-0.7865	-189.514		-0.7868	-188.37		-0.21399	-10.0327
-0.78741	-189.972		-0.78772	-188.751		-0.21277	-9.8465
-0.78894	-190.43		-0.78894	-189.438		-0.21216	-9.66339
-0.78986	-190.887		-0.78955	-189.972		-0.21155	-9.48181
-0.79047	-191.422		-0.79108	-190.506		-0.20941	-9.30405
-0.7923	-191.879		-0.7923	-191.04		-0.2085	-9.13162
-0.79291	-192.337		-0.79291	-191.422		-0.20819	-8.96072
-0.79352	-192.642		-0.79413	-191.879		-0.20667	-8.78525
-0.79504	-193.1		-0.79504	-192.337		-0.20514	-8.61359
-0.79565	-193.481		-0.79626	-192.719		-0.20422	-8.44727
-0.79718	-193.863		-0.79688	-193.176		-0.20361	-8.2756
-0.79779	-194.321		-0.7984	-193.634		-0.20239	-8.11081
-0.79901	-194.778		-0.79901	-194.092		-0.20087	-7.95059
-0.80054	-195.16		-0.80054	-194.473		-0.20026	-7.79037
-0.80145	-195.694		-0.80176	-194.931		-0.19904	-7.63168
-0.80267	-196.152		-0.80237	-195.465		-0.19812	-7.47757
-0.80328	-196.762		-0.80359	-195.847		-0.1972	-7.32269
-0.80389	-197.22		-0.8045	-196.304		-0.19598	-7.1701
-0.80573	-197.678		-0.80542	-196.686		-0.19507	-7.02286
-0.80664	-198.059		-0.80634	-197.22		-0.19354	-6.87714
-0.80817	-198.441		-0.80725	-197.678		-0.19232	-6.73218
-0.80908	-198.822		-0.80908	-198.059		-0.19171	-6.59027
-0.81	-199.28		-0.81	-198.517		-0.1911	-6.4537
-0.81152	-199.738		-0.81061	-198.975		-0.18927	-6.31714
-0.81244	-200.195		-0.81213	-199.356		-0.18805	-6.18286
-0.81335	-200.729		-0.81335	-199.814		-0.18683	-6.05316
-0.81396	-201.111		-0.81427	-200.348		-0.18652	-5.92194
-0.81488	-201.492		-0.8158	-200.729		-0.185	-5.793
-0.81671	-201.95		-0.81641	-201.187		-0.18347	-5.66864
-0.81793	-202.484		-0.81763	-201.645		-0.18286	-5.54276
-0.81824	-202.789		-0.81854	-202.179		-0.18195	-5.42145
-0.81976	-203.323		-0.82007	-202.56		-0.18103	-5.30243
-0.82037	-203.629		-0.82129	-203.018		-0.17981	-5.18494
-0.8219	-204.086		-0.82159	-203.476		-0.17889	-5.06973
-0.82281	-204.62		-0.82281	-203.857		-0.17767	-4.95605
-0.82404	-205.002		-0.82434	-204.315		-0.17615	-4.84085
-0.82465	-205.383		-0.82526	-204.697		-0.17554	-4.72946
-0.82587	-205.917		-0.82617	-205.231		-0.17462	-4.62494
-0.82709	-206.375		-0.82678	-205.612		-0.17279	-4.52194
-0.828	-206.68		-0.828	-205.994		-0.17188	-4.41818
-0.82892	-207.138		-0.82922	-206.528		-0.17126	-4.31671
-0.83075	-207.596		-0.82983	-207.138		-0.17004	-4.21524
-0.83075	-208.054		-0.83167	-207.52		-0.16913	-4.11987
-0.83228	-208.435		-0.83258	-208.054		-0.16821	-4.02298
-0.8335	-208.893		-0.8335	-208.435		-0.16638	-3.9299
-0.83472	-209.351		-0.83411	-208.817		-0.16577	-3.83911
-0.83594	-209.885		-0.83533	-209.351		-0.16516	-3.74985
-0.83655	-210.419		-0.83685	-209.808		-0.16364	-3.66287
-0.83838	-210.953		-0.83807	-210.19		-0.16302	-3.57666
-0.83868	-211.334		-0.83838	-210.8		-0.1615	-3.4935
-0.8399	-211.639		-0.84021	-211.182		-0.16089	-3.40958
-0.84082	-212.097		-0.84082	-211.639		-0.15967	-3.3287
-0.84174	-212.631		-0.84174	-212.021		-0.15814	-3.25317
-0.84326	-213.013		-0.84296	-212.631		-0.15753	-3.17612
-0.84418	-213.394		-0.84479	-213.089		-0.15631	-3.10135
-0.8457	-213.852		-0.8454	-213.547		-0.1554	-3.02811
-0.84601	-214.31		-0.84601	-214.081		-0.15387	-2.9541
-0.84692	-214.767		-0.84753	-214.462		-0.15265	-2.88162
-0.84845	-215.302		-0.84845	-214.996		-0.15204	-2.81219
-0.84906	-215.759		-0.84937	-215.302		-0.15082	-2.74277
-0.85028	-216.293		-0.85028	-215.836		-0.15021	-2.67792
-0.85181	-216.599		-0.8515	-216.217		-0.14899	-2.6123
-0.85242	-216.98		-0.85272	-216.675		-0.14777	-2.55127
-0.85364	-217.438		-0.85394	-217.438		-0.14655	-2.48947
-0.85516	-217.819		-0.85516	-217.972		-0.14563	-2.4292
-0.85638	-218.201		-0.85638	-218.353		-0.14471	-2.37198
-0.85669	-218.582		-0.85699	-218.735		-0.14288	-2.314
-0.85822	-219.04		-0.85791	-219.192		-0.14288	-2.2583
-0.85944	-219.498		-0.85913	-219.65		-0.14166	-2.20261
-0.85974	-220.032		-0.86066	-220.184		-0.14075	-2.14691
-0.86066	-220.413		-0.86188	-220.489		-0.13983	-2.09503
-0.86218	-220.871		-0.86279	-221.024		-0.13861	-2.04239
-0.86401	-221.329		-0.8631	-221.481		-0.13708	-1.99356
-0.86432	-221.786		-0.86493	-221.863		-0.13556	-1.94397
-0.86584	-222.473		-0.86615	-222.321		-0.13556	-1.89514
-0.86707	-222.931		-0.86707	-222.778		-0.13342	-1.85089
-0.86768	-223.312		-0.86737	-223.236		-0.1322	-1.80206
-0.8692	-223.77		-0.86859	-223.618		-0.13159	-1.75781
-0.8692	-224.304		-0.86951	-224.152		-0.13068	-1.7128
-0.87103	-224.686		-0.87134	-224.609		-0.12946	-1.6716
-0.87164	-225.143		-0.87195	-225.143		-0.12854	-1.63269
-0.87317	-225.525		-0.87317	-225.525		-0.12732	-1.59225
-0.87378	-226.059		-0.87408	-226.059		-0.1264	-1.55106
-0.87469	-226.44		-0.87531	-226.44		-0.12488	-1.51291
-0.87653	-226.898		-0.87592	-226.898		-0.12457	-1.47629
-0.87683	-227.432		-0.87744	-227.356		-0.12274	-1.44043
-0.87805	-227.89		-0.87836	-228.043		-0.12152	-1.40533
-0.87958	-228.271		-0.87927	-228.348		-0.12061	-1.36795
-0.88019	-228.806		-0.88019	-228.806		-0.12	-1.33438
-0.8808	-229.111		-0.88171	-229.263		-0.11877	-1.30081
-0.88293	-229.568		-0.88232	-229.797		-0.11786	-1.26877
-0.88416	-229.95		-0.88354	-230.179		-0.11694	-1.23672
-0.88446	-230.331		-0.88477	-230.713		-0.11572	-1.20682
-0.8866	-230.789		-0.88568	-231.171		-0.11359	-1.17615
-0.8869	-231.247		-0.88751	-231.552		-0.11389	-1.147
-0.88782	-231.628		-0.88812	-232.086		-0.11206	-1.11855
-0.88965	-232.239		-0.88934	-232.468		-0.11176	-1.0907
-0.89026	-232.773		-0.88965	-232.849		-0.11023	-1.06308
-0.89117	-233.154		-0.89148	-233.307		-0.10901	-1.03767
-0.8924	-233.612		-0.8924	-233.765		-0.10748	-1.01166
-0.8927	-234.07		-0.89362	-234.299		-0.10748	-0.98488
-0.89423	-234.528		-0.89423	-234.756		-0.10565	-0.96092
-0.89545	-234.985		-0.89545	-235.138		-0.10504	-0.93552
-0.89667	-235.443		-0.89636	-235.519		-0.10352	-0.91209
-0.89728	-235.825		-0.89728	-236.13		-0.10321	-0.88989
-0.8985	-236.206		-0.89819	-236.664		-0.10168	-0.86884
-0.90002	-236.74		-0.89911	-237.045		-0.09985	-0.84709
-0.90063	-237.198		-0.90125	-237.427		-0.09955	-0.82642
-0.90155	-237.579		-0.90186	-237.808		-0.09863	-0.80498
-0.90308	-237.885		-0.90308	-238.342		-0.09772	-0.78629
-0.90491	-238.495		-0.90399	-238.953		-0.0968	-0.76653
-0.90521	-238.876		-0.90491	-239.41		-0.09528	-0.74707
-0.90643	-239.258		-0.90582	-239.868		-0.09406	-0.72876
-0.90704	-239.944		-0.90796	-240.326		-0.09283	-0.71068
-0.90796	-240.402		-0.90826	-240.707		-0.09283	-0.69412
-0.90979	-240.784		-0.90948	-241.165		-0.091	-0.67513
-0.91101	-241.318		-0.91071	-241.623		-0.09009	-0.65681
-0.91132	-241.928		-0.91132	-242.004		-0.08948	-0.63995
-0.91254	-242.233		-0.91254	-242.462		-0.08765	-0.62462
-0.91345	-242.767		-0.91284	-242.996		-0.08673	-0.60852
-0.91437	-243.149		-0.91498	-243.378		-0.08551	-0.5925
-0.91498	-243.683		-0.91589	-243.912		-0.08521	-0.57785
-0.91772	-244.064		-0.91711	-244.293		-0.08337	-0.56396
-0.91864	-244.598		-0.91803	-244.827		-0.08276	-0.54901
-0.91925	-244.827		-0.91925	-245.285		-0.08063	-0.53535
-0.92017	-245.438		-0.92047	-245.743		-0.08032	-0.52292
-0.92139	-245.895		-0.92139	-246.124		-0.0791	-0.50972
-0.92322	-246.429		-0.922	-246.735		-0.07849	-0.49797
-0.92291	-246.735		-0.92291	-247.116		-0.07697	-0.48538
-0.92444	-247.269		-0.92444	-247.498		-0.07605	-0.47203
-0.92566	-247.879		-0.92596	-247.955		-0.07483	-0.46066
-0.92627	-248.337		-0.92657	-248.489		-0.07361	-0.44868
-0.9281	-248.871		-0.9278	-248.871		-0.07269	-0.43671
-0.92871	-249.176		-0.92841	-249.329		-0.07147	-0.42549
-0.92963	-249.71		-0.92932	-249.786		-0.07086	-0.41512
-0.93146	-250.092		-0.93115	-250.244		-0.06995	-0.40413
-0.93176	-250.549		-0.93176	-250.778		-0.06812	-0.39207
-0.93298	-250.854		-0.93329	-251.083		-0.06781	-0.38239
-0.9342	-251.389		-0.93359	-251.465		-0.06628	-0.37292
-0.93481	-251.846		-0.93542	-252.151		-0.06567	-0.36247
-0.93573	-252.228		-0.93634	-252.609		-0.06415	-0.35248
-0.93756	-252.762		-0.93665	-253.067		-0.06415	-0.3421
-0.93848	-253.067		-0.93848	-253.448		-0.06262	-0.33241
-0.93909	-253.601		-0.93939	-253.906		-0.0611	-0.32257
-0.94	-254.135		-0.94031	-254.44		-0.06018	-0.31441
-0.94153	-254.517		-0.94122	-254.822		-0.05896	-0.30441
-0.94183	-254.974		-0.94275	-255.28		-0.05804	-0.29541
-0.94366	-255.432		-0.94336	-255.814		-0.05682	-0.28687
-0.94519	-255.89		-0.94489	-256.348		-0.05591	-0.27672
-0.9458	-256.271		-0.9455	-256.805		-0.05377	-0.26871
-0.94702	-256.882		-0.94763	-257.263		-0.05347	-0.26108
-0.94794	-257.339		-0.94794	-257.721		-0.05255	-0.25177
-0.94885	-257.721		-0.94885	-258.636		-0.05225	-0.24437
-0.94977	-258.102		-0.95007	-259.018		-0.05072	-0.23621
-0.9516	-258.713		-0.95099	-259.552		-0.04919	-0.22812
-0.95221	-259.018		-0.9519	-259.933		-0.04858	-0.22118
-0.95282	-259.399		-0.95313	-260.315		-0.04736	-0.21248
-0.95435	-259.933		-0.95496	-261.002		-0.04584	-0.20485
-0.95557	-260.391		-0.95526	-261.383		-0.04553	-0.19661
-0.95648	-260.773		-0.95618	-261.688		-0.04401	-0.18951
-0.9574	-261.154		-0.95709	-262.299		-0.04279	-0.18204
-0.95801	-261.612		-0.95831	-262.756		-0.04095	-0.17555
-0.96045	-262.146		-0.95953	-263.062		-0.04095	-0.16907
-0.96075	-262.604		-0.96136	-263.519		-0.03973	-0.16205
-0.96198	-263.062		-0.96167	-263.901		-0.03851	-0.15373
-0.96289	-263.748		-0.96289	-264.359		-0.0376	-0.14618
-0.96411	-263.977		-0.9632	-264.816		-0.03668	-0.13847
-0.96472	-264.587		-0.96472	-265.427		-0.03485	-0.13268
-0.96533	-265.121		-0.96564	-265.961		-0.03424	-0.12558
-0.96716	-265.579		-0.96716	-266.418		-0.03363	-0.11986
-0.96747	-266.037		-0.96869	-266.953		-0.0318	-0.11215
-0.96899	-266.647		-0.9693	-267.334		-0.03088	-0.10635
-0.96991	-267.105		-0.97052	-267.868		-0.02966	-0.09884
-0.97144	-267.487		-0.97113	-268.25		-0.02905	-0.09266
-0.97296	-267.868		-0.97235	-268.631		-0.02783	-0.08581
-0.97388	-268.402		-0.97357	-269.089		-0.02661	-0.08025
-0.97479	-268.86		-0.97449	-269.623		-0.0257	-0.07329
-0.9754	-269.394		-0.97632	-270.081		-0.02478	-0.06695
-0.97693	-269.775		-0.97662	-270.767		-0.02417	-0.05966
-0.97845	-270.309		-0.97784	-271.149		-0.02295	-0.05329
-0.97815	-270.844		-0.97876	-271.683		-0.02173	-0.047
-0.97968	-271.225		-0.97968	-272.14		-0.0202	-0.04059
-0.9809	-271.606		-0.98059	-272.522		-0.01929	-0.03444
-0.98212	-272.064		-0.98242	-273.056		-0.01868	-0.02753
-0.98334	-272.522		-0.98334	-273.514		-0.01776	-0.02265
-0.98425	-272.98		-0.98395	-273.819		-0.01654	-0.01527
-0.98425	-273.361		-0.98517	-274.429		-0.01563	-0.0089
-0.98639	-273.819		-0.98639	-274.887		-0.01501	-0.00289
-0.98822	-274.277		-0.9873	-275.269		-0.01257	0.00262
-0.98822	-274.658		-0.98822	-275.879		-0.01166	0.00902
-0.98944	-275.192		-0.98914	-276.337		-0.01074	0.01455
-0.99127	-275.65		-0.99097	-276.871		-0.00983	0.02018
-0.99127	-276.031		-0.99158	-277.328		-0.00922	0.02621
-0.9928	-276.489		-0.99219	-277.786		-0.00769	0.03231
-0.99371	-277.1		-0.9931	-278.168		-0.00677	0.0379
-0.99463	-277.405		-0.99432	-278.702		-0.00616	0.04317
-0.99615	-278.168		-0.99615	-279.083		-0.00525	0.05008
-0.99707	-278.473		-0.99677	-279.541		-0.00311	0.05543
-0.9986	-278.931		-0.99799	-279.999		-0.0025	0.06108
-0.9989	-279.617		-0.99921	-280.457		-0.00159	0.06649
-1.00073	-279.999		-0.99982	-280.914		-0.000366211	0.07111
-1.00134	-280.304		-1.00134	-281.448		0.000549316	0.07726
-1.00073	-279.694		-0.99982	-280.914
-0.9989	-279.236		-0.99921	-280.533
-0.99799	-278.778		-0.99799	-280.075
-0.99677	-278.32		-0.99707	-279.541
-0.99554	-277.939		-0.99615	-279.083
-0.99524	-277.405		-0.99493	-278.702
-0.9931	-276.871		-0.99341	-278.091
-0.99249	-276.642		-0.9931	-277.786
-0.99158	-276.031		-0.99127	-277.328
-0.99036	-275.497		-0.99097	-276.794
-0.98975	-275.116		-0.98975	-276.337
-0.98853	-274.506		-0.98822	-275.803
-0.98761	-274.048		-0.98761	-275.345
-0.98608	-273.895		-0.98608	-275.04
-0.98517	-273.438		-0.98517	-274.506
-0.98334	-272.98		-0.98425	-274.048
-0.98303	-272.522		-0.98273	-273.514
-0.98181	-272.064		-0.98242	-273.209
-0.9809	-271.606		-0.97998	-272.751
-0.98059	-271.149		-0.97937	-272.369
-0.97845	-270.615		-0.97845	-271.912
-0.97815	-270.081		-0.97784	-271.454
-0.97693	-269.928		-0.97693	-270.996
-0.9754	-269.394		-0.97571	-270.615
-0.97449	-269.241		-0.97449	-270.157
-0.97357	-268.707		-0.97357	-269.775
-0.97174	-268.25		-0.97266	-269.318
-0.97113	-267.715		-0.97144	-268.86
-0.97052	-267.41		-0.97052	-268.478
-0.9693	-266.876		-0.9696	-268.097
-0.96838	-266.495		-0.96747	-267.639
-0.96625	-265.961		-0.96655	-267.029
-0.96655	-265.35		-0.96625	-266.571
-0.96472	-264.816		-0.96472	-266.113
-0.9635	-264.359		-0.96442	-265.656
-0.9632	-264.053		-0.96259	-265.198
-0.96198	-263.519		-0.96198	-264.74
-0.96075	-263.062		-0.96106	-264.282
-0.95984	-262.833		-0.95892	-263.901
-0.95892	-262.299		-0.95801	-263.824
-0.9574	-261.841		-0.95709	-263.29
-0.95648	-261.307		-0.95648	-262.833
-0.95557	-260.849		-0.95526	-262.451
-0.95465	-260.468		-0.95435	-262.07
-0.95282	-260.01		-0.95313	-261.688
-0.9516	-259.552		-0.95221	-261.078
-0.95129	-259.094		-0.95099	-260.62
-0.95007	-258.636		-0.95099	-260.239
-0.94885	-258.179		-0.94916	-259.781
-0.94733	-257.797		-0.94824	-259.323
-0.94672	-257.416		-0.94641	-258.789
-0.9455	-256.958		-0.9458	-258.331
-0.94427	-256.577		-0.94427	-257.797
-0.94366	-256.119		-0.94336	-257.416
-0.94275	-255.661		-0.94275	-257.034
-0.94214	-255.203		-0.94153	-256.577
-0.94031	-254.669		-0.94061	-256.119
-0.93939	-254.288		-0.93909	-255.585
-0.93817	-253.906		-0.93848	-255.051
-0.93695	-253.448		-0.93726	-254.669
-0.93573	-252.991		-0.93573	-254.211
-0.93481	-252.533		-0.93451	-253.677
-0.9342	-252.075		-0.9339	-253.143
-0.93298	-251.617		-0.93298	-252.914
-0.93176	-251.236		-0.93207	-252.38
-0.93085	-250.778		-0.93085	-252.075
-0.92963	-250.244		-0.92993	-251.77
-0.92871	-249.863		-0.92841	-251.236
-0.92719	-249.329		-0.92719	-250.778
-0.92657	-248.795		-0.92688	-250.397
-0.92566	-248.337		-0.92535	-249.939
-0.92474	-247.879		-0.92444	-249.558
-0.92352	-247.421		-0.92352	-249.023
-0.922	-246.887		-0.922	-248.642
-0.92169	-246.353		-0.92108	-248.108
-0.92047	-245.972		-0.92017	-247.726
-0.91956	-245.514		-0.91895	-247.269
-0.91803	-245.132		-0.91833	-246.735
-0.91742	-244.675		-0.91681	-246.277
-0.91589	-244.522		-0.91559	-245.819
-0.91467	-243.988		-0.91467	-245.361
-0.91437	-243.53		-0.91345	-244.904
-0.91254	-243.149		-0.91284	-244.446
-0.91101	-242.691		-0.91132	-243.912
-0.9101	-242.081		-0.91071	-243.53
-0.90979	-241.547		-0.90948	-242.996
-0.90826	-241.165		-0.90796	-242.615
-0.90643	-240.707		-0.90735	-242.462
-0.90613	-240.326		-0.90613	-241.928
-0.90521	-239.944		-0.90521	-241.394
-0.9043	-239.563		-0.9043	-241.089
-0.90308	-239.105		-0.90308	-240.631
-0.90125	-238.571		-0.90155	-240.173
-0.90094	-238.113		-0.90063	-239.716
-0.89972	-237.579		-0.89941	-239.182
-0.89819	-237.198		-0.89819	-238.8
-0.89789	-236.74		-0.89819	-238.342
-0.89606	-236.282		-0.89636	-237.961
-0.89575	-235.901		-0.89545	-237.427
-0.89392	-235.367		-0.89392	-237.122
-0.89331	-235.138		-0.89301	-236.588
-0.8924	-234.451		-0.8924	-236.13
-0.89087	-234.07		-0.89148	-235.672
-0.89056	-233.612		-0.89056	-235.214
-0.88934	-233.154		-0.88904	-234.756
-0.88843	-232.62		-0.88782	-234.299
-0.88721	-232.315		-0.88721	-233.841
-0.88538	-231.857		-0.88599	-233.459
-0.88507	-231.4		-0.88477	-233.078
-0.88385	-231.018		-0.88385	-232.697
-0.88232	-230.56		-0.88263	-232.162
-0.88141	-230.103		-0.88202	-231.705
-0.88049	-229.568		-0.88049	-231.247
-0.87897	-229.187		-0.87958	-230.865
-0.87805	-228.729		-0.87866	-230.56
-0.87744	-228.271		-0.87744	-230.026
-0.87622	-227.737		-0.87653	-229.645
-0.87469	-227.28		-0.87531	-229.187
-0.87378	-226.746		-0.87347	-228.653
-0.87256	-226.44		-0.87225	-228.271
-0.87225	-225.983		-0.87195	-227.814
-0.87073	-225.601		-0.87103	-227.432
-0.86951	-225.143		-0.86951	-226.822
-0.86951	-224.686		-0.8692	-226.44
-0.86768	-224.228		-0.86798	-225.983
-0.86646	-223.77		-0.86646	-225.601
-0.86493	-223.465		-0.86554	-225.143
-0.86432	-223.007		-0.86432	-224.686
-0.86401	-222.549		-0.86371	-224.228
-0.86249	-222.015		-0.86218	-223.77
-0.86188	-221.558		-0.86066	-223.312
-0.86035	-221.252		-0.86035	-222.855
-0.85913	-220.795		-0.85913	-222.397
-0.85852	-220.261		-0.85822	-221.939
-0.8573	-219.803		-0.85669	-221.481
-0.85669	-219.345		-0.85577	-220.947
-0.85486	-219.269		-0.85486	-220.566
-0.85394	-218.735		-0.85364	-220.032
-0.85211	-218.277		-0.85211	-219.727
-0.85211	-217.743		-0.85181	-219.192
-0.85059	-217.285		-0.85059	-218.735
-0.84998	-216.827		-0.84937	-218.353
-0.84937	-216.446		-0.84784	-217.896
-0.84753	-215.912		-0.84753	-217.438
-0.84631	-215.53		-0.84631	-216.904
-0.84509	-214.996		-0.84509	-216.599
-0.84448	-214.539		-0.84418	-216.217
-0.84357	-214.233		-0.84296	-215.759
-0.84235	-213.699		-0.84174	-215.302
-0.84113	-213.242		-0.84113	-214.92
-0.8396	-212.784		-0.8396	-214.539
-0.83899	-212.326		-0.83899	-214.081
-0.83807	-211.792		-0.83807	-213.623
-0.83655	-211.411		-0.83685	-213.165
-0.83502	-210.876		-0.83594	-212.708
-0.83472	-210.419		-0.83441	-212.25
-0.83319	-210.114		-0.83319	-211.716
-0.83167	-209.579		-0.83228	-211.258
-0.83136	-209.274		-0.83197	-210.8
-0.83044	-208.817		-0.82983	-210.419
-0.82953	-208.359		-0.82922	-209.885
-0.82831	-208.206		-0.82831	-209.427
-0.82648	-207.596		-0.82709	-209.122
-0.82678	-207.214		-0.82648	-208.588
-0.82465	-206.757		-0.82526	-208.054
-0.82373	-206.223		-0.82343	-207.672
-0.82312	-205.841		-0.82251	-207.214
-0.82129	-205.307		-0.8219	-206.757
-0.82037	-204.849		-0.82068	-206.299
-0.81976	-204.468		-0.81946	-205.841
-0.81824	-204.01		-0.81854	-205.383
-0.81793	-203.552		-0.81763	-204.926
-0.81641	-203.094		-0.81702	-204.391
-0.81549	-202.713		-0.8158	-203.934
-0.81427	-202.255		-0.81427	-203.705
-0.81274	-201.721		-0.81335	-203.4
-0.81152	-201.263		-0.81244	-203.018
-0.81152	-200.882		-0.81122	-202.56
-0.8103	-200.348		-0.81122	-202.103
-0.80878	-199.89		-0.80878	-201.645
-0.80786	-199.356		-0.80756	-201.187
-0.80695	-198.975		-0.80664	-200.806
-0.80603	-198.517		-0.80542	-200.348
-0.80481	-197.983		-0.80511	-199.89
-0.80359	-197.678		-0.80328	-199.432
-0.80267	-197.296		-0.80206	-198.975
-0.80145	-196.838		-0.80145	-198.517
-0.80023	-196.381		-0.80054	-198.059
-0.79962	-195.999		-0.79901	-197.601
-0.7984	-195.541		-0.7981	-197.22
-0.79779	-195.007		-0.79688	-196.838
-0.79596	-194.55		-0.79626	-196.381
-0.79443	-194.092		-0.79504	-195.999
-0.79321	-193.71		-0.79413	-195.465
-0.79321	-193.253		-0.79291	-195.007
-0.7923	-192.871		-0.79169	-194.626
-0.79047	-192.337		-0.79047	-194.168
-0.78986	-191.956		-0.78986	-193.71
-0.78864	-191.498		-0.78864	-193.253
-0.78772	-191.345		-0.78772	-192.795
-0.7868	-190.811		-0.78619	-192.413
-0.78558	-190.353		-0.78497	-192.032
-0.78436	-189.972		-0.78406	-191.498
-0.78375	-189.514		-0.78345	-191.116
-0.78284	-189.056		-0.78223	-190.659
-0.78162	-188.599		-0.78101	-190.201
-0.7804	-188.141		-0.78009	-189.743
-0.77948	-187.683		-0.77948	-189.285
-0.77795	-187.302		-0.77795	-188.828
-0.77704	-186.844		-0.77704	-188.37
-0.77643	-186.386		-0.77582	-187.912
-0.7746	-186.005		-0.7746	-187.531
-0.77338	-185.547		-0.77399	-187.073
-0.77307	-185.013		-0.77338	-186.615
-0.77155	-184.631		-0.77155	-186.234
-0.77094	-184.174		-0.77063	-185.699
-0.7691	-183.792		-0.76971	-185.318
-0.76849	-183.334		-0.76819	-184.784
-0.76727	-182.877		-0.76697	-184.402
-0.76697	-182.343		-0.76666	-183.945
-0.76544	-181.961		-0.76514	-183.487
-0.76453	-181.503		-0.76453	-183.105
-0.7627	-181.046		-0.763	-182.571
-0.76208	-180.588		-0.76178	-182.114
-0.76086	-180.206		-0.76117	-181.732
-0.75964	-179.749		-0.75995	-181.274
-0.75873	-179.291		-0.75842	-180.817
-0.7569	-178.833		-0.75751	-180.588
-0.75629	-178.375		-0.75659	-180.13
-0.75568	-177.917		-0.75629	-179.596
-0.75415	-177.536		-0.75476	-179.214
-0.75385	-177.002		-0.75354	-178.909
-0.75232	-176.62		-0.75262	-178.375
-0.7511	-176.163		-0.75171	-177.994
-0.75049	-175.781		-0.74988	-177.536
-0.74927	-175.476		-0.74896	-177.078
-0.74835	-175.095		-0.74774	-176.697
-0.74744	-174.637		-0.74744	-176.239
-0.7453	-174.179		-0.74561	-175.781
-0.74561	-173.798		-0.74438	-175.4
-0.74347	-173.34		-0.74377	-174.942
-0.74286	-172.958		-0.74255	-174.484
-0.74164	-172.424		-0.74133	-174.026
-0.74103	-172.043		-0.74042	-173.569
-0.7392	-171.585		-0.7392	-173.187
-0.73828	-171.127		-0.73828	-172.729
-0.73706	-170.822		-0.73706	-172.272
-0.73615	-170.364		-0.73645	-171.89
-0.73462	-170.059		-0.73523	-171.356
-0.73431	-169.678		-0.73462	-170.898
-0.73309	-169.22		-0.7334	-170.746
-0.73218	-168.686		-0.73248	-170.441
-0.73126	-168.304		-0.73126	-169.983
-0.72974	-167.847		-0.73035	-169.525
-0.72852	-167.389		-0.72852	-169.22
-0.72729	-166.931		-0.72821	-168.762
-0.72699	-166.55		-0.72699	-168.381
-0.72577	-166.016		-0.72546	-167.923
-0.72485	-165.558		-0.72455	-167.465
-0.72363	-165.176		-0.72363	-167.007
-0.72272	-164.719		-0.72241	-166.626
-0.7215	-164.261		-0.72119	-166.092
-0.71997	-163.803		-0.72058	-165.71
-0.71936	-163.345		-0.71967	-165.329
-0.71783	-162.964		-0.71814	-164.871
-0.71783	-162.506		-0.71722	-164.337
-0.7157	-162.125		-0.716	-164.032
-0.71478	-161.743		-0.71478	-163.574
-0.71356	-161.285		-0.71356	-163.04
-0.71326	-160.98		-0.71326	-162.659
-0.71234	-160.522		-0.71173	-162.277
-0.71051	-159.988		-0.71051	-161.819
-0.71021	-159.607		-0.70929	-161.362
-0.70868	-159.149		-0.70807	-160.904
-0.70746	-158.768		-0.70746	-160.599
-0.70624	-158.31		-0.70654	-160.065
-0.70532	-157.928		-0.70593	-159.76
-0.70349	-157.547		-0.70471	-159.302
-0.70288	-157.089		-0.70349	-158.844
-0.70227	-156.555		-0.70227	-158.463
-0.70044	-156.174		-0.70135	-158.005
-0.70044	-155.716		-0.70013	-157.547
-0.69922	-155.334		-0.69861	-157.089
-0.69739	-154.8		-0.69769	-156.708
-0.69678	-154.419		-0.69678	-156.25
-0.69525	-153.961		-0.69586	-155.869
-0.69495	-153.58		-0.69464	-155.487
-0.69373	-153.198		-0.69403	-155.029
-0.69281	-152.74		-0.6925	-154.648
-0.69189	-152.359		-0.69159	-154.19
-0.69006	-151.978		-0.69037	-153.732
-0.68915	-151.52		-0.68884	-153.351
-0.68823	-151.062		-0.68793	-153.046
-0.68701	-150.681		-0.68732	-152.588
-0.68579	-150.223		-0.68579	-152.13
-0.68488	-149.841		-0.68518	-151.672
-0.68396	-149.46		-0.68365	-151.215
-0.68274	-148.926		-0.68274	-150.757
-0.68152	-148.468		-0.68182	-150.299
-0.68091	-148.087		-0.68091	-149.994
-0.67969	-147.705		-0.67969	-149.536
-0.67847	-147.247		-0.67816	-149.155
-0.67664	-146.866		-0.67694	-148.773
-0.67664	-146.332		-0.67633	-148.239
-0.67572	-145.874		-0.67572	-147.934
-0.67419	-145.493		-0.67419	-147.476
-0.67328	-145.111		-0.67389	-147.095
-0.67206	-144.653		-0.67175	-146.637
-0.67084	-144.272		-0.67084	-146.179
-0.66992	-143.89		-0.66992	-145.798
-0.66901	-143.509		-0.66962	-145.34
-0.66809	-143.127		-0.66748	-144.958
-0.66656	-142.67		-0.66595	-144.501
-0.66534	-142.288		-0.66565	-144.043
-0.66504	-141.907		-0.66473	-143.661
-0.66382	-141.449		-0.66351	-143.28
-0.66229	-140.991		-0.6626	-142.822
-0.66199	-140.533		-0.66138	-142.441
-0.66107	-140.076		-0.66046	-142.059
-0.65924	-139.694		-0.65955	-141.602
-0.65771	-139.236		-0.65802	-141.22
-0.65741	-138.855		-0.65741	-140.762
-0.65649	-138.397		-0.65588	-140.381
-0.65527	-137.939		-0.65527	-139.923
-0.65466	-137.558		-0.65375	-139.542
-0.65344	-137.177		-0.65283	-139.084
-0.65222	-136.795		-0.65222	-138.702
-0.65161	-136.49		-0.651	-138.245
-0.64978	-136.108		-0.65009	-137.863
-0.64856	-135.651		-0.64856	-137.405
-0.64764	-135.269		-0.64734	-136.948
-0.64734	-134.811		-0.64673	-136.566
-0.64581	-134.43		-0.64581	-136.185
-0.64459	-133.972		-0.64459	-135.727
-0.64337	-133.591		-0.64276	-135.345
-0.64154	-133.209		-0.64215	-134.888
-0.64154	-132.751		-0.64124	-134.506
-0.64001	-132.294		-0.64001	-134.048
-0.6391	-131.912		-0.6391	-133.667
-0.63818	-131.454		-0.63818	-133.209
-0.63696	-131.073		-0.63696	-132.828
-0.63544	-130.692		-0.63605	-132.446
-0.63544	-130.157		-0.63452	-132.065
-0.63361	-129.852		-0.63361	-131.607
-0.63269	-129.395		-0.633	-131.226
-0.63116	-128.937		-0.63208	-130.768
-0.63025	-128.479		-0.63086	-130.386
-0.62933	-128.098		-0.62994	-129.929
-0.62903	-127.716		-0.62872	-129.547
-0.62781	-127.258		-0.6272	-129.089
-0.62659	-126.877		-0.62628	-128.632
-0.62506	-126.419		-0.62476	-128.25
-0.62445	-126.038		-0.62415	-127.869
-0.62323	-125.58		-0.62262	-127.411
-0.62201	-125.122		-0.6217	-127.182
-0.62109	-124.817		-0.62048	-126.724
-0.62018	-124.382		-0.61957	-126.266
-0.61926	-123.97		-0.61865	-125.885
-0.61804	-123.573		-0.61804	-125.504
-0.61621	-123.138		-0.61591	-125.122
-0.6156	-122.498		-0.6156	-124.763
-0.61469	-122.063		-0.61469	-124.359
-0.61285	-121.696		-0.61377	-123.97
-0.61224	-121.3		-0.61194	-123.528
-0.61194	-120.857		-0.61133	-123.138
-0.61041	-120.552		-0.61041	-122.459
-0.60828	-120.11		-0.60889	-122.032
-0.60797	-119.652		-0.60767	-121.597
-0.60675	-119.27		-0.60645	-121.216
-0.60553	-118.896		-0.60645	-120.796
-0.60492	-118.492		-0.60492	-120.399
-0.6037	-118.034		-0.604	-119.995
-0.60248	-117.683		-0.60278	-119.568
-0.60156	-117.256		-0.60126	-119.179
-0.60034	-116.821		-0.60065	-118.79
-0.59973	-116.386		-0.59973	-118.378
-0.59821	-116.005		-0.59882	-118.004
-0.59729	-115.608		-0.59698	-117.577
-0.59637	-115.242		-0.59607	-117.172
-0.59546	-114.899		-0.59515	-116.753
-0.59393	-114.479		-0.59424	-116.493
-0.59302	-114.105		-0.59302	-116.035
-0.59241	-113.701		-0.5918	-115.707
-0.59088	-113.266		-0.59058	-115.303
-0.58966	-112.862		-0.58997	-114.891
-0.58905	-112.45		-0.58844	-114.487
-0.58783	-112.015		-0.58722	-114.113
-0.58691	-111.641		-0.58661	-113.678
-0.58569	-111.237		-0.58539	-113.319
-0.58447	-110.847		-0.58447	-112.907
-0.58325	-110.435		-0.58356	-112.48
-0.58264	-110.031		-0.58264	-112.137
-0.58142	-109.642		-0.58112	-111.725
-0.5802	-109.238		-0.58051	-111.366
-0.57867	-108.833		-0.57928	-110.97
-0.57867	-108.452		-0.57806	-110.619
-0.57684	-108.032		-0.57715	-110.207
-0.57593	-107.62		-0.57593	-109.764
-0.57501	-107.231		-0.57532	-109.39
-0.57349	-106.796		-0.5741	-108.971
-0.57288	-106.422		-0.57257	-108.597
-0.57227	-106.003		-0.57196	-108.2
-0.57074	-105.621		-0.57074	-107.78
-0.57013	-105.217		-0.56952	-107.368
-0.5683	-104.836		-0.5683	-106.972
-0.56738	-104.416		-0.56738	-106.567
-0.56616	-104.027		-0.56647	-106.186
-0.56555	-103.676		-0.56494	-105.774
-0.56403	-103.325		-0.56494	-105.4
-0.56311	-102.936		-0.56342	-104.973
-0.56219	-102.577		-0.56189	-104.607
-0.56128	-102.15		-0.56128	-104.233
-0.55975	-101.746		-0.56006	-103.859
-0.55914	-101.357		-0.55914	-103.455
-0.55762	-100.945		-0.55792	-103.058
-0.55701	-100.533		-0.5567	-102.653
-0.55579	-100.151		-0.55548	-102.242
-0.55548	-99.8001		-0.55487	-101.86
-0.55457	-99.3652		-0.55365	-101.486
-0.55243	-98.9761		-0.55273	-101.082
-0.55121	-98.5718		-0.55151	-100.716
-0.55029	-98.175		-0.5506	-100.334
-0.54907	-97.7936		-0.54968	-99.9146
-0.54846	-97.3816		-0.54785	-99.5255
-0.54755	-97.0078		-0.54724	-99.144
-0.54602	-96.5958		-0.54694	-98.7396
-0.54541	-96.2067		-0.54541	-98.3353
-0.54388	-95.8328		-0.54419	-97.9691
-0.54297	-95.4285		-0.54266	-97.5952
-0.54236	-95.0394		-0.54144	-97.2138
-0.54053	-94.635		-0.54022	-96.817
-0.53992	-94.2764		-0.53961	-96.4203
-0.5387	-93.9026		-0.539	-96.0464
-0.53778	-93.4982		-0.53778	-95.6497
-0.53656	-93.1015		-0.53625	-95.2835
-0.53564	-92.72		-0.53625	-94.9402
-0.53473	-92.308		-0.53473	-94.574
-0.53351	-91.9037		-0.53381	-94.1773
-0.53229	-91.5146		-0.53229	-93.7958
-0.53107	-91.1102		-0.53198	-93.3991
-0.53015	-90.7745		-0.52954	-93.0176
-0.52863	-90.3702		-0.52893	-92.659
-0.52802	-89.9887		-0.52832	-92.3004
-0.5271	-89.592		-0.52679	-91.9495
-0.52588	-89.2258		-0.52557	-91.5527
-0.52496	-88.8214		-0.52466	-91.156
-0.52374	-88.4552		-0.52374	-90.7593
-0.52252	-88.0585		-0.52313	-90.4007
-0.52161	-87.677		-0.52222	-90.0116
-0.52039	-87.326		-0.52039	-89.6301
-0.51917	-86.9141		-0.51947	-89.2487
-0.51855	-86.5555		-0.51855	-88.8901
-0.51733	-86.1511		-0.51703	-88.4934
-0.51703	-85.762		-0.51581	-88.1348
-0.5152	-85.4034		-0.5152	-87.7609
-0.51398	-85.0067		-0.51459	-87.3871
-0.51306	-84.6863		-0.51276	-86.998
-0.51184	-84.2896		-0.51184	-86.6165
-0.51062	-83.9233		-0.51093	-86.2427
-0.51001	-83.5266		-0.5094	-85.8688
-0.50879	-83.1757		-0.50909	-85.495
-0.50696	-82.7866		-0.50726	-85.1135
-0.50665	-82.4203		-0.50604	-84.7244
-0.50604	-82.0465		-0.50513	-84.3582
-0.50421	-81.6879		-0.50452	-83.992
-0.5036	-81.337		-0.5033	-83.5953
-0.50177	-80.9479		-0.50299	-83.2443
-0.50116	-80.5969		-0.50116	-82.8705
-0.49963	-80.2307		-0.50024	-82.4966
-0.49902	-79.8416		-0.49902	-82.1686
-0.4978	-79.4754		-0.4978	-81.8024
-0.4978	-79.0863		-0.49689	-81.4362
-0.49597	-78.7277		-0.49597	-81.0623
-0.49445	-78.3462		-0.49414	-80.6809
-0.49384	-77.9877		-0.49384	-80.3299
-0.492	-77.6062		-0.49261	-79.9484
-0.4917	-77.2247		-0.49139	-79.5898
-0.49048	-76.889		-0.49048	-79.2007
-0.48926	-76.5076		-0.48926	-78.8498
-0.48895	-76.1185		-0.48865	-78.4912
-0.48651	-75.8057		-0.48743	-78.1174
-0.4859	-75.4166		-0.48621	-77.7512
-0.4856	-75.0427		-0.48499	-77.385
-0.48407	-74.7375		-0.48407	-77.0264
-0.48346	-74.3942		-0.48285	-76.6449
-0.48224	-74.028		-0.48193	-76.2711
-0.48102	-73.6618		-0.48041	-75.9125
-0.4798	-73.2956		-0.4798	-75.5539
-0.47827	-72.9294		-0.47888	-75.1953
-0.47766	-72.5479		-0.47766	-74.8367
-0.47675	-72.1817		-0.47705	-74.4476
-0.47614	-71.8231		-0.47552	-74.0967
-0.47461	-71.4874		-0.47491	-73.7381
-0.47369	-71.1288		-0.47369	-73.3948
-0.47247	-70.7321		-0.47278	-73.0896
-0.47125	-70.3888		-0.47156	-72.7158
-0.47064	-70.0302		-0.47034	-72.403
-0.47003	-69.664		-0.46942	-72.052
-0.4682	-69.2902		-0.46851	-71.6934
-0.46729	-68.9621		-0.46698	-71.3348
-0.46606	-68.6035		-0.46606	-70.961
-0.46515	-68.2526		-0.46515	-70.5948
-0.46362	-67.8711		-0.46423	-70.2515
-0.46301	-67.5125		-0.4624	-69.8929
-0.4621	-67.1234		-0.46179	-69.5572
-0.46088	-66.7877		-0.46027	-69.1834
-0.45966	-66.4368		-0.45905	-68.8629
-0.45905	-66.1011		-0.45874	-68.4967
-0.45721	-65.7272		-0.4566	-68.1305
-0.4563	-65.361		-0.45691	-67.7948
-0.45599	-64.9948		-0.45538	-67.4133
-0.45416	-64.6362		-0.45447	-67.0624
-0.45294	-64.3158		-0.45355	-66.7038
-0.45233	-63.9343		-0.45264	-66.3605
-0.45142	-63.6139		-0.45111	-66.0019
-0.44989	-63.24		-0.4502	-65.6433
-0.44867	-62.8662		-0.44958	-65.2924
-0.44775	-62.5305		-0.44836	-64.9338
-0.44684	-62.1719		-0.44653	-64.5828
-0.44562	-61.821		-0.44623	-64.2395
-0.44501	-61.4624		-0.44409	-63.8733
-0.44348	-61.1191		-0.4444	-63.53
-0.44226	-60.7758		-0.44318	-63.1867
-0.44165	-60.4324		-0.44165	-62.8357
-0.44012	-60.0815		-0.43982	-62.4771
-0.4389	-59.7382		-0.43951	-62.1262
-0.4389	-59.3796		-0.43799	-61.7752
-0.43707	-59.0439		-0.43677	-61.4166
-0.43616	-58.7006		-0.43707	-61.0809
-0.43524	-58.3572		-0.43555	-60.73
-0.43402	-58.0139		-0.43402	-60.3867
-0.43219	-57.663		-0.4328	-60.0433
-0.43188	-57.3273		-0.43158	-59.6848
-0.43127	-56.984		-0.43066	-59.3414
-0.43066	-56.633		-0.42944	-59.0057
-0.42914	-56.3049		-0.42883	-58.6472
-0.42792	-55.9769		-0.42761	-58.3115
-0.427	-55.6183		-0.42609	-57.9529
-0.42548	-55.2826		-0.42548	-57.6324
-0.42456	-54.9545		-0.42426	-57.312
-0.42303	-54.6112		-0.42334	-56.9763
-0.42212	-54.2755		-0.42273	-56.6406
-0.42059	-53.9475		-0.42151	-56.2973
-0.42029	-53.6118		-0.41998	-55.954
-0.41876	-53.2837		-0.41846	-55.6335
-0.41785	-52.9404		-0.41815	-55.275
-0.41663	-52.5971		-0.41632	-54.9393
-0.41541	-52.2766		-0.41571	-54.6188
-0.41418	-51.9409		-0.41418	-54.2755
-0.41388	-51.5976		-0.41418	-53.9246
-0.41296	-51.2848		-0.41266	-53.5889
-0.41205	-50.9644		-0.41174	-53.2608
-0.40991	-50.621		-0.41022	-52.9175
-0.4093	-50.293		-0.40961	-52.5818
-0.40839	-49.9725		-0.40869	-52.2537
-0.40717	-49.6292		-0.40686	-51.9257
-0.40656	-49.3393		-0.40625	-51.59
-0.40503	-49.0036		-0.40533	-51.2543
-0.40381	-48.6908		-0.40381	-50.9338
-0.4032	-48.3551		-0.4035	-50.6058
-0.40167	-48.0347		-0.40167	-50.2625
-0.40106	-47.7066		-0.40076	-49.942
-0.39984	-47.3785		-0.39923	-49.614
-0.39862	-47.0581		-0.39893	-49.2783
-0.39771	-46.7377		-0.39709	-48.9654
-0.39618	-46.4172		-0.39648	-48.6298
-0.39618	-46.1197		-0.39557	-48.3017
-0.39404	-45.7916		-0.39404	-47.9813
-0.39313	-45.4636		-0.39374	-47.6532
-0.39221	-45.1508		-0.39252	-47.3251
-0.39099	-44.8303		-0.3916	-46.9971
-0.39008	-44.5175		-0.39008	-46.669
-0.38947	-44.2047		-0.38977	-46.3486
-0.38824	-43.8766		-0.38763	-46.0205
-0.38733	-43.5715		-0.38702	-45.6924
-0.3858	-43.251		-0.38611	-45.372
-0.38489	-42.9306		-0.3855	-45.0516
-0.38428	-42.6102		-0.38428	-44.7235
-0.38275	-42.305		-0.38275	-44.4107
-0.38184	-41.9922		-0.38092	-44.0979
-0.38062	-41.6794		-0.38092	-43.7927
-0.37939	-41.3666		-0.37939	-43.5104
-0.37787	-41.069		-0.37878	-43.1824
-0.37726	-40.7562		-0.37817	-42.8619
-0.37665	-40.4358		-0.37604	-42.5491
-0.37604	-40.1306		-0.37543	-42.2287
-0.3736	-39.8254		-0.37451	-41.9312
-0.37238	-39.5279		-0.3739	-41.626
-0.37177	-39.2075		-0.37207	-41.3132
-0.37115	-38.9099		-0.37146	-40.9851
-0.37024	-38.5971		-0.36993	-40.6799
-0.36902	-38.2996		-0.36871	-40.3671
-0.36749	-37.9944		-0.3681	-40.062
-0.36688	-37.6892		-0.36688	-39.7339
-0.36536	-37.3764		-0.36566	-39.4287
-0.36444	-37.0941		-0.36475	-39.1235
-0.36383	-36.7813		-0.36322	-38.826
-0.36261	-36.4838		-0.3623	-38.5284
-0.36078	-36.1938		-0.36108	-38.208
-0.36047	-35.8963		-0.36047	-37.9105
-0.35925	-35.6064		-0.35925	-37.6053
-0.35742	-35.3088		-0.35834	-37.3001
-0.35712	-35.0113		-0.35712	-37.0026
-0.3559	-34.7137		-0.3562	-36.6974
-0.35559	-34.4162		-0.35437	-36.3998
-0.35345	-34.1263		-0.35345	-36.1023
-0.35254	-33.8364		-0.35284	-35.7971
-0.35101	-33.5465		-0.35132	-35.4996
-0.35101	-33.2489		-0.35071	-35.202
-0.34888	-32.9742		-0.34979	-34.9045
-0.34857	-32.6767		-0.34888	-34.5993
-0.34735	-32.3868		-0.34735	-34.2941
-0.34552	-32.1045		-0.34613	-34.0042
-0.34552	-31.8222		-0.34521	-33.7067
-0.3446	-31.5323		-0.34399	-33.4244
-0.34247	-31.2576		-0.34247	-33.1192
-0.34186	-30.983		-0.34216	-32.8293
-0.34094	-30.6854		-0.34094	-32.5775
-0.34003	-30.4108		-0.33942	-32.2723
-0.33881	-30.1361		-0.3385	-31.9901
-0.3382	-29.8538		-0.33759	-31.6849
-0.33698	-29.5792		-0.33636	-31.4179
-0.33545	-29.3045		-0.33606	-31.1356
-0.33514	-29.0298		-0.33423	-30.8456
-0.33392	-28.7552		-0.33392	-30.5557
-0.33301	-28.4882		-0.33148	-30.2734
-0.33118	-28.2135		-0.33148	-29.9835
-0.33026	-27.9312		-0.32996	-29.7165
-0.32965	-27.6718		-0.32874	-29.4266
-0.32782	-27.3972		-0.32843	-29.1519
-0.3269	-27.1301		-0.3266	-28.8696
-0.32629	-26.8555		-0.32568	-28.595
-0.32477	-26.6037		-0.32477	-28.3203
-0.32324	-26.3367		-0.32416	-28.0456
-0.32294	-26.0696		-0.32294	-27.771
-0.32141	-25.8026		-0.32141	-27.4963
-0.3205	-25.5356		-0.3205	-27.2217
-0.31958	-25.2762		-0.32019	-26.9547
-0.31836	-25.0168		-0.31897	-26.68
-0.31805	-24.765		-0.31744	-26.413
-0.31622	-24.5056		-0.31683	-26.1536
-0.31592	-24.2462		-0.31531	-25.8865
-0.31439	-23.9868		-0.31439	-25.6195
-0.31287	-23.7351		-0.31317	-25.3449
-0.31195	-23.4757		-0.31195	-25.0931
-0.31104	-23.2315		-0.31165	-24.8413
-0.3092	-22.9797		-0.31012	-24.5743
-0.3092	-22.7203		-0.3089	-24.3072
-0.30768	-22.4838		-0.30768	-24.0479
-0.30646	-22.2321		-0.30707	-23.7885
-0.30554	-21.9955		-0.30585	-23.5367
-0.30463	-21.7438		-0.30432	-23.2773
-0.3031	-21.492		-0.30341	-23.0331
-0.30219	-21.2479		-0.30249	-22.789
-0.30157	-21.0114		-0.30188	-22.5296
-0.30096	-20.7672		-0.30035	-22.2778
-0.29974	-20.5231		-0.29944	-22.0337
-0.29822	-20.2942		-0.29883	-21.7819
-0.297	-20.0577		-0.297	-21.5454
-0.29608	-19.8212		-0.29578	-21.2936
-0.29486	-19.5923		-0.29456	-21.0495
-0.29364	-19.3558		-0.29395	-20.8206
-0.29272	-19.1193		-0.29272	-20.5765
-0.29211	-18.8904		-0.29181	-20.3323
-0.29059	-18.6615		-0.2912	-20.1111
-0.28937	-18.4326		-0.28937	-19.8669
-0.28876	-18.2037		-0.28815	-19.6304
-0.28723	-17.9825		-0.28784	-19.4016
-0.28601	-17.7689		-0.28601	-19.165
-0.2851	-17.5476		-0.2851	-18.9438
-0.28448	-17.3264		-0.28448	-18.7149
-0.28357	-17.1051		-0.28357	-18.486
-0.28204	-16.8915		-0.28296	-18.2648
-0.28113	-16.6779		-0.28235	-18.0359
-0.28021	-16.4566		-0.2796	-17.8223
-0.27838	-16.243		-0.27899	-17.6086
-0.27838	-16.0294		-0.27777	-17.3798
-0.27655	-15.8157		-0.27716	-17.1585
-0.27594	-15.6097		-0.27563	-16.9373
-0.27472	-15.4038		-0.2738	-16.7236
-0.2738	-15.2054		-0.2738	-16.51
-0.27289	-14.9994		-0.27197	-16.2964
-0.27167	-14.7934		-0.27106	-16.0828
-0.27075	-14.595		-0.27106	-15.8768
-0.26953	-14.3967		-0.26953	-15.6784
-0.26831	-14.1983		-0.26831	-15.4724
-0.26709	-13.9999		-0.2677	-15.2893
-0.26617	-13.8092		-0.26648	-15.0757
-0.26526	-13.6185		-0.26526	-14.8697
-0.26373	-13.4201		-0.26404	-14.6637
-0.26312	-13.2294		-0.26282	-14.473
-0.26251	-13.0463		-0.2619	-14.2822
-0.26099	-12.8632		-0.26038	-14.0839
-0.25977	-12.6724		-0.25946	-13.8931
-0.25824	-12.4893		-0.25824	-13.7024
-0.25824	-12.3146		-0.25763	-13.504
-0.25641	-12.1353		-0.25671	-13.3133
-0.25549	-11.9614		-0.25519	-13.1302
-0.25427	-11.7851		-0.25427	-12.9471
-0.25336	-11.6013		-0.25336	-12.7792
-0.25153	-11.4288		-0.25244	-12.5961
-0.25061	-11.2534		-0.25122	-12.4237
-0.25061	-11.0809		-0.25061	-12.2475
-0.24847	-10.9116		-0.24908	-12.0712
-0.24786	-10.7422		-0.24786	-11.8957
-0.24695	-10.5797		-0.24756	-11.721
-0.24603	-10.4164		-0.24573	-11.5425
-0.24512	-10.2547		-0.24512	-11.3739
-0.24359	-10.0937		-0.2442	-11.2122
-0.24268	-9.93423		-0.24298	-11.0443
-0.24115	-9.77859		-0.24115	-10.878
-0.24054	-9.62296		-0.24054	-10.7124
-0.23932	-9.47266		-0.23993	-10.5453
-0.2381	-9.31854		-0.2384	-10.3844
-0.23749	-9.16367		-0.23718	-10.2257
-0.23627	-9.01184		-0.23596	-10.0693
-0.23535	-8.86154		-0.23535	-9.91287
-0.23383	-8.71582		-0.23444	-9.75876
-0.23322	-8.57086		-0.23352	-9.6077
-0.2323	-8.42819		-0.2323	-9.45587
-0.23077	-8.29086		-0.23108	-9.3132
-0.23016	-8.15048		-0.23047	-9.16519
-0.22894	-8.01163		-0.22803	-9.02328
-0.22742	-7.87659		-0.22772	-8.87756
-0.22681	-7.74002		-0.22559	-8.73566
-0.22528	-7.60498		-0.22528	-8.59222
-0.22437	-7.47299		-0.22437	-8.45184
-0.22345	-7.34482		-0.22375	-8.31451
-0.22284	-7.21436		-0.22253	-8.18253
-0.22131	-7.08771		-0.22131	-8.04749
-0.22009	-6.95953		-0.22009	-7.91473
-0.21979	-6.83594		-0.21887	-7.77817
-0.21826	-6.71387		-0.21796	-7.64313
-0.21674	-6.59409		-0.21735	-7.52029
-0.21613	-6.47888		-0.21643	-7.38983
-0.2149	-6.35757		-0.21521	-7.26166
-0.21338	-6.24008		-0.21368	-7.13654
-0.21216	-6.12488		-0.21246	-7.0137
-0.21185	-6.01273		-0.21185	-6.89163
-0.21033	-5.89676		-0.21033	-6.77414
-0.20911	-5.78537		-0.20941	-6.65512
-0.2085	-5.68008		-0.2085	-6.53687
-0.20789	-5.57404		-0.20758	-6.42166
-0.20575	-5.46646		-0.20575	-6.30417
-0.20544	-5.36423		-0.20544	-6.18973
-0.20422	-5.26199		-0.20422	-6.07529
-0.20331	-5.16281		-0.2027	-5.96542
-0.20178	-5.05981		-0.20178	-5.8548
-0.20117	-4.95987		-0.20117	-5.74799
-0.19965	-4.86069		-0.19965	-5.6427
-0.19873	-4.76227		-0.19904	-5.53818
-0.19812	-4.67072		-0.19751	-5.43747
-0.19629	-4.57458		-0.19659	-5.33524
-0.19568	-4.4838		-0.19629	-5.23682
-0.19446	-4.39224		-0.19507	-5.13916
-0.19324	-4.30527		-0.19354	-5.04379
-0.19232	-4.21753		-0.19263	-4.94614
-0.1911	-4.13513		-0.19171	-4.85229
-0.18988	-4.04663		-0.19049	-4.75845
-0.18988	-3.96271		-0.18866	-4.66385
-0.18835	-3.88031		-0.18805	-4.57611
-0.18683	-3.79791		-0.18713	-4.48532
-0.18652	-3.71857		-0.18591	-4.40063
-0.18469	-3.63922		-0.18469	-4.31213
-0.18439	-3.56216		-0.18378	-4.22516
-0.18286	-3.48434		-0.18317	-4.14047
-0.18195	-3.40881		-0.18134	-4.05731
-0.18073	-3.33481		-0.18042	-3.97415
-0.17889	-3.26157		-0.1795	-3.89099
-0.17889	-3.18909		-0.17798	-3.81012
-0.17767	-3.11737		-0.17767	-3.7323
-0.17676	-3.04718		-0.17676	-3.65982
-0.17523	-2.97928		-0.17523	-3.58353
-0.17462	-2.9129		-0.17432	-3.50952
-0.17371	-2.84882		-0.1731	-3.43399
-0.17188	-2.7832		-0.17218	-3.36304
-0.17096	-2.71988		-0.17096	-3.29132
-0.16974	-2.65656		-0.16974	-3.2196
-0.16882	-2.59781		-0.16882	-3.15094
-0.16791	-2.53983		-0.1676	-3.0838
-0.16669	-2.48032		-0.16699	-3.01666
-0.16547	-2.42157		-0.16577	-2.94876
-0.16455	-2.36588		-0.16455	-2.88239
-0.16364	-2.31247		-0.16333	-2.82135
-0.16302	-2.25754		-0.16241	-2.75879
-0.1618	-2.20413		-0.1618	-2.69928
-0.16089	-2.15149		-0.16119	-2.63901
-0.15906	-2.10114		-0.15997	-2.57874
-0.15845	-2.05154		-0.15845	-2.52228
-0.15723	-2.00119		-0.15723	-2.46582
-0.15631	-1.95465		-0.1557	-2.41013
-0.15509	-1.90735		-0.1557	-2.35443
-0.15479	-1.85928		-0.15417	-2.30103
-0.15326	-1.81274		-0.15234	-2.24991
-0.15143	-1.76773		-0.15173	-2.19574
-0.15112	-1.72195		-0.15082	-2.14462
-0.1496	-1.67923		-0.1499	-2.09427
-0.14868	-1.63574		-0.14868	-2.04391
-0.14807	-1.59683		-0.14746	-1.99738
-0.14685	-1.5564		-0.14655	-1.94931
-0.14532	-1.51749		-0.14532	-1.90353
-0.14441	-1.47934		-0.1438	-1.85928
-0.14319	-1.44043		-0.14319	-1.81274
-0.14197	-1.40381		-0.14258	-1.76926
-0.14136	-1.36719		-0.14166	-1.72882
-0.14014	-1.33057		-0.14014	-1.68762
-0.13922	-1.29623		-0.13922	-1.64871
-0.138	-1.2619		-0.1377	-1.60675
-0.1377	-1.22833		-0.13678	-1.56784
-0.13586	-1.19667		-0.13556	-1.5274
-0.13434	-1.1644		-0.13495	-1.48926
-0.13403	-1.13403		-0.13312	-1.45111
-0.13312	-1.10229		-0.13281	-1.41678
-0.1319	-1.07254		-0.13159	-1.38092
-0.13068	-1.04347		-0.13037	-1.34811
-0.12946	-1.01471		-0.12915	-1.31454
-0.12823	-0.98618		-0.12762	-1.28021
-0.12701	-0.95886		-0.12732	-1.24817
-0.12579	-0.93201		-0.12671	-1.2178
-0.12488	-0.90622		-0.12488	-1.18652
-0.12366	-0.87944		-0.12396	-1.15555
-0.12335	-0.85526		-0.12305	-1.12564
-0.12213	-0.83015		-0.12183	-1.09512
-0.12061	-0.80513		-0.12061	-1.06537
-0.12	-0.78201		-0.11969	-1.03989
-0.11877	-0.75821		-0.11816	-1.01097
-0.11755	-0.73685		-0.11725	-0.98709
-0.11633	-0.71533		-0.11694	-0.96115
-0.11542	-0.69397		-0.11603	-0.93758
-0.1145	-0.6739		-0.1142	-0.91202
-0.11359	-0.65491		-0.11298	-0.88974
-0.11237	-0.63576		-0.11237	-0.86639
-0.11115	-0.61684		-0.11115	-0.84366
-0.11023	-0.59776		-0.10992	-0.82123
-0.10901	-0.57976		-0.10931	-0.79926
-0.10809	-0.56343		-0.10748	-0.77812
-0.10748	-0.54474		-0.10687	-0.75691
-0.10596	-0.52689		-0.10565	-0.73616
-0.10443	-0.51048		-0.10504	-0.71518
-0.10413	-0.49385		-0.10321	-0.6955
-0.10291	-0.47775		-0.10291	-0.67757
-0.10168	-0.46227		-0.10168	-0.6575
-0.10077	-0.4464		-0.10016	-0.63927
-0.09894	-0.43251		-0.09924	-0.6218
-0.09772	-0.42023		-0.09863	-0.60478
-0.09772	-0.40672		-0.09711	-0.588
-0.09589	-0.39307		-0.0965	-0.57274
-0.09467	-0.38116		-0.09497	-0.55565
-0.09406	-0.36888		-0.09406	-0.54077
-0.09314	-0.35637		-0.09344	-0.52498
-0.09192	-0.34454		-0.09131	-0.5101
-0.09039	-0.33371		-0.09131	-0.49683
-0.09039	-0.32112		-0.09009	-0.48401
-0.08856	-0.3093		-0.08917	-0.47112
-0.08795	-0.2993		-0.08795	-0.45952
-0.08673	-0.28824		-0.08673	-0.44769
-0.0849	-0.2774		-0.08551	-0.43587
-0.08459	-0.26627		-0.08429	-0.42221
-0.08368	-0.25757		-0.08307	-0.40901
-0.08276	-0.2491		-0.08215	-0.39734
-0.08093	-0.23979		-0.08124	-0.38666
-0.08002	-0.23033		-0.08002	-0.37621
-0.0791	-0.22179		-0.07941	-0.36407
-0.07788	-0.21355		-0.07849	-0.35492
-0.07727	-0.2047		-0.07697	-0.34386
-0.07666	-0.19638		-0.07574	-0.33455
-0.07422	-0.18814		-0.07483	-0.32516
-0.07391	-0.17952		-0.07391	-0.31532
-0.07269	-0.1722		-0.07269	-0.30678
-0.07208	-0.16487		-0.07117	-0.29648
-0.07086	-0.15747		-0.07086	-0.28809
-0.06995	-0.15053		-0.06934	-0.2803
-0.06812	-0.14351		-0.06873	-0.27069
-0.0672	-0.13809		-0.0675	-0.26276
-0.06598	-0.13031		-0.06628	-0.25665
-0.06476	-0.12413		-0.06537	-0.24895
-0.06415	-0.11879		-0.06415	-0.24086
-0.06384	-0.11185		-0.06354	-0.23338
-0.06232	-0.10643		-0.0614	-0.22766
-0.0611	-0.10117		-0.0611	-0.22011
-0.05927	-0.09543		-0.05988	-0.21423
-0.05896	-0.08928		-0.05835	-0.20767
-0.05804	-0.0852		-0.05774	-0.20142
-0.05713	-0.08031		-0.05652	-0.1944
-0.05591	-0.07564		-0.0553	-0.18967
-0.05438	-0.0692		-0.05469	-0.18242
-0.05347	-0.06501		-0.05286	-0.17685
-0.05286	-0.06104		-0.05194	-0.17044
-0.05164	-0.05737		-0.05133	-0.16632
-0.05011	-0.05266		-0.05042	-0.15968
-0.04919	-0.04919		-0.04828	-0.1548
-0.04797	-0.04446		-0.04828	-0.14931
-0.04675	-0.04148		-0.04736	-0.14465
-0.04584	-0.03791		-0.04584	-0.13939
-0.04462	-0.03384		-0.04523	-0.13466
-0.04431	-0.02943		-0.04401	-0.12985
-0.0434	-0.02573		-0.04309	-0.12543
-0.04187	-0.02351		-0.04156	-0.12093
-0.04065	-0.01922		-0.04065	-0.11711
-0.03973	-0.01511		-0.03912	-0.11261
-0.03882	-0.0118		-0.03851	-0.10841
-0.03729	-0.008		-0.03729	-0.10452
-0.03638	-0.0056		-0.03607	-0.10047
-0.03485	-0.00126		-0.03485	-0.09766
-0.03424	0.00151		-0.03455	-0.09303
-0.03271	0.00385		-0.03333	-0.08937
-0.0318	0.00711		-0.0321	-0.08627
-0.03149	0.01085		-0.03058	-0.0825
-0.03027	0.01392		-0.02966	-0.07813
-0.02936	0.01691		-0.02844	-0.07579
-0.02783	0.01855		-0.02722	-0.0724
-0.02631	0.02245		-0.02631	-0.06824
-0.026	0.02583		-0.02539	-0.06572
-0.02509	0.02892		-0.02417	-0.06175
-0.02386	0.03175		-0.02386	-0.0594
-0.02264	0.03445		-0.02264	-0.05545
-0.02173	0.03615		-0.02142	-0.05321
-0.0199	0.0394		-0.0202	-0.04981
-0.0199	0.04148		-0.01959	-0.04574
-0.01807	0.04479		-0.01898	-0.04268
-0.01715	0.0468		-0.01746	-0.03944
-0.01563	0.05117		-0.01654	-0.03746
-0.01563	0.05306		-0.01471	-0.03467
-0.0144	0.05489		-0.0141	-0.03018
-0.01288	0.0566		-0.01288	-0.02802
-0.01257	0.05863		-0.01196	-0.02546
-0.01044	0.06104		-0.01105	-0.02266
-0.00922	0.06342		-0.00952	-0.01894
-0.00861	0.06583		-0.00861	-0.01591
-0.00769	0.06725		-0.008	-0.01268
-0.00677	0.06999		-0.00647	-0.00962
-0.00525	0.07272		-0.00586	-0.00693
-0.00403	0.07419		-0.00403	-0.00429
-0.00342	0.07737		-0.00311	-0.00136
-0.00281	0.07789		-0.0022	0.00117
-0.00159	0.08192		-0.000976563	0.00478
0.000549316	0.08406		0.000244141	0.00704
0.000244141	0.08669		0.00116	0.01015
0.00177	0.08898		0.00208	0.01201
0.0033	0.08954		0.0033	0.01392
0.00391	0.09325		0.00452	0.0174
0.00543	0.09441		0.00482	0.01931
0.00635	0.09684		0.00635	0.02242
0.00757	0.09826		0.00726	0.02455
0.00818	0.10171		0.00818	0.0272
0.0097	0.10361		0.0097	0.02954
0.01062	0.10498		0.01031	0.03219
0.01184	0.10727		0.01154	0.03417
0.01276	0.10956		0.01306	0.03687
0.01428	0.11185		0.01428	0.03921
0.01489	0.11398		0.01459	0.04189
0.0155	0.11696		0.01611	0.04389
0.01764	0.1181		0.01611	0.04512
0.01825	0.12054		0.01794	0.04653
0.01886	0.12215		0.01917	0.04969
0.02008	0.12444		0.02039	0.05228
0.0213	0.12604		0.0213	0.05445
0.02252	0.12726		0.02222	0.05646
0.02313	0.12894		0.02344	0.05843
0.02405	0.13229		0.02466	0.05942
0.02557	0.13435		0.02557	0.06183
0.0271	0.13527		0.0274	0.06342
0.02771	0.13725		0.02802	0.06558
0.02893	0.13878		0.02924	0.06819
0.02954	0.1403		0.02985	0.06981
0.03107	0.14198		0.03107	0.07259
0.03198	0.1445		0.03198	0.07354
0.0329	0.14618		0.0329	0.0763
0.03412	0.14725		0.03351	0.07906
0.03564	0.15022		0.03503	0.08225
0.03595	0.15091		0.03595	0.08289
0.03717	0.15388		0.03717	0.08507
0.03778	0.15434		0.03809	0.08783
0.03961	0.15686		0.03931	0.08968
0.04083	0.15724		0.03992	0.09133
0.04144	0.16068		0.04175	0.09375
0.04236	0.16159		0.04266	0.09608
0.04327	0.16212		0.04419	0.09826
0.0451	0.16548		0.04449	0.10019
0.04602	0.16525		0.04572	0.10406
0.04724	0.16701		0.04724	0.10452
0.04816	0.16838		0.04785	0.10628
0.04938	0.17036		0.04907	0.10887
0.05029	0.17113		0.05029	0.11078
0.04938	0.13771		0.04877	0.07944
0.04755	0.12032		0.04846	0.06549
0.04633	0.10597		0.04663	0.05244
0.04541	0.09521		0.04602	0.04229
0.0448	0.08492		0.0448	0.0316
0.04327	0.07384		0.04358	0.02309
0.04266	0.06598		0.04297	0.01542
0.04144	0.05651		0.04144	0.00689
0.04053	0.04841		0.04053	-0.000228882
0.03992	0.04011		0.039	-0.00778
0.03839	0.0332		0.0387	-0.01334
0.03656	0.02588		0.03717	-0.021
0.03625	0.01904		0.03595	-0.02648
0.03503	0.01228		0.03534	-0.03226
0.03412	0.00647		0.03381	-0.03886
0.03259	-0.00062561		0.0329	-0.04446
0.03168	-0.00513		0.03168	-0.04984
0.03076	-0.01033		0.03076	-0.05415
0.02924	-0.01599		0.02985	-0.05965
0.02863	-0.02048		0.02863	-0.06426
0.02802	-0.02641		0.0271	-0.06889
0.02679	-0.03139		0.0271	-0.07367
0.02618	-0.03556		0.02527	-0.07815
0.02435	-0.03991		0.02435	-0.0827
0.02313	-0.04444		0.02344	-0.08659
0.02283	-0.04872		0.02283	-0.09035
0.02161	-0.05177		0.0213	-0.09554
0.02008	-0.05699		0.02039	-0.09748
0.01917	-0.06		0.01917	-0.1027
0.01764	-0.06342		0.01794	-0.10544
0.01733	-0.0671		0.01703	-0.10918
0.01581	-0.07053		0.0155	-0.1133
0.01459	-0.07386		0.01489	-0.11688
0.01337	-0.07639		0.01398	-0.11902
0.01276	-0.08044		0.01245	-0.12344
0.01154	-0.0841		0.01154	-0.12558
0.01062	-0.08717		0.01001	-0.12909
0.00909	-0.08954		0.0094	-0.1326
0.00848	-0.09205		0.00818	-0.13428
0.00757	-0.09526		0.00757	-0.13741
0.00635	-0.09803		0.00574	-0.14084
0.00482	-0.10063		0.00543	-0.14221
0.00482	-0.10292		0.00452	-0.14557
0.00269	-0.10475		0.00299	-0.14801
0.00208	-0.10872		0.00208	-0.15144
0.000854492	-0.11047		0.00116	-0.15427
-6.10352e-05	-0.11269		0.000244141	-0.15617

## Sheet: Figure 3a
E	Current density		E	Current density		E	Current density		E	Current density		E	Current density		E	Current density
V vs. RHE	mA cm-2		V vs. RHE	mA cm-2		V vs. RHE	mA cm-2		V vs. RHE	mA cm-2		V vs. RHE	mA cm-2		V vs. RHE	mA cm-2
	NiS			NiS-10			NiS-20			NiS-30			NiS-40			NiS-50
0	-4.26		0	-3.106		0	-3.07		0	-4.31		0	-5.52		0	-5.902
-0.001	-4.438		-0.001	-3.18		-0.001	-3.228		-0.001	-5.028		-0.001	-6.38		-0.001	-6.38
-0.002	-4.838		-0.002	-3.106		-0.002	-3.312		-0.002	-4.716		-0.002	-6.042		-0.002	-6.166
-0.003	-5.054		-0.003	-2.62		-0.003	-3.346		-0.003	-4.538		-0.003	-6.7		-0.003	-6.374
-0.004	-5.508		-0.004	-3.28		-0.004	-3.442		-0.004	-4.808		-0.004	-5.3		-0.004	-5.962
-0.005	-4.71		-0.005	-3.086		-0.005	-2.752		-0.005	-4.844		-0.005	-5.704		-0.005	-5.446
-0.006	-4.39		-0.006	-3.762		-0.006	-2.616		-0.006	-4.36		-0.006	-6.172		-0.006	-6.3
-0.007	-4.432		-0.007	-3.412		-0.007	-2.498		-0.007	-4.678		-0.007	-5.87		-0.007	-5.564
-0.008	-4.402		-0.008	-3.546		-0.008	-2.644		-0.008	-5.102		-0.008	-6		-0.008	-4.844
-0.009	-5.114		-0.009	-4.18		-0.009	-2.72		-0.009	-4.654		-0.009	-7.136		-0.009	-5.206
-0.01	-4.802		-0.01	-2.904		-0.01	-2.876		-0.01	-3.96		-0.01	-7.272		-0.01	-4.42
-0.011	-4.722		-0.011	-2.852		-0.011	-3.47		-0.011	-3.972		-0.011	-5.914		-0.011	-5.022
-0.012	-4.562		-0.012	-3.272		-0.012	-3.254		-0.012	-4.36		-0.012	-6.122		-0.012	-6.134
-0.013	-5.114		-0.013	-3.184		-0.013	-3.982		-0.013	-4.138		-0.013	-6.564		-0.013	-4.924
-0.014	-4.918		-0.014	-2.832		-0.014	-3.616		-0.014	-4.55		-0.014	-5.544		-0.014	-5.576
-0.015	-5.724		-0.015	-2.984		-0.015	-3.504		-0.015	-4.212		-0.015	-5.022		-0.015	-5.214
-0.016	-4.802		-0.016	-2.92		-0.016	-3.088		-0.016	-4.532		-0.016	-4.696		-0.016	-5.034
-0.017	-5.188		-0.017	-3.032		-0.017	-3.14		-0.017	-4.298		-0.017	-5.392		-0.017	-6.214
-0.018	-6.006		-0.018	-3.686		-0.018	-3.158		-0.018	-5.066		-0.018	-5.988		-0.018	-5.244
-0.019	-5.582		-0.019	-3.098		-0.019	-3.88		-0.019	-4.218		-0.019	-4.862		-0.019	-5.398
-0.02	-5.692		-0.02	-3.754		-0.02	-2.938		-0.02	-5.2		-0.02	-4.518		-0.02	-5.802
-0.021	-5.01		-0.021	-3.418		-0.021	-3.078		-0.021	-4.888		-0.021	-5.066		-0.021	-5.054
-0.022	-4.796		-0.022	-3.548		-0.022	-3.264		-0.022	-4.206		-0.022	-4.58		-0.022	-4.568
-0.023	-4.642		-0.023	-2.914		-0.023	-2.814		-0.023	-3.874		-0.023	-5.354		-0.023	-4.218
-0.024	-4.39		-0.024	-2.866		-0.024	-3.064		-0.024	-4.206		-0.024	-5.68		-0.024	-5.066
-0.025	-4.452		-0.025	-3.026		-0.025	-3.332		-0.025	-5.286		-0.025	-5.994		-0.025	-4.636
-0.026	-4.784		-0.026	-3.792		-0.026	-3.584		-0.026	-4.414		-0.026	-5.828		-0.026	-5.034
-0.027	-4.352		-0.027	-3.32		-0.027	-3.396		-0.027	-4.776		-0.027	-5.65		-0.027	-5.17
-0.028	-4.63		-0.028	-3.112		-0.028	-3.392		-0.028	-4.426		-0.028	-6.03		-0.028	-5.268
-0.029	-4.844		-0.029	-3.538		-0.029	-3.576		-0.029	-4.458		-0.029	-6.768		-0.029	-4.918
-0.03	-5.864		-0.03	-2.858		-0.03	-3.796		-0.03	-4.384		-0.03	-5.57		-0.03	-4.9
-0.031	-5.108		-0.031	-2.576		-0.031	-3.242		-0.031	-4.532		-0.031	-6.792		-0.031	-5.41
-0.032	-5.514		-0.032	-3.43		-0.032	-3.41		-0.032	-4.482		-0.032	-6.042		-0.032	-5.3
-0.033	-4.494		-0.033	-3.062		-0.033	-3.79		-0.033	-5.802		-0.033	-4.722		-0.033	-4.862
-0.034	-4.61		-0.034	-3.132		-0.034	-3.792		-0.034	-4.426		-0.034	-5.36		-0.034	-6.024
-0.035	-5.06		-0.035	-3.494		-0.035	-3.292		-0.035	-4.384		-0.035	-4.796		-0.035	-6.498
-0.036	-6.006		-0.036	-3.374		-0.036	-3.4		-0.036	-4.26		-0.036	-4.948		-0.036	-6.22
-0.037	-6.03		-0.037	-3.618		-0.037	-4.278		-0.037	-4.224		-0.037	-5.508		-0.037	-6.558
-0.038	-5.446		-0.038	-3.404		-0.038	-4.206		-0.038	-4.58		-0.038	-6.116		-0.038	-5.01
-0.039	-5.76		-0.039	-3.34		-0.039	-3.802		-0.039	-4.544		-0.039	-6.706		-0.039	-5.938
-0.04	-5.914		-0.04	-3.012		-0.04	-3.612		-0.04	-4.862		-0.04	-9.022		-0.04	-5.564
-0.041	-5.968		-0.041	-3.458		-0.041	-4.122		-0.041	-4.63		-0.041	-6.896		-0.041	-6.086
-0.042	-5.956		-0.042	-3.312		-0.042	-3.322		-0.042	-4.36		-0.042	-6.24		-0.042	-6.51
-0.043	-4.894		-0.043	-3.92		-0.043	-3.044		-0.043	-4.776		-0.043	-5.2		-0.043	-5.354
-0.044	-5.558		-0.044	-2.97		-0.044	-3.224		-0.044	-4.42		-0.044	-5.392		-0.044	-5.65
-0.045	-6.086		-0.045	-3.374		-0.045	-3.386		-0.045	-5.042		-0.045	-5.194		-0.045	-5.048
-0.046	-5.828		-0.046	-3.958		-0.046	-3.262		-0.046	-4.598		-0.046	-5.704		-0.046	-5.072
-0.047	-5.686		-0.047	-3.784		-0.047	-3.496		-0.047	-4.464		-0.047	-5.576		-0.047	-5.452
-0.048	-6.246		-0.048	-3.564		-0.048	-3.166		-0.048	-4.704		-0.048	-5.3		-0.048	-6.676
-0.049	-6.116		-0.049	-3.86		-0.049	-3.708		-0.049	-5.57		-0.049	-6.068		-0.049	-4.998
-0.05	-5.87		-0.05	-3.218		-0.05	-3.544		-0.05	-4.734		-0.05	-5.404		-0.05	-5.778
-0.051	-5.226		-0.051	-4.176		-0.051	-3.214		-0.051	-4.63		-0.051	-6.552		-0.051	-5.072
-0.052	-5.398		-0.052	-4.094		-0.052	-3.492		-0.052	-4.372		-0.052	-6.178		-0.052	-6.048
-0.053	-5.68		-0.053	-4.062		-0.053	-3.69		-0.053	-4.438		-0.053	-6.946		-0.053	-5.81
-0.054	-5.588		-0.054	-4.14		-0.054	-3.698		-0.054	-4.07		-0.054	-5.49		-0.054	-5.262
-0.055	-5.876		-0.055	-3.58		-0.055	-3.592		-0.055	-4.102		-0.055	-5.22		-0.055	-4.728
-0.056	-6.558		-0.056	-4.176		-0.056	-3.97		-0.056	-5.502		-0.056	-5.066		-0.056	-4.532
-0.057	-5.784		-0.057	-3.788		-0.057	-4.276		-0.057	-4.592		-0.057	-5.464		-0.057	-5.324
-0.058	-6.018		-0.058	-3.666		-0.058	-3.764		-0.058	-5.286		-0.058	-5.526		-0.058	-5.286
-0.059	-5.754		-0.059	-3.582		-0.059	-3.678		-0.059	-6.166		-0.059	-5.962		-0.059	-5.366
-0.06	-6.116		-0.06	-3.58		-0.06	-3.978		-0.06	-5.902		-0.06	-5.68		-0.06	-5.796
-0.061	-5.286		-0.061	-4.844		-0.061	-4.288		-0.061	-6.098		-0.061	-5.914		-0.061	-5.796
-0.062	-6.036		-0.062	-4.186		-0.062	-3.856		-0.062	-4.076		-0.062	-7.008		-0.062	-6.196
-0.063	-5.882		-0.063	-4.072		-0.063	-4.44		-0.063	-4.31		-0.063	-7.48		-0.063	-5.692
-0.064	-6.312		-0.064	-4.276		-0.064	-4.436		-0.064	-5.532		-0.064	-6.436		-0.064	-5.692
-0.065	-5.79		-0.065	-3.668		-0.065	-4.276		-0.065	-5.828		-0.065	-5.366		-0.065	-5.624
-0.066	-6.504		-0.066	-4.684		-0.066	-4.352		-0.066	-5.12		-0.066	-5.882		-0.066	-6.418
-0.067	-6.62		-0.067	-4.454		-0.067	-3.698		-0.067	-5.312		-0.067	-5.994		-0.067	-6.306
-0.068	-6.688		-0.068	-4.204		-0.068	-3.956		-0.068	-5.096		-0.068	-5.502		-0.068	-5.748
-0.069	-6.036		-0.069	-3.906		-0.069	-4.41		-0.069	-5.92		-0.069	-7.192		-0.069	-5.378
-0.07	-5.926		-0.07	-5.386		-0.07	-3.936		-0.07	-5.864		-0.07	-7.068		-0.07	-5.564
-0.071	-5.902		-0.071	-4.274		-0.071	-3.712		-0.071	-5.656		-0.071	-6.196		-0.071	-5.876
-0.072	-6.122		-0.072	-4.976		-0.072	-4.25		-0.072	-6.264		-0.072	-6.178		-0.072	-5.22
-0.073	-6.214		-0.073	-3.992		-0.073	-4.114		-0.073	-7.062		-0.073	-6.35		-0.073	-7.32
-0.074	-6.946		-0.074	-4.086		-0.074	-4.25		-0.074	-6.392		-0.074	-5.888		-0.074	-6.792
-0.075	-6.362		-0.075	-4.024		-0.075	-4.558		-0.075	-6.3		-0.075	-5.674		-0.075	-7.166
-0.076	-6.166		-0.076	-4.208		-0.076	-4.538		-0.076	-7.216		-0.076	-7.166		-0.076	-6.664
-0.077	-6.688		-0.077	-4.094		-0.077	-4.048		-0.077	-5.79		-0.077	-7.124		-0.077	-6.098
-0.078	-6.06		-0.078	-4.678		-0.078	-4.972		-0.078	-5.042		-0.078	-6.65		-0.078	-6.116
-0.079	-6.626		-0.079	-4.258		-0.079	-4.718		-0.079	-5.68		-0.079	-6.762		-0.079	-6.454
-0.08	-6.122		-0.08	-4.522		-0.08	-4.092		-0.08	-5.968		-0.08	-6.786		-0.08	-5.55
-0.081	-6.38		-0.081	-5.002		-0.081	-4.254		-0.081	-5.704		-0.081	-6.54		-0.081	-5.822
-0.082	-6.564		-0.082	-4.816		-0.082	-5.728		-0.082	-5.828		-0.082	-7.008		-0.082	-5.766
-0.083	-7.05		-0.083	-4.01		-0.083	-5.404		-0.083	-5.882		-0.083	-6.804		-0.083	-6.43
-0.084	-6.466		-0.084	-3.812		-0.084	-4.912		-0.084	-7.172		-0.084	-6.54		-0.084	-6.338
-0.085	-6.89		-0.085	-5.148		-0.085	-4.672		-0.085	-6.816		-0.085	-7.542		-0.085	-7.296
-0.086	-6.774		-0.086	-4.488		-0.086	-4.85		-0.086	-6.97		-0.086	-7.246		-0.086	-6.688
-0.087	-6.504		-0.087	-5.558		-0.087	-4.882		-0.087	-6.656		-0.087	-7.044		-0.087	-7.21
-0.088	-7.068		-0.088	-5.164		-0.088	-5.342		-0.088	-6.816		-0.088	-6.736		-0.088	-6.35
-0.089	-6.718		-0.089	-6.246		-0.089	-5.606		-0.089	-7.332		-0.089	-7.142		-0.089	-7.48
-0.09	-7.118		-0.09	-5.188		-0.09	-5.274		-0.09	-6.466		-0.09	-7.1		-0.09	-7.4
-0.091	-6.54		-0.091	-4.974		-0.091	-4.58		-0.091	-6.786		-0.091	-7.278		-0.091	-8.1
-0.092	-6.632		-0.092	-5.14		-0.092	-4.592		-0.092	-7.578		-0.092	-7.646		-0.092	-8.2
-0.093	-6.982		-0.093	-4.796		-0.093	-4.61		-0.093	-6.848		-0.093	-7.524		-0.093	-8.1
-0.094	-6.362		-0.094	-5.054		-0.094	-4.826		-0.094	-7.498		-0.094	-8.278		-0.094	-8.844
-0.095	-6.166		-0.095	-6.578		-0.095	-5.214		-0.095	-6.982		-0.095	-9.126		-0.095	-8.316
-0.096	-6.264		-0.096	-5.274		-0.096	-6.134		-0.096	-7.634		-0.096	-8.432		-0.096	-8.746
-0.097	-6.786		-0.097	-6.326		-0.097	-5.896		-0.097	-7.136		-0.097	-8.77		-0.097	-8.586
-0.098	-6.596		-0.098	-5.68		-0.098	-5.994		-0.098	-6.97		-0.098	-8.574		-0.098	-7.634
-0.099	-7.536		-0.099	-5.742		-0.099	-6.484		-0.099	-7.29		-0.099	-8.408		-0.099	-8.298
-0.1	-7.112		-0.1	-6.264		-0.1	-6.086		-0.1	-7.044		-0.1	-8.622		-0.1	-8.642
-0.101	-7.02		-0.101	-6.172		-0.101	-6.676		-0.101	-7.308		-0.101	-8.788		-0.101	-8.112
-0.102	-7.08		-0.102	-6.466		-0.102	-6.06		-0.102	-7.37		-0.102	-9.734		-0.102	-9.164
-0.103	-6.742		-0.103	-5.736		-0.103	-5.908		-0.103	-7.53		-0.103	-9.514		-0.103	-7.91
-0.104	-6.656		-0.104	-5.834		-0.104	-5.674		-0.104	-8.02		-0.104	-9.102		-0.104	-9.41
-0.105	-6.558		-0.105	-5.736		-0.105	-5.828		-0.105	-8.168		-0.105	-9.594		-0.105	-9.292
-0.106	-6.724		-0.106	-5.354		-0.106	-6.006		-0.106	-8.862		-0.106	-10.41		-0.106	-10.798
-0.107	-6.742		-0.107	-5.914		-0.107	-6.756		-0.107	-8.648		-0.107	-9.502		-0.107	-9.41
-0.108	-6.994		-0.108	-6.492		-0.108	-6.73		-0.108	-9.016		-0.108	-9.47		-0.108	-9.636
-0.109	-6.976		-0.109	-6.528		-0.109	-6.504		-0.109	-10.054		-0.109	-9.974		-0.109	-8.894
-0.11	-7.848		-0.11	-6.196		-0.11	-6.54		-0.11	-9.476		-0.11	-10.848		-0.11	-9.772
-0.111	-7.062		-0.111	-6.626		-0.111	-7.358		-0.111	-10		-0.111	-10.822		-0.111	-9.692
-0.112	-6.756		-0.112	-6.466		-0.112	-7.596		-0.112	-9.404		-0.112	-10.522		-0.112	-9.95
-0.113	-6.952		-0.113	-6.51		-0.113	-7.352		-0.113	-8.986		-0.113	-11.05		-0.113	-10.614
-0.114	-7.166		-0.114	-6.946		-0.114	-7.622		-0.114	-10.178		-0.114	-11.486		-0.114	-9.882
-0.115	-7.474		-0.115	-7		-0.115	-8.04		-0.115	-9.268		-0.115	-10.65		-0.115	-11.474
-0.116	-7.014		-0.116	-7.382		-0.116	-8.506		-0.116	-8.684		-0.116	-10.608		-0.116	-11.35
-0.117	-7.296		-0.117	-7.172		-0.117	-8.206		-0.117	-9.772		-0.117	-11.83		-0.117	-10.994
-0.118	-7.418		-0.118	-7.186		-0.118	-7.928		-0.118	-9.354		-0.118	-11.548		-0.118	-10.57
-0.119	-7.504		-0.119	-6.982		-0.119	-7.468		-0.119	-10.546		-0.119	-11.756		-0.119	-10.994
-0.12	-8.02		-0.12	-7.02		-0.12	-7.702		-0.12	-10.448		-0.12	-11.848		-0.12	-11.27
-0.121	-6.756		-0.121	-7.086		-0.121	-8.112		-0.121	-10.374		-0.121	-11.622		-0.121	-12.218
-0.122	-7		-0.122	-7.702		-0.122	-8.082		-0.122	-11.184		-0.122	-11.744		-0.122	-11.67
-0.123	-7.014		-0.123	-7.948		-0.123	-7.99		-0.123	-10.816		-0.123	-12.978		-0.123	-12.408
-0.124	-7.246		-0.124	-8.186		-0.124	-8.346		-0.124	-10.964		-0.124	-12.42		-0.124	-13.058
-0.125	-7.59		-0.125	-8.604		-0.125	-8.242		-0.125	-11.074		-0.125	-12.72		-0.125	-13.144
-0.126	-7.068		-0.126	-8.58		-0.126	-8.58		-0.126	-10.964		-0.126	-12.598		-0.126	-13.778
-0.127	-7.252		-0.127	-8.438		-0.127	-9.914		-0.127	-11.29		-0.127	-12.622		-0.127	-13.944
-0.128	-7.492		-0.128	-8.69		-0.128	-9.238		-0.128	-11.774		-0.128	-12.568		-0.128	-12.574
-0.129	-7.308		-0.129	-8.69		-0.129	-9.686		-0.129	-11.836		-0.129	-13.022		-0.129	-13.17
-0.13	-7.24		-0.13	-9.582		-0.13	-10.152		-0.13	-12.032		-0.13	-14.03		-0.13	-13.674
-0.131	-7.444		-0.131	-9.33		-0.131	-9.576		-0.131	-11.996		-0.131	-13.654		-0.131	-13.654
-0.132	-7.75		-0.132	-8.642		-0.132	-10.472		-0.132	-12.5		-0.132	-14.104		-0.132	-13.532
-0.133	-6.964		-0.133	-9.502		-0.133	-10.614		-0.133	-12.456		-0.133	-15.91		-0.133	-14.76
-0.134	-7.346		-0.134	-8.66		-0.134	-10.324		-0.134	-12.592		-0.134	-15.498		-0.134	-14.522
-0.135	-7.266		-0.135	-9.132		-0.135	-10.614		-0.135	-13.396		-0.135	-15.222		-0.135	-14.294
-0.136	-7.554		-0.136	-8.966		-0.136	-10.84		-0.136	-13.268		-0.136	-15.394		-0.136	-16.414
-0.137	-7.246		-0.137	-8.98		-0.137	-10.78		-0.137	-13.342		-0.137	-15.448		-0.137	-15.56
-0.138	-7.806		-0.138	-9.226		-0.138	-10.798		-0.138	-13.864		-0.138	-15.664		-0.138	-16.376
-0.139	-8.254		-0.139	-10.134		-0.139	-10.964		-0.139	-14.662		-0.139	-17.04		-0.139	-15.842
-0.14	-7.326		-0.14	-10.276		-0.14	-11.382		-0.14	-14.588		-0.14	-16.794		-0.14	-16.56
-0.141	-7.314		-0.141	-10.798		-0.141	-11.886		-0.141	-15.302		-0.141	-17.74		-0.141	-16.646
-0.142	-7.984		-0.142	-10.762		-0.142	-12.402		-0.142	-15.338		-0.142	-17.408		-0.142	-16.788
-0.143	-7.438		-0.143	-10.51		-0.143	-12.144		-0.143	-15.824		-0.143	-18.662		-0.143	-16.518
-0.144	-7.756		-0.144	-10.632		-0.144	-12.494		-0.144	-15.376		-0.144	-18.004		-0.144	-16.832
-0.145	-7.518		-0.145	-11.032		-0.145	-13.132		-0.145	-16.432		-0.145	-17.316		-0.145	-17.162
-0.146	-7.604		-0.146	-12.284		-0.146	-12.628		-0.146	-16.474		-0.146	-17.784		-0.146	-16.99
-0.147	-7.536		-0.147	-11.474		-0.147	-12.856		-0.147	-16.978		-0.147	-18.182		-0.147	-18.416
-0.148	-7.376		-0.148	-11.27		-0.148	-12.788		-0.148	-16.856		-0.148	-18.674		-0.148	-18.164
-0.149	-7.48		-0.149	-11.898		-0.149	-13.36		-0.149	-16.868		-0.149	-18.908		-0.149	-18.508
-0.15	-7.554		-0.15	-12.07		-0.15	-13.686		-0.15	-17.68		-0.15	-20.1		-0.15	-18.686
-0.151	-8.358		-0.151	-11.922		-0.151	-14.196		-0.151	-17.82		-0.151	-20.3		-0.151	-19.086
-0.152	-7.794		-0.152	-11.806		-0.152	-15.264		-0.152	-18.09		-0.152	-19.916		-0.152	-19.308
-0.153	-8.07		-0.153	-11.88		-0.153	-15.118		-0.153	-17.526		-0.153	-20.48		-0.153	-19.228
-0.154	-7.388		-0.154	-12.536		-0.154	-15.16		-0.154	-17.752		-0.154	-20.56		-0.154	-19.836
-0.155	-8.07		-0.155	-12.936		-0.155	-15.038		-0.155	-18.44		-0.155	-21.04		-0.155	-20.04
-0.156	-7.406		-0.156	-12.93		-0.156	-15.264		-0.156	-19.424		-0.156	-21.38		-0.156	-20.74
-0.157	-7		-0.157	-12.788		-0.157	-15.062		-0.157	-19.068		-0.157	-21.16		-0.157	-20.92
-0.158	-7.388		-0.158	-14.004		-0.158	-15.454		-0.158	-19.56		-0.158	-21.62		-0.158	-21.98
-0.159	-7.524		-0.159	-14.312		-0.159	-15.658		-0.159	-20.14		-0.159	-22.18		-0.159	-21.62
-0.16	-7.438		-0.16	-13.79		-0.16	-15.946		-0.16	-19.762		-0.16	-22.38		-0.16	-21.64
-0.161	-7.966		-0.161	-14.11		-0.161	-15.904		-0.161	-21.48		-0.161	-23.02		-0.161	-21.88
-0.162	-7.892		-0.162	-15.142		-0.162	-16.758		-0.162	-21.26		-0.162	-23.26		-0.162	-22.22
-0.163	-7.782		-0.163	-14.656		-0.163	-16.69		-0.163	-21.48		-0.163	-23.44		-0.163	-22.18
-0.164	-8.39		-0.164	-15.068		-0.164	-17.532		-0.164	-21.78		-0.164	-23.44		-0.164	-23.02
-0.165	-7.75		-0.165	-15.646		-0.165	-17.39		-0.165	-21.82		-0.165	-23.9		-0.165	-23.54
-0.166	-7.83		-0.166	-15.892		-0.166	-17.992		-0.166	-22.1		-0.166	-24.6		-0.166	-24.06
-0.167	-7.948		-0.167	-15.744		-0.167	-17.66		-0.167	-22.4		-0.167	-25.2		-0.167	-24.02
-0.168	-7.836		-0.168	-15.62		-0.168	-18.262		-0.168	-22.5		-0.168	-25.72		-0.168	-24.28
-0.169	-8.364		-0.169	-16.07		-0.169	-19.104		-0.169	-22.86		-0.169	-25.88		-0.169	-25.32
-0.17	-7.996		-0.17	-16.696		-0.17	-19.122		-0.17	-22.96		-0.17	-25.92		-0.17	-25.68
-0.171	-8.064		-0.171	-16.77		-0.171	-19.024		-0.171	-23.42		-0.171	-26.02		-0.171	-25.7
-0.172	-7.776		-0.172	-17.016		-0.172	-19.676		-0.172	-23.8		-0.172	-26.82		-0.172	-26
-0.173	-8.42		-0.173	-17.176		-0.173	-20.06		-0.173	-24.18		-0.173	-27.32		-0.173	-26.28
-0.174	-7.874		-0.174	-17.114		-0.174	-20.04		-0.174	-24.48		-0.174	-27.82		-0.174	-26.44
-0.175	-7.596		-0.175	-17.606		-0.175	-20.68		-0.175	-25.54		-0.175	-28.3		-0.175	-27.04
-0.176	-8.254		-0.176	-17.734		-0.176	-20.82		-0.176	-25.18		-0.176	-28.12		-0.176	-27.48
-0.177	-8.286		-0.177	-19.036		-0.177	-21.04		-0.177	-26.02		-0.177	-28.78		-0.177	-28.02
-0.178	-7.768		-0.178	-18.97		-0.178	-21.44		-0.178	-26.38		-0.178	-28.94		-0.178	-28.48
-0.179	-8.512		-0.179	-19.24		-0.179	-21.38		-0.179	-26.5		-0.179	-29.3		-0.179	-28.96
-0.18	-7.788		-0.18	-19.282		-0.18	-21.94		-0.18	-26.74		-0.18	-30.06		-0.18	-29.08
-0.181	-8.378		-0.181	-19.474		-0.181	-22.34		-0.181	-27.66		-0.181	-30.16		-0.181	-29.42
-0.182	-7.848		-0.182	-19.166		-0.182	-22.72		-0.182	-28.12		-0.182	-31		-0.182	-29.8
-0.183	-7.978		-0.183	-19.896		-0.183	-22.92		-0.183	-28.14		-0.183	-31.8		-0.183	-30.64
-0.184	-8.278		-0.184	-20.46		-0.184	-23.34		-0.184	-28.84		-0.184	-31.58		-0.184	-30.78
-0.185	-8.512		-0.185	-20.46		-0.185	-23.64		-0.185	-29.12		-0.185	-31.96		-0.185	-31.44
-0.186	-8.844		-0.186	-20.42		-0.186	-23.86		-0.186	-29.44		-0.186	-32.32		-0.186	-31.44
-0.187	-8.322		-0.187	-20.82		-0.187	-24.3		-0.187	-29.78		-0.187	-32.8		-0.187	-31.96
-0.188	-9.004		-0.188	-21.1		-0.188	-24.7		-0.188	-30.32		-0.188	-33.64		-0.188	-32.4
-0.189	-9.078		-0.189	-21.3		-0.189	-25.28		-0.189	-30.52		-0.189	-33.86		-0.189	-32.98
-0.19	-7.96		-0.19	-21.78		-0.19	-25.92		-0.19	-31		-0.19	-34.46		-0.19	-33.2
-0.191	-8.26		-0.191	-22.22		-0.191	-26.36		-0.191	-31.26		-0.191	-34.94		-0.191	-34.12
-0.192	-8.55		-0.192	-22.3		-0.192	-26.42		-0.192	-31.58		-0.192	-35.58		-0.192	-34.12
-0.193	-8.568		-0.193	-22.36		-0.193	-26.68		-0.193	-32.32		-0.193	-35.94		-0.193	-34.66
-0.194	-8.888		-0.194	-22.6		-0.194	-26.62		-0.194	-32.82		-0.194	-36.16		-0.194	-35.1
-0.195	-8.752		-0.195	-23.28		-0.195	-27.18		-0.195	-33.2		-0.195	-36.6		-0.195	-35.54
-0.196	-8.254		-0.196	-24.12		-0.196	-27.74		-0.196	-33.28		-0.196	-36.94		-0.196	-35.84
-0.197	-8.384		-0.197	-24.44		-0.197	-27.82		-0.197	-34.1		-0.197	-37.22		-0.197	-36.62
-0.198	-8.868		-0.198	-24.62		-0.198	-28.16		-0.198	-34.54		-0.198	-38.18		-0.198	-37.32
-0.199	-8.782		-0.199	-24.34		-0.199	-28.54		-0.199	-34.78		-0.199	-38.36		-0.199	-37.36
-0.2	-8.874		-0.2	-24.74		-0.2	-29.52		-0.2	-34.9		-0.2	-38.82		-0.2	-37.9
-0.201	-9.158		-0.201	-25.12		-0.201	-29.48		-0.201	-35.6		-0.201	-39.42		-0.201	-38.5
-0.202	-8.912		-0.202	-25.6		-0.202	-30.26		-0.202	-36.22		-0.202	-39.9		-0.202	-38.78
-0.203	-8.58		-0.203	-25.66		-0.203	-30.76		-0.203	-36.38		-0.203	-40.5		-0.203	-39.24
-0.204	-8.764		-0.204	-26.6		-0.204	-30.62		-0.204	-37.12		-0.204	-40.96		-0.204	-39.98
-0.205	-8.948		-0.205	-26.84		-0.205	-31.72		-0.205	-37.54		-0.205	-41.24		-0.205	-40.42
-0.206	-9.17		-0.206	-26.78		-0.206	-31.62		-0.206	-38.06		-0.206	-42.18		-0.206	-40.9
-0.207	-9.404		-0.207	-27.68		-0.207	-32.24		-0.207	-38.62		-0.207	-42.3		-0.207	-41.58
-0.208	-9.132		-0.208	-27.4		-0.208	-32.64		-0.208	-38.8		-0.208	-43.22		-0.208	-41.98
-0.209	-9.066		-0.209	-27.46		-0.209	-32.76		-0.209	-39.4		-0.209	-43.58		-0.209	-42.22
-0.21	-8.954		-0.21	-27.72		-0.21	-33.04		-0.21	-39.6		-0.21	-44.32		-0.21	-42.84
-0.211	-9.016		-0.211	-28.68		-0.211	-33.54		-0.211	-40.22		-0.211	-44.66		-0.211	-43.3
-0.212	-9.41		-0.212	-28.74		-0.212	-34.36		-0.212	-40.9		-0.212	-44.94		-0.212	-43.98
-0.213	-9.188		-0.213	-29.52		-0.213	-34.28		-0.213	-41.12		-0.213	-45.44		-0.213	-44.46
-0.214	-9.244		-0.214	-30.16		-0.214	-34.74		-0.214	-41.72		-0.214	-46		-0.214	-45.1
-0.215	-9.016		-0.215	-30.16		-0.215	-35.02		-0.215	-42.06		-0.215	-46.22		-0.215	-45.28
-0.216	-9.514		-0.216	-30.16		-0.216	-35.68		-0.216	-42.68		-0.216	-46.82		-0.216	-45.8
-0.217	-9.384		-0.217	-30.94		-0.217	-36.12		-0.217	-43.3		-0.217	-47.74		-0.217	-46.4
-0.218	-9.342		-0.218	-31.4		-0.218	-36.66		-0.218	-43.76		-0.218	-48.3		-0.218	-46.9
-0.219	-9.028		-0.219	-31.96		-0.219	-36.82		-0.219	-44.06		-0.219	-48.78		-0.219	-47.46
-0.22	-9.404		-0.22	-31.86		-0.22	-37.5		-0.22	-44.38		-0.22	-49.12		-0.22	-48.2
-0.221	-9.612		-0.221	-32.74		-0.221	-37.86		-0.221	-45.02		-0.221	-49.9		-0.221	-49.04
-0.222	-9.914		-0.222	-32.6		-0.222	-38.22		-0.222	-45.78		-0.222	-50.28		-0.222	-48.98
-0.223	-10.184		-0.223	-32.74		-0.223	-39.24		-0.223	-46.14		-0.223	-50.68		-0.223	-50.1
-0.224	-10.066		-0.224	-33.32		-0.224	-39.3		-0.224	-46.5		-0.224	-51.1		-0.224	-50.12
-0.225	-10.166		-0.225	-33.98		-0.225	-39.46		-0.225	-47		-0.225	-51.62		-0.225	-50.44
-0.226	-10.226		-0.226	-34.26		-0.226	-39.98		-0.226	-47.9		-0.226	-52.38		-0.226	-50.96
-0.227	-10.086		-0.227	-34.38		-0.227	-40.12		-0.227	-48.38		-0.227	-53		-0.227	-51.48
-0.228	-10.318		-0.228	-35.5		-0.228	-40.8		-0.228	-48.8		-0.228	-53.56		-0.228	-51.92
-0.229	-10.14		-0.229	-35.44		-0.229	-41.24		-0.229	-49.24		-0.229	-54.32		-0.229	-52.64
-0.23	-11.308		-0.23	-35.96		-0.23	-41.9		-0.23	-49.78		-0.23	-54.94		-0.23	-53.24
-0.231	-10.054		-0.231	-36.36		-0.231	-42.38		-0.231	-50		-0.231	-55.24		-0.231	-53.78
-0.232	-10.166		-0.232	-36.9		-0.232	-42.66		-0.232	-50.44		-0.232	-55.78		-0.232	-54.6
-0.233	-10.19		-0.233	-37.4		-0.233	-43.62		-0.233	-50.7		-0.233	-56.28		-0.233	-54.86
-0.234	-10.158		-0.234	-37.1		-0.234	-43.84		-0.234	-51.5		-0.234	-57.02		-0.234	-55.48
-0.235	-10.816		-0.235	-37.52		-0.235	-44.12		-0.235	-51.92		-0.235	-57.34		-0.235	-56.24
-0.236	-10.73		-0.236	-37.76		-0.236	-44.58		-0.236	-52.56		-0.236	-57.98		-0.236	-56.58
-0.237	-10.51		-0.237	-38.28		-0.237	-45.4		-0.237	-52.9		-0.237	-58.46		-0.237	-57.26
-0.238	-11.314		-0.238	-38.92		-0.238	-45.58		-0.238	-53.74		-0.238	-58.84		-0.238	-58.1
-0.239	-11.252		-0.239	-39.42		-0.239	-46.18		-0.239	-54.26		-0.239	-59.52		-0.239	-58.36
-0.24	-11.154		-0.24	-40.04		-0.24	-46.54		-0.24	-54.96		-0.24	-60.24		-0.24	-58.98
-0.241	-11.738		-0.241	-39.96		-0.241	-47		-0.241	-55.58		-0.241	-61.16		-0.241	-59.32
-0.242	-11.806		-0.242	-40.96		-0.242	-47.94		-0.242	-56.14		-0.242	-61.6		-0.242	-60.14
-0.243	-11.32		-0.243	-41.32		-0.243	-47.9		-0.243	-56.48		-0.243	-62.26		-0.243	-60.5
-0.244	-11.222		-0.244	-41.5		-0.244	-48.72		-0.244	-56.9		-0.244	-63.18		-0.244	-61.78
-0.245	-11.178		-0.245	-41.68		-0.245	-48.8		-0.245	-57.36		-0.245	-63.44		-0.245	-62.2
-0.246	-11.284		-0.246	-42.06		-0.246	-49.2		-0.246	-58.2		-0.246	-64.04		-0.246	-63.18
-0.247	-11.762		-0.247	-42.54		-0.247	-50.06		-0.247	-58.62		-0.247	-64.72		-0.247	-63.26
-0.248	-12.088		-0.248	-43		-0.248	-50.58		-0.248	-59.04		-0.248	-65.22		-0.248	-63.92
-0.249	-11.72		-0.249	-43.62		-0.249	-50.98		-0.249	-59.58		-0.249	-65.96		-0.249	-64.3
-0.25	-12.082		-0.25	-43.96		-0.25	-51.46		-0.25	-60.48		-0.25	-66.64		-0.25	-65.04
-0.251	-12.014		-0.251	-44.52		-0.251	-51.96		-0.251	-61.4		-0.251	-67.42		-0.251	-65.46
-0.252	-12.284		-0.252	-44.84		-0.252	-52.88		-0.252	-62.32		-0.252	-68.16		-0.252	-66.2
-0.253	-12.58		-0.253	-45.58		-0.253	-53.14		-0.253	-62.2		-0.253	-68.9		-0.253	-66.76
-0.254	-12.254		-0.254	-45.78		-0.254	-53.76		-0.254	-62.7		-0.254	-69.14		-0.254	-67.5
-0.255	-12.77		-0.255	-46.14		-0.255	-54.3		-0.255	-63.26		-0.255	-69.46		-0.255	-67.86
-0.256	-12.616		-0.256	-46.52		-0.256	-54.48		-0.256	-63.92		-0.256	-70.08		-0.256	-68.6
-0.257	-13.28		-0.257	-47.12		-0.257	-54.9		-0.257	-64.36		-0.257	-70.68		-0.257	-69.22
-0.258	-13.28		-0.258	-47.52		-0.258	-55.48		-0.258	-65.04		-0.258	-71.12		-0.258	-69.88
-0.259	-13.072		-0.259	-48.08		-0.259	-56.02		-0.259	-65.9		-0.259	-71.92		-0.259	-70.38
-0.26	-13.028		-0.26	-48.5		-0.26	-56.42		-0.26	-66.5		-0.26	-72.46		-0.26	-71.3
-0.261	-13.47		-0.261	-48.78		-0.261	-57.16		-0.261	-67		-0.261	-73.26		-0.261	-71.92
-0.262	-13.68		-0.262	-49.28		-0.262	-57.9		-0.262	-67.8		-0.262	-73.76		-0.262	-72.16
-0.263	-13.114		-0.263	-49.74		-0.263	-58.3		-0.263	-68.54		-0.263	-74.38		-0.263	-73.02
-0.264	-13.378		-0.264	-50.46		-0.264	-58.78		-0.264	-69.08		-0.264	-74.92		-0.264	-73.32
-0.265	-13.562		-0.265	-50.86		-0.265	-59.32		-0.265	-69.46		-0.265	-75.6		-0.265	-73.94
-0.266	-13.63		-0.266	-51.18		-0.266	-59.72		-0.266	-69.76		-0.266	-76.4		-0.266	-74.56
-0.267	-13.944		-0.267	-51.84		-0.267	-60.2		-0.267	-70.56		-0.267	-76.9		-0.267	-75.3
-0.268	-13.968		-0.268	-51.96		-0.268	-61.34		-0.268	-71		-0.268	-77.44		-0.268	-75.78
-0.269	-14.196		-0.269	-52.48		-0.269	-61.96		-0.269	-71.66		-0.269	-77.94		-0.269	-76.58
-0.27	-14.534		-0.27	-52.86		-0.27	-62.2		-0.27	-72.16		-0.27	-78.74		-0.27	-77.38
-0.271	-14.582		-0.271	-53.14		-0.271	-62.76		-0.271	-73.14		-0.271	-79.28		-0.271	-78
-0.272	-15.148		-0.272	-54.12		-0.272	-63.44		-0.272	-73.58		-0.272	-80.08		-0.272	-78.8
-0.273	-14.68		-0.273	-54.38		-0.273	-64.04		-0.273	-74.32		-0.273	-80.7		-0.273	-79.22
-0.274	-15.234		-0.274	-54.66		-0.274	-64.36		-0.274	-74.68		-0.274	-81.06		-0.274	-79.72
-0.275	-14.852		-0.275	-55.28		-0.275	-65.1		-0.275	-75.42		-0.275	-81.8		-0.275	-80.46
-0.276	-14.946		-0.276	-55.86		-0.276	-65.64		-0.276	-76.04		-0.276	-82.66		-0.276	-81.06
-0.277	-15.62		-0.277	-56.1		-0.277	-66.38		-0.277	-76.64		-0.277	-83.52		-0.277	-81.56
-0.278	-15.854		-0.278	-56.74		-0.278	-67		-0.278	-77.02		-0.278	-83.96		-0.278	-82.3
-0.279	-15.72		-0.279	-57.66		-0.279	-67.36		-0.279	-77.82		-0.279	-84.64		-0.279	-82.78
-0.28	-16.21		-0.28	-57.72		-0.28	-67.98		-0.28	-78.62		-0.28	-85.18		-0.28	-83.78
-0.281	-16.008		-0.281	-58.18		-0.281	-68.36		-0.281	-78.98		-0.281	-85.68		-0.281	-84.5
-0.282	-16.242		-0.282	-58.7		-0.282	-69.34		-0.282	-79.6		-0.282	-86.36		-0.282	-84.94
-0.283	-16.726		-0.283	-59.02		-0.283	-69.82		-0.283	-80.26		-0.283	-86.96		-0.283	-85.36
-0.284	-16.388		-0.284	-59.72		-0.284	-70.32		-0.284	-80.88		-0.284	-87.76		-0.284	-85.86
-0.285	-16.542		-0.285	-60.4		-0.285	-70.74		-0.285	-81.26		-0.285	-88.56		-0.285	-86.36
-0.286	-16.998		-0.286	-61.4		-0.286	-71.36		-0.286	-82		-0.286	-89.12		-0.286	-87.28
-0.287	-17.17		-0.287	-61.9		-0.287	-72.4		-0.287	-82.42		-0.287	-89.74		-0.287	-87.76
-0.288	-17.912		-0.288	-62.26		-0.288	-72.58		-0.288	-83.16		-0.288	-90.22		-0.288	-88.38
-0.289	-18.662		-0.289	-63.26		-0.289	-72.96		-0.289	-83.52		-0.289	-90.96		-0.289	-89
-0.29	-17.95		-0.29	-63.26		-0.29	-73.64		-0.29	-84.26		-0.29	-91.64		-0.29	-89.74
-0.291	-18.386		-0.291	-63.5		-0.291	-74.32		-0.291	-85		-0.291	-92.12		-0.291	-90.4
-0.292	-18.306		-0.292	-64.12		-0.292	-74.68		-0.292	-85.74		-0.292	-93.24		-0.292	-91.02
-0.293	-18.33		-0.293	-64.6		-0.293	-75.42		-0.293	-86.16		-0.293	-93.6		-0.293	-91.76
-0.294	-18.502		-0.294	-65.28		-0.294	-75.96		-0.294	-86.66		-0.294	-94.22		-0.294	-92.44
-0.295	-18.878		-0.295	-65.58		-0.295	-76.52		-0.295	-87.22		-0.295	-94.84		-0.295	-93.18
-0.296	-19.32		-0.296	-65.96		-0.296	-77.44		-0.296	-87.76		-0.296	-95.5		-0.296	-93.78
-0.297	-19.38		-0.297	-66.56		-0.297	-77.68		-0.297	-88.56		-0.297	-96.3		-0.297	-94.52
-0.298	-20.24		-0.298	-67.74		-0.298	-78.3		-0.298	-89.06		-0.298	-96.8		-0.298	-94.9
-0.299	-19.86		-0.299	-68.1		-0.299	-79.16		-0.299	-89.74		-0.299	-97.34		-0.299	-95.56
-0.3	-20.28		-0.3	-68.72		-0.3	-79.54		-0.3	-90.34		-0.3	-98.14		-0.3	-96.3
-0.301	-20.86		-0.301	-68.9		-0.301	-80.08		-0.301	-91.46		-0.301	-98.94		-0.301	-97.04
-0.302	-20.64		-0.302	-69.22		-0.302	-80.7		-0.302	-91.94		-0.302	-99.62		-0.302	-97.78
-0.303	-20.88		-0.303	-69.88		-0.303	-81.2		-0.303	-92.38		-0.303	-100.48		-0.303	-98.52
-0.304	-21.04		-0.304	-71.06		-0.304	-81.86		-0.304	-92.98		-0.304	-101.16		-0.304	-99.14
-0.305	-21.88		-0.305	-71.3		-0.305	-82.6		-0.305	-93.54		-0.305	-101.84		-0.305	-99.74
-0.306	-22.22		-0.306	-71.66		-0.306	-83.28		-0.306	-94.28		-0.306	-102.52		-0.306	-100.42
-0.307	-22.24		-0.307	-72.34		-0.307	-83.9		-0.307	-95.02		-0.307	-103		-0.307	-101.04
-0.308	-23.02		-0.308	-72.78		-0.308	-84.44		-0.308	-95.44		-0.308	-103.5		-0.308	-101.84
-0.309	-23.02		-0.309	-73.2		-0.309	-85		-0.309	-96		-0.309	-104.1		-0.309	-102.32
-0.31	-23.36		-0.31	-73.64		-0.31	-85.68		-0.31	-96.86		-0.31	-104.78		-0.31	-103.06
-0.311	-24.02		-0.311	-74.24		-0.311	-86.16		-0.311	-97.48		-0.311	-105.64		-0.311	-103.74
-0.312	-23.88		-0.312	-74.74		-0.312	-86.78		-0.312	-98.14		-0.312	-106.32		-0.312	-104.48
-0.313	-24.26		-0.313	-75.48		-0.313	-87.46		-0.313	-98.82		-0.313	-107.06		-0.313	-105.02
-0.314	-24.48		-0.314	-75.9		-0.314	-88.02		-0.314	-99.5		-0.314	-107.62		-0.314	-105.76
-0.315	-25.06		-0.315	-76.52		-0.315	-88.56		-0.315	-100.12		-0.315	-108.66		-0.315	-106.62
-0.316	-25.72		-0.316	-77.44		-0.316	-89.24		-0.316	-100.66		-0.316	-109.14		-0.316	-107.06
-0.317	-26.14		-0.317	-77.82		-0.317	-89.98		-0.317	-101.22		-0.317	-109.64		-0.317	-107.8
-0.318	-26.6		-0.318	-78.18		-0.318	-90.6		-0.318	-101.78		-0.318	-110.44		-0.318	-108.54
-0.319	-26.64		-0.319	-78.42		-0.319	-91.2		-0.319	-102.64		-0.319	-111.24		-0.319	-109.34
-0.32	-27.54		-0.32	-78.86		-0.32	-91.7		-0.32	-103.12		-0.32	-111.98		-0.32	-109.76
-0.321	-27.66		-0.321	-79.6		-0.321	-92.18		-0.321	-103.98		-0.321	-112.64		-0.321	-110.68
-0.322	-28.04		-0.322	-80.2		-0.322	-93.12		-0.322	-104.36		-0.322	-113.38		-0.322	-111.06
-0.323	-28.34		-0.323	-80.76		-0.323	-93.42		-0.323	-105.22		-0.323	-113.88		-0.323	-111.66
-0.324	-29.26		-0.324	-81.5		-0.324	-94.1		-0.324	-105.88		-0.324	-114.56		-0.324	-112.46
-0.325	-30.08		-0.325	-82.12		-0.325	-94.64		-0.325	-106.56		-0.325	-115.3		-0.325	-113.14
-0.326	-30.54		-0.326	-82.54		-0.326	-95.32		-0.326	-107.3		-0.326	-115.9		-0.326	-113.88
-0.327	-30.24		-0.327	-83.1		-0.327	-95.82		-0.327	-107.74		-0.327	-116.7		-0.327	-114.68
-0.328	-30.8		-0.328	-83.64		-0.328	-96.56		-0.328	-108.54		-0.328	-117.32		-0.328	-115.42
-0.329	-31.44		-0.329	-84.26		-0.329	-97.42		-0.329	-109.4		-0.329	-118.18		-0.329	-115.96
-0.33	-31.72		-0.33	-85		-0.33	-98.2		-0.33	-109.82		-0.33	-118.92		-0.33	-116.64
-0.331	-32.3		-0.331	-85.12		-0.331	-99.2		-0.331	-110.56		-0.331	-119.46		-0.331	-117.32
-0.332	-32.56		-0.332	-85.86		-0.332	-99.2		-0.332	-111.18		-0.332	-120.02		-0.332	-118.24
-0.333	-33.18		-0.333	-86.3		-0.333	-99.86		-0.333	-111.98		-0.333	-120.64		-0.333	-118.74
-0.334	-33.94		-0.334	-87.22		-0.334	-100.3		-0.334	-112.4		-0.334	-121.62		-0.334	-119.46
-0.335	-34.74		-0.335	-87.46		-0.335	-100.98		-0.335	-113.08		-0.335	-122.18		-0.335	-119.96
-0.336	-35.22		-0.336	-88.26		-0.336	-101.66		-0.336	-113.82		-0.336	-122.96		-0.336	-120.76
-0.337	-35.5		-0.337	-88.62		-0.337	-102.58		-0.337	-114.5		-0.337	-123.58		-0.337	-121.56
-0.338	-36.66		-0.338	-89.3		-0.338	-103.06		-0.338	-115.04		-0.338	-124.26		-0.338	-121.98
-0.339	-36.9		-0.339	-89.86		-0.339	-103.86		-0.339	-115.72		-0.339	-125.12		-0.339	-122.84
-0.34	-37.1		-0.34	-90.54		-0.34	-104.42		-0.34	-116.52		-0.34	-125.86		-0.34	-123.46
-0.341	-37.6		-0.341	-90.9		-0.341	-105.1		-0.341	-116.94		-0.341	-126.72		-0.341	-124.02
-0.342	-38.24		-0.342	-91.52		-0.342	-105.4		-0.342	-117.68		-0.342	-127.58		-0.342	-124.76
-0.343	-38.7		-0.343	-91.88		-0.343	-106.2		-0.343	-118.42		-0.343	-127.94		-0.343	-125.56
-0.344	-39.48		-0.344	-92.8		-0.344	-107.12		-0.344	-119.04		-0.344	-128.8		-0.344	-126.28
-0.345	-40.46		-0.345	-93.18		-0.345	-107.48		-0.345	-119.84		-0.345	-129.54		-0.345	-127.08
-0.346	-40.88		-0.346	-93.66		-0.346	-108.04		-0.346	-120.38		-0.346	-130.28		-0.346	-127.58
-0.347	-41.34		-0.347	-94.28		-0.347	-108.84		-0.347	-121.06		-0.347	-130.9		-0.347	-128.32
-0.348	-42.34		-0.348	-94.84		-0.348	-109.46		-0.348	-121.8		-0.348	-131.5		-0.348	-128.8
-0.349	-42.8		-0.349	-95.32		-0.349	-110.32		-0.349	-122.66		-0.349	-132.24		-0.349	-129.66
-0.35	-43.62		-0.35	-96.12		-0.35	-110.98		-0.35	-123.1		-0.35	-132.8		-0.35	-130.46
-0.351	-44.12		-0.351	-96.92		-0.351	-111.36		-0.351	-123.82		-0.351	-133.66		-0.351	-131.2
-0.352	-45.12		-0.352	-97.16		-0.352	-111.84		-0.352	-124.5		-0.352	-134.34		-0.352	-131.88
-0.353	-45.7		-0.353	-97.9		-0.353	-112.58		-0.353	-125.06		-0.353	-135.14		-0.353	-132.44
-0.354	-46.52		-0.354	-98.4		-0.354	-113.32		-0.354	-125.86		-0.354	-135.74		-0.354	-133.24
-0.355	-46.78		-0.355	-98.82		-0.355	-113.82		-0.355	-126.54		-0.355	-136.68		-0.355	-133.9
-0.356	-47.68		-0.356	-99.56		-0.356	-114.5		-0.356	-127.2		-0.356	-137.34		-0.356	-134.58
-0.357	-48.34		-0.357	-100.24		-0.357	-115.1		-0.357	-128		-0.357	-138.14		-0.357	-135.44
-0.358	-49.26		-0.358	-100.72		-0.358	-116.02		-0.358	-128.62		-0.358	-138.76		-0.358	-136.18
-0.359	-49.88		-0.359	-101.28		-0.359	-116.58		-0.359	-129.24		-0.359	-139.32		-0.359	-137.1
-0.36	-51.1		-0.36	-101.96		-0.36	-117.32		-0.36	-130.04		-0.36	-140.04		-0.36	-137.28
-0.361	-51.72		-0.361	-102.32		-0.361	-118.12		-0.361	-130.46		-0.361	-140.6		-0.361	-138.02
-0.362	-52.5		-0.362	-103		-0.362	-118.66		-0.362	-131.08		-0.362	-141.4		-0.362	-138.94
-0.363	-53.46		-0.363	-103.8		-0.363	-118.92		-0.363	-131.94		-0.363	-142.38		-0.363	-139.62
-0.364	-53.92		-0.364	-104.48		-0.364	-119.72		-0.364	-132.38		-0.364	-143		-0.364	-140.48
-0.365	-54.66		-0.365	-105.02		-0.365	-120.46		-0.365	-133.16		-0.365	-143.86		-0.365	-141.04
-0.366	-55.48		-0.366	-105.34		-0.366	-120.88		-0.366	-133.9		-0.366	-144.6		-0.366	-141.9
-0.367	-56.18		-0.367	-106.32		-0.367	-121.62		-0.367	-134.4		-0.367	-145.14		-0.367	-142.44
-0.368	-56.94		-0.368	-106.68		-0.368	-122.24		-0.368	-135.38		-0.368	-145.82		-0.368	-143.24
-0.369	-57.78		-0.369	-107.48		-0.369	-122.9		-0.369	-136.12		-0.369	-146.5		-0.369	-143.92
-0.37	-58.8		-0.37	-107.92		-0.37	-123.64		-0.37	-136.8		-0.37	-147.42		-0.37	-144.54
-0.371	-59.48		-0.371	-108.34		-0.371	-124.5		-0.371	-137.22		-0.371	-148.1		-0.371	-145.28
-0.372	-60.14		-0.372	-108.78		-0.372	-125.12		-0.372	-137.66		-0.372	-148.78		-0.372	-145.82
-0.373	-61.46		-0.373	-109.58		-0.373	-125.42		-0.373	-138.52		-0.373	-149.64		-0.373	-146.62
-0.374	-62.46		-0.374	-110.26		-0.374	-126.1		-0.374	-139.26		-0.374	-150.24		-0.374	-147.3
-0.375	-63.44		-0.375	-110.8		-0.375	-127.02		-0.375	-139.92		-0.375	-151.04		-0.375	-148.16
-0.376	-64.36		-0.376	-111.48		-0.376	-127.46		-0.376	-140.84		-0.376	-151.66		-0.376	-148.78
-0.377	-64.92		-0.377	-112.4		-0.377	-128.68		-0.377	-141.58		-0.377	-152.34		-0.377	-149.52
-0.378	-65.96		-0.378	-112.78		-0.378	-128.86		-0.378	-141.96		-0.378	-153.26		-0.378	-150.24
-0.379	-67.06		-0.379	-113.2		-0.379	-129.66		-0.379	-142.82		-0.379	-153.76		-0.379	-150.98
-0.38	-67.5		-0.38	-113.76		-0.38	-130.46		-0.38	-143.56		-0.38	-154.54		-0.38	-151.6
-0.381	-68.42		-0.381	-114.3		-0.381	-131.08		-0.381	-144.1		-0.381	-155.1		-0.381	-152.28
-0.382	-69.22		-0.382	-114.8		-0.382	-131.5		-0.382	-144.72		-0.382	-156.02		-0.382	-153.2
-0.383	-70.2		-0.383	-115.72		-0.383	-132.24		-0.383	-145.4		-0.383	-156.88		-0.383	-154.12
-0.384	-71		-0.384	-116.28		-0.384	-132.92		-0.384	-145.94		-0.384	-157.5		-0.384	-154.68
-0.385	-72.4		-0.385	-116.82		-0.385	-133.42		-0.385	-146.86		-0.385	-158.3		-0.385	-155.28
-0.386	-73.14		-0.386	-117.2		-0.386	-134.16		-0.386	-147.66		-0.386	-158.86		-0.386	-155.9
-0.387	-74.12		-0.387	-118		-0.387	-134.96		-0.387	-148.4		-0.387	-159.64		-0.387	-156.82
-0.388	-74.98		-0.388	-118.42		-0.388	-135.56		-0.388	-149.02		-0.388	-160.44		-0.388	-157.44
-0.389	-76.22		-0.389	-119.16		-0.389	-136.24		-0.389	-149.52		-0.389	-161.24		-0.389	-158.12
-0.39	-77.14		-0.39	-119.66		-0.39	-136.92		-0.39	-150.06		-0.39	-161.86		-0.39	-158.98
-0.391	-78.12		-0.391	-120.38		-0.391	-137.66		-0.391	-150.74		-0.391	-162.54		-0.391	-159.64
-0.392	-79.4		-0.392	-120.94		-0.392	-138.46		-0.392	-151.42		-0.392	-163.34		-0.392	-160.5
-0.393	-80.08		-0.393	-121.62		-0.393	-138.88		-0.393	-152.34		-0.393	-164.2		-0.393	-161.06
-0.394	-81.12		-0.394	-122.24		-0.394	-139.74		-0.394	-152.96		-0.394	-164.94		-0.394	-161.98
-0.395	-82.3		-0.395	-122.78		-0.395	-140.3		-0.395	-153.62		-0.395	-165.48		-0.395	-162.54
-0.396	-82.98		-0.396	-123.28		-0.396	-141.34		-0.396	-154.3		-0.396	-166.4		-0.396	-163.28
-0.397	-83.72		-0.397	-124.14		-0.397	-141.52		-0.397	-154.98		-0.397	-167.2		-0.397	-164.14
-0.398	-84.76		-0.398	-124.44		-0.398	-142.32		-0.398	-155.66		-0.398	-167.88		-0.398	-164.74
-0.399	-85.74		-0.399	-125.3		-0.399	-142.82		-0.399	-156.26		-0.399	-168.56		-0.399	-165.6
-0.4	-86.72		-0.4	-125.98		-0.4	-143.36		-0.4	-157.2		-0.4	-169.24		-0.4	-166.4
-0.401	-87.4		-0.401	-126.6		-0.401	-144.36		-0.401	-157.8		-0.401	-169.98		-0.401	-167.08
-0.402	-88.44		-0.402	-127.02		-0.402	-145.08		-0.402	-158.72		-0.402	-170.7		-0.402	-167.64
-0.403	-89.48		-0.403	-127.82		-0.403	-145.52		-0.403	-159.52		-0.403	-171.44		-0.403	-168.32
-0.404	-90.72		-0.404	-128.38		-0.404	-146.2		-0.404	-160.08		-0.404	-172.18		-0.404	-169.24
-0.405	-91.64		-0.405	-128.92		-0.405	-146.86		-0.405	-160.82		-0.405	-173.1		-0.405	-169.78
-0.406	-92.86		-0.406	-129.54		-0.406	-147.6		-0.406	-161.24		-0.406	-173.54		-0.406	-170.4
-0.407	-93.72		-0.407	-130.04		-0.407	-148.34		-0.407	-162.04		-0.407	-174.46		-0.407	-171.26
-0.408	-94.76		-0.408	-130.72		-0.408	-148.84		-0.408	-162.96		-0.408	-175.2		-0.408	-172
-0.409	-95.56		-0.409	-131.38		-0.409	-149.76		-0.409	-163.28		-0.409	-175.94		-0.409	-172.86
-0.41	-96.56		-0.41	-132		-0.41	-150.24		-0.41	-164.14		-0.41	-176.72		-0.41	-173.66
-0.411	-97.48		-0.411	-132.8		-0.411	-150.92		-0.411	-164.94		-0.411	-177.4		-0.411	-174.34
-0.412	-98.58		-0.412	-133.66		-0.412	-151.42		-0.412	-165.48		-0.412	-178.26		-0.412	-175.08
-0.413	-99.68		-0.413	-134.16		-0.413	-152.16		-0.413	-166.1		-0.413	-179.12		-0.413	-175.8
-0.414	-100.6		-0.414	-134.76		-0.414	-152.64		-0.414	-166.9		-0.414	-179.74		-0.414	-176.36
-0.415	-101.46		-0.415	-135.32		-0.415	-153.44		-0.415	-167.64		-0.415	-180.42		-0.415	-177.04
-0.416	-102.58		-0.416	-135.94		-0.416	-154.12		-0.416	-168.26		-0.416	-181.16		-0.416	-177.9
-0.417	-103.68		-0.417	-136.48		-0.417	-154.86		-0.417	-169.12		-0.417	-181.7		-0.417	-178.52
-0.418	-104.6		-0.418	-137.28		-0.418	-155.66		-0.418	-169.6		-0.418	-182.44		-0.418	-179.38
-0.419	-106.14		-0.419	-137.78		-0.419	-156.26		-0.419	-170.22		-0.419	-183.24		-0.419	-180.3
-0.42	-106.94		-0.42	-138.4		-0.42	-156.76		-0.42	-171.02		-0.42	-184.1		-0.42	-180.78
-0.421	-107.54		-0.421	-139.12		-0.421	-157.44		-0.421	-171.82		-0.421	-184.84		-0.421	-181.46
-0.422	-108.6		-0.422	-139.74		-0.422	-158.06		-0.422	-172.56		-0.422	-185.52		-0.422	-182.44
-0.423	-109.26		-0.423	-140.3		-0.423	-158.98		-0.423	-173.1		-0.423	-186.26		-0.423	-183
-0.424	-110.38		-0.424	-141.04		-0.424	-159.34		-0.424	-173.84		-0.424	-186.86		-0.424	-183.54
-0.425	-111.06		-0.425	-141.84		-0.425	-160.08		-0.425	-174.76		-0.425	-187.6		-0.425	-184.4
-0.426	-112.1		-0.426	-142.08		-0.426	-160.7		-0.426	-175.32		-0.426	-188.46		-0.426	-185.2
-0.427	-112.96		-0.427	-142.76		-0.427	-161.68		-0.427	-176		-0.427	-189.26		-0.427	-186.12
-0.428	-113.94		-0.428	-143.42		-0.428	-162.1		-0.428	-176.8		-0.428	-190.12		-0.428	-186.56
-0.429	-115.1		-0.429	-144.22		-0.429	-162.96		-0.429	-177.58		-0.429	-190.8		-0.429	-187.24
-0.43	-116.02		-0.43	-145.08		-0.43	-163.7		-0.43	-178.14		-0.43	-191.36		-0.43	-188.04
-0.431	-117.02		-0.431	-145.52		-0.431	-164.26		-0.431	-178.88		-0.431	-191.9		-0.431	-188.96
-0.432	-118		-0.432	-146.08		-0.432	-164.8		-0.432	-179.92		-0.432	-192.7		-0.432	-189.5
-0.433	-119.04		-0.433	-146.56		-0.433	-165.48		-0.433	-180.36		-0.433	-193.5		-0.433	-190.18
-0.434	-119.84		-0.434	-147.24		-0.434	-166.22		-0.434	-181.34		-0.434	-194.24		-0.434	-190.86
-0.435	-120.46		-0.435	-147.98		-0.435	-166.78		-0.435	-181.64		-0.435	-194.98		-0.435	-191.48
-0.436	-121.38		-0.436	-148.84		-0.436	-167.7		-0.436	-182.62		-0.436	-195.66		-0.436	-192.34
-0.437	-122.1		-0.437	-149.14		-0.437	-168.68		-0.437	-182.94		-0.437	-196.32		-0.437	-193.14
-0.438	-123.1		-0.438	-150.06		-0.438	-169.04		-0.438	-183.74		-0.438	-197		-0.438	-193.88
-0.439	-124.26		-0.439	-150.44		-0.439	-169.78		-0.439	-184.16		-0.439	-197.86		-0.439	-194.86
-0.44	-125.12		-0.44	-151.04		-0.44	-170.4		-0.44	-184.9		-0.44	-198.54		-0.44	-195.46
-0.441	-125.98		-0.441	-151.66		-0.441	-171.62		-0.441	-185.64		-0.441	-199.46		-0.441	-196.08
-0.442	-126.9		-0.442	-152.4		-0.442	-172.24		-0.442	-186.26		-0.442	-200.4		-0.442	-196.82
-0.443	-127.58		-0.443	-153.02		-0.443	-172.92		-0.443	-186.92		-0.443	-200.8		-0.443	-197.56
-0.444	-128.5		-0.444	-154		-0.444	-173.6		-0.444	-187.72		-0.444	-201.8		-0.444	-198.36
-0.445	-129.42		-0.445	-154.24		-0.445	-174.28		-0.445	-188.52		-0.445	-202.4		-0.445	-199.16
-0.446	-130.46		-0.446	-155.1		-0.446	-174.82		-0.446	-189.32		-0.446	-203.2		-0.446	-200
-0.447	-131.44		-0.447	-155.72		-0.447	-175.8		-0.447	-190.3		-0.447	-204		-0.447	-200.6
-0.448	-132.18		-0.448	-156.34		-0.448	-176.54		-0.448	-190.74		-0.448	-204.8		-0.448	-201
-0.449	-133.24		-0.449	-157.06		-0.449	-177.16		-0.449	-191.48		-0.449	-205.6		-0.449	-202
-0.45	-134.02		-0.45	-157.86		-0.45	-177.72		-0.45	-191.9		-0.45	-206.2		-0.45	-202.8
-0.451	-135.08		-0.451	-158.36		-0.451	-178.44		-0.451	-192.52		-0.451	-207		-0.451	-203.4
-0.452	-136		-0.452	-159.4		-0.452	-179.18		-0.452	-193.44		-0.452	-207.8		-0.452	-204.2
-0.453	-136.74		-0.453	-159.58		-0.453	-179.92		-0.453	-194.12		-0.453	-208.6		-0.453	-204.8
-0.454	-137.46		-0.454	-160.38		-0.454	-180.6		-0.454	-194.92		-0.454	-209.2		-0.454	-205.8
-0.455	-138.32		-0.455	-161.06		-0.455	-181.1		-0.455	-195.4		-0.455	-209.8		-0.455	-206.6
-0.456	-139.38		-0.456	-161.74		-0.456	-181.58		-0.456	-196.26		-0.456	-210.6		-0.456	-207.4
-0.457	-140.36		-0.457	-162.48		-0.457	-182.32		-0.457	-196.94		-0.457	-211.4		-0.457	-208
-0.458	-141.28		-0.458	-163.08		-0.458	-183.3		-0.458	-197.86		-0.458	-212		-0.458	-208.8
-0.459	-142.02		-0.459	-163.46		-0.459	-183.8		-0.459	-198.6		-0.459	-212.6		-0.459	-209.4
-0.46	-143.06		-0.46	-164.2		-0.46	-184.54		-0.46	-199.4		-0.46	-213.6		-0.46	-210.2
-0.461	-143.98		-0.461	-165.18		-0.461	-185.02		-0.461	-199.9		-0.461	-214.4		-0.461	-210.8
-0.462	-145.02		-0.462	-165.8		-0.462	-185.64		-0.462	-200.8		-0.462	-215.2		-0.462	-211.6
-0.463	-145.7		-0.463	-166.34		-0.463	-186.5		-0.463	-201.2		-0.463	-215.8		-0.463	-212.6
-0.464	-145.94		-0.464	-167.02		-0.464	-187.24		-0.464	-202		-0.464	-216.8		-0.464	-213.2
-0.465	-146.56		-0.465	-167.7		-0.465	-187.98		-0.465	-202.4		-0.465	-217.2		-0.465	-213.8
-0.466	-147.3		-0.466	-168.38		-0.466	-188.64		-0.466	-203		-0.466	-218		-0.466	-214.4
-0.467	-147.98		-0.467	-169.18		-0.467	-189.38		-0.467	-204		-0.467	-218.6		-0.467	-215
-0.468	-148.96		-0.468	-169.98		-0.468	-190.06		-0.468	-204.6		-0.468	-219.6		-0.468	-216
-0.469	-150		-0.469	-170.34		-0.469	-190.68		-0.469	-205.6		-0.469	-220.4		-0.469	-216.8
-0.47	-150.68		-0.47	-171.08		-0.47	-191.48		-0.47	-206.2		-0.47	-221.2		-0.47	-217.6
-0.471	-151.6		-0.471	-171.7		-0.471	-192.16		-0.471	-206.6		-0.471	-222		-0.471	-218.2
-0.472	-152.22		-0.472	-172.3		-0.472	-193.08		-0.472	-207.4		-0.472	-222.6		-0.472	-219
-0.473	-153.02		-0.473	-173.16		-0.473	-193.74		-0.473	-208.4		-0.473	-223.4		-0.473	-219.8
-0.474	-153.94		-0.474	-173.9		-0.474	-194.24		-0.474	-209		-0.474	-224.2		-0.474	-220.6
-0.475	-154.62		-0.475	-174.64		-0.475	-194.98		-0.475	-209.8		-0.475	-225		-0.475	-221.2
-0.476	-155.66		-0.476	-175.14		-0.476	-195.78		-0.476	-210.6		-0.476	-225.8		-0.476	-222
-0.477	-156.58		-0.477	-175.68		-0.477	-196.52		-0.477	-211.4		-0.477	-226.6		-0.477	-222.8
-0.478	-157.26		-0.478	-176.42		-0.478	-197		-0.478	-212.2		-0.478	-227.2		-0.478	-223.4
-0.479	-158.12		-0.479	-177.28		-0.479	-197.86		-0.479	-213		-0.479	-228.2		-0.479	-224.4
-0.48	-158.78		-0.48	-177.96		-0.48	-198.36		-0.48	-213.6		-0.48	-228.6		-0.48	-225.2
-0.481	-159.52		-0.481	-178.58		-0.481	-198.96		-0.481	-214		-0.481	-229.6		-0.481	-225.8
-0.482	-160.58		-0.482	-179.24		-0.482	-199.76		-0.482	-215		-0.482	-230		-0.482	-226.4
-0.483	-161.3		-0.483	-180.04		-0.483	-200.6		-0.483	-215.4		-0.483	-230.8		-0.483	-227.2
-0.484	-161.98		-0.484	-180.66		-0.484	-201.4		-0.484	-216.2		-0.484	-231.6		-0.484	-228
-0.485	-163.02		-0.485	-181.52		-0.485	-202		-0.485	-217		-0.485	-232.4		-0.485	-228.6
-0.486	-163.82		-0.486	-181.96		-0.486	-202.8		-0.486	-217.4		-0.486	-233		-0.486	-229.2
-0.487	-164.68		-0.487	-183		-0.487	-203.2		-0.487	-218.2		-0.487	-234		-0.487	-230.2
-0.488	-165.48		-0.488	-183.54		-0.488	-204		-0.488	-218.8		-0.488	-234.8		-0.488	-231.2
-0.489	-166.28		-0.489	-184.34		-0.489	-204.6		-0.489	-219.8		-0.489	-235.4		-0.489	-232
-0.49	-167.08		-0.49	-184.48		-0.49	-205.2		-0.49	-220.4		-0.49	-236.4		-0.49	-232.6
-0.491	-167.46		-0.491	-185.2		-0.491	-206		-0.491	-221		-0.491	-237.2		-0.491	-233.4
-0.492	-168.32		-0.492	-186.32		-0.492	-206.8		-0.492	-221.8		-0.492	-237.8		-0.492	-233.8
-0.493	-169.18		-0.493	-186.86		-0.493	-207.8		-0.493	-222.8		-0.493	-238.6		-0.493	-234.6
-0.494	-169.72		-0.494	-187.42		-0.494	-208.4		-0.494	-223.4		-0.494	-239.4		-0.494	-235
-0.495	-170.52		-0.495	-188.16		-0.495	-209		-0.495	-224.2		-0.495	-240		-0.495	-236
-0.496	-171.62		-0.496	-188.78		-0.496	-209.8		-0.496	-224.8		-0.496	-240.8		-0.496	-236.8
-0.497	-172.12		-0.497	-189.14		-0.497	-210.6		-0.497	-225.6		-0.497	-241.4		-0.497	-237.4
-0.498	-172.86		-0.498	-190.06		-0.498	-210.8		-0.498	-226.2		-0.498	-242.2		-0.498	-238.4
-0.499	-173.6		-0.499	-190.68		-0.499	-211.6		-0.499	-226.8		-0.499	-243		-0.499	-239
-0.5	-174.34		-0.5	-191.48		-0.5	-212.4		-0.5	-227.4		-0.5	-243.8		-0.5	-239.8
-0.501	-175		-0.501	-192.08		-0.501	-213.2		-0.501	-228.4		-0.501	-244.8		-0.501	-240.6
-0.502	-176		-0.502	-192.94		-0.502	-213.8		-0.502	-229.4		-0.502	-245.8		-0.502	-241.4
-0.503	-176.92		-0.503	-193.68		-0.503	-214.6		-0.503	-229.8		-0.503	-246.6		-0.503	-242.2
-0.504	-177.34		-0.504	-194.3		-0.504	-215.4		-0.504	-230.6		-0.504	-247.2		-0.504	-242.8
-0.505	-177.96		-0.505	-194.98		-0.505	-215.8		-0.505	-231		-0.505	-248		-0.505	-243.6
-0.506	-178.44		-0.506	-195.78		-0.506	-216.8		-0.506	-231.8		-0.506	-248.8		-0.506	-244.2
-0.507	-179.18		-0.507	-196.46		-0.507	-217.4		-0.507	-232.6		-0.507	-249.6		-0.507	-244.8
-0.508	-179.98		-0.508	-197.18		-0.508	-218.2		-0.508	-233.4		-0.508	-250.4		-0.508	-245.4
-0.509	-180.84		-0.509	-197.8		-0.509	-218.8		-0.509	-234.2		-0.509	-250.8		-0.509	-246.2
-0.51	-181.64		-0.51	-198.48		-0.51	-219.4		-0.51	-235		-0.51	-251.8		-0.51	-247.4
-0.511	-182.26		-0.511	-199.34		-0.511	-220.2		-0.511	-235.6		-0.511	-252.6		-0.511	-248
-0.512	-182.94		-0.512	-200		-0.512	-221		-0.512	-236.2		-0.512	-253.4		-0.512	-248.4
-0.513	-183.68		-0.513	-200.8		-0.513	-221.6		-0.513	-237		-0.513	-254.2		-0.513	-249.2
-0.514	-184.6		-0.514	-201.4		-0.514	-222.2		-0.514	-237.6		-0.514	-255		-0.514	-250
-0.515	-185.64		-0.515	-201.8		-0.515	-223		-0.515	-238.4		-0.515	-255.8		-0.515	-250.8
-0.516	-185.94		-0.516	-202.2		-0.516	-223.8		-0.516	-239.2		-0.516	-256.6		-0.516	-251.6
-0.517	-186.8		-0.517	-203.2		-0.517	-224.6		-0.517	-239.8		-0.517	-257.4		-0.517	-252.6
-0.518	-187.24		-0.518	-204		-0.518	-225.4		-0.518	-240.6		-0.518	-258.2		-0.518	-253.2
-0.519	-188.22		-0.519	-204.6		-0.519	-226		-0.519	-241.2		-0.519	-258.6		-0.519	-253.8
-0.52	-189.02		-0.52	-205.4		-0.52	-226.6		-0.52	-241.8		-0.52	-259.6		-0.52	-254.4
-0.521	-189.82		-0.521	-206		-0.521	-227.4		-0.521	-242.6		-0.521	-260.2		-0.521	-255.2
-0.522	-190.42		-0.522	-206.6		-0.522	-228		-0.522	-243.6		-0.522	-260.8		-0.522	-255.8
-0.523	-191.04		-0.523	-207.4		-0.523	-229		-0.523	-244.2		-0.523	-261.6		-0.523	-256.4
-0.524	-192.02		-0.524	-208.2		-0.524	-229.4		-0.524	-244.6		-0.524	-262.2		-0.524	-257.4
-0.525	-192.7		-0.525	-209		-0.525	-230		-0.525	-245.2		-0.525	-263.2		-0.525	-258.2
-0.526	-193.44		-0.526	-209.4		-0.526	-231		-0.526	-246		-0.526	-264		-0.526	-259.2
-0.527	-194.06		-0.527	-210.4		-0.527	-231.8		-0.527	-246.8		-0.527	-264.6		-0.527	-260
-0.528	-194.86		-0.528	-211		-0.528	-232.4		-0.528	-247.6		-0.528	-265.4		-0.528	-260.8
-0.529	-195.34		-0.529	-211.8		-0.529	-233.2		-0.529	-248.2		-0.529	-266		-0.529	-261.2
-0.53	-195.9		-0.53	-212.6		-0.53	-233.4		-0.53	-248.8		-0.53	-266.8		-0.53	-261.6
-0.531	-196.7		-0.531	-213.2		-0.531	-234.2		-0.531	-249.6		-0.531	-267.6		-0.531	-262.4
-0.532	-197.62		-0.532	-213.8		-0.532	-234.8		-0.532	-250.6		-0.532	-268.2		-0.532	-263.4
-0.533	-198.36		-0.533	-214.6		-0.533	-235.6		-0.533	-251.2		-0.533	-268.8		-0.533	-264.2
-0.534	-199.04		-0.534	-215.2		-0.534	-236.6		-0.534	-252.2		-0.534	-269.6		-0.534	-265
-0.535	-199.7		-0.535	-216.2		-0.535	-237.4		-0.535	-252.4		-0.535	-270.4		-0.535	-265.6
-0.536	-200.6		-0.536	-216.6		-0.536	-238		-0.536	-253		-0.536	-271.2		-0.536	-266.4
-0.537	-201.4		-0.537	-217.8		-0.537	-238.8		-0.537	-253.6		-0.537	-272		-0.537	-267.2
-0.538	-202		-0.538	-218		-0.538	-239.2		-0.538	-254.6		-0.538	-273		-0.538	-268
-0.539	-203		-0.539	-218.8		-0.539	-240		-0.539	-255.4		-0.539	-273.6		-0.539	-268.8
-0.54	-203.6		-0.54	-219.4		-0.54	-240.8		-0.54	-256.2		-0.54	-274.6		-0.54	-269.8
-0.541	-204.4		-0.541	-220.2		-0.541	-241.6		-0.541	-257		-0.541	-275		-0.541	-270.4
-0.542	-205		-0.542	-221		-0.542	-242.4		-0.542	-257.6		-0.542	-275.8		-0.542	-271.2
-0.543	-205.6		-0.543	-221.8		-0.543	-243		-0.543	-258.4		-0.543	-276.6		-0.543	-272
-0.544	-206.6		-0.544	-222.4		-0.544	-243.8		-0.544	-259		-0.544	-277.2		-0.544	-272.6
-0.545	-207.4		-0.545	-223.2		-0.545	-244.6		-0.545	-259.8		-0.545	-277.8		-0.545	-273.6
-0.546	-208.2		-0.546	-223.8		-0.546	-245.2		-0.546	-260.6		-0.546	-278.8		-0.546	-273.6
-0.547	-208.8		-0.547	-224.8		-0.547	-246		-0.547	-261.6		-0.547	-279.6		-0.547	-274.6
-0.548	-209.4		-0.548	-225.2		-0.548	-246.4		-0.548	-262		-0.548	-280.4		-0.548	-275
-0.549	-209.8		-0.549	-226.2		-0.549	-247		-0.549	-263		-0.549	-281		-0.549	-276
-0.55	-210.4		-0.55	-226.6		-0.55	-247.8		-0.55	-263.8		-0.55	-282		-0.55	-276.6
-0.551	-211.2		-0.551	-227.2		-0.551	-248.6		-0.551	-264.6		-0.551	-282.6		-0.551	-277.6
-0.552	-212		-0.552	-228		-0.552	-249.4		-0.552	-265		-0.552	-283.4		-0.552	-278.2
-0.553	-212.6		-0.553	-228.8		-0.553	-250		-0.553	-265.4		-0.553	-284		-0.553	-279.2
-0.554	-213.4		-0.554	-229.4		-0.554	-250.8		-0.554	-266		-0.554	-285		-0.554	-279.8
-0.555	-214		-0.555	-230.2		-0.555	-251.4		-0.555	-266.8		-0.555	-285.8		-0.555	-280
-0.556	-214.8		-0.556	-230.6		-0.556	-252.4		-0.556	-267.6		-0.556	-286.4		-0.556	-281
-0.557	-215.6		-0.557	-231.6		-0.557	-253.2		-0.557	-268.4		-0.557	-287.2		-0.557	-282
-0.558	-216.4		-0.558	-232.4		-0.558	-253.8		-0.558	-269.4		-0.558	-287.8		-0.558	-282.4
-0.559	-217		-0.559	-233.2		-0.559	-254.4		-0.559	-270.2		-0.559	-288.8		-0.559	-283.6
-0.56	-218		-0.56	-233.8		-0.56	-255.2		-0.56	-270.8		-0.56	-289.8		-0.56	-284.4
-0.561	-219		-0.561	-234.6		-0.561	-256		-0.561	-271.6		-0.561	-290.6		-0.561	-285.4
-0.562	-219.6		-0.562	-235.2		-0.562	-256.6		-0.562	-272.6		-0.562	-291.4		-0.562	-285.8
-0.563	-220.6		-0.563	-236		-0.563	-257.4		-0.563	-273.2		-0.563	-291.8		-0.563	-286.4
-0.564	-221.2		-0.564	-236.6		-0.564	-258		-0.564	-274		-0.564	-292.8		-0.564	-287.4
-0.565	-221.8		-0.565	-237.2		-0.565	-258.8		-0.565	-274.8		-0.565	-293.6		-0.565	-288.2
-0.566	-222.4		-0.566	-238.2		-0.566	-259.4		-0.566	-275.2		-0.566	-294.4		-0.566	-289
-0.567	-223.2		-0.567	-239		-0.567	-260.4		-0.567	-276		-0.567	-295.2		-0.567	-289.8
-0.568	-224.2		-0.568	-239.8		-0.568	-261		-0.568	-277		-0.568	-296.2		-0.568	-290.8
-0.569	-225		-0.569	-240.4		-0.569	-261.8		-0.569	-277.6		-0.569	-296.8		-0.569	-291.2
-0.57	-225.6		-0.57	-241		-0.57	-262.4		-0.57	-278.4		-0.57	-297.6		-0.57	-292.2
-0.571	-226.4		-0.571	-241.8		-0.571	-263.2		-0.571	-279		-0.571	-298.4		-0.571	-292.8
-0.572	-227.2		-0.572	-242.4		-0.572	-264		-0.572	-279.8		-0.572	-299		-0.572	-293.6
-0.573	-227.6		-0.573	-243		-0.573	-264.6		-0.573	-280.6		-0.573	-299.6		-0.573	-294.2
-0.574	-228.4		-0.574	-244		-0.574	-265.6		-0.574	-281.4		-0.574	-300.4		-0.574	-295
-0.575	-229.2		-0.575	-244.4		-0.575	-266.2		-0.575	-282		-0.575	-301.4		-0.575	-295.8
-0.576	-230.2		-0.576	-245.4		-0.576	-267		-0.576	-282.8		-0.576	-302.2		-0.576	-296.4
-0.577	-230.8		-0.577	-246		-0.577	-267.4		-0.577	-283.6		-0.577	-303.2		-0.577	-297.6
-0.578	-231.6		-0.578	-246.8		-0.578	-268.4		-0.578	-284.6		-0.578	-303.6		-0.578	-298.6
-0.579	-232.4		-0.579	-247.2		-0.579	-269.4		-0.579	-285.2		-0.579	-304.4		-0.579	-299.2
-0.58	-233		-0.58	-248		-0.58	-269.8		-0.58	-286.4		-0.58	-305		-0.58	-300
-0.581	-233.8		-0.581	-248.8		-0.581	-270.8		-0.581	-286.8		-0.581	-305.8		-0.581	-300.6
-0.582	-234.8		-0.582	-249.6		-0.582	-271.6		-0.582	-287.6		-0.582	-306.8		-0.582	-301.2
-0.583	-235.6		-0.583	-250.4		-0.583	-272.6		-0.583	-288.4		-0.583	-307.4		-0.583	-302.4
-0.584	-236.2		-0.584	-250.8		-0.584	-273.2		-0.584	-289		-0.584	-308.4		-0.584	-303
-0.585	-236.8		-0.585	-251.8		-0.585	-273.4		-0.585	-289.8		-0.585	-309.2		-0.585	-303.8
-0.586	-237.6		-0.586	-252.6		-0.586	-274.2		-0.586	-290.4		-0.586	-309.8		-0.586	-304.4
-0.587	-238.6		-0.587	-253.4		-0.587	-275		-0.587	-291.4		-0.587	-310.2		-0.587	-305.2
-0.588	-239.4		-0.588	-254.2		-0.588	-275.8		-0.588	-291.8		-0.588	-311		-0.588	-306.2
-0.589	-240		-0.589	-254.8		-0.589	-276.6		-0.589	-292.8		-0.589	-312.2		-0.589	-307.2
-0.59	-240.6		-0.59	-255.4		-0.59	-277.2		-0.59	-293.6		-0.59	-313		-0.59	-307.4
-0.591	-241.6		-0.591	-256.2		-0.591	-278.2		-0.591	-294.2		-0.591	-313.8		-0.591	-308.2
-0.592	-242.2		-0.592	-257		-0.592	-279.2		-0.592	-295.2		-0.592	-314.4		-0.592	-309.2
-0.593	-243.2		-0.593	-257.8		-0.593	-279.8		-0.593	-295.8		-0.593	-315.2		-0.593	-310
-0.594	-243.8		-0.594	-258.4		-0.594	-280.6		-0.594	-296.6		-0.594	-316		-0.594	-310.6
-0.595	-244.6		-0.595	-259		-0.595	-281.2		-0.595	-297		-0.595	-317		-0.595	-311.4
-0.596	-245.2		-0.596	-260.2		-0.596	-282.2		-0.596	-297.8		-0.596	-317.8		-0.596	-312.2
-0.597	-246		-0.597	-261		-0.597	-283.2		-0.597	-298.6		-0.597	-318.8		-0.597	-313.2
-0.598	-246.8		-0.598	-261.4		-0.598	-283.6		-0.598	-299.4		-0.598	-319.6		-0.598	-313.8
-0.599	-247.2		-0.599	-262.2		-0.599	-284.2		-0.599	-300.4		-0.599	-320.2		-0.599	-315
-0.6	-248		-0.6	-262.6		-0.6	-285		-0.6	-301.2		-0.6	-320.6		-0.6	-315.8
-0.601	-248.8		-0.601	-263.4		-0.601	-286		-0.601	-302		-0.601	-321.2		-0.601	-316.6
-0.602	-249.6		-0.602	-264.2		-0.602	-286.6		-0.602	-302.6		-0.602	-322.4		-0.602	-317.2
-0.603	-250		-0.603	-265		-0.603	-287.4		-0.603	-303.2		-0.603	-323.2		-0.603	-317.6
-0.604	-250		-0.604	-265.6		-0.604	-288.2		-0.604	-303.8		-0.604	-324		-0.604	-318.4
-0.605	-250.8		-0.605	-266.2		-0.605	-288.6		-0.605	-304.6		-0.605	-324.4		-0.605	-319.4
-0.606	-251.6		-0.606	-267.2		-0.606	-289.6		-0.606	-305.4		-0.606	-325.4		-0.606	-320.2
-0.607	-252.6		-0.607	-268		-0.607	-290.6		-0.607	-306.4		-0.607	-326.2		-0.607	-321.2
-0.608	-253.4		-0.608	-268.8		-0.608	-291.2		-0.608	-306.8		-0.608	-327		-0.608	-321.8
-0.609	-253.8		-0.609	-269.8		-0.609	-292		-0.609	-307.4		-0.609	-327.2		-0.609	-322.4
-0.61	-255		-0.61	-270.4		-0.61	-292.6		-0.61	-308.6		-0.61	-328.2		-0.61	-323.2
-0.611	-255.6		-0.611	-270.8		-0.611	-293.4		-0.611	-309.2		-0.611	-329.2		-0.611	-324
-0.612	-256.4		-0.612	-271.6		-0.612	-294.2		-0.612	-310.2		-0.612	-330		-0.612	-325
-0.613	-257.6		-0.613	-272.6		-0.613	-295		-0.613	-310.8		-0.613	-330.8		-0.613	-325.6
-0.614	-258.2		-0.614	-273.2		-0.614	-296		-0.614	-311.4		-0.614	-331.4		-0.614	-326.4
-0.615	-258.8		-0.615	-274		-0.615	-296.4		-0.615	-311.8		-0.615	-332.2		-0.615	-327.2
-0.616	-260		-0.616	-274.8		-0.616	-297.4		-0.616	-312.6		-0.616	-332.8		-0.616	-328.2
-0.617	-260.6		-0.617	-275.6		-0.617	-297.8		-0.617	-313.8		-0.617	-333.6		-0.617	-328.8
-0.618	-261.6		-0.618	-276.2		-0.618	-298.6		-0.618	-314.4		-0.618	-334.2		-0.618	-329.8
-0.619	-262.2		-0.619	-276.8		-0.619	-299.4		-0.619	-315.2		-0.619	-335.4		-0.619	-330.4
-0.62	-262.8		-0.62	-277.6		-0.62	-300.2		-0.62	-315.8		-0.62	-336		-0.62	-331.2
-0.621	-263.2		-0.621	-278.6		-0.621	-301.2		-0.621	-316.8		-0.621	-337		-0.621	-331.4
-0.622	-263.8		-0.622	-279		-0.622	-302		-0.622	-317.6		-0.622	-337.8		-0.622	-332.4
-0.623	-264.6		-0.623	-280		-0.623	-302.6		-0.623	-318.6		-0.623	-338.4		-0.623	-333
-0.624	-265.2		-0.624	-280.8		-0.624	-303.4		-0.624	-319.2		-0.624	-339		-0.624	-334
-0.625	-266.4		-0.625	-281.6		-0.625	-304.2		-0.625	-319.8		-0.625	-339.8		-0.625	-334.8
-0.626	-267.4		-0.626	-282.2		-0.626	-305		-0.626	-320.6		-0.626	-340.8		-0.626	-335.2
-0.627	-267.8		-0.627	-283		-0.627	-305.6		-0.627	-321.6		-0.627	-341.4		-0.627	-336.4
-0.628	-268.4		-0.628	-284		-0.628	-306		-0.628	-322.6		-0.628	-342		-0.628	-337.6
-0.629	-269.4		-0.629	-284.4		-0.629	-307		-0.629	-323.4		-0.629	-342.2		-0.629	-338
-0.63	-270		-0.63	-285		-0.63	-307.4		-0.63	-324		-0.63	-344		-0.63	-339
[truncated: 369 more rows]

## Sheet: Figure 3b
	contact resistance	contact resistance	contact resistance	contact resistance	contact resistance	contact resistance
[truncated: 8 more rows]

[truncated: 58 more sheets: Figure 3c, Figure 4a, Figure 4b, Figure 5a, Figure 5b, Figure 5c, Figure 5d, Figure 5e, Figure 5f, Figure 6a, Figure 6b, Figure 6c, Figure 7, Figure 8, Figure 9a, Figure 9b, Figure 9c, Figure 9d, Figure 10a, Figure 10b …]
